# Supplementary material for: A B-ARR-mediated cytokinin transcriptional network directs hormone cross-regulation and shoot development
Source: Nat Commun. 2018 Apr 23;9:1604. doi: 10.1038/s41467-018-03921-6 (PMC5913131; doi:10.1038/s41467-018-03921-6)
Supplement: Supplementary file 3 — Supplementary Data 1 [file 41467_2018_3921_MOESM3_ESM.xlsx]

## Sheet: Sheet1
Supplementary Data 1 Candidate targets of B-ARRs
Legends: 3-days-old seedlings, long day (16-hour light / 8-hour dark cycle); mock treatment: ARR1_m, ARR10_m, ARR12_m; 4-hour 10 µM 6BA treatment: ARR1_BA, ARR12_BA; 3-day 10 µM 6BA treatment: ARR1_BA3d.
TF and conditions	ARR1_m	ARR1_BA	ARR1_BA3d	ARR10_m	ARR10_BA	ARR12_m	ARR12_BA
Targets	AT2G25490	AT2G25490	AT1G10470	AT2G25490	AT2G25482	AT1G51140	AT2G25200
	AT2G25482	AT2G25482	AT1G75450	AT2G25482	AT2G25490	AT2G25169	AT1G51140
	AT1G75450	AT1G10470	AT1G74890	AT4G01250	AT5G51780	AT2G25170	AT2G21660
	AT3G60310	AT1G49500	AT2G25482	AT1G04000	AT3G48100	AT2G25490	AT2G25482
	AT3G60318	AT1G75440	AT2G25490	AT1G03990	AT1G10470	AT2G25482	AT2G25490
	AT3G60320	AT1G75450	AT1G19050	AT1G10470	AT1G49500	AT4G15215	AT1G19050
	AT1G10470	AT4G37550	AT3G60320	AT3G16870	AT4G37550	AT4G15230	AT1G25175
	AT1G78080	AT1G02210	AT3G60318	AT1G12420	AT3G60400	AT3G06500	AT1G25180
	AT1G12423	AT1G12420	AT3G60310	AT1G12423	AT1G12740	AT3G13080	AT1G24851
	AT1G12420	AT1G12423	AT4G38830	AT1G03860	AT1G75450	AT1G21390	AT1G24880
	AT3G12920	AT3G60400	AT4G38840	AT1G03850	AT1G75440	AT1G21380	AT1G24822
	AT3G48350	AT1G03850	AT4G38850	AT3G15200	AT1G12420	AT3G15800	AT1G75450
	AT3G48360	AT1G03860	AT2G01830	AT3G16830	AT1G12423	AT3G15810	AT1G25112
	AT1G19050	AT1G78850	AT1G21050	AT4G05320	AT3G16920	AT5G01800	AT1G25098
	AT3G16870	AT1G68670	AT1G68670	AT1G32230	AT3G16930	AT5G01810	AT1G25097
	AT3G16860	AT2G01830	AT1G20330	AT1G19050	AT1G74890	AT5G32312	AT2G48160
	AT4G34760	AT3G04730	AT1G12423	AT3G16910	AT1G74900	AT2G21660	AT1G04000
	AT1G03990	AT3G04732	AT1G12420	AT3G16920	AT1G02210	AT5G63790	AT1G03990
	AT1G04000	AT3G13080	AT5G04770	AT1G74780	AT2G01830	AT2G41740	AT1G56145
	AT4G01250	AT4G38840	AT1G21835	AT1G74790	AT1G78380	AT1G12423	AT1G56140
	AT4G32420	AT4G38830	AT4G14240	AT3G60400	AT2G35990	AT2G41730	AT1G24996
	AT4G32410	AT4G38850	AT4G14230	AT4G37550	AT3G57460	AT5G50580	AT1G25025
	AT4G01720	AT5G51780	AT3G16870	AT5G66580	AT3G57450	AT5G50570	AT1G25054
	AT2G01830	AT1G78080	AT3G60400	AT4G01720	AT1G03850	AT1G12420	AT1G32920
	AT2G20670	AT1G78380	AT4G35720	AT3G45640	AT1G03860	AT5G13750	AT3G33072
	AT4G38840	AT4G15215	AT1G69030	AT3G45650	AT3G57040	AT5G13760	AT4G05320
	AT4G38830	AT4G15230	AT5G56975	AT1G32920	AT4G15215	AT3G49115	AT1G10470
	AT4G38850	AT5G21940	AT3G48100	AT2G01830	AT4G15230	AT4G03600	AT3G62980
	AT4G05320	AT5G41600	AT3G57040	AT4G36040	AT1G74780	AT4G03610	AT1G31358
	AT4G05330	AT2G41730	AT2G46820	AT5G25280	AT1G74790	AT1G19050	AT3G02550
	AT2G46830	AT2G41740	AT2G46830	AT5G09810	AT4G01250	AT1G53887	AT4G38840
	AT2G46820	AT1G25550	AT5G41600	AT3G04732	AT5G41600	AT1G70530	AT4G38830
	AT5G64735	AT1G20330	AT3G51960	AT3G04730	AT3G47820	AT3G48100	AT4G38850
	AT1G67900	AT1G32920	AT3G51950	AT5G16120	AT3G47830	AT1G36050	AT2G01830
	AT5G01810	AT3G57040	AT2G29090	AT4G36648	AT4G14240	AT1G53903	AT1G78850
	AT5G01800	AT4G03610	AT2G29080	AT4G38840	AT4G14230	AT4G01250	AT1G78080
	AT5G11740	AT4G03600	AT2G40670	AT4G38830	AT1G68670	AT3G33072	AT5G08330
	AT3G04732	AT1G04000	AT2G40660	AT4G38850	AT1G78850	AT2G48160	AT5G61997
	AT3G04730	AT1G03990	AT1G02210	AT1G75450	AT1G70530	AT1G16140	AT5G23280
	AT5G17930	AT2G46820	AT3G50800	AT1G75440	AT1G22370	AT4G15760	AT3G60400
	AT5G17920	AT2G46830	AT4G34760	AT2G41730	AT1G22360	AT2G30032	AT5G01850
	AT1G57680	AT3G02550	AT1G49500	AT2G41740	AT4G03600	AT1G16150	AT5G01849
	AT1G20330	AT3G46620	AT5G62920	AT5G03730	AT4G03610	AT4G15233	AT1G02065
	AT1G75440	AT1G70530	AT3G11405	AT5G03720	AT4G25490	AT4G14240	AT1G02210
	AT1G75450	AT1G74790	AT1G76900	AT1G22767	AT4G25500	AT4G14230	AT3G23030
	AT3G57550	AT1G74780	AT1G67900	AT1G22770	AT3G12920	AT1G74780	AT4G25490
	AT3G57560	AT3G49115	AT5G17930	AT1G78080	AT3G49940	AT3G04420	AT4G25500
	AT3G58120	AT5G16120	AT5G17920	AT3G46620	AT1G78590	AT3G04430	AT4G01250
	AT4G18020	AT3G16910	AT3G24520	AT1G02210	AT1G78600	AT1G74790	AT3G57560
	AT1G25550	AT3G16920	AT3G24518	AT4G02380	AT3G06500	AT4G37550	AT3G57550
	AT2G18090	AT3G57450	AT4G03610	AT5G51780	AT3G06510	AT3G02550	AT3G16830
	AT3G02550	AT3G57460	AT4G03600	AT1G09520	AT4G17453	AT5G49280	AT3G15540
	AT1G02065	AT4G34760	AT3G12920	AT4G23205	AT5G21940	AT4G37540	AT1G09390
	AT4G25500	AT5G13750	AT1G16530	AT4G23190	AT2G40230	AT4G18890	AT2G46787
	AT4G25490	AT5G13760	AT5G16120	AT2G02070	AT3G04730	AT3G01990	AT2G46790
	AT3G46640	AT3G58120	AT1G22770	AT3G02550	AT3G04732	AT4G18900	AT2G46780
	AT3G46630	AT5G13340	AT1G22767	AT4G15590	AT1G13730	AT3G01980	AT1G22767
	AT3G06500	AT1G28590	AT3G57550	AT2G18090	AT1G13740	AT5G64735	AT1G22770
	AT1G33450	AT1G28580	AT3G57560	AT3G12920	AT3G58120	AT2G36800	AT5G63530
	AT5G25280	AT1G76900	AT4G37550	AT3G12320	AT4G24240	AT1G25550	AT4G15760
	AT2G02070	AT1G07000	AT2G38000	AT3G12300	AT3G46620	AT1G02210	AT2G46820
	AT1G18740	AT1G07010	AT5G05860	AT4G32030	AT4G38840	AT2G01830	AT2G46830
	AT4G36040	AT2G47740	AT5G05850	AT4G32020	AT4G38830	AT3G29250	AT5G66310
	AT3G57040	AT2G47730	AT1G13740	AT2G45680	AT4G38850	AT5G24470	AT3G15200
	AT3G12320	AT2G47750	AT1G13730	AT2G45685	AT5G57630	AT1G32930	AT1G74790
	AT3G12300	AT3G29575	AT4G34620	AT1G22330	AT1G19050	AT1G32928	AT1G74780
	AT5G03720	AT1G19050	AT4G34610	AT1G25560	AT2G28540	AT3G60140	AT4G32420
	AT5G03730	AT3G04430	AT1G75580	AT1G56145	AT2G28550	AT1G05680	AT4G32410
	AT5G21930	AT3G04420	AT3G13410	AT1G56140	AT3G15810	AT4G20570	AT3G12920
	AT5G21940	AT4G15760	AT1G03990	AT3G29575	AT3G15800	AT5G51780	AT5G09810
	AT3G60400	AT4G15755	AT1G04000	AT3G57450	AT3G15950	AT2G23790	AT2G44660
	AT2G34720	AT1G22767	AT1G25180	AT3G57460	AT3G15960	AT1G05675	AT5G66580
	AT4G39090	AT1G22770	AT1G25175	AT1G02400	AT5G64735	AT1G10470	AT2G22125
	AT4G39100	AT3G15200	AT5G61270	AT5G06865	AT1G75230	AT5G32228	AT3G62090
	AT1G22770	AT3G16870	AT5G19930	AT5G06860	AT1G75220	AT2G22426	AT2G22430
	AT1G22767	AT1G21050	AT5G19940	AT1G13360	AT1G78080	AT5G32143	AT4G24240
	AT5G61580	AT5G61270	AT3G49115	AT2G21660	AT2G30500	AT3G11730	AT1G06410
	AT5G61590	AT1G05805	AT4G36540	AT5G66310	AT2G30505	AT1G03860	AT5G44060
	AT5G62920	AT4G36040	AT5G06865	AT1G57680	AT1G09390	AT3G46620	AT2G36800
	AT5G62910	AT5G04770	AT5G06860	AT1G02065	AT3G29575	AT5G56520	AT1G01490
	AT5G63530	AT1G74890	AT2G46660	AT5G01800	AT2G40670	AT3G15210	AT5G61580
	AT1G13360	AT1G74900	AT2G30500	AT5G01810	AT2G40660	AT4G36648	AT5G61590
	AT5G66310	AT3G06500	AT2G30505	AT1G70530	AT4G28840	AT3G11720	AT2G47000
	AT3G62090	AT3G06510	AT1G78080	AT4G15215	AT4G29700	AT1G44170	AT4G39350
	AT4G17453	AT5G66580	AT4G25490	AT4G15230	AT5G04770	AT5G66950	AT4G39360
	AT1G05805	AT1G01490	AT4G25500	AT3G06510	AT1G67195	AT1G03850	AT5G03730
	AT1G06410	AT3G04120	AT1G22330	AT3G06500	AT1G05805	AT5G20700	AT5G03720
	AT3G15200	AT3G04130	AT3G29575	AT3G59900	AT1G72131	AT3G57040	AT1G18740
	AT5G09810	AT2G46790	AT3G58120	AT3G59910	AT1G72140	AT1G75450	AT3G22370
	AT2G39865	AT2G46787	AT4G01480	AT3G48360	AT1G01490	AT1G75440	AT2G45685
	AT2G39870	AT2G46780	AT1G21580	AT5G54510	AT1G21050	AT1G37060	AT2G45680
	AT3G16850	AT5G09810	AT1G21590	AT5G57630	AT3G49115	AT5G03730	AT5G58610
	AT4G14240	AT1G37130	AT2G34720	AT5G63530	AT1G20330	AT1G76490	AT1G64710
	AT4G14230	AT3G15950	AT1G09390	AT2G45590	AT5G47980	AT4G15610	AT1G03850
	AT3G15460	AT3G15960	AT5G22920	AT3G04430	AT2G20080	AT4G28940	AT1G03860
	AT3G15450	AT1G13730	AT5G22930	AT3G04420	AT3G44326	AT1G77280	AT5G62920
	AT1G78850	AT1G13740	AT3G54730	AT3G15540	AT4G01720	AT1G18740	AT5G02021
	AT1G09390	AT3G57550	AT3G04430	AT4G32410	AT4G25400	AT5G03720	AT5G02025
	AT1G37130	AT3G57560	AT3G04420	AT4G32420	AT1G76900	AT3G15200	AT5G02020
	AT1G75440	AT4G24240	AT3G13700	AT5G61997	AT1G32230	AT1G24822	AT3G48050
	AT1G75450	AT1G72140	AT3G13710	AT5G64735	AT2G17500	AT4G00720	AT1G75540
	AT4G34620	AT1G09390	AT3G13690	AT4G17870	AT5G16120	AT1G24880	AT3G49670
	AT4G34610	AT3G29250	AT1G06480	AT2G44660	AT5G56975	AT5G29975	AT3G49680
	AT1G78590	AT4G01720	AT5G11420	AT1G68840	AT2G18090	AT3G57460	AT2G18960
	AT1G78600	AT2G39865	AT5G13190	AT1G78850	AT2G24580	AT2G04160	AT1G10170
	AT3G16830	AT2G39870	AT5G66580	AT1G01540	AT2G30220	AT3G57450	AT5G22630
	AT4G37550	AT3G57010	AT1G24822	AT1G01550	AT3G29250	AT1G32920	AT4G02380
	AT1G03850	AT5G06860	AT1G24851	AT2G46830	AT4G15590	AT1G12740	AT5G54510
	AT1G03860	AT5G06865	AT1G24880	AT2G46820	AT3G16870	AT1G78380	AT5G14730
	AT3G16920	AT1G22360	AT5G58440	AT3G11730	AT2G03730	AT5G50680	AT3G45640
	AT3G16910	AT1G22370	AT5G58430	AT3G11720	AT3G13410	AT5G50670	AT3G45650
	AT1G76900	AT3G12920	AT3G60390	AT3G22370	AT1G14540	AT4G05638	AT5G62170
	AT4G26690	AT5G03700	AT3G60380	AT5G58610	AT5G63980	AT3G14060	AT3G04120
	AT5G23280	AT5G59440	AT5G13700	AT1G69270	AT5G63970	AT4G00905	AT3G04130
	AT3G16240	AT1G68840	AT5G13710	AT4G18020	AT5G65920	AT4G05640	AT4G27310
	AT3G16250	AT2G30500	AT1G25097	AT4G25480	AT5G65910	AT5G43560	AT1G67900
	AT1G02210	AT2G30505	AT1G25098	AT1G37130	AT1G58170	AT5G55960	AT1G57680
	AT5G04770	AT2G20670	AT1G25112	AT2G01930	AT2G01930	AT5G43140	AT5G39080
	AT5G47640	AT4G23205	AT1G74790	AT2G33180	AT1G07670	AT3G29805	AT5G39070
	AT1G32230	AT4G23190	AT1G74780	AT3G05840	AT3G11405	AT1G25400	AT4G38620
	AT3G59950	AT5G57630	AT5G62390	AT3G05830	AT3G21070	AT5G43570	AT3G06500
	AT3G59940	AT1G32230	AT5G62400	AT3G05835	AT5G03730	AT1G07670	AT5G11740
	AT5G22920	AT4G17453	AT3G11720	AT1G25400	AT5G03720	AT2G14210	AT2G05380
	AT5G22930	AT1G31358	AT3G11730	AT1G15110	AT3G02550	AT1G40095	AT2G15950
	AT5G54510	AT1G05675	AT3G62090	AT1G15120	AT5G03700	AT5G43150	AT2G15960
	AT3G01472	AT1G05680	AT3G26520	AT1G68670	AT5G39760	AT4G37370	AT2G29660
	AT3G01460	AT1G76600	AT3G17100	AT1G25550	AT1G67900	AT4G37360	AT1G23710
	AT3G01470	AT3G46640	AT5G09810	AT5G08330	AT3G04420	AT1G03990	AT4G28250
	AT3G13700	AT3G46630	AT2G29970	AT5G41600	AT3G04430	AT2G47000	AT3G57062
	AT3G13710	AT4G14230	AT3G03826	AT1G23710	AT3G11720	AT1G04000	AT3G57060
	AT3G13690	AT4G14240	AT3G03820	AT2G45970	AT3G11730	AT4G25480	AT3G11900
	AT5G15350	AT3G16830	AT4G18020	AT2G45960	AT4G18900	AT1G04990	AT3G11890
	AT5G15340	AT4G29700	AT1G25550	AT5G61590	AT4G18890	AT2G28360	AT2G44480
	AT1G22330	AT1G18740	AT1G78590	AT5G61580	AT1G21835	AT5G49510	AT2G44490
	AT5G51780	AT5G56975	AT1G78850	AT5G44060	AT5G66580	AT3G49940	AT3G13310
	AT5G66580	AT5G63970	AT3G03840	AT5G11740	AT1G04000	AT2G17705	AT3G13300
	AT1G53885	AT5G63980	AT3G03830	AT3G02885	AT1G03990	AT4G17500	AT3G05810
	AT5G51460	AT4G05320	AT3G03828	AT3G02880	AT4G34760	AT1G09390	AT1G01710
	AT1G80490	AT4G36648	AT4G32420	AT3G57040	AT1G22770	AT1G22767	AT1G01720
	AT2G43010	AT3G48100	AT4G32410	AT3G58120	AT1G22767	AT2G17710	AT1G21380
	AT5G41600	AT4G15590	AT5G03660	AT1G19180	AT2G44080	AT5G63970	AT1G21390
	AT1G53903	AT4G18880	AT5G64735	AT5G43440	AT4G20860	AT4G32030	AT1G32230
	AT1G69270	AT5G59820	AT3G15840	AT5G43450	AT5G37260	AT3G62980	AT5G17920
	AT3G07350	AT1G75540	AT3G15850	AT1G36050	AT3G16830	AT1G07590	AT5G17930
	AT3G15540	AT3G02885	AT2G42870	AT1G05805	AT2G45590	AT1G07600	AT5G47640
	AT5G16120	AT3G02880	AT3G04730	AT5G07430	AT2G02070	AT5G63980	AT5G61270
	AT5G61270	AT4G25410	AT3G04732	AT5G07440	AT2G04160	AT1G22770	AT1G22810
	AT1G49500	AT2G35990	AT5G15190	AT3G48100	AT2G43500	AT4G05320	AT1G22830
	AT1G02360	AT2G40000	AT5G15200	AT2G23321	AT3G01970	AT5G59840	AT5G15440
	AT1G02350	AT2G39990	AT1G70540	AT2G23320	AT3G01980	AT1G39910	AT5G15430
	AT1G09520	AT2G33180	AT2G46320	AT2G29490	AT5G03660	AT3G59910	AT4G34760
	AT2G36053	AT2G36053	AT5G65910	AT2G29500	AT5G61270	AT5G67420	AT3G04430
	AT2G41440	AT2G44080	AT5G65920	AT1G18740	AT5G65030	AT3G59900	AT3G04420
	AT2G41430	AT1G67900	AT1G35830	AT5G55040	AT5G65020	AT3G48050	AT2G18090
	AT4G15760	AT3G59910	AT1G75540	AT5G63790	AT5G65040	AT3G48360	AT1G53903
	AT4G15755	AT3G59900	AT1G22370	AT1G05700	AT1G31358	AT5G34990	AT2G45590
	AT3G29575	AT2G43500	AT1G22360	AT1G05710	AT1G75540	AT5G34985	AT1G71820
	AT3G62980	AT3G11730	AT5G11740	AT3G11405	AT1G06480	AT4G05612	AT1G71830
	AT2G42870	AT3G11720	AT1G05700	AT5G25350	AT5G25280	AT5G39760	AT1G71828
	AT1G13740	AT5G66310	AT1G05710	AT2G44480	AT1G13360	AT5G50650	AT3G02460
	AT1G13730	AT2G03730	AT3G46630	AT2G44490	AT3G50800	AT2G44000	AT3G02468
	AT4G15590	AT2G36800	AT3G46640	AT3G57550	AT4G35760	AT2G44020	AT3G02470
	AT5G06860	AT1G02065	AT5G49100	AT3G57560	AT4G35750	AT2G35990	AT1G27720
	AT5G06865	AT3G60320	AT3G06030	AT4G15760	AT1G70860	AT2G44010	AT1G27730
	AT1G30500	AT3G60318	AT5G06570	AT4G15755	AT1G70850	AT1G15670	AT2G41730
	AT1G30510	AT3G60310	AT5G06580	AT4G34135	AT2G29500	AT1G25054	AT2G41740
	AT1G72150	AT5G03660	AT2G14890	AT4G34131	AT2G29490	AT5G50660	AT1G69270
	AT5G01850	AT3G07350	AT3G06510	AT5G11090	AT5G05850	AT1G24967	AT1G68670
	AT5G01849	AT3G27785	AT3G06500	AT5G62920	AT5G05860	AT3G25597	AT5G40340
	AT5G20250	AT3G27770	AT2G45310	AT2G03770	AT2G20670	AT2G38760	AT4G36040
	AT2G23320	AT4G18900	AT2G45315	AT2G03760	AT2G22770	AT2G45960	AT1G19350
	AT2G23321	AT4G18890	AT1G78380	AT2G03750	AT2G30032	AT2G45970	AT1G19340
	AT2G45680	AT4G25400	AT5G66310	AT1G06410	AT2G36053	AT4G39350	AT3G25070
	AT2G45685	AT5G48250	AT2G33180	AT1G78600	AT2G39870	AT1G49450	AT2G39870
	AT3G27960	AT5G48270	AT3G15950	AT1G78590	AT2G39865	AT1G32230	AT2G39865
	AT3G27965	AT2G04510	AT3G15960	AT1G09390	AT3G15200	AT4G39360	AT1G75440
	AT1G23710	AT2G44480	AT1G16140	AT2G35990	AT3G63210	AT4G21110	AT4G39090
	AT5G07440	AT2G44490	AT1G16150	AT2G44080	AT2G36370	AT5G19870	AT4G39080
	AT5G07430	AT1G19180	AT1G31358	AT3G63510	AT1G09520	AT4G21120	AT1G02740
	AT1G68670	AT5G05860	AT2G24780	AT3G63500	AT3G02885	AT1G56145	AT1G02730
	AT5G19770	AT5G05850	AT2G24790	AT5G46510	AT3G02880	AT1G56140	AT3G12280
	AT1G01490	AT5G12840	AT3G15540	AT5G46520	AT4G35800	AT1G59560	AT3G12290
	AT3G11890	AT5G64735	AT4G17453	AT3G13080	AT4G35790	AT1G59580	AT3G13080
	AT3G11900	AT5G63790	AT5G01810	AT3G47820	AT5G40770	AT1G59570	AT2G34720
	AT4G29700	AT5G19770	AT5G01800	AT3G47830	AT2G07050	AT2G38195	AT2G01930
	AT5G12840	AT2G07050	AT5G51780	AT2G01140	AT3G16450	AT2G38220	AT1G04150
	AT1G21600	AT3G15540	AT1G78600	AT1G01490	AT3G46700	AT3G15960	AT1G29630
	AT1G21590	AT3G62090	AT5G03720	AT1G07630	AT4G34800	AT5G07430	AT4G40060
	AT5G61997	AT4G18020	AT5G03730	AT2G20670	AT4G35720	AT5G18130	AT4G31380
	AT5G55040	AT4G40060	AT1G23710	AT2G43500	AT5G05598	AT2G38210	AT4G29190
	AT3G53420	AT1G75220	AT5G63530	AT1G14540	AT5G18170	AT3G01970	AT3G29805
	AT5G51910	AT1G75230	AT2G03730	AT3G57062	AT5G49480	AT5G12840	AT3G19540
	AT5G51900	AT1G78600	AT3G62980	AT3G57060	AT5G62920	AT5G16120	AT2G41945
	AT2G46660	AT1G78590	AT2G39865	AT4G14230	AT5G66310	AT1G72140	AT2G41940
	AT3G61470	AT2G28360	AT2G39870	AT4G14240	AT1G28590	AT2G38230	AT4G18020
	AT5G10560	AT4G20860	AT3G45775	AT5G01849	AT1G28580	AT3G16830	AT3G13800
	AT5G10550	AT4G31450	AT4G28250	AT5G01850	AT3G59910	AT4G17670	AT2G46660
	AT2G05380	AT4G31460	AT5G14350	AT5G57660	AT3G59900	AT3G15950	AT5G08780
	AT5G19940	AT4G34135	AT5G28640	AT1G28580	AT1G32920	AT5G07440	AT5G08790
	AT5G19930	AT4G34131	AT1G03850	AT1G28590	AT1G01550	AT5G05190	AT3G17860
	AT3G62630	AT5G01800	AT1G03860	AT2G26530	AT1G01540	AT1G25175	AT1G05135
	AT5G24470	AT5G01810	AT1G07670	AT1G67900	AT2G36180	AT5G48270	AT1G05136
	AT5G40340	AT1G13360	AT2G01890	AT5G10560	AT2G36170	AT1G75540	AT1G33600
	AT1G22400	AT4G25500	AT2G01930	AT5G10550	AT4G15233	AT5G48250	AT5G55040
	AT5G44255	AT5G43450	AT1G02065	AT1G07670	AT1G18370	AT1G25180	AT5G41780
	AT5G44260	AT5G43440	AT3G15200	AT2G28360	AT1G18390	AT2G12690	AT1G12420
	AT5G64260	AT2G23320	AT3G16830	AT2G42750	AT5G06865	AT5G63350	AT4G32160
	AT5G19130	AT2G23321	AT5G25280	AT2G42760	AT5G06860	AT5G63340	AT4G32150
	AT5G19120	AT2G34720	AT1G28590	AT3G49940	AT3G26520	AT5G63320	AT4G36180
	AT2G03730	AT3G53180	AT1G28580	AT4G08850	AT5G19770	AT1G21000	AT4G36170
	AT2G45590	AT3G53170	AT1G25025	AT4G34760	AT3G19400	AT5G04990	AT5G40470
	AT3G06500	AT4G15233	AT1G25054	AT4G39800	AT2G23320	AT3G16450	AT4G25480
	AT3G06510	AT1G25400	AT1G24996	AT5G49510	AT2G23321	AT3G56240	AT3G55290
	AT3G12012	AT2G45590	AT2G45685	AT2G46780	AT2G46830	AT5G59440	AT3G55280
	AT3G12010	AT2G29500	AT2G45680	AT2G46787	AT2G46820	AT1G65730	AT2G36220
	AT3G12020	AT2G29490	AT3G10720	AT2G46790	AT3G57060	AT1G05805	AT2G36230
	AT3G15350	AT5G67390	AT5G13340	AT3G13410	AT3G57062	AT1G68840	AT5G05440
	AT1G13245	AT1G25560	AT5G42030	AT3G19035	AT4G33467	AT4G36040	AT5G05435
	AT4G30430	AT1G66580	AT5G42040	AT3G19030	AT4G33470	AT4G20560	AT1G53885
	AT4G30440	AT2G01140	AT1G53903	AT5G37260	AT5G05190	AT1G67480	AT1G25550
	AT1G45760	AT1G56140	AT1G13360	AT1G70520	AT5G24470	AT1G79750	AT5G51460
	AT1G45688	AT1G56145	AT2G44910	AT3G23030	AT1G22330	AT5G01820	AT3G52330
	AT3G61260	AT3G57060	AT3G49680	AT3G62980	AT5G54490	AT5G14640	AT3G52340
	AT5G02220	AT3G57062	AT3G49670	AT4G25500	AT5G54480	AT5G65210	AT3G03860
	AT5G24870	AT3G48360	AT2G43010	AT4G25490	AT1G23710	AT5G04980	AT3G03870
	AT5G44060	AT1G14540	AT3G27770	AT2G33480	AT5G59440	AT3G56230	AT2G39950
	AT1G25175	AT4G02380	AT3G27785	AT5G20700	AT5G59450	AT2G37140	AT2G39960
	AT1G25180	AT1G15750	AT1G30510	AT5G20690	AT1G25560	AT1G79760	AT2G28540
	AT3G15840	AT1G01720	AT1G30500	AT2G22430	AT2G23290	AT5G64110	AT2G28550
	AT3G15850	AT1G01710	AT1G15590	AT2G24580	AT3G53170	AT3G30775	AT2G23321
	AT1G73670	AT5G65305	AT1G15580	AT4G00360	AT3G53180	AT2G33480	AT2G23320
	AT1G74790	AT5G65300	AT2G38180	AT5G54940	AT4G31460	AT1G68845	AT1G76600
	AT1G74780	AT4G37360	AT5G64610	AT5G54950	AT4G31450	AT5G47060	AT1G01550
	AT2G28360	AT4G37370	AT5G64620	AT5G65910	AT1G05710	AT4G20850	AT1G01540
	AT3G27170	AT3G11890	AT2G28950	AT5G65920	AT1G05700	AT4G39390	AT1G73540
	AT4G01245	AT3G11900	AT3G44940	AT1G29630	AT3G46640	AT4G20840	AT1G73550
	AT4G18710	AT5G02580	AT3G12300	AT2G28540	AT3G46630	AT5G19770	AT5G19930
	AT4G39800	AT5G15190	AT3G12320	AT2G28550	AT3G57010	AT5G24870	AT5G19940
	AT5G48270	AT5G58610	AT4G01720	AT1G10170	AT3G60140	AT3G30695	AT1G25560
	AT5G48250	AT1G36050	AT4G29700	AT3G07350	AT3G60390	AT5G67440	AT5G07580
	AT2G40000	AT4G27310	AT4G36040	AT3G16850	AT3G60380	AT5G43065	AT5G07590
	AT2G46780	AT5G08790	AT5G08260	AT3G62090	AT4G39080	AT5G67430	AT4G28240
	AT2G46787	AT5G08780	AT1G53885	AT4G17453	AT5G12840	AT5G41600	AT5G11950
	AT2G46790	AT3G12300	AT4G37470	AT4G37390	AT5G67390	AT3G05320	AT2G14890
	AT1G70300	AT3G12320	AT4G37460	AT4G39090	AT1G70790	AT4G06700	AT1G16300
	AT1G22370	AT4G37390	AT1G54217	AT4G39080	AT3G45650	AT5G11740	AT1G16290
	AT1G22360	AT5G03730	AT1G54220	AT5G24470	AT3G45640	AT1G24938	AT1G26730
	AT2G39010	AT5G03720	AT1G09245	AT1G22360	AT2G42760	AT5G19940	AT5G55920
	AT3G04420	AT5G23280	AT2G41100	AT1G22370	AT2G42750	AT5G19930	AT5G25350
	AT3G04430	AT2G40230	AT2G41090	AT5G59732	AT3G10960	AT1G05300	AT4G18880
	AT3G10720	AT3G49940	AT5G45830	AT5G59730	AT1G12710	AT4G35800	AT1G18020
	AT3G57420	AT4G12735	AT5G45820	AT1G30510	AT1G16530	AT3G51560	AT1G18010
	AT3G57410	AT4G12731	AT1G70560	AT1G30500	AT4G18880	AT3G60120	AT3G61640
	AT4G24240	AT4G12740	AT1G77760	AT1G21390	AT4G34610	AT5G55830	AT1G80490
	AT4G25480	AT1G18330	AT3G18080	AT1G21380	AT4G34620	AT1G78080	AT1G79120
	AT4G36540	AT1G18335	AT3G18070	AT1G59870	AT5G06300	AT4G39100	AT5G15980
	AT1G19180	AT5G25280	AT3G06080	AT1G59865	AT5G38030	AT4G34135	AT4G18700
	AT5G46520	AT5G55920	AT5G59790	AT5G07580	AT1G33610	AT5G50550	AT2G38195
	AT5G46510	AT1G73550	AT5G62170	AT5G07590	AT1G64585	AT1G34040	AT2G38210
	AT1G68840	AT1G73540	AT4G33470	AT3G04120	AT2G19825	AT3G27997	AT2G38220
	AT1G80440	AT1G76680	AT4G33467	AT3G04130	AT3G12012	AT1G02205	AT3G16870
	AT2G35890	AT4G01250	AT2G45590	AT1G18335	AT3G12020	AT2G29500	AT3G11405
	AT2G35880	AT1G59870	AT5G53490	AT1G18330	AT3G12010	AT1G14780	AT3G20640
	AT2G42760	AT1G07670	AT5G53500	AT5G44290	AT3G60320	AT5G50645	AT5G13750
	AT2G42750	AT2G20080	AT3G06750	AT2G28340	AT3G60318	AT1G62660	AT5G13760
	AT3G45640	AT4G35760	AT3G16850	AT3G03870	AT3G60310	AT4G39090	AT2G45960
	AT3G45650	AT4G35750	AT3G49940	AT3G03860	AT5G15190	AT2G29490	AT2G45970
	AT4G28240	AT5G05190	AT3G50700	AT3G50800	AT5G41660	AT1G57680	AT3G46640
	AT4G32160	AT1G21835	AT4G24240	AT5G17930	AT5G41650	AT4G34131	AT3G46630
	AT4G32150	AT1G57680	AT5G19250	AT5G17920	AT1G70520	AT4G35790	AT1G59870
	AT4G39404	AT1G57990	AT1G70200	AT5G54490	AT1G73350	AT5G50560	AT1G17990
	AT4G39403	AT1G72450	AT1G72820	AT5G54480	AT1G73360	AT2G20670	AT1G18000
	AT5G57670	AT2G01930	AT5G65040	AT5G60680	AT2G39130	AT1G58170	AT1G72450
	AT5G59430	AT2G42290	AT5G65020	AT5G65305	AT2G42870	AT1G14740	AT5G48250
	AT5G66210	AT1G02400	AT5G65030	AT5G65300	AT3G62980	AT4G24240	AT5G48270
	AT5G66200	AT4G35720	AT1G03710	AT1G28280	AT2G03240	AT5G50640	AT5G47060
	AT1G67265	AT5G49510	AT2G44660	AT1G29300	AT1G09350	AT1G24170	AT3G06510
	AT1G70200	AT1G33450	AT1G19460	AT1G66725	AT3G13800	AT5G55840	AT2G45890
	AT5G05140	AT5G65020	AT5G40790	AT1G66730	AT3G25597	AT3G51550	AT2G45880
	AT1G50450	AT5G65030	AT5G67390	AT1G72820	AT3G25620	AT3G29575	AT2G31130
	AT1G25097	AT3G47830	AT1G06410	AT2G46330	AT4G15610	AT3G60130	AT2G23290
	AT1G25112	AT3G47820	AT2G07050	AT2G46320	AT4G32295	AT5G55835	AT4G17500
	AT1G25098	AT4G29780	AT3G58860	AT3G25870	AT4G36648	AT4G15590	AT1G28360
	AT3G02468	AT4G32410	AT2G30032	AT3G01470	AT1G20630	AT1G57990	AT1G13360
	AT3G02460	AT4G32420	AT3G62630	AT3G01472	AT5G21105	AT3G21070	AT1G05675
	AT3G02470	AT5G13700	AT1G19350	AT3G01460	AT1G65720	AT2G23290	AT1G05680
	AT1G75180	AT5G13710	AT1G19340	AT2G40230	AT1G67910	AT1G64585	AT5G56260
	AT1G75190	AT5G24470	AT5G15220	AT3G15960	AT4G29740	AT1G58110	AT5G44260
	AT1G01550	AT5G61990	AT5G57050	AT3G15950	AT1G18330	AT1G40093	AT5G44255
	AT1G01540	AT5G63530	AT3G05640	AT1G12740	AT1G18335	AT2G43500	AT5G43140
	AT2G32090	AT1G28280	AT2G39805	AT1G15750	AT2G45970	AT1G06050	AT5G43150
	AT3G27785	AT1G58170	AT3G15350	AT4G24240	AT2G45960	AT1G06040	AT5G20181
	AT3G27770	AT1G05700	AT5G14430	AT4G29700	AT3G12120	AT2G14750	AT5G20180
	AT3G28910	AT1G05710	AT1G29510	AT5G03390	AT3G12130	AT5G50900	AT5G03700
	AT3G63440	AT1G06050	AT1G29500	AT5G03380	AT3G24550	AT5G34970	AT1G19180
	AT3G63430	AT1G06040	AT1G30090	AT5G11950	AT4G14746	AT5G34980	AT1G18900
	AT3G63445	AT2G40670	AT2G02070	AT5G14110	AT4G22530	AT4G02380	AT4G23205
	AT4G01330	AT2G40660	AT5G47640	AT5G14120	AT4G22540	AT3G17770	AT4G23190
	AT4G01328	AT5G25350	AT5G01850	AT5G22890	AT4G39350	AT3G17780	AT4G23040
	AT1G15750	AT1G33610	AT5G01849	AT5G44260	AT4G39360	AT1G69250	AT4G23030
	AT4G24240	AT1G51805	AT1G12740	AT5G44255	AT5G15440	AT1G78840	AT4G17670
	AT4G33467	AT1G75580	AT4G39360	AT1G33450	AT5G15430	AT4G20640	AT4G01720
	AT4G33470	AT2G27500	AT4G39350	AT1G66600	AT5G48270	AT2G27830	AT3G56810
	AT1G02660	AT1G09350	AT4G39390	AT1G04530	AT5G48250	AT2G35970	AT3G56800
	AT1G02670	AT4G34610	AT5G41660	AT1G04540	AT5G49510	AT1G27100	AT3G29575
	AT1G29440	AT4G34620	AT5G41650	AT2G36885	AT5G57150	AT4G23205	AT3G27770
	AT1G29450	AT5G01820	AT5G57670	AT2G36880	AT1G28130	AT3G03990	AT3G27785
	AT1G31358	AT5G21930	AT1G29450	AT2G36881	AT1G28280	AT5G56975	AT1G13240
	AT3G56270	AT1G70520	AT1G29440	AT2G34720	AT1G51805	AT1G65850	AT3G12300
	AT3G56275	AT1G01540	AT1G68872	AT1G76600	AT1G75580	AT4G30390	AT3G12320
	AT5G58900	AT1G01550	AT1G68870	AT3G59950	AT1G76600	AT4G23190	AT2G36320
	AT2G14210	AT5G01849	AT1G79450	AT3G59940	AT1G06050	AT4G18880	AT2G28920
	AT1G07670	AT5G01850	AT1G79460	AT5G08780	AT1G06040	AT5G45010	AT2G26530
	AT2G23290	AT1G28050	AT2G18300	AT5G08790	AT2G44480	AT1G78830	AT2G25130
	AT4G03560	AT2G18090	AT2G18310	AT2G03730	AT2G44490	AT5G67300	AT2G25140
	AT4G03550	AT3G13700	AT2G32560	AT2G23290	AT3G21720	AT2G35980	AT2G01905
	AT5G07580	AT3G13710	AT2G32580	AT2G41430	AT4G11355	AT1G74890	AT1G07670
	AT5G20180	AT3G13690	AT3G61470	AT3G29250	AT4G11360	AT5G45020	AT5G19770
	AT5G20181	AT3G16450	AT1G18740	AT4G35760	AT4G20830	AT2G27840	AT2G42440
	AT2G18790	AT5G45830	AT5G15350	AT4G35750	AT1G21110	AT4G24400	AT5G65166
	AT2G24780	AT5G45820	AT5G15340	AT4G36540	AT5G45820	AT1G69810	AT5G65165
	AT2G24790	AT5G51830	AT5G19770	AT5G48250	AT5G45830	AT4G10380	AT5G66640
	AT5G14640	AT5G51840	AT5G50680	AT5G48270	AT4G27310	AT5G47370	AT5G66631
	AT1G75230	AT2G02070	AT5G50670	AT1G73540	AT2G04510	AT2G33180	AT5G42650
	AT2G36800	AT4G29330	AT1G07160	AT1G73550	AT3G52060	AT4G25350	AT1G51805
	AT4G01120	AT4G33467	AT3G15530	AT4G36170	AT3G52072	AT3G04000	AT1G28280
	AT4G01130	AT4G33470	AT3G15520	AT4G36180	AT3G52070	AT4G24390	AT1G28281
	AT5G06970	AT4G36180	AT1G09350	AT2G18790	AT2G39210	AT1G69252	AT5G49480
	AT5G06980	AT4G36170	AT3G02550	AT1G78380	AT1G15750	AT1G65845	AT5G11530
	AT1G24170	AT3G45640	AT3G07650	AT1G78620	AT1G18410	AT1G74900	AT4G35760
	AT5G13750	AT3G45650	AT5G23280	AT1G78610	AT1G18740	AT3G28570	AT4G35750
	AT5G13760	AT1G21120	AT1G49450	AT3G57420	AT4G37590	AT2G28890	AT4G34135
	AT1G56140	AT1G72820	AT1G64710	AT3G57410	AT4G37860	AT3G46700	AT4G34131
	AT1G56145	AT4G05020	AT1G69270	AT4G25350	AT5G14110	AT3G46690	AT4G28181
	AT1G78100	AT4G05018	AT1G80870	AT4G25410	AT5G24270	AT2G23430	AT4G28180
	AT1G78610	AT2G15480	AT1G80865	AT4G35790	AT1G30330	AT1G07885	AT4G03550
	AT1G78620	AT2G18440	AT4G36170	AT4G35800	AT1G44170	AT1G07890	AT4G03560
	AT3G07650	AT2G39140	AT4G36180	AT5G05598	AT1G66725	AT2G47750	AT3G63010
	AT3G51960	AT3G06750	AT1G76090	AT5G15430	AT1G68830	AT2G47730	AT2G41430
	AT3G51950	AT3G62650	AT1G76080	AT5G15440	AT1G06990	AT4G33470	AT2G33180
	AT1G19350	AT3G62640	AT3G06880	AT5G47060	AT2G28360	AT3G62430	AT1G75490
	AT1G19340	AT5G06980	AT3G06868	AT5G59450	AT5G59820	AT1G76600	AT1G75480
	AT5G03660	AT5G06970	AT3G06870	AT5G59440	AT2G34720	AT2G47740	AT2G45315
	AT5G15440	AT1G21110	AT3G16240	AT3G12290	AT3G48360	AT1G05135	AT2G45310
	AT5G15430	AT5G64740	AT5G15430	AT3G12280	AT1G07630	AT3G48000	AT3G23150
	AT1G21000	AT1G69270	AT5G15440	AT5G59560	AT2G32980	AT5G61010	AT1G13260
	AT5G54760	AT5G13190	AT5G52900	AT5G59550	AT2G32970	AT4G33467	AT2G03770
	AT5G54770	AT1G06990	AT5G52901	AT1G79120	AT2G42290	AT3G62420	AT2G03750
	AT5G63790	AT2G46995	AT5G61997	AT1G10682	AT3G57550	AT3G62422	AT2G03760
	AT5G65670	AT2G46990	AT1G73480	AT2G47070	AT3G57560	AT1G05136	AT2G18193
	AT1G29630	AT2G47000	AT1G73470	AT3G09260	AT3G60200	AT1G41115	AT1G30110
	AT1G36050	AT2G05380	AT5G03350	AT3G26210	AT3G60190	AT3G43220	AT2G46270
	AT1G54110	AT1G10682	AT5G03360	AT3G26220	AT4G32020	AT1G59870	AT2G46260
	AT1G54100	AT1G12740	AT1G72175	AT3G49900	AT4G34260	AT4G35740	AT1G37130
	AT4G40060	AT1G18370	AT2G32980	AT3G60318	AT4G34250	AT3G57880	AT5G09620
	AT1G20070	AT1G18390	AT2G32970	AT3G60320	AT5G61970	AT1G01540	AT5G09630
	AT1G05710	AT5G14730	AT3G66652	AT3G60310	AT1G79120	AT3G57420	AT1G15670
	AT1G05700	AT3G15356	AT3G06650	AT4G05100	AT1G49450	AT2G29750	AT2G40330
	AT3G57060	AT3G15351	AT3G53550	AT4G17615	AT5G46060	AT3G26220	AT5G43450
	AT3G57062	AT5G41660	AT1G05805	AT5G12840	AT5G22920	AT1G02230	AT5G43440
	AT1G72610	AT5G41650	AT4G03270	AT5G13300	AT5G22930	AT1G05370	AT4G32020
	AT1G72620	AT2G29090	AT4G03260	AT5G13310	AT1G28050	AT1G29300	AT1G62301
	AT1G72600	AT2G29080	AT3G16140	AT5G60850	AT2G14890	AT3G21710	AT1G05020
	AT2G33180	AT1G09520	AT5G12840	AT5G61270	AT5G13760	AT3G57010	AT1G44170
	AT2G38180	AT3G13410	AT5G57123	AT1G30360	AT5G13750	AT1G78860	AT5G67420
	AT3G46620	AT3G21700	AT5G63390	AT1G57990	AT2G19810	AT5G47950	AT5G63380
	AT3G49940	AT4G35790	AT5G63380	AT1G70310	AT2G19820	AT4G35750	AT5G63390
	AT3G58080	AT4G35800	AT1G55340	AT5G13750	AT2G38750	AT5G65305	AT5G56975
	AT1G16290	AT4G37590	AT1G79120	AT5G13760	AT3G19280	AT5G14730	AT5G50580
	AT1G16300	AT5G02021	AT1G80280	AT1G16290	AT3G21338	AT5G50540	AT5G50570
	AT5G05850	AT5G02025	AT1G01490	AT1G16300	AT3G21340	AT1G01550	AT1G23080
	AT5G05860	AT5G02020	AT4G01250	AT5G06980	AT3G27785	AT4G32940	AT4G39800
	AT5G60270	AT5G62930	AT2G28360	AT5G06970	AT3G27770	AT5G41080	AT4G39403
	AT5G60850	AT5G62920	AT2G43500	AT1G78100	AT3G55450	AT3G13222	AT4G39404
	AT1G25560	AT1G22330	AT3G27170	AT2G35930	AT1G16150	AT5G25350	AT4G34800
	AT1G73540	AT1G55340	AT4G39800	AT5G55840	AT1G16140	AT1G01490	AT3G60318
	AT1G73550	AT1G66600	AT5G03700	AT5G55830	AT5G25920	AT3G26210	AT3G60320
	AT1G01305	AT1G66725	AT1G68552	AT5G55835	AT5G47060	AT3G13223	AT3G60310
	AT1G01310	AT1G67195	AT1G68550	AT5G59820	AT5G63390	AT5G50530	AT1G15750
	AT1G01320	AT2G03240	AT2G20670	AT1G78070	AT5G63380	AT2G15480	AT3G13410
	AT2G45960	AT3G22370	AT2G46790	AT2G19825	AT5G07440	AT4G37510	AT3G02810
	AT2G45970	AT1G16120	AT2G46780	AT1G09350	AT5G07430	AT1G55340	AT3G02800
	AT3G20300	AT1G16130	AT2G46787	AT2G32980	AT5G11740	AT2G29760	AT2G44200
	AT3G20290	AT2G14890	AT1G19180	AT2G32970	AT2G26980	AT3G57870	AT2G36053
	AT2G44660	AT4G17870	AT2G28053	AT3G12012	AT1G10682	AT3G13224	AT2G28360
	AT2G45610	AT2G35930	AT2G28056	AT3G12020	AT3G07650	AT3G60200	AT5G25280
	AT2G45600	AT4G01480	AT2G31220	AT3G12010	AT3G16850	AT1G02228	AT3G46620
	AT4G32020	AT5G01730	AT2G31218	AT3G12977	AT3G45710	AT1G06480	AT3G14070
	AT1G69570	AT5G01732	AT3G26180	AT3G12980	AT4G04450	AT5G65300	AT3G14067
	AT1G77280	AT5G37260	AT3G61640	AT3G15630	AT5G19440	AT1G78850	AT3G11730
	AT1G01490	AT1G69030	AT1G21600	AT3G60190	AT5G19430	AT3G02140	AT3G11720
	AT2G22430	AT5G49690	AT5G43150	AT3G60200	AT5G64110	AT1G41630	AT1G79060
	AT2G41550	AT5G49700	AT5G43140	AT4G05071	AT5G64100	AT3G60190	AT1G05700
	AT2G41560	AT3G26520	AT5G50570	AT4G05070	AT1G69810	AT3G57410	AT1G05710
	AT3G02140	AT5G53490	AT5G50580	AT5G01720	AT1G73540	AT1G70540	AT5G65670
	AT3G29805	AT5G53500	AT1G61740	AT5G02021	AT1G73550	AT1G10480	AT1G20330
	AT4G20250	AT1G30500	AT1G80290	AT5G02025	AT2G45310	AT1G15110	AT1G75800
	AT4G20260	AT1G30510	AT2G36390	AT5G02020	AT2G45315	AT1G60970	AT1G75810
	AT5G11950	AT3G13300	AT2G36400	AT5G13710	AT3G07350	AT1G15120	AT3G15520
	AT5G60680	AT3G13310	AT5G42650	AT5G13700	AT3G15351	AT1G60960	AT3G15530
	AT1G70520	AT2G28920	AT1G32230	AT5G23280	AT3G15356	AT4G18020	AT3G28157
	AT1G76180	AT2G38760	AT3G12010	AT5G25920	AT5G63530	AT1G10210	AT3G28160
	AT1G76170	AT2G42760	AT3G12020	AT5G27035	AT2G40081	AT2G07790	AT1G68840
	AT3G17185	AT2G42750	AT3G12012	AT5G27030	AT2G40080	AT1G49500	AT1G24879
	AT3G18080	AT3G15810	AT3G57062	AT5G43150	AT2G34350	AT3G15500	AT1G05805
	AT3G18070	AT3G15800	AT3G57060	AT5G43140	AT3G25070	AT1G10220	AT1G56630
	AT3G60200	AT4G23270	AT3G63210	AT1G67910	AT3G50660	AT2G34720	AT1G32790
	AT5G67560	AT4G23260	AT1G19220	AT2G18960	AT4G08850	AT5G59820	AT5G67480
	AT5G67550	AT5G07430	AT1G19210	AT4G01245	AT5G10290	AT2G44460	AT5G67490
	AT1G73480	AT5G07440	AT1G26770	AT3G13310	AT5G10280	AT2G07789	AT5G67488
	AT1G73470	AT1G68830	AT1G33760	AT4G33467	AT5G13700	AT2G18193	AT5G59550
	AT4G08949	AT1G06480	AT1G51140	AT4G33470	AT5G13710	AT5G31787	AT5G59560
	AT4G27510	AT2G41430	AT1G51130	AT5G09620	AT1G21580	AT3G15530	AT5G57670
	AT4G27520	AT3G57880	AT1G67750	AT5G09630	AT1G21590	AT3G15520	AT5G55840
	AT3G12915	AT3G57870	AT5G66640	AT5G64260	AT1G35580	AT5G63390	AT5G55830
	AT4G36170	AT4G26690	AT5G66631	AT2G05380	AT1G72450	AT5G65920	AT5G55835
	AT4G36180	AT4G39800	AT1G66190	AT2G31800	AT1G78830	AT3G14070	AT5G53290
	AT2G23430	AT5G19940	AT2G23330	AT2G31810	AT1G78840	AT5G60190	AT5G51840
	AT1G74448	AT5G19930	AT2G23320	AT3G18080	AT2G41740	AT5G59560	AT5G51830
	AT1G74450	AT5G38200	AT2G23321	AT3G18070	AT2G41730	AT4G05100	AT5G11970
	AT2G26530	AT5G66160	AT3G03626	AT5G05440	AT2G04100	AT2G18030	AT4G37550
	AT2G42380	AT5G66170	AT3G03620	AT5G05435	AT2G23755	AT2G46820	AT4G18710
	AT3G15578	AT5G67300	AT3G03630	AT2G04160	AT2G36080	AT5G04770	AT4G05100
	AT3G15580	AT1G78830	AT3G28040	AT2G28920	AT3G12977	AT2G29995	AT3G59970
	AT3G15630	AT1G78840	AT3G52440	AT2G30260	AT3G12980	AT5G47100	AT3G59960
	AT3G51550	AT3G16850	AT4G03550	AT2G30250	AT3G16490	AT2G40000	AT3G54730
	AT3G51560	AT1G16300	AT4G03560	AT2G39865	AT3G16480	AT4G16146	AT3G51950
	AT3G63010	AT1G16290	AT5G44060	AT2G39870	AT1G02400	AT5G36360	AT1G02180
	AT4G18700	AT1G27720	AT5G58610	AT1G10480	AT4G29690	AT5G64740	AT1G02190
	AT1G17495	AT1G27730	AT1G75220	AT3G54500	AT5G26340	AT3G28450	AT3G08610
	AT4G29190	AT2G14210	AT1G75230	AT4G18890	AT5G47370	AT1G28281	AT3G05840
	AT4G32010	AT2G24580	AT5G12040	AT4G18900	AT5G47940	AT5G59550	AT3G05835
	AT5G45830	AT2G38180	AT5G12043	AT4G20860	AT5G61580	AT1G28280	AT3G05830
	AT5G45820	AT3G15350	AT1G04530	AT5G04770	AT5G61590	AT2G18040	AT2G46520
	AT5G58610	AT4G08850	AT2G42380	AT5G54770	AT1G30825	AT2G43570	AT2G44810
	AT5G67300	AT5G47370	AT3G12120	AT5G54760	AT1G53620	AT3G14067	AT1G09530
	AT1G05020	AT1G03710	AT3G12130	AT5G64660	AT1G57990	AT1G80460	AT1G79110
	AT5G25350	AT1G50270	AT3G16920	AT1G30825	AT1G59940	AT5G62480	AT4G23620
	AT1G72450	AT1G50280	AT3G16910	AT1G74930	AT1G63490	AT3G12290	AT4G23630
	AT1G80920	AT1G50420	AT4G24150	AT1G74940	AT1G72160	AT3G12280	AT5G49280
	AT1G80910	AT1G50430	AT4G35760	AT4G36490	AT4G10380	AT1G66725	AT3G12020
	AT5G62390	AT1G55450	AT4G35750	AT4G36500	AT3G15840	AT5G63380	AT3G12012
	AT5G62400	AT1G55460	AT5G18270	AT1G75800	AT3G15850	AT5G59220	AT3G12010
	AT1G72820	AT3G23030	AT1G23080	AT1G75810	AT1G02065	AT5G65910	AT1G04530
	AT2G34420	AT1G49450	AT5G59820	AT2G14210	AT1G80460	AT2G46830	AT5G50680
	AT2G34410	AT1G15110	AT5G67550	AT3G55440	AT2G16440	AT1G59910	AT5G50670
	AT4G27300	AT1G15120	AT5G67560	AT4G25400	AT3G54730	AT1G12710	AT5G54960
	AT2G32560	AT5G62390	AT2G05100	AT4G26095	AT4G01480	AT5G62490	AT5G54970
	AT2G32580	AT5G62400	AT2G18090	AT4G26090	AT1G21120	AT5G64810	AT1G36050
	AT1G11260	AT2G18193	AT5G64330	AT4G26690	AT5G43140	AT1G80490	AT1G36060
	AT4G02540	AT3G02470	AT5G64343	AT4G39150	AT5G43150	AT2G36053	AT5G48150
	AT4G16380	AT3G02468	AT5G64342	AT4G39140	AT5G56520	AT2G39990	AT5G15350
	AT4G34135	AT3G02460	AT5G64341	AT1G21590	AT5G59730	AT1G66730	AT5G15340
	AT4G34131	AT3G06650	AT5G64340	AT1G21600	AT5G59732	AT5G58610	AT5G13340
	AT4G37390	AT3G66652	AT2G39010	AT1G22810	AT1G67480	AT1G57550	AT5G08139
	AT5G13700	AT3G19010	AT5G43700	AT1G22830	AT1G69250	AT3G22800	AT5G01810
	AT5G13710	AT3G19000	AT1G26730	AT5G55960	AT1G69252	AT2G47260	AT5G01800
	AT5G15980	AT3G19002	AT1G75530	AT5G62020	AT4G23205	AT5G61270	AT4G15590
	AT1G23080	AT3G46690	AT1G10657	AT1G54100	AT4G23190	AT1G76900	AT3G62988
	AT1G25400	AT3G46700	AT3G20290	AT1G54110	AT4G37070	AT3G18830	AT3G60030
	AT1G32920	AT4G25090	AT3G20300	AT1G70300	AT4G05320	AT1G41680	AT3G58850
	AT1G65930	AT4G32010	AT1G75180	AT1G70790	AT1G66190	AT5G57630	AT1G14540
	AT3G62420	AT5G11090	AT1G75190	AT5G65670	AT4G17870	AT4G13130	AT2G43920
	AT3G62430	AT3G23090	AT4G28240	AT4G27310	AT4G18020	AT4G13120	AT2G43910
	AT3G62422	AT5G11970	AT3G46370	AT1G06040	AT2G01140	AT1G41690	AT2G30600
	AT5G53400	AT5G17930	AT4G34950	AT1G06050	AT2G20950	AT1G16120	AT2G21060
	AT1G59910	AT5G17920	AT5G53750	AT2G20940	AT2G20960	AT4G02370	AT2G02070
	AT5G22630	AT1G75190	AT5G60850	AT2G20950	AT2G30930	AT3G29240	AT1G78620
	AT1G79120	AT1G75180	AT5G67300	AT1G76890	AT2G30925	AT2G47190	AT1G78610
	AT5G47040	AT3G11405	AT1G32920	AT1G07590	AT2G43010	AT2G47200	AT1G01570
	AT5G47030	AT1G59910	AT1G50280	AT1G07580	AT3G61640	AT1G16130	AT1G16825
	AT1G21380	AT2G21060	AT1G50270	AT2G44140	AT4G28830	AT2G01930	AT1G16820
	AT1G21390	AT2G23290	AT1G61353	AT2G44130	AT4G36040	AT3G22370	AT1G51710
	AT1G78070	AT2G23755	AT1G61350	AT3G63210	AT4G36540	AT3G54670	AT1G51700
	AT2G28950	AT2G29970	AT2G01905	AT1G27290	AT5G01810	AT3G13300	AT1G22330
	AT2G44490	AT2G36220	AT5G59560	AT1G27285	AT5G01800	AT3G20780	AT5G05850
	AT2G44480	AT2G36230	AT5G59550	AT3G24050	AT5G47950	AT2G01034	AT5G05860
	AT2G45830	AT3G55450	AT2G15950	AT2G17500	AT5G64410	AT4G00900	AT5G24930
	AT3G57870	AT3G56800	AT2G15960	AT2G46260	AT5G66160	AT5G53110	AT5G07440
	AT3G57880	AT3G56810	AT3G12290	AT2G46270	AT5G66170	AT2G27810	AT5G07430
	AT3G60390	AT4G20830	AT3G12280	AT3G25620	AT1G29300	AT5G63530	AT4G38430
	AT3G60380	AT4G28840	AT5G10560	AT3G56360	AT1G30510	AT4G39660	AT4G38420
	AT3G61640	AT4G37800	AT5G10550	AT3G56350	AT1G30500	AT5G62910	AT4G37260
	AT3G63210	AT5G28646	AT5G43450	AT1G21000	AT1G05300	AT5G44390	AT4G05020
	AT4G02380	AT5G40770	AT5G43440	AT5G63970	AT2G15950	AT3G20300	AT4G05018
	AT1G20030	AT1G51790	AT1G08910	AT5G63980	AT2G15960	AT3G50660	AT2G44130
	AT5G08330	AT1G80490	AT2G23755	AT1G32790	AT2G29080	AT2G39530	AT2G44140
	AT5G42030	AT4G15610	AT2G36053	AT3G19400	AT2G29090	AT3G47820	AT5G63790
	AT5G42040	AT4G22530	AT2G44480	AT3G49115	AT3G05320	AT4G30440	AT5G10450
	AT5G43140	AT4G22540	AT2G44490	AT4G01880	AT3G10720	AT3G05200	AT3G11820
	AT5G43150	AT5G14640	AT3G08030	AT4G01870	AT3G15630	AT1G65590	AT3G11825
	AT1G70540	AT2G32980	AT4G26690	AT2G35010	AT4G17615	AT5G15350	AT5G02960
	AT1G05870	AT2G32970	AT4G27970	AT2G35000	AT4G20890	AT1G73550	AT5G02970
	AT3G62390	AT2G38310	AT4G32150	AT3G53380	AT4G25090	AT1G70860	AT1G55460
	AT3G62400	AT4G29190	AT4G32160	AT3G56810	AT4G25350	AT5G62920	AT1G55450
	AT2G18290	AT4G29740	AT1G20070	AT3G56800	AT4G39090	AT2G47485	AT3G61260
	AT1G26730	AT4G36540	AT5G20180	AT5G01820	AT4G39100	AT2G39520	AT2G25110
	AT1G01430	AT4G39080	AT5G20181	AT5G46060	AT5G61010	AT3G13310	AT1G66940
	AT1G01440	AT5G39050	AT1G22570	AT2G17705	AT1G62660	AT3G20770	AT5G10550
	AT1G75800	AT5G47060	AT5G44255	AT2G17710	AT1G70420	AT5G55970	AT5G10560
	AT1G75810	AT5G51460	AT5G44260	AT2G27310	AT5G13340	AT3G54680	AT1G01600
	AT1G78010	AT1G71030	AT1G04360	AT2G40000	AT1G56140	AT5G48380	AT2G01910
	AT2G04510	AT1G71040	AT2G46520	AT2G39990	AT1G56145	AT4G39670	AT4G36648
	AT2G15960	AT1G07160	AT1G16290	AT2G45830	AT3G23090	AT4G00895	AT4G36650
	AT2G15950	AT3G19400	AT1G16300	AT3G23090	AT5G11420	AT3G26100	AT2G38230
	AT1G08510	AT1G19770	AT5G06980	AT1G13730	AT2G28950	AT3G21700	AT1G66600
	AT1G08500	AT5G58900	AT5G06970	AT1G13740	AT5G44290	AT2G34610	AT1G04690
	AT1G09350	AT3G14060	AT3G11890	AT3G49790	AT2G18960	AT3G20290	AT1G48000
	AT3G01430	AT3G62980	AT3G11900	AT3G63010	AT2G21060	AT1G17720	AT5G65650
	AT3G24520	AT1G16150	AT3G29805	AT4G33050	AT2G28890	AT3G63120	AT5G59820
	AT3G24518	AT1G16140	AT4G30430	AT1G19350	AT3G50300	AT3G63130	AT5G54770
	AT3G49115	AT2G39210	AT4G30440	AT1G19340	AT4G21760	AT1G67195	AT5G54760
	AT4G03210	AT2G40340	AT1G73550	AT4G36370	AT4G21750	AT2G15970	AT5G52900
	AT4G03205	AT3G02140	AT1G73540	AT4G36380	AT5G13190	AT4G00893	AT5G52901
	AT1G02350	AT1G13380	AT1G01305	AT5G16560	AT5G15350	AT4G37070	AT5G42030
	AT4G25470	AT3G61630	AT1G01310	AT5G05140	AT5G15340	AT1G53890	AT5G42040
	AT1G18335	AT3G61620	AT1G01320	AT2G15890	AT5G26015	AT4G10360	AT5G24870
	AT1G18330	AT4G32480	AT1G33230	AT2G15880	AT5G26010	AT2G27820	AT5G17310
	AT4G33080	AT4G39100	AT1G33240	AT1G13110	AT1G24170	AT1G73540	AT5G16567
	AT5G01510	AT4G39090	AT1G01720	AT3G26810	AT1G24180	AT2G42350	AT5G15090
	AT5G01520	AT5G06570	AT1G01710	AT1G80490	AT5G61997	AT1G15470	AT5G15080
	AT5G37260	AT5G06580	AT3G05840	AT2G18350	AT5G67470	AT2G47490	AT5G04770
	AT5G43760	AT5G24270	AT3G05830	AT2G20080	AT5G67480	AT2G39518	AT4G36780
	AT5G50580	AT5G39070	AT3G05835	AT2G36370	AT1G30700	AT1G17730	AT4G36770
	AT5G50570	AT5G39080	AT3G15800	AT2G41870	AT1G78860	AT5G15340	AT4G33080
	AT1G28580	AT5G47225	AT3G15810	AT3G06750	AT4G25480	AT5G44380	AT4G31490
	AT1G28590	AT5G52900	AT5G47370	AT3G59765	AT4G29330	AT3G47830	AT4G31500
	AT1G33250	AT5G52901	AT5G57350	AT3G59770	AT4G34138	AT3G05210	AT4G25650
	AT4G38550	AT5G57660	AT2G29500	AT4G16380	AT4G34140	AT1G70850	AT4G25640
	AT4G38552	AT3G01470	AT2G29490	AT4G29190	AT3G14060	AT1G53620	AT4G21437
	AT4G38545	AT3G01472	AT2G33170	AT4G38620	AT4G36180	AT5G53120	AT4G20830
	AT4G38540	AT3G01460	AT3G13800	AT4G39790	AT4G36170	AT1G15460	AT4G08850
	AT2G30505	AT3G54940	AT1G15750	AT1G20030	AT5G20700	AT3G45010	AT3G01470
	AT2G30500	AT2G26530	AT1G18335	AT1G23080	AT2G29970	AT2G41300	AT3G01472
	AT3G56810	AT2G30220	AT1G18330	AT5G47980	AT2G33180	AT4G30430	AT3G01460
	AT3G56800	AT3G22060	AT4G27950	AT2G15950	AT2G40095	AT2G33710	AT2G42750
	AT1G68872	AT3G24542	AT4G28703	AT2G15960	AT3G16240	AT5G32161	AT2G42760
	AT1G68870	AT3G61840	AT5G20250	AT3G02468	AT3G17185	AT3G15630	AT2G28620
	AT2G30600	AT1G02350	AT5G20240	AT3G02470	AT4G28250	AT1G05577	AT1G76900
	AT1G27290	AT4G23250	AT1G33450	AT3G02460	AT5G53750	AT1G05575	AT1G79750
	AT1G27285	AT5G14430	AT1G73670	AT3G11820	AT5G66950	AT2G02360	AT1G79760
	AT3G14060	AT5G15440	AT5G19190	AT3G11825	AT1G69270	AT2G02370	AT1G69760
	AT3G16990	AT5G15430	AT5G19180	AT3G19690	AT5G17930	AT1G68670	AT1G61890
	AT3G17000	AT5G18170	AT5G13760	AT3G19680	AT5G17920	AT5G19430	AT5G67190
	AT4G38430	AT5G61997	AT5G13750	AT1G27730	AT5G43065	AT5G19440	AT5G41600
	AT4G38420	AT5G63380	AT2G21580	AT1G27720	AT1G54410	AT5G39360	AT4G17870
	AT1G75540	AT5G63390	AT2G21590	AT4G28240	AT1G54420	AT1G75230	AT2G46330
	AT2G19770	AT1G70420	AT3G43270	AT5G04310	AT4G05020	AT2G28540	AT2G46320
	AT2G19760	AT1G80460	AT4G21570	AT1G76900	AT4G05018	AT4G32010	AT4G39260
	AT2G28540	AT1G10160	AT5G08530	AT2G22770	AT5G01340	AT2G31580	AT2G25460
	AT2G30032	AT1G10170	AT5G08520	AT2G30230	AT5G19940	AT2G36370	AT4G29700
	AT2G36053	AT4G28703	AT5G24470	AT2G36053	AT5G19930	AT3G27870	AT4G29710
	AT2G41870	AT3G18080	AT5G27720	AT2G36800	AT5G09810	AT2G28550	AT1G73670
	AT4G00360	AT3G18070	AT5G67190	AT2G41100	AT2G18030	AT2G46720	AT5G06980
	AT4G05071	AT3G21720	AT3G18060	AT2G41090	AT2G18040	AT1G13730	AT5G06970
	AT4G05070	AT2G24790	AT3G18050	AT3G04000	AT3G01990	AT1G65820	AT4G19120
	AT4G25620	AT2G24780	AT1G18400	AT3G03990	AT1G13300	AT5G41780	AT4G19110
	AT4G29780	AT1G09245	AT2G39710	AT3G05810	AT4G27950	AT2G19770	AT4G19112
	AT5G14430	AT2G39518	AT3G44990	AT1G12110	AT4G29735	AT1G75580	AT1G58684
	AT1G22570	AT2G39530	AT3G61150	AT3G14840	AT4G40060	AT3G10750	AT1G58725
	AT5G60850	AT2G39520	AT5G02021	AT3G25070	AT5G05140	AT5G40800	AT5G19151
	AT5G65920	AT2G47800	AT5G02025	AT3G25720	AT1G21000	AT1G02350	AT5G19160
	AT5G65910	AT3G01970	AT5G02020	AT3G46650	AT5G24870	AT4G00210	AT5G11090
	AT1G30360	AT3G01980	AT5G06650	AT3G46640	AT5G65683	AT1G02360	AT3G58620
	AT2G21660	AT3G12700	AT5G08330	AT1G14740	AT5G65676	AT5G44610	AT1G70790
	AT2G23171	AT4G38810	AT1G22380	AT4G32160	AT1G25400	AT5G14690	AT1G01471
	AT2G23170	AT5G25920	AT1G56630	AT4G32150	AT2G23770	AT2G45830	AT1G01470
	AT3G19680	AT5G43150	AT1G61210	AT4G37460	AT3G23030	AT1G27730	AT1G63490
	AT3G59770	AT5G43140	AT1G06580	AT4G37470	AT1G07200	AT2G30925	AT1G53830
	AT3G59765	AT5G55040	AT1G06570	AT5G28770	AT2G27500	AT5G02730	AT1G53840
	AT5G02970	AT1G30825	AT3G02470	AT5G58730	AT3G06030	AT2G46730	AT1G33760
	AT5G02960	AT1G06570	AT3G02460	AT5G58720	AT3G14240	AT4G27415	AT5G64750
	AT5G50680	AT1G06580	AT3G02468	AT5G67300	AT3G14230	AT1G20640	AT5G62940
	AT5G50670	AT3G62422	AT4G33650	AT1G31358	AT3G15540	AT5G19230	AT1G25230
	AT3G50060	AT3G62420	AT4G33660	AT1G53885	AT4G02075	AT5G67520	AT1G25220
	AT2G15890	AT3G62430	AT4G39070	AT1G53903	AT4G02070	AT4G08850	AT5G37260
	AT2G15880	AT2G30600	AT5G37017	AT1G65730	AT4G17670	AT2G37570	AT5G24470
	AT1G23390	AT2G22770	AT5G37020	AT1G67195	AT4G25620	AT2G30930	AT5G15220
	AT1G24880	AT2G25900	AT4G27310	AT1G75180	AT4G27415	AT5G11000	AT4G24150
	AT1G24822	AT2G45170	AT4G38420	AT1G75190	AT4G30190	AT5G14680	AT4G14230
	AT1G24851	AT2G45180	AT4G38430	AT2G46660	AT5G02020	AT5G05860	AT4G14240
	AT1G78380	AT3G05200	AT3G15351	AT1G45760	AT5G02021	AT4G29780	AT1G17620
	AT2G24765	AT3G05210	AT3G15356	AT1G45688	AT5G02025	AT3G15356	AT1G16140
	AT2G29080	AT3G16240	AT3G15720	AT1G76170	AT5G24320	AT3G19540	AT1G16150
	AT2G29090	AT3G28690	AT3G50560	AT1G76180	AT5G53135	AT2G44080	AT3G48360
	AT2G43500	AT3G60380	AT3G50550	AT3G17185	AT5G60850	AT2G31570	AT3G18060
	AT2G45315	AT3G60390	AT1G18070	AT3G61260	AT1G25390	AT1G34370	AT3G18050
	AT2G45310	AT4G27970	AT1G20816	AT1G09960	AT1G34040	AT3G15351	AT3G02140
	AT3G02880	AT1G18410	AT5G04190	AT2G42440	AT1G60960	AT4G00200	AT1G11250
	AT3G02885	AT1G19020	AT5G04200	AT3G46630	AT1G60970	AT5G02580	AT2G44080
	AT3G13080	AT1G19010	AT5G24530	AT5G19930	AT1G66580	AT3G22380	AT1G09520
	AT3G14240	AT1G19025	AT5G57630	AT5G19940	AT2G18350	AT1G33450	AT2G23755
	AT3G14230	AT5G14110	AT1G28360	AT5G64343	AT4G38550	AT2G19760	AT2G22080
	AT3G19540	AT5G19430	AT1G29630	AT5G64330	AT4G38540	AT5G02740	AT2G22070
	AT1G13950	AT5G19440	AT1G33610	AT5G64341	AT4G38552	AT1G10020	AT1G07530
	AT3G47610	AT5G44260	AT1G70790	AT5G64340	AT4G38545	AT3G10760	AT1G07520
	AT3G52180	AT5G44255	AT3G26720	AT5G64342	AT2G36885	AT5G05850	AT1G01950
	AT3G52190	AT1G64585	AT3G26730	AT2G04510	AT2G36880	AT5G19220	AT1G01940
	AT3G62988	AT1G78070	AT2G39930	AT2G18162	AT2G36881	AT5G67510	AT1G80440
	AT4G05150	AT2G01890	AT2G41560	AT2G18160	AT1G80280	AT1G65830	AT1G45165
	AT5G13190	AT2G04160	AT2G41550	AT2G27500	AT2G25900	AT5G47980	AT1G45163
	AT5G25920	AT2G18960	AT3G58850	AT2G39200	AT2G27310	AT1G13740	AT1G45160
	AT1G22882	AT3G52070	AT3G61620	AT2G40095	AT2G36400	AT1G06990	AT1G10657
	AT1G22880	AT3G52060	AT3G61630	AT2G45315	AT3G06750	AT4G25410	AT2G38310
	AT5G63970	AT3G52072	AT4G15215	AT2G45310	AT3G16560	AT4G30270	AT1G55350
	AT5G63980	AT1G06410	AT4G15230	AT3G15578	AT3G16565	AT4G20860	AT5G13190
	AT1G55340	AT1G19220	AT4G25480	AT3G15580	AT1G20640	AT2G24570	AT1G21600
	AT1G64710	AT1G19210	AT4G40060	AT4G37590	AT5G16000	AT1G15100	AT1G21590
	AT4G35790	AT2G33480	AT5G01870	AT5G02580	AT5G16010	AT1G69310	AT5G06865
	AT4G35800	AT3G13594	AT5G01880	AT5G43760	AT5G67300	AT3G49780	AT5G06860
	AT5G08320	AT3G63210	AT5G02580	AT5G60270	AT1G70740	AT1G05700	AT4G19395
	AT5G54380	AT4G32295	AT5G56865	AT1G26730	AT1G75530	AT5G42050	AT3G17185
	AT1G10095	AT5G03380	AT1G28100	AT1G35580	AT1G77760	AT5G42060	AT3G04732
	AT1G10090	AT5G20240	AT1G51700	AT3G50660	AT1G27100	AT2G15220	AT3G04735
	AT3G48050	AT5G20250	AT1G51710	AT5G14640	AT1G54217	AT5G42053	AT2G28405
	AT4G00730	AT5G26340	AT1G68360	AT4G10380	AT1G54220	AT4G28840	AT2G20830
	AT4G39360	AT5G48540	AT2G30600	AT2G31560	AT1G49435	AT3G06510	AT2G20835
	AT4G39350	AT5G58440	AT1G09520	AT2G31570	AT1G01471	AT1G05710	AT2G20840
	AT1G04540	AT5G58430	AT2G42290	AT2G46170	AT1G01470	AT3G02460	AT3G61420
	AT1G04530	AT5G67550	AT4G34800	AT3G13594	AT1G07160	AT2G23770	AT3G61430
	AT1G78860	AT5G67560	AT4G36550	AT3G13710	AT2G38310	AT3G02470	AT5G47230
	AT2G26730	AT1G21380	AT5G07430	AT3G13700	AT1G13380	AT3G02468	AT5G47229
	AT2G32980	AT1G21390	AT5G07440	AT3G13690	AT3G56390	AT2G25140	AT1G75530
	AT2G32970	AT1G76090	AT5G11970	AT3G28910	AT3G56380	AT1G32210	AT5G58900
	AT1G01710	AT1G76080	AT5G14640	AT1G02350	AT3G61460	AT1G25098	AT5G01720
	AT1G01720	AT1G23710	AT5G39080	AT4G13400	AT3G62630	AT1G25097	AT5G01715
	AT2G39950	AT2G28540	AT5G39070	AT4G13395	AT4G21120	AT2G25130	AT4G25620
	AT2G39960	AT2G28550	AT5G40340	AT4G18880	AT4G21110	AT1G32200	AT2G32940
	AT2G44500	AT2G33170	AT5G41800	AT4G27520	AT4G23103	AT1G25112	AT2G23690
	AT3G03840	AT3G02810	AT5G41810	AT4G27510	AT4G23100	AT4G17490	AT5G66590
	AT3G03828	AT3G02800	AT5G59730	AT4G29780	AT4G23260	AT4G31550	AT5G66600
	AT3G03830	AT4G29310	AT5G59732	AT5G15340	AT4G23270	AT2G14890	AT5G59230
	AT3G05320	AT5G39760	AT1G58360	AT5G15350	AT5G63130	AT3G50060	AT5G57350
	AT3G11700	AT5G53135	AT1G65930	AT5G49280	AT5G63135	AT3G12010	AT1G18075
	AT3G11710	AT5G61600	AT1G74670	AT5G56975	AT5G65300	AT3G12012	AT3G25720
	AT3G15960	AT5G61590	AT4G38470	AT1G25175	AT5G65305	AT1G51870	AT1G70530
	AT3G15950	AT5G65120	AT1G01540	AT1G25180	AT1G36050	AT4G18810	AT1G28590
	AT3G16785	AT5G65110	AT1G01550	AT1G67480	AT1G54095	AT3G54940	AT1G28580
	AT3G18780	AT5G65920	AT5G40240	AT1G16140	AT1G54100	AT5G23200	AT5G64260
	AT3G18779	AT5G65910	AT5G40250	AT1G16150	AT1G55840	AT2G24580	AT5G62470
	AT3G50340	AT1G29630	AT2G30220	AT1G68440	AT1G55850	AT3G02880	AT5G46330
	AT3G53460	AT2G03760	AT4G39510	AT3G46700	AT1G66400	AT5G66790	AT5G19220
	AT3G61962	AT2G03750	AT4G39520	AT3G46690	AT1G70885	AT1G80570	AT5G19230
	AT1G17620	AT2G03770	AT5G12330	AT4G15610	AT1G70880	AT1G26440	AT5G16210
	AT4G24150	AT2G30520	AT1G45760	AT5G02190	AT1G73390	AT4G16265	AT5G16200
	AT4G35100	AT2G36880	AT1G45688	AT5G02200	AT1G77525	AT3G06790	AT1G21000
	AT4G35760	AT2G36881	AT2G43910	AT3G18060	AT1G77520	AT4G30680	AT5G01520
	AT4G35750	AT2G36885	AT2G43920	AT3G18050	AT4G22780	AT5G02080	AT5G01510
	AT1G20010	AT3G12010	AT3G11760	AT4G16510	AT3G22370	AT5G63135	AT1G20620
	AT5G49280	AT3G12012	AT3G23090	AT4G16500	AT5G10560	AT3G02885	AT4G33770
	AT5G65305	AT3G12020	AT3G63440	AT5G19770	AT5G10550	AT2G22770	AT1G19660
	AT5G65300	AT3G26910	AT3G63430	AT5G19780	AT5G65670	AT5G63130	AT1G19670
	AT1G28327	AT3G54730	AT3G63445	AT2G39210	AT2G31220	AT2G18960	AT4G17453
	AT1G28330	AT1G16530	AT4G05320	AT3G01430	AT2G31218	AT1G01480	AT4G12740
	AT1G32790	AT4G25030	AT4G22780	AT3G10760	AT2G44000	AT1G66400	AT4G12731
	AT1G66600	AT5G65165	AT4G29190	AT3G10770	AT2G44010	AT5G02090	AT4G12735
	AT1G66725	AT5G65166	AT4G29780	AT3G11890	AT2G47800	AT1G67800	AT4G00140
	AT1G06050	AT1G67265	AT5G19730	AT3G11900	AT3G12700	AT3G06780	AT3G57460
	AT1G06040	AT1G69570	AT5G54770	AT3G23250	AT3G19010	AT1G65720	AT3G57450
	AT1G72140	AT1G78100	AT5G54760	AT3G27170	AT3G19000	AT3G53480	AT1G15660
	AT2G47070	AT3G50660	AT1G50430	AT3G48050	AT3G19002	AT1G62300	AT3G56270
	AT5G13730	AT4G23620	AT1G50420	AT3G57120	AT3G22800	AT2G46620	AT3G56275
	AT1G04150	AT4G23630	AT1G54420	AT3G57880	AT3G45775	AT4G21570	AT3G50651
	AT3G62650	AT2G15950	AT1G54410	AT3G57870	AT3G46280	AT3G12020	AT2G42880
	AT3G62640	AT2G15960	AT2G41070	AT3G58080	AT3G49670	AT4G18800	AT2G41560
	AT4G27970	AT5G11740	AT2G41060	AT1G15350	AT3G49680	AT2G19130	AT2G41550
	AT5G04560	AT2G36370	AT5G63050	AT1G15340	AT3G50700	AT4G39270	AT2G31560
	AT5G20190	AT2G37420	AT4G16490	AT4G13330	AT3G57030	AT1G30700	AT2G31570
	AT5G20181	AT2G37430	AT4G16480	AT4G23260	AT3G57420	AT5G49520	AT2G30032
	AT3G47820	AT2G46320	AT5G53220	AT4G23250	AT3G57410	AT4G30670	AT2G27500
	AT3G47830	AT3G07650	AT1G14900	AT1G18390	AT5G01820	AT4G16260	AT2G26690
	AT5G57350	AT3G13790	AT1G14890	AT1G18370	AT5G18150	AT1G70520	AT2G26692
	AT2G31810	AT3G15500	AT4G29735	AT4G34800	AT1G21600	AT2G22660	AT2G13790
	AT2G31800	AT3G25070	AT1G02660	AT4G36770	AT5G24140	AT1G26420	AT1G78040
	AT3G16570	AT3G27170	AT1G02670	AT4G36780	AT5G43060	AT2G02680	AT1G33450
	AT4G15230	AT4G03520	AT4G39090	AT5G03680	AT5G51795	AT2G22650	AT1G30016
	AT4G15215	AT4G23060	AT4G39080	AT5G04480	AT1G50280	AT1G07630	AT5G59730
	AT5G14910	AT4G39270	AT5G37260	AT5G51840	AT1G50270	AT5G03390	AT5G59732
	AT5G14920	AT1G22830	AT5G43760	AT5G51830	AT1G04410	AT5G03380	AT5G59720
	AT1G67090	AT1G22810	AT5G47060	AT5G63390	AT1G04400	AT1G26430	AT4G39985
	AT1G67080	AT5G61010	AT5G48270	AT5G63380	AT1G21380	AT3G18950	AT4G39986
	AT1G75820	AT5G67520	AT5G48250	AT5G63420	AT1G21390	AT1G51860	AT4G39980
	AT1G80280	AT5G67510	AT5G64260	AT1G51070	AT1G75190	AT3G54410	AT4G39990
	AT2G42440	AT1G28100	AT1G05870	AT1G51060	AT1G75180	AT5G23210	AT1G20510
	AT3G06868	AT1G28090	AT1G76490	AT1G51790	AT1G15120	AT1G65930	AT1G20515
	AT3G06870	AT1G65390	AT1G07200	AT1G51805	AT1G15110	AT1G80580	AT1G20520
	AT3G06880	AT1G70790	AT2G01140	AT1G05020	AT1G08100	AT1G70420	AT4G00720
	AT3G29250	AT1G78610	AT2G45970	AT2G24780	AT1G01710	AT3G20340	AT2G35920
	AT3G48100	AT1G78620	AT2G45960	AT2G24790	AT1G01720	AT1G69570	AT5G48430
	AT4G01335	AT1G07630	AT1G15110	AT5G22630	AT3G66652	AT4G06660	AT2G05520
	AT4G01330	AT2G30032	AT1G15120	AT5G24870	AT3G06650	AT3G05490	AT1G49450
	AT4G18890	AT2G45310	AT5G25190	AT1G75540	AT3G11900	AT4G38470	AT1G06160
	AT4G35840	AT2G45315	AT1G11840	AT2G30490	AT3G11890	AT4G24960	AT1G67090
	AT4G35850	AT4G36670	AT1G14700	AT3G50060	AT3G12300	AT1G05100	AT1G67080
	AT5G66880	AT5G62170	AT1G14710	AT5G14730	AT3G12320	AT3G11405	AT5G66820
	AT1G27100	AT1G62301	AT4G03420	AT1G22200	AT1G13110	AT2G40095	AT5G61960
	AT1G30825	AT1G65720	AT4G12980	AT1G22190	AT1G13260	AT4G20710	AT5G60850
	AT1G33600	AT1G67480	AT4G28730	AT2G14890	AT3G52360	AT5G61600	AT5G60190
	AT1G50430	AT1G68550	AT1G20010	AT1G76954	AT4G27870	AT2G45590	AT5G53220
	AT1G50420	AT1G68552	AT4G37800	AT1G01430	AT4G37390	AT5G13300	AT5G48540
	AT1G57990	AT1G73360	AT5G54710	AT1G01440	AT5G06570	AT4G37260	AT5G13710
	AT2G14890	AT1G73350	AT5G54700	AT1G01470	AT5G06580	AT5G13310	AT5G13700
	AT2G18960	AT2G04100	AT1G28200	AT1G01471	AT5G08520	AT5G49480	AT5G04480
	AT3G05220	AT4G32020	AT1G33250	AT1G80460	AT5G08530	AT2G40100	AT5G02580
	AT3G06080	AT5G04340	AT1G51805	AT2G03240	AT1G55450	AT1G18335	AT4G36380
	AT4G23630	AT2G41090	AT1G75490	AT2G27050	AT1G55460	AT3G01280	AT4G36370
	AT4G23620	AT2G41100	AT1G75480	AT2G36400	AT3G50060	AT3G01290	AT4G32480
	AT5G25240	AT3G09400	AT1G80490	AT3G07650	AT1G72820	AT5G04040	AT4G16370
	AT5G59560	AT3G09390	AT2G16440	AT3G16140	AT1G04530	AT1G73060	AT4G01245
	AT5G59550	AT3G19280	AT2G32010	AT3G22060	AT2G01890	AT1G18330	AT3G63130
	AT1G29400	AT3G26220	AT2G45450	AT3G27770	AT2G26480	AT1G73050	AT3G63120
	AT1G29395	AT3G26210	AT2G45440	AT3G27785	AT2G28920	AT2G06775	AT3G60690
	AT3G26730	AT3G61640	AT3G25870	AT3G56200	AT2G37980	AT2G32940	AT3G57120
	AT3G26720	AT1G17150	AT1G56140	AT3G57330	AT2G42280	AT3G05937	AT2G46170
	AT4G36648	AT1G17147	AT1G56145	AT3G59050	AT3G05830	AT2G04110	AT2G40004
	AT5G05440	AT4G34000	AT3G18970	AT3G59052	AT3G05840	AT5G13205	AT2G39990
	AT5G05435	AT5G05100	AT3G18980	AT3G59060	AT3G05835	AT2G35010	AT2G35600
	AT5G63380	AT5G05090	AT4G14880	AT4G03560	AT3G16460	AT2G35000	AT2G35605
	AT5G63390	AT5G53750	AT4G14890	AT4G03550	AT3G19030	AT5G43060	AT1G10020
	AT2G45180	AT1G01030	AT1G71820	AT4G27300	AT3G19035	AT1G41600	AT1G09350
	AT4G33560	AT1G65730	AT1G71830	AT4G38470	AT1G13080	AT3G01460	AT1G78280
	AT4G33565	AT1G05300	AT1G71828	AT5G06570	AT3G44200	AT1G78070	AT1G78270
	AT4G37460	AT5G44060	AT2G23290	AT5G06580	AT4G00780	AT1G29630	AT1G78265
	AT4G37470	AT2G42870	AT3G25715	AT5G40390	AT4G00800	AT4G00300	AT2G27310
	AT5G58430	AT1G45160	AT3G25716	AT5G47100	AT1G18070	AT5G57410	AT3G49870
	AT5G58440	AT1G45163	AT3G58080	AT1G23860	AT4G37510	AT5G48775	AT5G60760
	AT1G49450	AT1G45165	AT4G36770	AT5G56260	AT1G20620	AT3G27785	AT5G02811
	AT1G76490	AT2G43140	AT4G36780	AT5G63050	AT5G40890	AT3G44310	AT5G02820
	AT1G06580	AT3G44326	AT1G31690	AT5G67500	AT5G46330	AT4G32900	AT5G02810
	AT1G06570	AT3G57410	AT1G31670	AT5G67490	AT5G46510	AT2G39960	AT5G02815
	AT2G34510	AT3G57420	AT5G41070	AT5G67488	AT5G46520	AT1G32790	AT4G25410
	AT2G34520	AT3G60140	AT5G41071	AT1G51700	AT5G55920	AT4G32890	AT1G78690
	AT3G05840	AT4G01245	AT5G09630	AT1G51710	AT5G62400	AT5G13340	AT1G78700
	AT3G05830	AT4G20006	AT5G09620	AT1G52890	AT5G62390	AT5G51795	AT1G22370
	AT3G05835	AT4G27870	AT3G11410	AT1G69570	AT5G67550	AT3G19010	AT1G22360
	AT3G11730	AT1G20070	AT3G53460	AT1G75230	AT5G67560	AT1G02400	AT3G52710
	AT3G11720	AT5G57050	AT1G19770	AT1G75820	AT1G69310	AT3G19002	AT3G52700
	AT1G16150	AT5G66590	AT4G25410	AT4G01120	AT1G69818	AT3G12977	AT1G59406
	AT1G16140	AT5G66600	AT2G28405	AT4G01130	AT3G21700	AT2G19825	AT1G59359
	AT4G27950	AT1G26916	AT1G02350	AT4G19110	AT1G69880	AT4G37690	AT1G28050
	AT4G28250	AT1G01470	AT4G32030	AT4G19120	AT1G69890	AT3G01472	AT5G65305
	AT5G02020	AT1G01471	AT5G07620	AT4G19112	AT2G30600	AT3G01470	AT5G65300
	AT5G02021	AT1G80280	AT5G48150	AT4G39403	AT4G37260	AT3G56380	AT1G25275
	AT5G02025	AT5G66631	AT5G53290	AT4G39404	AT1G79460	AT5G50200	AT1G25270
	AT5G08139	AT5G66640	AT5G55920	AT5G24270	AT1G79450	AT1G12120	AT2G14210
	AT1G21590	AT2G18790	AT1G27050	AT1G80440	AT4G38470	AT2G20080	AT1G19210
	AT1G21580	AT4G03550	AT1G27045	AT2G23770	AT4G13130	AT4G11355	AT1G19220
	AT5G53170	AT4G03560	AT1G28050	AT3G52060	AT4G13120	AT3G27770	AT3G59060
	AT5G53160	AT2G23430	AT1G32200	AT3G52070	AT2G43140	AT3G57062	AT3G27050
	AT5G53490	AT2G22080	AT1G32210	AT3G52072	AT3G15350	AT1G11820	AT3G27060
	AT5G53500	AT2G22070	AT3G46620	AT2G18290	AT3G50651	AT2G39660	AT2G46150
	AT5G59440	AT2G31220	AT3G55280	AT2G18730	AT4G00200	AT5G48770	AT2G46160
	AT5G59730	AT2G31218	AT3G55290	AT2G21060	AT4G00210	AT5G48780	AT4G00730
	AT5G59732	AT1G13245	AT4G16500	AT1G01600	AT4G26690	AT2G46170	AT1G58561
	AT5G64260	AT3G59770	AT4G16510	AT2G30032	AT4G27970	AT3G58120	AT1G58602
	AT1G04690	AT3G59765	AT4G23060	AT2G38310	AT5G16560	AT2G38790	AT4G27300
	AT2G36830	AT4G05100	AT2G46860	AT2G39010	AT5G17300	AT4G10370	AT3G28170
	AT2G40080	AT5G08330	AT1G13950	AT2G39660	AT5G23940	AT5G13180	AT3G26810
	AT2G40081	AT5G12480	AT3G60200	AT1G10140	AT5G40460	AT4G25400	AT2G26650
	AT3G63510	AT5G12470	AT4G23260	AT2G46520	AT5G43760	AT5G51260	AT4G00360
	AT3G63500	AT5G66210	AT4G23270	AT3G04910	AT5G54940	AT1G70140	AT2G22426
	AT3G45260	AT5G66200	AT4G33770	AT3G12120	AT5G54950	AT3G57060	AT1G78010
	AT3G50800	AT1G30700	AT4G37390	AT3G12130	AT5G63340	AT1G66580	AT1G69130
	AT4G27310	AT4G39350	AT4G38620	AT3G12700	AT5G63350	AT3G46710	AT1G68440
	AT1G08490	AT4G39360	AT5G11160	AT1G13240	AT5G63320	AT2G39950	AT1G58983
	AT1G08500	AT4G15550	AT5G39785	AT3G51960	AT1G51790	AT3G44326	AT1G59030
	AT3G49680	AT5G22740	AT5G39790	AT3G51950	AT1G78070	AT5G40250	AT1G01030
	AT3G49670	AT5G24870	AT5G61600	AT4G00900	AT4G03510	AT3G27520	AT1G50420
	AT4G19700	AT1G55920	AT5G61590	AT4G00905	AT5G38200	AT3G60520	AT1G50430
	AT4G25030	AT1G80440	AT1G32540	AT4G04450	AT5G53490	AT4G17453	AT1G01305
	AT5G15940	AT2G24550	AT1G49660	AT4G17670	AT5G53500	AT1G02670	AT1G01300
	AT5G15950	AT2G38000	AT1G49670	AT4G19670	AT1G59580	AT5G57400	AT1G29300
	AT5G15948	AT2G42380	AT1G69570	AT4G19660	AT1G59560	AT4G11360	AT5G67300
	AT1G28050	AT3G10720	AT3G23030	AT4G27870	AT1G59570	AT1G02660	AT5G59430
	AT1G74670	AT3G44940	AT5G01595	AT1G19020	AT3G04130	AT3G56390	AT1G22570
	AT1G74930	AT3G61140	AT5G01600	AT1G19025	AT3G04120	AT5G40240	AT5G16120
	AT1G74940	AT3G61150	AT1G06050	AT1G19010	AT5G44060	AT2G47010	AT5G10030
	AT2G22125	AT4G26095	AT1G06040	AT4G36980	AT1G79530	AT1G24600	AT5G06570
	AT2G34070	AT4G26090	AT1G72450	AT4G36970	AT1G79520	AT1G02065	AT5G06580
	AT1G10460	AT1G21000	AT1G25560	AT5G05850	AT1G79529	AT4G00305	AT5G03380
	AT2G47750	AT1G23080	AT2G35990	AT5G05860	AT3G01460	AT3G19000	AT5G03390
	AT2G47730	AT1G28130	AT2G41945	AT1G22400	AT3G01472	AT5G55050	AT5G01750
	AT2G47740	AT2G02800	AT2G41940	AT5G39760	AT3G01470	AT3G12980	AT5G01760
	AT3G03860	AT3G17000	AT2G44200	AT5G40890	AT3G10770	AT4G10390	AT5G01090
	AT3G03870	AT3G16990	AT2G45830	AT5G51460	AT3G10760	AT5G05140	AT5G01100
	AT3G20340	AT5G42650	AT3G01472	AT5G57670	AT3G14440	AT1G13300	AT4G36925
	AT3G46690	AT1G24822	AT3G01470	AT1G26440	AT3G44940	AT4G20600	AT4G34950
	AT3G47250	AT1G24880	AT3G01460	AT1G26420	AT3G61150	AT3G01961	AT1G20030
	AT4G18900	AT1G24851	AT1G12080	AT1G26430	AT3G61140	AT3G11820	AT4G33050
	AT4G18890	AT3G17185	AT4G18890	AT5G65683	AT4G03560	AT4G05010	AT1G17390
	AT4G26690	AT1G07590	AT4G18900	AT1G26810	AT4G03550	AT3G02580	AT1G17380
	AT5G20700	AT1G07580	AT5G63700	AT1G26800	AT4G11330	AT3G11825	AT4G01328
	AT5G28640	AT3G60200	AT1G66725	AT1G61740	AT4G17500	AT3G02570	AT4G01330
	AT1G22810	AT4G21120	AT1G68526	AT3G15520	AT5G01720	AT3G01960	AT3G58120
	AT1G22830	AT4G21110	AT1G68520	AT3G15530	AT5G07620	AT4G20610	AT3G57800
	AT5G57630	AT4G33080	AT1G69530	AT1G71820	AT5G08330	AT4G21530	AT3G57790
	AT1G69130	AT4G34800	AT1G73130	AT1G71830	AT5G11970	AT1G22370	AT3G49900
	AT2G29490	AT1G22570	AT1G73120	AT1G71828	AT5G51460	AT2G44370	AT1G13110
	AT2G29500	AT1G22560	AT1G78070	AT2G22426	AT1G29630	AT4G20670	AT3G13790
	AT2G46320	AT5G54510	AT3G50060	AT4G22540	AT1G37130	AT5G31753	AT3G10720
	AT2G46330	AT5G65670	AT4G40040	AT4G22530	AT1G04360	AT1G22360	AT3G05220
	AT5G27035	AT1G61353	AT4G40045	AT4G22780	AT1G66600	AT2G44360	AT2G45830
	AT5G27030	AT1G61350	AT4G40042	AT1G20330	AT1G77280	AT4G21534	AT1G78590
	AT4G23190	AT1G67910	AT5G05435	AT5G13190	AT1G01440	AT5G42950	AT1G78600
	AT4G23205	AT1G75010	AT5G05440	AT5G58900	AT1G01430	AT2G20710	AT1G73050
	AT5G53290	AT1G75020	AT1G70300	AT1G55450	AT2G46320	AT2G20720	AT1G73060
	AT3G14070	AT2G47070	AT3G47830	AT1G55460	AT5G58610	AT5G08780	AT5G51550
	AT3G14067	AT5G10560	AT3G47820	AT4G03400	AT2G16700	AT5G08790	AT1G02890
	AT2G01860	AT5G10550	AT5G01240	AT3G62390	AT3G56800	AT2G18090	AT1G02880
	AT2G01850	AT2G46220	AT5G52850	AT3G62400	AT3G56810	AT2G12695	AT5G12010
	AT3G01472	AT2G46225	AT3G04860	AT2G38470	AT4G32030	AT3G26430	AT5G09580
	AT3G01470	AT3G08580	AT3G04854	AT2G44000	AT5G58900	AT3G26420	AT5G09590
	AT5G11420	AT3G08590	AT3G04855	AT2G44010	AT2G01905	AT4G38552	AT5G09585
	AT1G34370	AT3G53420	AT1G67080	AT3G14440	AT2G22430	AT5G40470	AT1G19310
	AT4G16500	AT1G04530	AT1G67090	AT1G14600	AT2G35930	AT5G39060	AT3G52072
	AT4G16510	AT1G25097	AT1G78700	AT3G54730	AT3G06330	AT4G38540	AT3G52070
	AT1G80630	AT1G25112	AT1G78690	AT3G61840	AT3G13594	AT5G39050	AT3G52060
	AT1G80640	AT1G25098	AT2G46662	AT4G03520	AT3G17100	AT5G57350	AT1G64142
	AT2G03240	AT2G18350	AT2G25900	AT5G19120	AT3G20850	AT4G38550	AT1G64140
	AT2G30370	AT2G36180	AT2G38195	AT5G19130	AT3G20860	AT4G38545	AT1G32530
	AT2G30360	AT2G36170	AT2G38210	AT5G46325	AT3G26810	AT3G26440	AT5G14700
	AT2G30362	AT3G18710	AT2G38220	AT5G47230	AT3G56270	AT4G33150	AT4G37390
	AT2G31570	AT1G13260	AT3G03990	AT5G63135	AT3G56275	AT5G61970	AT4G01530
	AT2G31560	AT1G02230	AT3G04000	AT5G63130	AT1G14740		AT3G49115
	AT2G33480	AT1G02228	AT3G05890	AT5G66210	AT4G16490		AT3G20340
	AT2G42290	AT3G55980	AT3G15580	AT5G66200	AT4G19670		AT1G11330
	AT3G06750	AT4G00200	AT3G15578	AT1G44170	AT4G19660		AT2G24550
	AT3G13410	AT4G00210	AT3G19540	AT1G60190	AT4G29780		AT2G23760
	AT3G56350	AT4G17900	AT3G20820	AT1G60200	AT5G28770		AT5G64341
	AT3G56360	AT4G22780	AT3G46380	AT1G70420	AT5G40390		AT5G64340
	AT3G57460	AT5G56260	AT4G02800	AT5G20250	AT1G22400		AT5G64342
	AT3G57450	AT5G58640	AT4G02790	AT3G10490	AT5G41780		AT5G64343
	AT4G16980	AT5G58650	AT4G04955	AT3G10500	AT5G41800		AT5G64330
	AT4G36770	AT5G58660	AT4G15250	AT5G62390	AT5G41810		AT5G27035
	AT4G36780	AT5G60190	AT4G18600	AT5G62400	AT5G52840		AT5G27030
	AT5G02810	AT2G45960	AT4G32480	AT1G80820	AT5G52830		AT2G23430
	AT5G02820	AT2G45970	AT1G70210	AT1G80830	AT1G49620		AT5G22740
	AT5G02811	AT2G45680	AT5G59480	AT2G44920	AT1G51940		AT3G59940
	AT5G02815	AT2G45685	AT3G50240	AT4G18710	AT1G53180		AT3G59950
	AT5G04770	AT4G11355	AT3G50250	AT4G24960	AT1G68580		AT1G10090
	AT5G11530	AT4G11360	AT4G14560	AT2G20140	AT1G73500		AT1G10095
	AT5G12010	AT4G24020	AT1G03590	AT2G20142	AT1G73670		AT2G26190
	AT5G14730	AT4G27415	AT2G36850	AT2G47720	AT2G39260		AT1G73470
	AT5G16567	AT4G33770	AT2G36854	AT2G47730	AT2G39250		AT1G73480
	AT1G21835	AT5G16560	AT2G36860	AT3G28690	AT2G15480		AT5G47180
	AT2G22790	AT5G20700	AT2G39760	AT3G60930	AT2G22760		AT5G47190
	AT2G22795	AT5G46330	AT2G42760	AT1G19210	AT2G30520		AT3G50060
	AT2G23130	AT5G47230	AT2G42750	AT1G19220	AT1G10140		AT1G07890
	AT2G36220	AT1G55350	AT2G44280	AT5G47640	AT2G47485		AT1G07885
	AT2G36230	AT1G70740	AT2G44290	AT5G47635	AT2G47490		AT1G27290
	AT2G44920	AT1G70300	AT3G49870	AT1G25112	AT1G12120		AT1G27285
	AT3G59340	AT3G57330	AT4G15590	AT1G25097	AT3G50825		AT5G16560
	AT3G59350	AT5G09630	AT4G23630	AT1G25098	AT3G50820		AT5G09976
	AT3G63450	AT5G09620	AT4G23620	AT1G61390	AT4G20006		AT5G09975
	AT3G63460	AT5G50380	AT5G05700	AT1G61380	AT4G32160		AT4G32300
	AT4G19120	AT1G68440	AT5G25180	AT1G73480	AT4G32150		AT3G51660
	AT4G19110	AT2G23118	AT5G55040	AT1G73470	AT1G19340		AT3G49790
	AT4G19112	AT2G23120	AT1G32530	AT1G73670	AT1G19350		AT2G29090
	AT5G22740	AT1G08510	AT1G68790	AT1G07160	AT5G25890		AT2G29080
	AT5G44290	AT1G08500	AT1G68780	AT2G16440	AT5G42040		AT1G79250
	AT3G15730	AT2G41640	AT1G08490	AT2G29750	AT5G42030		AT1G79245
	AT3G59060	AT3G21340	AT1G08500	AT2G29760	AT1G22830		AT5G63050
	AT5G13100	AT3G21338	AT4G37260	AT2G40970	AT1G22810		AT4G27260
	AT5G43450	AT3G28910	AT5G56220	AT2G45180	AT5G47100		AT3G26520
	AT5G43455	AT3G45700	AT5G56230	AT2G45170	AT5G57700		AT1G65390
	AT5G43460	AT3G45710	AT5G53160	AT3G13120	AT5G63420		AT1G52890
	AT5G58640	AT4G11330	AT5G53170	AT3G14870	AT5G63790		AT1G32690
	AT5G58650	AT1G17850	AT1G04150	AT3G16490	AT1G30110		AT1G26770
	AT1G79460	AT1G17870	AT5G17310	AT3G16480	AT1G05575		AT5G25290
	AT1G79450	AT1G17860	AT1G30340	AT3G18779	AT1G05570		AT5G24830
	AT1G15110	AT4G32890	AT2G01940	AT3G18780	AT1G74930		AT5G22000
	AT1G15120	AT5G19280	AT2G39250	AT3G19010	AT1G74940		AT5G21990
	AT3G15520	AT5G19290	AT2G39260	AT3G19002	AT1G78000		AT5G19040
	AT3G15530	AT5G41780	AT4G00730	AT3G19000	AT1G49170		AT1G21120
	AT3G26730	AT5G55960	AT2G22430	AT3G20340	AT1G49160		AT5G03220
	AT3G26740	AT1G04360	AT2G41430	AT3G24542	AT1G70300		AT4G38480
	AT2G36881	AT1G69252	AT3G06760	AT4G20250	AT1G79750		AT4G38470
	AT2G36880	AT1G69250	AT3G07350	AT4G20260	AT1G79760		AT4G37800
	AT2G36885	AT1G73066	AT3G45140	AT4G20830	AT3G56200		AT1G19330
	AT5G08780	AT1G73080	AT4G37590	AT4G21437	AT1G19210		AT4G26690
	AT5G08790	AT2G01905	AT5G01520	AT1G19000	AT1G19220		AT4G25350
	AT1G78040	AT3G12120	AT5G01510	AT1G18990	AT2G16365		AT4G19960
	AT1G78700	AT3G12130	AT5G07580	AT4G34610	AT2G16340		AT3G57880
	AT1G78690	AT4G23103	AT5G40390	AT4G34620	AT2G24570		AT3G57870
	AT1G80460	AT1G26920	AT1G28280	AT5G07100	AT2G29760		AT1G02400
	AT2G23755	AT1G80820	AT1G05020	AT5G07090	AT2G29750		AT1G15350
	AT2G36080	AT1G80830	AT2G04510	AT5G07300	AT2G38000		AT1G15340
	AT2G38310	AT1G08100	AT4G27300	AT1G21050	AT1G10410		AT3G53550
	AT1G10657	AT2G36520	AT1G70230	AT5G19430	AT3G05200		AT3G50800
	AT3G04855	AT2G36500	AT2G29660	AT5G19440	AT3G05210		AT3G50780
	AT3G04854	AT2G36510	AT3G53380	AT5G38200	AT3G13080		AT1G14740
	AT3G48530	AT2G36530	AT1G59910	AT5G52830	AT3G24506		AT3G26200
	AT3G50700	AT2G39960	AT2G33480	AT5G52840	AT3G25720		AT3G16380
	AT3G63010	AT2G39950	AT2G34520	AT1G24180	AT3G27870		AT3G15351
	AT1G15340	AT1G10140	AT2G34510	AT1G24170	AT4G20850		AT3G15356
	AT1G15350	AT2G45830	AT3G05770	AT1G30330	AT4G20840		AT3G07360
	AT4G08850	AT3G50910	AT1G20620	AT1G51680	AT4G27260		AT1G11960
	AT4G20830	AT3G50900	AT5G15980	AT1G62820	AT5G22890		AT1G11970
	AT1G18020	AT5G47220	AT5G65166	AT1G62810	AT5G23280		AT2G46980
	AT1G18010	AT5G49280	AT5G65165	AT1G63720	AT5G48420		AT2G46970
	AT4G38620	AT5G64260	AT1G57680	AT1G68490	AT5G48430		AT2G46140
	AT5G14110	AT1G27100	AT1G68490	AT1G72125	AT5G54510		AT1G10652
	AT5G28770	AT1G30730	AT2G17500	AT1G72130	AT5G60190		AT2G20570
	AT5G59820	AT1G30720	AT3G51550	AT5G49690	AT5G60270		AT2G20580
	AT5G62030	AT1G59580	AT3G51560	AT5G49700	AT1G30360		AT2G04510
	AT5G62020	AT1G59560	AT1G49200	AT2G30060	AT1G51700		AT2G03890
	AT1G44170	AT1G59570	AT2G18970	AT4G38545	AT1G51710		AT1G77760
	AT1G50040	AT1G19460	AT2G18969	AT4G38552	AT1G61740		AT1G76954
	AT1G64585	AT2G40970	AT3G14070	AT4G38540	AT1G68840		AT1G75190
	AT1G67910	AT3G20300	AT3G14067	AT4G38550	AT1G73470		AT1G75180
	AT1G67900	AT3G20290	AT5G54470	AT2G47000	AT1G73480		AT1G72250
	AT2G03750	AT4G00720	AT2G39480	AT2G46990	AT1G07030		AT3G15630
	AT2G03770	AT4G28085	AT3G14240	AT2G46995	AT1G07040		AT3G02880
	AT2G03760	AT4G28088	AT3G14230	AT3G15351	AT1G16290		AT3G02885
	AT2G36400	AT1G80300	AT3G20340	AT3G15356	AT1G16300		AT2G18790
	AT2G36390	AT1G80290	AT3G22550	AT4G34180	AT4G22830		AT1G24793
	AT2G35920	AT1G29290	AT4G00140	AT4G34190	AT4G22820		AT1G24792
	AT2G35990	AT2G38470	AT5G15950	AT1G74840	AT5G47640		AT1G15110
	AT3G60930	AT2G43010	AT5G15948	AT1G74830	AT3G20300		AT1G15120
	AT3G60920	AT3G25730	AT5G15940	AT2G25460	AT3G20290		AT5G63130
	AT4G16370	AT3G50651	AT5G49280	AT2G23170	AT4G01245		AT5G63135
	AT5G16560	AT3G53810	AT5G60270	AT2G23171	AT2G33710		AT5G20690
	AT1G78790	AT4G13510	AT1G78815	AT4G25030	AT2G34500		AT5G20700
	AT1G78800	AT4G13505	AT1G78820	AT1G69740	AT2G39660		AT5G03680
	AT2G36792	AT4G14746	AT2G15060	AT1G69750	AT2G44920		AT1G09970
	AT2G36790	AT4G17670	AT2G18350	AT1G78000	AT3G11180		AT1G19490
	AT3G05640	AT1G20030	AT3G17400	AT2G17450	AT3G11200		AT1G19500
	AT2G01140	AT5G46510	AT3G17390	AT1G08100	AT1G11820		AT5G39060
	AT1G07430	AT5G46520	AT1G29400	AT3G02140	AT1G11960		AT5G39050
	AT2G05940	AT5G55840	AT1G29395	AT3G05200	AT1G11970		AT5G20250
	AT2G07050	AT5G55850	AT3G17185	AT3G05210	AT1G14182		AT3G11760
	AT2G20580	AT1G03080	AT3G54940	AT3G11340	AT1G14185		AT4G22560
	AT2G20570	AT1G51700	AT2G21660	AT3G13800	AT1G14180		AT1G30500
	AT2G25430	AT1G51710	AT3G14060	AT3G15460	AT3G61840		AT1G30510
	AT2G27840	AT1G73390	AT2G28550	AT3G15450	AT4G01120		AT5G03140
	AT2G27830	AT5G47640	AT2G28540	AT3G22990	AT4G26090		AT4G30780
	AT2G46520	AT5G59560	AT2G31560	AT3G53980	AT4G26095		AT3G46550
	AT2G47485	AT5G59550	AT2G31570	AT3G53990	AT4G34000		AT3G46540
	AT2G47490	AT2G44130	AT2G32090	AT4G01328	AT4G37410		AT3G23880
	AT3G03990	AT2G44140	AT2G39960	AT4G01330	AT4G39390		AT3G17400
	AT3G04000	AT3G12290	AT2G39950	AT4G02540	AT1G20030		AT3G17390
	AT3G09970	AT3G12280	AT3G04620	AT4G32480	AT5G49640		AT1G12760
	AT1G12090	AT5G58080	AT1G14920	AT4G33080	AT5G65166		AT1G12750
	AT3G19680	AT5G58070	AT5G20110	AT5G03040	AT5G65165		AT2G40090
	AT3G19690	AT5G58060	AT5G22300	AT5G03050	AT1G53370		AT1G49500
	AT3G23040	AT1G25175	AT5G22310	AT5G04190	AT1G53380		AT1G32540
	AT3G25070	AT1G25180	AT1G03140	AT5G04200	AT1G59590		AT2G36340
	AT3G45775	AT4G13400	AT1G03130	AT1G20620	AT1G68440		AT2G36350
	AT3G54920	AT4G13395	AT5G60200	AT5G39080	AT1G10170		AT2G18969
	AT3G58850	AT4G29735	AT1G26920	AT5G39070	AT3G13690		AT2G18970
	AT3G60520	AT1G03220	AT1G30330	AT5G40460	AT3G13700		AT1G70200
	AT4G00720	AT1G77760	AT1G30825	AT5G55920	AT3G13710		AT1G69570
	AT4G03420	AT2G31560	AT1G55670	AT5G64410	AT4G13510		AT1G63820
	AT4G04570	AT2G31570	AT1G55675	AT1G33610	AT4G13505		AT1G63830
	AT4G04560	AT2G37140	AT1G58170	AT1G53620	AT4G23650		AT1G61370
	AT4G21960	AT2G46360	AT1G65830	AT1G69250	AT4G23660		AT1G61380
	AT4G22780	AT2G46340	AT1G65820	AT1G69252	AT5G64740		AT1G52800
	AT5G13710	AT3G02150	AT1G72620	AT1G72140	AT1G25550		AT1G52790
	AT5G45010	AT3G03990	AT1G72610	AT1G72600	AT2G14760		AT5G64735
	AT5G45020	AT3G04000	AT1G72600	AT1G72610	AT2G29125		AT5G61010
	AT5G63810	AT1G11690	AT2G18790	AT2G23690	AT2G29130		AT5G53280
	AT5G63800	AT3G14240	AT2G26530	AT4G23620	AT1G08920		AT5G53270
	AT5G65110	AT3G14230	AT3G57330	AT4G23630	AT2G42380		AT1G25400
	AT5G65120	AT4G17615	AT2G18960	AT4G38430	AT3G04000		AT5G52060
	AT1G19220	AT4G25350	AT2G40230	AT4G38420	AT3G03990		AT1G24170
	AT1G19210	AT4G34950	AT5G04310	AT5G53500	AT3G05280		AT5G43760
	AT1G19330	AT5G12010	AT1G71030	AT5G53490	AT3G05270		AT5G39760
	AT5G49690	AT5G13240	AT1G71040	AT5G61010	AT3G13432		AT5G25180
	AT5G49700	AT1G20620	AT2G30520	AT1G77760	AT3G16420		AT5G24630
	AT3G18050	AT1G44170	AT2G32720	AT3G55280	AT3G16415		AT5G24640
	AT3G18060	AT1G04410	AT2G32710	AT3G55290	AT3G19380		AT5G24650
	AT1G13080	AT1G04400	AT2G41870	AT1G10095	AT3G19930		AT5G11325
	AT4G16490	AT1G65830	AT3G02150	AT1G10090	AT3G27170		AT4G36540
	AT4G34800	AT1G65820	AT3G03870	AT1G54740	AT3G58640		AT4G30240
	AT4G39838	AT1G73670	AT3G03860	AT1G54730	AT3G62090		AT4G28703
	AT4G39840	AT1G15820	AT3G45780	AT2G02800	AT4G16380		AT4G27870
	AT5G42650	AT1G15825	AT3G50390	AT2G18690	AT4G32410		AT4G15420
	AT5G59720	AT1G15830	AT3G50400	AT2G19810	AT4G32420		AT4G15233
	AT5G59732	AT1G71820	AT3G53170	AT2G19820	AT4G37800		AT4G15230
	AT5G59730	AT1G71828	AT3G53180	AT1G08510	AT4G38620		AT4G01950
	AT1G24996	AT1G71830	AT1G02360	AT1G08500	AT4G39980		AT4G01940
	AT1G25054	AT1G69890	AT4G01328	AT2G25900	AT4G39970		AT3G61240
	AT1G25025	AT1G69880	AT4G01330	AT2G26710	AT5G05100		AT3G61250
	AT2G20950	AT2G44920	AT4G11355	AT2G27830	AT5G05090		AT3G54020
	AT2G20940	AT4G38550	AT4G11360	AT2G27840	AT5G05600		AT3G28910
	AT5G49360	AT4G38545	AT4G34220	AT2G30362	AT1G21660		AT3G26210
	AT1G78680	AT4G38552	AT1G20030	AT2G30360	AT1G21670		AT3G26220
	AT1G78670	AT4G38540	AT5G13220	AT2G30370	AT5G48150		AT3G23250
	AT2G18310	AT2G39660	AT5G55530	AT2G33710	AT5G48540		AT3G23050
	AT2G18300	AT2G41560	AT5G55540	AT2G42380	AT5G49700		AT3G22550
	AT2G22426	AT2G41550	AT5G64780	AT2G43010	AT5G49690		AT1G13080
	AT2G34940	AT3G03860	AT5G67480	AT3G01280	AT1G23080		AT3G14850
	AT2G34930	AT3G03870	AT5G67470	AT3G01290	AT5G62350		AT3G14840
	AT4G32300	AT3G10760	AT1G52800	AT3G05320	AT5G62420		AT3G05700
	AT3G11700	AT3G10770	AT1G52790	AT3G13650	AT5G66870		AT1G11840
	AT2G16670	AT3G14840	AT1G67265	AT3G13640	AT1G55340		AT2G41930
	AT2G16668	AT3G60550	AT2G14210	AT3G14067	AT1G58110		AT2G39400
	AT2G17500	AT4G25490	AT2G43350	AT3G14070	AT3G48050		AT2G39390
	AT2G18730	AT4G27950	AT2G43340	AT3G15350	AT3G53420		AT2G39250
	AT2G21210	AT4G36780	AT3G59060	AT3G16565	AT4G05010		AT2G39260
	AT2G23770	AT4G36770	AT4G00720	AT3G16560	AT1G19770		AT2G39200
	AT2G24550	AT5G25020	AT4G19110	AT1G12500	AT2G33480		AT2G36530
	AT3G09260	AT5G25030	AT4G19112	AT1G13080	AT4G24020		AT2G36500
	AT3G13650	AT5G42040	AT4G19120	AT3G24180	AT5G55040		AT2G36520
	AT3G13640	AT5G42030	AT1G21380	AT3G24170	AT2G17710		AT2G36510
	AT3G24180	AT5G47100	AT1G21390	AT1G13300	AT2G17705		AT2G36400
	AT3G24170	AT5G49665	AT4G16880	AT3G29805	AT2G24780		AT2G32980
	AT3G24542	AT5G52840	AT4G16860	AT3G46280	AT2G24790		AT2G32970
	AT3G49870	AT5G52830	AT1G69750	AT3G46600	AT2G31570		AT2G29450
	AT3G53990	AT5G54490	AT3G09390	AT3G57010	AT2G34610		AT2G28340
	AT3G53980	AT5G54480	AT3G09400	AT3G57790	AT2G41380		AT2G23770
	AT4G00430	AT5G60270	AT5G11950	AT3G57800	AT2G43750		AT1G07590
	AT4G05100	AT5G66820	AT3G08610	AT3G61460	AT2G43760		AT1G07580
	AT4G13350	AT1G74448	AT5G63350	AT4G13510	AT2G45680		AT3G24050
	AT4G16860	AT1G74450	AT5G63340	AT4G13505	AT2G45685		AT2G31590
	AT4G16880	AT1G75810	AT5G63320	AT4G18700	AT3G16140		AT2G31585
	AT1G17730	AT1G75800	AT4G29730	AT1G18020	AT3G22060		AT5G62390
	AT1G17720	AT1G79520	AT2G36080	AT1G18010	AT3G56360		AT5G62400
	AT4G33050	AT1G79529	AT1G11970	AT4G24972	AT3G56350		AT5G08080
	AT5G01760	AT3G48050	AT1G11960	AT4G25090	AT3G58080		AT5G08075
	AT5G01750	AT5G15950	AT3G16450	AT1G18410	AT4G00305		AT3G62420
	AT5G18620	AT5G15948	AT1G13260	AT4G28730	AT4G00300		AT3G62422
	AT5G18630	AT5G15940	AT3G28910	AT4G31500	AT4G01330		AT3G62430
	AT1G22060	AT5G63320	AT3G48360	AT4G31490	AT4G01328		AT3G15850
	AT5G44390	AT5G63340	AT3G50870	AT1G20070	AT4G10370		AT3G15840
	AT5G44380	AT5G63350	AT3G57120	AT5G18630	AT4G18620		AT1G10230
	AT5G52510	AT3G49790	AT3G57880	AT5G18620	AT4G18630		AT1G10240
	AT5G52901	AT5G40470	AT3G57870	AT5G45820	AT4G25640		AT5G04310
	AT5G52900	AT2G16700	AT3G59770	AT5G45830	AT4G29090		AT1G60200
	AT5G55850	AT2G32580	AT3G59765	AT5G47225	AT4G29930		AT1G60190
	AT5G55840	AT2G32560	AT4G25630	AT5G49360	AT5G04980		AT5G04340
	AT5G58080	AT2G36080	AT4G27260	AT5G57350	AT5G04990		AT3G61960
	AT5G58070	AT2G39200	AT4G35790	AT5G62000	AT5G07580		AT3G61950
	AT5G63050	AT3G19540	AT4G35800	AT1G01140	AT5G14430		AT3G54500
	AT1G28280	AT3G49570	AT5G14110	AT1G27980	AT5G18270		AT2G40970
	AT1G28281	AT3G55880	AT5G18170	AT1G27970	AT5G40384		AT5G49700
	AT1G33240	AT3G60690	AT5G19095	AT1G33600	AT5G48290		AT2G44920
	AT1G33230	AT4G21390	AT5G47220	AT1G53830	AT5G48300		AT2G26730
	AT1G33250	AT4G21400	AT5G54510	AT1G53840	AT5G52900		AT4G08555
	AT1G33760	AT1G18900	AT1G64385	AT1G59590	AT5G52901		AT3G61150
	AT1G51940	AT5G05598	AT1G79060	AT1G70740	AT5G53290		AT1G55920
	AT1G53840	AT5G18540	AT1G13930	AT1G70890	AT1G26920		AT3G46560
	AT1G53830	AT5G20150	AT1G13920	AT1G70885	AT1G31710		AT1G24938
	AT2G41880	AT5G20140	AT2G22850	AT3G52710	AT1G32690		AT1G70944
	AT2G41890	AT1G68765	AT2G22840	AT3G52700	AT1G53885		AT1G63870
	AT5G03360	AT1G68760	AT5G11060	AT1G02360	AT1G55350		AT1G63860
	AT5G03350	AT1G76490	AT1G06680	AT4G31550	AT1G58190		AT4G39838
	AT5G66640	AT2G44660	AT1G06670	AT5G41780	AT1G58180		AT4G39840
	AT5G66631	AT3G14067	AT4G01026	AT5G61990	AT1G58270		AT3G61962
	AT3G16857	AT3G14070	AT4G01023	AT1G32530	AT1G65000		AT1G70540
	AT3G48360	AT3G26500	AT4G01030	AT5G15940	AT1G65010		AT1G69410
	AT4G17500	AT3G26510	AT2G38230	AT5G15948	AT1G70310		AT1G69400
	AT5G01595	AT4G32300	AT2G40970	AT5G15950	AT3G54940		AT1G62570
	AT5G01600	AT2G20940	AT2G46590	AT5G42650	AT5G08790		AT1G62580
	AT5G43710	AT2G20950	AT3G17120	AT1G79060	AT5G08780		AT1G54110
	AT5G43700	AT3G46600	AT3G26700	AT2G22680	AT2G39950		AT1G54100
	AT5G57050	AT4G19112	AT3G26710	AT2G34160	AT2G39960		AT1G51170
	AT5G65683	AT4G19120	AT3G52180	AT2G41560	AT3G05900		AT1G35580
	AT2G29660	AT4G19110	AT3G52190	AT2G41550	AT3G05905		AT1G33980
	AT2G39480	AT5G05440	AT4G18700	AT2G41660	AT3G08762		AT1G33990
	AT3G57330	AT5G05435	AT4G24670	AT1G11840	AT3G08760		AT1G33250
	AT5G20700	AT2G16440	AT4G24810	AT3G10720	AT3G27350		AT5G64410
	AT5G20690	AT2G18320	AT4G24820	AT3G22380	AT3G53990		AT5G50530
	AT5G55910	AT2G18310	AT5G20700	AT3G45600	AT3G53980		AT5G50540
	AT1G30110	AT2G30370	AT5G20690	AT3G47610	AT3G59060		AT5G45820
	AT1G68490	AT2G30360	AT5G46330	AT3G50690	AT4G20250		AT5G45830
	AT1G68526	AT2G30362	AT5G62350	AT3G52430	AT4G20260		AT5G45010
	AT1G68520	AT3G25620	AT1G63480	AT3G54950	AT5G03680		AT5G45020
	AT1G79540	AT3G51920	AT1G65900	AT3G60520	AT5G28640		AT5G24210
	AT1G79530	AT3G63500	AT1G67480	AT4G17900	AT5G64660		AT5G22070
	AT1G80290	AT3G63510	AT1G73840	AT4G17905	AT1G28375		AT5G11550
	AT2G40970	AT4G18700	AT2G17950	AT4G26050	AT1G34245		AT4G29780
	AT3G23030	AT4G24150	AT2G21060	AT1G19660	AT1G53903		AT4G29735
	AT5G01810	AT4G28250	AT5G19780	AT1G19670	AT1G57680		AT4G23270
	AT5G01820	AT5G01750	AT1G79540	AT5G01760	AT1G62990		AT4G23260
	AT1G78840	AT5G01760	AT1G79530	AT5G01750	AT1G63000		AT4G18890
	AT1G78830	AT5G15090	AT1G79760	AT5G02220	AT1G67030		AT4G18900
	AT2G30760	AT5G15080	AT1G79750	AT5G06300	AT1G76490		AT4G08949
	AT2G30766	AT5G16000	AT3G61962	AT1G20630	AT5G19130		AT3G57010
	AT2G44140	AT5G16010	AT5G03680	AT5G12043	AT5G19120		AT3G55980
	AT2G44130	AT5G24930	AT1G27210	AT5G12040	AT1G59870		AT3G55630
	AT2G46320	AT1G21670	AT2G27050	AT1G21120	AT1G79060		AT3G55620
	AT3G08030	AT1G21660	AT2G42440	AT5G19880	AT3G48000		AT3G50660
	AT3G10770	AT5G47950	AT2G45610	AT5G19875	AT1G49660		AT3G47250
	AT3G10760	AT5G57350	AT2G45600	AT5G24230	AT1G49670		AT3G46700
	AT1G12110	AT5G62070	AT3G02140	AT5G24930	AT2G05380		AT3G46690
	AT1G13260	AT5G65676	AT3G02885	AT5G26010	AT1G16130		AT3G25620
	AT3G52810	AT5G65683	AT3G02890	AT5G26015	AT1G16120		AT3G24503
	AT3G52800	AT1G59940	AT3G09975	AT5G47220	AT4G32300		AT1G13740
	AT1G14540	AT1G64710	AT3G27680	AT5G52901	AT4G37470		AT3G23171
	AT3G58620	AT1G66400	AT3G27690	AT5G52900	AT4G37460		AT3G22190
	AT4G15920	AT1G78230	AT1G15825	AT1G25390	AT1G27290		AT3G22200
	AT4G25400	AT3G15850	AT1G15830	AT5G66820	AT1G27285		AT3G07010
	AT1G17940	AT3G15840	AT1G15820	AT1G28050	AT1G76890		AT3G04620
	AT4G25770	AT4G16146	AT4G08949	AT1G30700	AT2G18620		AT2G47070
	AT4G25780	AT5G44290	AT5G14710	AT1G03740	AT2G18630		AT2G46740
	AT4G26090	AT2G18690	AT5G39760	AT1G60970	AT2G39380		AT2G46735
	AT4G26095	AT2G30040	AT5G40890	AT1G60960	AT2G46620		AT2G45720
	AT4G31380	AT2G44000	AT5G45010	AT1G72160	AT3G12965		AT2G45710
	AT5G01870	AT2G44010	AT5G45020	AT2G22790	AT3G19540		AT2G43500
	AT5G01880	AT3G06030	AT1G57990	AT2G22795	AT3G26910		AT2G43330
	AT5G05100	AT3G18779	AT1G68830	AT4G37370	AT3G46650		AT2G43010
	AT5G05090	AT3G18780	AT1G73680	AT4G37360	AT1G14370		AT2G42870
	AT5G09460	AT3G19030	AT1G77500	AT5G12480	AT3G55980		AT2G36950
	AT5G09461	AT3G25597	AT2G02080	AT5G12470	AT3G60520		AT2G34160
	AT5G09450	AT4G00140	AT3G03170	AT5G54960	AT4G18950		AT2G30520
	AT5G09463	AT1G15670	AT4G25470	AT5G54970	AT4G25470		AT2G02080
	AT5G09462	AT4G22200	AT5G58730	AT1G01260	AT4G32480		AT2G01140
	AT5G11060	AT4G26050	AT5G58720	AT1G73060	AT4G34950		AT1G80460
	AT1G20620	AT4G29090	AT2G45690	AT1G73050	AT5G17310		AT1G80080
	AT5G15220	AT4G32160	AT3G14770	AT5G42090	AT5G20250		AT1G80090
	AT1G21050	AT4G32150	AT3G14760	AT5G42092	AT5G20240		AT1G07430
	AT5G20110	AT4G39390	AT2G35920	AT5G42100	AT1G22560		AT1G75580
	AT5G53220	AT1G19350	AT5G09410	AT5G63620	AT1G22570		AT1G73390
	AT1G23480	AT1G19340	AT5G09400	AT1G49600	AT5G49760		AT2G46225
	AT1G23490	AT5G11530	AT2G45080	AT2G18420	AT5G62070		AT2G46220
	AT5G55920	AT1G20630	AT3G01960	AT2G18440	AT5G65925		AT5G54700
	AT5G64660	AT1G21580	AT3G01961	AT1G80290	AT1G29450		AT5G20110
	AT5G67190	AT1G21590	AT3G01970	AT3G11410	AT1G29440		AT4G27510
	AT1G26920	AT5G51795	AT1G19310	AT3G23040	AT1G33450		AT4G27520
	AT1G26921	AT5G54940	AT1G07040	AT3G52810	AT1G05020		AT1G18990
	AT1G28280	AT5G54950	AT1G07030	AT3G52800	AT1G67265		AT1G19000
	AT1G28440	AT5G59480	AT2G34610	AT4G15550	AT1G78820		AT2G33480
	AT1G34245	AT5G60850	AT3G48000	AT5G12010	AT1G78815		AT2G30500
	AT1G54740	AT5G62420	AT2G38025	AT1G24880	AT4G27654		AT2G22790
	AT1G54730	AT5G63135	AT2G38030	AT1G24822	AT5G42650		AT2G22795
	AT1G61900	AT5G63130	AT2G38040	AT1G24851	AT2G21620		AT1G76680
	AT1G68440	AT1G30340	AT2G21210	AT1G69760	AT3G30775		AT4G36000
	AT1G05960	AT1G49170	AT2G22125	AT1G75710	AT1G03730		AT4G36010
	AT1G05970	AT1G49160	AT3G09790	AT2G16900	AT1G69570		AT3G16720
	AT2G05100	AT1G67800	AT3G09780	AT2G25200	AT2G32940		AT4G22530
	AT1G07580	AT1G69400	AT3G19680	AT1G08930	AT1G13590		AT4G22540
	AT1G07590	AT1G69410	AT3G28295	AT2G31020	AT1G13580		AT4G18170
	AT3G13800	AT3G01280	AT3G61840	AT2G31018	AT1G18400		AT1G18400
	AT1G15100	AT3G01290	AT4G27870	AT2G31010	AT5G01849		AT4G17250
	AT5G66650	AT2G43340	AT5G02220	AT1G09530	AT5G01850		AT4G17245
	AT4G37260	AT2G43350	AT5G11070	AT2G34070	AT1G65830		AT2G43340
	AT1G62810	AT1G03740	AT5G47980	AT2G36220	AT1G65820		AT2G43350
	AT1G62820	AT1G07040	AT1G35580	AT2G36230	AT2G39360		AT2G20720
	AT1G71830	AT1G07030	AT1G50010	AT2G40008	AT2G39710		AT4G38545
	AT1G71820	AT2G17500	AT1G50000	AT2G43140	AT2G40280		AT4G38550
	AT1G71828	AT2G24570	AT1G53180	AT3G02580	AT2G40270		AT4G38552
	AT1G79060	AT2G32520	AT1G67195	AT3G02570	AT3G02140		AT4G38540
	AT3G52450	AT1G10020	AT3G17860	AT1G11310	AT1G11690		AT1G62810
	AT4G25650	AT3G62150	AT3G61260	AT3G15500	AT3G19440		AT1G62820
	AT4G25640	AT3G62160	AT2G40080	AT3G18710	AT3G19450		AT1G05960
	AT5G02190	AT4G02070	AT2G40081	AT3G19540	AT3G21510		AT1G05970
	AT5G02200	AT4G02075	AT3G08520	AT3G52450	AT3G46730		AT1G66580
	AT1G66190	AT5G01110	AT3G08510	AT3G54810	AT3G46720		AT1G66230
	AT5G63160	AT5G19190	AT5G02190	AT3G55880	AT3G50340		AT1G63130
	AT1G01480	AT5G19200	AT5G02200	AT3G55980	AT3G59220		AT1G57990
	AT2G02080	AT5G19780	AT1G29390	AT1G14900	AT3G60030		AT1G50010
	AT2G03890	AT1G21130	AT3G52072	AT1G14890	AT4G35480		AT1G50000
	AT1G07630	AT5G28770	AT3G52060	AT1G15670	AT4G39270		AT1G32650
	AT2G17550	AT5G40890	AT3G52070	AT4G11330	AT5G02260		AT1G32660
	AT1G01570	AT5G65210	AT4G18710	AT4G21760	AT5G04480		AT1G30610
	AT2G21060	AT5G67480	AT4G22540	AT4G21750	AT5G19230		AT5G59220
	AT2G33170	AT5G67470	AT5G20740	AT4G25640	AT5G19220		AT5G54850
	AT2G46590	AT1G25275	AT5G51110	AT4G25650	AT5G26290		AT5G53160
	AT3G01290	AT1G25270	AT5G51120	AT4G30074	AT5G47230		AT5G53170
	AT3G01280	AT1G25390	AT2G23430	AT4G40085	AT5G60680		AT5G51780
	AT3G12290	AT1G54110	AT2G23600	AT4G40080	AT1G28200		AT5G41460
	AT3G12280	AT1G54100	AT2G23610	AT5G10450	AT1G30090		AT5G40855
	AT3G25870	AT1G61210	AT5G16030	AT5G11000	AT1G65930		AT5G40860
	AT3G30775	AT1G73470	AT1G01570	AT1G21110	AT4G28630		AT5G40390
	AT3G50690	AT1G73480	AT2G37590	AT5G16000	AT4G28640		AT5G14710
	AT3G56880	AT5G01340	AT2G41660	AT5G16010	AT2G22080		AT5G12840
	AT4G15230	AT5G43065	AT2G42280	AT5G19230	AT2G22070		AT1G21060
	AT4G15233	AT1G60960	AT2G45670	AT5G19220	AT2G46790		AT5G04560
	AT1G18410	AT1G60970	AT3G14850	AT5G19221	AT2G46780		AT5G04200
	AT4G32480	AT4G27300	AT1G13240	AT5G38030	AT2G46787		AT5G04190
	AT4G37240	AT1G30110	AT3G29250	AT5G41770	AT3G13724		AT5G01830
	AT5G01260	AT1G04150	AT3G48530	AT5G41774	AT3G13720		AT4G34700
	AT5G19040	AT1G11970	AT3G57010	AT5G43700	AT5G19780		AT4G34710
	AT5G40790	AT1G11960	AT4G01120	AT5G44380	AT5G59550		AT4G28730
	AT1G22640	AT5G11420	AT1G16515	AT5G44390	AT5G59560		AT4G27450
	AT5G57660	AT5G64330	AT1G16520	AT5G62100	AT5G62080		AT4G26095
	AT5G67480	AT5G64343	AT4G20860	AT5G62090	AT1G03220		AT4G26090
	AT5G67488	AT5G64342	AT4G35100	AT1G25520	AT1G80830		AT4G23250
	AT1G03870	AT5G64340	AT5G51910	AT5G65260	AT1G80820		AT4G17615
	AT1G49200	AT5G64341	AT5G51900	AT5G65270	AT2G30490		AT4G11230
	AT1G58110	AT2G23770	AT5G66210	AT5G67480	AT2G37420		AT4G11220
	AT1G60960	AT2G30925	AT5G66200	AT1G29690	AT2G37430		AT3G57410
	AT1G60970	AT2G30930	AT1G51940	AT1G32700	AT2G46330		AT3G57420
	AT1G63490	AT2G36950	AT1G78040	AT1G55340	AT4G28703		AT3G44300
	AT1G77500	AT2G37980	AT5G40180	AT1G56630	AT5G65158		AT3G44310
	AT2G41740	AT2G40095	AT5G40170	AT1G64585	AT1G78100		AT3G27170
	AT2G41730	AT2G41380	AT2G26730	AT1G05970	AT2G30250		AT3G24520
	AT3G24050	AT3G05770	AT3G26810	AT1G05960	AT2G30260		AT3G24518
	AT1G13260	AT4G25470	AT4G36890	AT1G72450	AT3G45600		AT3G24170
	AT1G18400	AT5G04860	AT1G33060	AT5G60400	AT3G59950		AT3G24180
	AT4G34950	AT5G15220	AT4G37180	AT5G60390	AT3G59940		AT3G22380
	AT5G22090	AT5G19220	AT5G01820	AT1G76980	AT1G17870		AT3G18710
	AT1G01600	AT5G19230	AT5G58900	AT1G76970	AT1G17850		AT3G18530
	AT2G18350	AT5G40790	AT5G59720	AT4G39260	AT1G17860		AT3G18524
	AT3G02570	AT5G62940	AT1G07885	AT1G29400	AT4G38140		AT1G02205
	AT3G02580	AT1G28375	AT1G07890	AT1G29395	AT4G38150		AT3G14760
	AT3G62660	AT1G31772	AT2G44920	AT2G30505	AT1G80490		AT3G14750
	AT3G62670	AT1G53180	AT4G36790	AT2G30500	AT2G18320		AT3G13460
	AT1G17990	AT1G05020	AT2G31380	AT2G30520	AT2G18310		AT3G13450
	AT1G18000	AT3G05810	AT2G31370	AT1G09260	AT2G39700		AT3G12380
	AT1G05410	AT3G50260	AT2G39700	AT5G11970	AT1G10020		AT3G12385
	AT1G79760	AT3G50270	AT2G42370	AT5G53750	AT3G02800		AT3G12390
	AT1G79750	AT2G22426	AT2G42365	AT1G62301	AT3G02810		AT3G07650
	AT1G20780	AT2G36390	AT2G42880	AT3G61150	AT3G20340		AT3G01300
	AT1G20770	AT2G36400	AT2G43760	AT4G00730	AT3G48275		AT3G01310
	AT1G58450	AT1G13080	AT2G43750	AT1G07885	AT4G02380		AT2G48010
	AT1G58440	AT1G22400	AT3G04910	AT1G07890	AT4G22220		AT2G48000
	AT1G62301	AT2G27310	AT3G16570	AT2G28950	AT4G22230		AT2G46860
	AT2G19180	AT2G28340	AT3G22060	AT5G45100	AT4G28240		AT2G45180
	AT1G71040	AT2G34610	AT3G44735	AT5G54470	AT5G16370		AT2G45170
	AT1G71030	AT2G41170	AT4G02850	AT2G40080	AT5G16380		AT2G35930
	AT1G73840	AT2G47270	AT4G02860	AT2G40081	AT5G16375		AT2G18350
	AT1G75710	AT3G63010	AT4G05150	AT4G00720	AT5G24530		AT2G17450
	AT1G76990	AT4G20260	AT4G18800	AT4G14890	AT5G40260		AT2G04050
	AT2G02800	AT4G20250	AT4G18810	AT4G14880	AT5G44260		AT2G04040
	AT2G17710	AT5G02815	AT4G34250	AT1G17860	AT5G44255		AT2G02800
	AT2G17705	AT5G02811	AT4G34260	AT1G17870	AT5G56630		AT1G07630
	AT2G22770	AT5G02810	AT5G24870	AT1G17850	AT5G62170		AT1G77500
	AT2G23760	AT5G02820	AT5G54950	AT4G25470	AT1G29690		AT5G59480
	AT2G30260	AT5G03690	AT5G54940	AT5G65110	AT1G57550		AT1G26290
	AT2G30250	AT1G24170	AT1G26762	AT5G65120	AT1G64170		AT1G26300
	AT2G41310	AT1G68620	AT5G67280	AT1G77280	AT1G67080		AT5G56220
	AT3G05880	AT2G04050	AT1G76160	AT1G79110	AT1G67090		AT5G56230
	AT3G05870	AT2G04040	AT2G19825	AT1G07520	AT1G69400		AT5G53400
	AT3G07280	AT2G46270	AT2G21300	AT1G07530	AT1G69410		AT1G22060
	AT3G07290	AT2G46260	AT2G47070	AT1G07600	AT1G77660		AT1G02550
	AT3G19030	AT3G05640	AT3G59910	AT2G05520	AT1G78230		AT1G02560
	AT3G19025	AT3G54500	AT3G59900	AT2G30870	AT3G01280		AT1G16130
	AT1G12740	AT4G01023	AT5G13100	AT2G31220	AT3G01290		AT1G16120
	AT3G22380	AT4G01030	AT5G22630	AT2G31218	AT3G18070		AT3G47640
	AT3G22990	AT4G01026	AT1G07050	AT2G33830	AT3G18080		AT3G10030
	AT3G46600	AT3G15630	AT5G42090	AT2G41080	AT4G01870		AT2G34940
	AT3G49900	AT1G69750	AT5G42100	AT2G41082	AT4G01880		AT2G34930
	AT3G52330	AT1G69740	AT5G42092	AT2G46360	AT4G23620		AT1G80290
	AT3G52340	AT3G06680	AT1G12440	AT2G46340	AT4G23630		AT1G80300
	AT3G55430	AT3G06670	AT3G48050	AT3G01980	AT5G09630		AT1G78380
	AT3G55440	AT3G44990	AT3G54804	AT3G01970	AT5G09620		AT1G07135
	AT3G57120	AT3G05830	AT3G62640	AT3G44990	AT5G25350		AT1G71696
	AT4G13340	AT3G05835	AT3G62650	AT1G15100	AT2G03760		AT1G71697
	AT1G17860	AT3G05840	AT4G23190	AT3G62630	AT2G03770		AT5G58070
	AT1G17870	AT3G15460	AT4G23205	AT4G00150	AT3G14067		AT5G58080
	AT1G17850	AT3G15450	AT5G16560	AT1G16120	AT3G14070		AT5G58060
	AT4G25350	AT3G19590	AT5G24930	AT1G16130	AT1G19180		AT5G54940
	AT4G29330	AT3G20340	AT5G27035	AT4G08949	AT5G04860		AT5G54950
	AT4G35720	AT1G14370	AT5G27030	AT4G10390	AT5G64120		AT5G53460
	AT1G19000	AT4G19700	AT5G51460	AT4G21540	AT1G28100		AT1G25053
	AT5G11970	AT4G33040	AT1G05410	AT4G21550	AT2G19770		AT5G40460
	AT5G39760	AT4G38060	AT3G14310	AT4G33040	AT2G19760		AT5G05140
	AT5G41780	AT5G04220	AT3G17340	AT5G19980	AT2G23118		AT4G02370
	AT5G41774	AT5G05420	AT3G17330	AT5G19970	AT2G23120		AT3G61630
	AT5G41770	AT5G05410	AT1G28570	AT5G40340	AT1G08500		AT3G57330
	AT5G44020	AT5G07580	AT2G34940	AT5G40770	AT1G08510		AT3G26932
	AT5G59820	AT5G14060	AT2G34930	AT5G51260	AT2G35940		AT3G26934
	AT5G65260	AT5G44390	AT2G38120	AT5G54530	AT2G35945		AT1G72340
	AT5G65270	AT5G44380	AT2G38810	AT5G59350	AT2G38120		AT1G72330
	AT1G27045	AT5G54145	AT2G38820	AT5G62460	AT2G47750		AT5G18590
	AT1G27050	AT1G29690	AT2G39460	AT5G62470	AT2G47730		AT5G18600
	AT1G49240	AT1G32540	AT2G39450	AT5G65165	AT2G47740		AT1G70610
	AT1G51700	AT1G33760	AT2G41170	AT5G65166	AT3G22380		AT1G70600
	AT1G51710	AT1G62660	AT2G45630	AT5G66950	AT3G26210		AT4G15215
	AT1G53887	AT2G45450	AT3G14870	AT1G49200	AT3G26220		AT1G32928
	AT1G68010	AT2G45440	AT3G23250	AT1G58170	AT1G13245		AT1G32930
	AT1G68020	AT5G58730	AT3G49980	AT2G14750	AT3G29035		AT3G19680
	AT1G69030	AT5G58720	AT3G49970	AT1G13930	AT3G55150		AT4G23750
	AT1G69250	AT3G15520	AT3G52330	AT1G13920	AT1G15100		AT5G13730
	AT1G69252	AT3G15530	AT3G52340	AT4G28630	AT3G61620		AT4G25030
	AT1G70790	AT1G02360	AT4G37580	AT4G28640	AT3G61630		AT3G47830
	AT2G46340	AT4G38470	AT5G02530	AT4G33300	AT4G03420		AT3G47820
	AT2G46360	AT1G19310	AT5G04110	AT3G18560	AT4G05100		AT3G10986
	AT3G09980	AT1G70780	AT5G55840	AT4G25620	AT1G17150		AT3G10985
	AT1G14920	AT1G70782	AT5G55835	AT5G67190	AT1G17147		AT3G07350
	AT5G09620	AT1G05370	AT5G55830	AT2G29660	AT4G38060		AT2G01420
	AT5G09630	AT2G17705	AT1G27100	AT2G32940	AT5G06560		AT1G70370
	AT1G20693	AT2G17710	AT1G49620	AT3G08610	AT5G11530		AT1G69850
	AT1G20696	AT3G01990	AT1G53170	AT3G56670	AT5G15320		AT1G68500
	AT2G01930	AT3G14010	AT1G53840	AT3G56660	AT5G15310		AT1G30630
	AT3G50660	AT3G14020	AT1G53830	AT4G03115	AT5G16567		AT1G30640
	AT3G54804	AT1G13110	AT1G69250	AT4G03113	AT5G47220		AT1G28570
	AT4G26530	AT1G13950	AT1G69252	AT4G05018	AT1G23870		AT5G65430
	AT4G26540	AT4G00770	AT1G80400	AT4G05020	AT5G63800		AT5G65440
	AT5G03680	AT4G00760	AT1G30110	AT1G19460	AT5G64130		AT5G62030
	AT5G22890	AT4G01330	AT2G22426	AT4G16490	AT5G67520		AT5G62020
	AT3G45970	AT4G01328	AT3G61755	AT4G37260	AT5G67510		AT5G57050
	AT1G19770	AT4G10380	AT3G61760	AT5G39050	AT1G52550		AT5G57040
	AT1G70940	AT4G30430	AT3G61750	AT5G39060	AT1G52540		AT5G50640
	AT1G01940	AT4G30440	AT2G22070	AT5G40240	AT1G61370		AT5G50645
	AT1G01950	AT5G04830	AT2G22080	AT5G40250	AT1G61380		AT5G47100
	AT2G18690	AT5G13310	AT2G46260	AT5G48430	AT1G05960		AT5G45340
	AT2G39920	AT5G13300	AT2G46270	AT5G48420	AT1G05970		AT1G23040
	AT2G39930	AT5G15350	AT1G22400	AT1G05370	AT1G06580		AT5G26340
	AT1G10140	AT5G15340	AT5G61820	AT1G78840	AT1G06570		AT5G23860
	AT1G10652	AT5G16375	AT5G61810	AT1G78830	AT1G80290		AT5G23630
	AT1G11840	AT5G16380	AT1G10090	AT1G80920	AT2G18790		AT5G23640
	AT3G11760	AT5G16370	AT5G03140	AT1G80910	AT2G46660		AT1G21660
	AT3G27520	AT5G21105	AT4G28181	AT2G20960	AT3G26500		AT1G21670
	AT1G13380	AT5G27420	AT4G28180	AT2G23755	AT3G26510		AT1G21270
	AT3G49260	AT5G43760	AT5G13730	AT2G24570	AT3G44990		AT4G39900
	AT3G50910	AT5G47380	AT1G09570	AT2G26980	AT5G19290		AT4G39910
	AT3G50900	AT5G47560	AT3G05270	AT2G39460	AT5G19280		AT4G37590
	AT1G14740	AT5G47570	AT3G05280	AT2G39450	AT1G65590		AT4G36500
	AT3G61028	AT5G65650	AT1G13110	AT3G01990	AT4G19700		AT1G20010
	AT4G04340	AT1G26420	AT3G18710	AT1G11260	AT2G01150		AT4G33430
	AT4G11360	AT1G26430	AT1G13380	AT3G14380	AT2G05100		AT4G33440
	AT4G11355	AT1G26440	AT1G14540	AT3G16785	AT2G22970		AT4G27950
	AT4G19700	AT1G53170	AT3G50690	AT1G13580	AT2G27810		AT4G24120
	AT4G20860	AT2G46660	AT3G50845	AT1G13590	AT2G27820		AT4G21950
	AT4G32350	AT4G01120	AT3G50840	AT3G30775	AT2G31010		AT4G21960
	AT4G38520	AT5G63050	AT1G18010	AT3G48530	AT2G31020		AT1G18720
	AT4G39260	AT2G26980	AT1G18020	AT3G50651	AT2G31018		AT4G18660
	AT5G03220	AT2G26990	AT4G20260	AT3G52330	AT2G41170		AT4G18670
	AT5G05700	AT2G37680	AT4G20250	AT3G52340	AT3G03830		AT4G17905
	AT5G11060	AT2G37678	AT1G19000	AT3G52940	AT3G03828		AT4G17900
	AT5G20620	AT5G22890	AT1G18990	AT3G52930	AT3G03840		AT1G17860
	AT5G20630	AT5G44220	AT5G04560	AT3G60390	AT3G29805		AT1G17850
	AT5G39070	AT5G62080	AT5G15310	AT3G63120	AT3G43220		AT1G17870
	AT5G39080	AT1G10090	AT5G15320	AT3G63130	AT3G55515		AT4G13350
	AT5G47060	AT5G16950	AT1G22830	AT4G00210	AT3G61890		AT1G17147
	AT5G48540	AT5G16940	AT1G22810	AT4G00200	AT1G02230		AT1G17150
	AT5G55540	AT5G16930	AT1G24170	AT1G15757	AT1G02228		AT4G03540
	AT5G55530	AT2G05100	AT5G55910	AT4G12731	AT4G06744		AT4G00210
	AT5G56975	AT2G25180	AT5G61990	AT4G12735	AT4G32890		AT4G00200
	AT5G62470	AT2G28890	AT5G63810	AT4G12740	AT4G39800		AT3G61460
	AT5G62670	AT2G37450	AT5G63800	AT4G27950	AT5G02580		AT3G60390
	AT5G62865	AT2G37440	AT1G50450	AT4G31450	AT5G13300		AT3G60380
	AT5G62860	AT2G42440	AT1G01030	AT4G31460	AT5G13310		AT1G15757
	AT5G64410	AT2G46330	AT1G72140	AT4G34120	AT5G39080		AT3G56710
	AT5G65210	AT3G02180	AT1G74450	AT4G34110	AT5G39070		AT3G52430
	AT1G47128	AT3G05937	AT1G74448	AT5G03360	AT5G40790		AT3G50070
	AT1G53910	AT3G06330	AT1G76100	AT5G03455	AT5G41590		AT3G49940
	AT1G68830	AT3G11340	AT1G76110	AT5G03460	AT5G52250		AT3G47610
	AT1G71020	AT3G11330	AT1G76990	AT5G04560	AT5G55960		AT1G02350
	AT5G54960	AT3G11760	AT1G80080	AT5G05090	AT5G63770		AT3G45780
	AT5G54970	AT3G52330	AT1G80090	AT5G05100	AT5G63760		AT3G28690
	AT1G76890	AT3G52340	AT5G54960	AT5G07620	AT1G26270		AT1G01100
	AT2G28405	AT5G04190	AT5G54970	AT5G16380	AT1G28660		AT1G01110
	AT3G15810	AT5G04200	AT5G65670	AT5G16375	AT1G28670		AT3G18535
	AT5G19780	AT5G59220	AT1G28680	AT5G16370	AT1G33990		AT3G15810
	AT5G37020	AT1G49600	AT1G28685	AT1G21580	AT1G33980		AT3G14230
	AT5G37017	AT1G49620	AT3G05030	AT5G20181	AT1G58100		AT3G13710
	AT1G22380	AT1G51070	AT1G63690	AT5G20180	AT1G63720		AT3G13700
	AT1G22370	AT1G51060	AT1G63680	AT1G21835	AT1G68490		AT3G13690
	AT5G47370	AT1G64170	AT4G00360	AT5G26340	AT4G26810		AT3G09030
	AT5G62220	AT1G78815	AT2G01810	AT1G22560	AT4G26820		AT3G09032
	AT3G57930	AT1G78820	AT2G40008	AT1G22570	AT4G37360		AT3G08930
	AT3G57940	AT2G02220	AT3G02810	AT5G53550	AT4G37340		AT3G08940
	AT4G30780	AT1G61640	AT3G02800	AT5G66170	AT3G51960		AT3G07005
	AT5G61820	AT3G25600	AT1G11820	AT5G66160	AT3G51950		AT3G06650
	AT5G61810	AT5G22930	AT3G12560	AT5G67450	AT2G15880		AT3G66652
	AT5G66053	AT5G22920	AT3G15030	AT1G27100	AT2G15890		AT3G03630
	AT5G66052	AT5G56970	AT3G15040	AT1G28130	AT1G19460		AT3G03626
	AT2G41900	AT1G79120	AT3G47250	AT1G29440	AT5G57050		AT3G03620
	AT1G10480	AT5G27030	AT3G47610	AT1G29450	AT2G15970		AT2G47510
	AT3G13310	AT5G27035	AT3G56810	AT1G33250	AT1G10210		AT2G47520
	AT3G49790	AT2G22430	AT3G56800	AT1G33760	AT1G10220		AT2G39210
	AT1G18070	AT2G38220	AT3G61460	AT1G01240	AT4G15760		AT2G39130
	AT4G30610	AT2G38210	AT3G62988	AT1G01230	AT4G15755		AT2G37570
	AT4G37800	AT2G38195	AT4G25350	AT1G54210	AT4G29190		AT2G28120
	AT5G02530	AT1G11310	AT1G19880	AT1G56010	AT5G04310		AT2G28130
	AT5G02580	AT3G11700	AT1G19870	AT1G60940	AT2G25160		AT2G19800
	AT5G56230	AT3G18030	AT5G02815	AT1G61370	AT2G25169		AT2G15060
	AT5G56220	AT3G18035	AT5G02810	AT1G78690	AT2G26290		AT1G77780
	AT5G65430	AT3G23250	AT5G02811	AT1G78700	AT2G45170		AT1G77790
	AT1G50280	AT3G25720	AT5G02820	AT5G40170	AT2G45180		AT1G74940
	AT1G50270	AT3G28040	AT5G13240	AT5G40180	AT2G46340		AT1G74930
	AT2G28840	AT1G13580	AT5G18630	AT2G40113	AT2G46360		AT3G12600
	AT3G12600	AT1G13590	AT5G18620	AT2G40110	AT1G11310		AT3G12590
	AT3G12590	AT3G51950	AT5G24320	AT3G11760	AT1G13950		AT1G07240
	AT5G65490	AT3G51960	AT5G49510	AT5G59430	AT3G57870		AT5G55530
	AT5G65480	AT4G03420	AT5G63620	AT1G33590	AT3G57880		AT4G17560
	AT2G35840	AT1G15590	AT5G63790	AT1G78670	AT4G01740		AT4G17550
	AT2G35850	AT1G15580	AT5G67270	AT1G78680	AT4G01735		AT3G06670
	AT1G80420	AT5G07010	AT1G54100	AT2G46220	AT4G02540		AT3G06680
	AT2G03370	AT5G09461	AT1G54110	AT2G46225	AT4G29310		AT2G23170
	AT2G27310	AT5G09460	AT1G73390	AT3G11700	AT4G33050		AT2G23171
	AT2G27500	AT5G09450	AT1G73687	AT1G26270	AT4G36370		AT5G58640
	AT2G27500	AT5G09463	AT1G07430	AT3G62640	AT4G36380		AT5G58650
	AT1G08930	AT5G09462	AT1G01260	AT3G62650	AT5G15420		AT5G57630
	AT2G31218	AT5G12330	AT3G23700	AT4G39070	AT5G15410		AT1G03220
	AT2G31220	AT5G24320	AT3G23690	AT1G49450	AT5G19095		AT5G54300
	AT1G01660	AT5G40340	AT1G01940	AT1G55920	AT5G20181		AT5G54290
	AT2G32720	AT1G02920	AT1G01950	AT4G37690	AT5G20180		AT5G49510
	AT2G32710	AT1G02910	AT2G45160	AT2G01150	AT5G21110		AT1G23490
	AT2G40435	AT5G47980	AT2G45161	AT2G21210	AT1G21920		AT1G23480
	AT2G45670	AT5G67450	AT4G27510	AT2G34940	AT5G27430		AT5G15950
	AT2G47010	AT1G56630	AT1G45165	AT2G34930	AT5G44020		AT5G15940
	AT3G02885	AT1G67930	AT1G45160	AT2G39390	AT5G57410		AT5G15948
	AT3G02890	AT1G67920	AT1G45163	AT2G39400	AT5G57400		AT5G04820
	AT3G16450	AT1G68680	AT2G28340	AT2G45670	AT1G26970		AT5G04830
	AT3G17998	AT1G80840	AT1G09480	AT3G02800	AT1G50420		AT5G03320
	AT3G18000	AT2G01150	AT1G09470	AT3G02810	AT1G50430		AT4G36990
	AT3G19274	AT4G37260	AT2G40435	AT3G08762	AT1G68620		AT4G36988
	AT3G23090	AT5G25930	AT2G44080	AT3G08760	AT2G31800		AT4G37000
	AT3G56710	AT5G41070	AT3G18000	AT3G12930	AT2G31810		AT4G27970
	AT3G59052	AT5G41071	AT3G17998	AT3G14230	AT4G14890		AT3G45140
	AT3G59060	AT1G72175	AT3G17980	AT3G14240	AT4G14880		AT3G13910
	AT3G59050	AT3G46830	AT3G19850	AT3G16240	AT5G05440		AT3G13920
	AT4G17670	AT2G39260	AT3G23050	AT1G12580	AT5G05435		AT2G38290
	AT4G29905	AT2G39250	AT3G49880	AT3G21720	AT5G27030		AT2G35880
	AT4G39350	AT5G40780	AT3G49890	AT3G26740	AT5G27035		AT2G35890
	AT5G03520	AT5G49100	AT3G51940	AT1G02230	AT2G30440		AT1G09810
	AT5G04190	AT1G31760	AT3G56275	AT1G02228	AT1G19310		AT1G09800
	AT5G04200	AT1G31770	AT3G56270	AT3G50780	AT5G37610		AT1G08100
	AT1G21670	AT2G33710	AT4G13400	AT1G14920	AT1G75010		AT1G06570
	AT1G21660	AT2G34070	AT4G13395	AT3G61620	AT1G75020		AT1G06580
	AT5G55960	AT2G39010	AT4G20830	AT3G61630	AT3G14870		AT1G66190
	AT5G60200	AT2G39700	AT4G37690	AT3G63460	AT3G25655		AT5G65710
	AT5G62100	AT2G40330	AT5G11530	AT3G63450	AT3G25660		AT4G38950
	AT5G62090	AT3G04670	AT5G18570	AT4G08555	AT3G63010		AT2G36792
	AT5G62170	AT3G04680	AT5G24820	AT4G16860	AT5G27440		AT2G36790
	AT5G65390	AT3G05320	AT5G24810	AT4G16880	AT5G27450		AT1G31040
	AT1G26916	AT3G08030	AT5G40530	AT4G18630	AT5G49665		AT1G30590
	AT1G51170	AT3G14370	AT5G40540	AT4G18620	AT5G66640		AT1G30600
	AT1G65590	AT3G18050	AT5G40860	AT4G20006	AT5G66631		AT5G26210
	AT1G70290	AT3G18060	AT5G40855	AT4G23270	AT1G32790		AT3G48100
	AT2G18160	AT3G19680	AT1G04410	AT4G28840	AT1G45165		AT1G28670
	AT2G18162	AT3G19930	AT1G04400	AT4G38520	AT1G45160		AT1G28660
	AT2G23610	AT3G30775	AT1G76170	AT1G20010	AT1G45163		AT3G56350
	AT2G23600	AT3G59140	AT1G76180	AT5G04220	AT1G66710		AT3G56360
	AT2G30520	AT3G59130	AT1G77280	AT1G22180	AT2G37570		AT3G53380
	AT2G31130	AT3G60520	AT1G77750	AT5G40384	AT2G41640		AT2G21620
	AT3G02540	AT4G05071	AT1G77746	AT5G47940	AT2G42440		AT4G37370
	AT3G02550	AT4G05070	AT1G07630	AT5G57010	AT2G45830		AT4G37360
	AT3G22370	AT4G25260	AT1G10960	AT5G67390	AT2G47270		AT3G25250
	AT3G23250	AT4G25270	AT1G10970	AT5G67470	AT3G04910		AT2G40113
	AT3G54730	AT5G18620	AT1G10950	AT1G32690	AT3G13310		AT2G40110
	AT4G36780	AT5G18630	AT2G22795	AT1G58190	AT3G14840		AT1G78670
	AT5G66820	AT5G40384	AT2G22790	AT1G58180	AT3G23170		AT1G78680
	AT3G26810	AT5G59790	AT3G57940	AT1G66580	AT3G23171		AT4G02940
	AT4G33660	AT1G26800	AT3G57930	AT1G67470	AT3G53150		AT1G71030
	AT4G33650	AT1G26810	AT2G36350	AT1G06580	AT3G54804		AT1G71040
	AT1G10020	AT1G53980	AT2G36340	AT1G06570	AT3G59340		AT1G06050
	AT3G22840	AT1G53990	AT3G43431	AT1G01570	AT4G24972		AT1G06040
	AT4G16515	AT1G05870	AT3G56880	AT3G61470	AT1G19020		AT5G44290
	AT4G16520	AT5G53460	AT4G38480	AT4G33980	AT1G19010		AT1G22400
	AT4G36380	AT4G19670	AT2G46810	AT2G36410	AT1G19025		AT5G11060
	AT1G19310	AT4G19660	AT2G46800	AT1G09980	AT4G36980		AT1G19110
	AT1G19460	AT4G30300	AT3G04110	AT1G09970	AT4G36970		AT1G19100
	AT5G03285	AT4G30290	AT3G04120	AT2G39480	AT4G37180		AT1G18550
	AT5G03290	AT5G09400	AT3G46540	AT3G21700	AT5G02100		AT1G18560
	AT5G03280	AT5G09410	AT3G46550	AT3G53810	AT5G02090		AT4G00500
	AT5G58730	AT5G63620	AT3G51660	AT3G61640	AT5G03460		AT4G00520
	AT5G58720	AT1G77500	AT5G43000	AT4G17245	AT5G03470		AT3G57130
	AT1G70090	AT2G17450	AT5G42990	AT4G17240	AT5G20150		AT3G14100
	AT1G70944	AT2G21620	AT2G24765	AT4G19700	AT5G20140		AT3G14060
	AT2G25460	AT2G35360	AT2G36770	AT4G30190	AT5G21100		AT2G41100
	AT5G22940	AT1G10410	AT2G36780	AT4G30180	AT5G66200		AT2G41110
	AT5G42090	AT3G06880	AT2G43680	AT5G58060	AT5G66210		AT2G39930
	AT5G42092	AT3G06868	AT3G07010	AT5G58070	AT1G27210		AT2G39480
	AT5G42100	AT3G06870	AT3G07005	AT5G58080	AT1G52347		AT1G80010
	AT1G30690	AT3G13480	AT3G27350	AT1G49170	AT1G52343		AT1G80020
	AT3G56200	AT3G13490	AT3G47341	AT1G49160	AT1G71697		AT4G03113
	AT4G14490	AT3G16490	AT3G63010	AT1G05680	AT1G71696		AT4G03115
	AT4G14500	AT3G16480	AT4G03210	AT1G05675	AT4G34180		AT2G24765
	AT5G39050	AT3G21780	AT4G03205	AT5G11700	AT4G34190		AT4G15550
	AT1G26810	AT3G21781	AT4G30790	AT1G80280	AT5G58720		AT4G04920
	AT1G26800	AT3G21790	AT4G39980	AT1G80420	AT5G58730		AT1G70700
	AT2G17450	AT3G23150	AT4G39970	AT2G36080	AT2G35010		AT1G70420
	AT2G21185	AT4G04955	AT5G01720	AT2G37140	AT2G35000		AT1G70300
	AT2G21180	AT4G24160	AT5G19340	AT1G10410	AT4G05150		AT1G70190
	AT2G21187	AT4G29690	AT5G41780	AT3G05690	AT1G67460		AT1G70180
	AT2G29450	AT4G35930	AT5G58650	AT3G14310	AT1G67470		AT1G70185
	AT2G37140	AT4G39790	AT5G58640	AT3G15810	AT1G02250		AT1G68010
	AT2G41090	AT5G02000	AT5G62270	AT3G15800	AT1G02260		AT1G68020
	AT2G41080	AT5G01990	AT5G62940	AT3G52360	AT4G33565		AT1G67910
	AT2G41082	AT5G02780	AT5G63650	AT3G62160	AT4G33560		AT1G65930
	AT3G03630	AT5G06300	AT1G26940	AT3G62150	AT5G09410		AT1G58110
	AT3G03620	AT5G15980	AT1G67800	AT4G17612	AT5G09400		AT1G56100
	AT3G03626	AT5G24230	AT1G67910	AT4G17610	AT5G12010		AT1G56090
	AT3G04910	AT1G21810	AT1G78230	AT4G18810	AT2G18160		AT1G53880
	AT3G05800	AT5G45020	AT1G80460	AT4G18800	AT2G18162		AT1G52615
	AT3G06650	AT5G45010	AT2G23460	AT4G23030	AT2G33170		AT1G52610
	AT3G66652	AT5G62480	AT1G62810	AT4G23040	AT2G34070		AT1G49620
	AT3G49660	AT5G66870	AT1G62820	AT4G30430	AT2G41660		AT1G33240
	AT3G49796	AT5G67190	AT5G44450	AT4G30440	AT2G47000		AT1G33230
	AT3G49800	AT1G65930	AT5G44440	AT4G30680	AT2G46995		AT1G32700
	AT1G14370	AT1G69810	AT2G22990	AT4G30670	AT2G46990		AT1G28600
	AT3G57880	AT1G77520	AT1G02180	AT4G32890	AT3G06080		AT1G28610
	AT3G60550	AT1G77525	AT1G02190	AT4G34000	AT3G12630		AT5G67560
	AT3G61460	AT3G61260	AT4G25620	AT1G19330	AT3G18560		AT5G67550
	AT4G18620	AT2G45600	AT4G25640	AT1G21660	AT3G19980		AT5G62865
	AT4G18630	AT3G52450	AT4G25650	AT1G21670	AT3G19970		AT5G60966
	AT4G34220	AT3G03170	AT2G01910	AT1G26150	AT3G22830		AT5G57660
	AT4G36550	AT3G53380	AT1G55880	AT1G26160	AT3G23250		AT5G55560
	AT4G36540	AT3G53390	AT1G55870	AT1G03220	AT3G52350		AT5G55550
	AT5G01720	AT5G22630	AT4G34750	AT1G34245	AT1G14620		AT5G49760
	AT5G03050	AT4G28630	AT4G34740	AT1G36622	AT3G55880		AT5G45745
	AT5G07660	AT4G28640	AT4G22010	AT1G54000	AT3G60150		AT5G45750
	AT5G07670	AT5G39581	AT5G22740	AT1G53990	AT3G60690		AT5G45740
	AT1G20630	AT5G39580	AT4G29310	AT1G65930	AT5G15220		AT5G41060
	AT5G16200	AT1G62570	AT3G56360	AT1G73390	AT5G47225		AT5G41050
	AT5G16210	AT1G62580	AT3G56350	AT1G73750	AT5G59220		AT5G28840
	AT5G18030	AT2G05940	AT2G47010	AT1G73760	AT1G34520		AT5G22910
	AT5G19150	AT2G22760	AT3G05800	AT5G03070	AT1G04250		AT5G22920
	AT5G19140	AT1G08490	AT3G12965	AT5G03080	AT1G53910		AT5G18570
	AT5G41780	AT3G01300	AT3G14020	AT2G32150	AT1G53920		AT5G15190
	AT5G62290	AT3G01310	AT3G14010	AT4G08240	AT1G54000		AT5G09430
	AT5G62280	AT1G10652	AT3G21670	AT4G08250	AT1G53990		AT1G21100
	AT5G67500	AT3G04910	AT3G25070	AT5G08320	AT1G67550		AT4G37030
	AT5G67488	AT1G11820	AT1G14370	AT1G59910	AT1G05870		AT4G37040
	AT5G67490	AT3G13450	AT3G52290	AT1G76090	AT1G73210		AT4G27270
	AT1G33610	AT3G13460	AT3G60520	AT1G76080	AT2G16600		AT4G26050
	AT1G57550	AT3G15578	AT3G62690	AT2G36790	AT2G16610		AT4G12230
	AT1G05010	AT3G15580	AT4G15233	AT2G36792	AT1G15820		AT4G12220
	AT4G03400	AT3G56275	AT4G21950	AT2G43340	AT1G15825		AT4G03610
	AT2G16440	AT3G56270	AT4G21960	AT2G43350	AT1G15830		AT4G03600
	AT1G09245	AT3G62690	AT4G38670	AT3G13050	AT1G71828		AT4G01130
	AT2G38230	AT4G00300	AT4G38680	AT3G26520	AT1G71820		AT4G01120
	AT2G38220	AT4G00305	AT1G21000	AT3G20300	AT1G71830		AT3G63210
	AT2G44810	AT4G18630	AT5G13150	AT3G20290	AT2G14210		AT3G62150
	AT3G47160	AT4G18620	AT5G13140	AT5G22740	AT2G46270		AT3G62160
	AT4G12420	AT4G23030	AT5G36890	AT1G79760	AT2G46260		AT1G02450
	AT5G04310	AT4G23040	AT5G36880	AT1G79750	AT3G62400		AT3G59052
	AT5G46060	AT1G18070	AT5G59430	AT4G29330	AT3G62390		AT3G59050
	AT5G47980	AT4G39980	AT5G60190	AT1G76360	AT3G63510		AT3G55830
	AT5G49665	AT4G39970	AT5G64410	AT1G07200	AT3G63500		AT3G55820
	AT1G29300	AT5G02220	AT5G64660	AT2G15830	AT5G01990		AT3G52190
	AT1G03590	AT5G04310	AT5G66820	AT2G35940	AT5G02000		AT3G52180
	AT1G32740	AT5G05140	AT5G67260	AT2G35945	AT5G41071		AT3G49260
	AT1G32750	AT5G20180	AT1G28600	AT2G40330	AT5G41070		AT3G29762
	AT1G59880	AT5G20181	AT1G28610	AT2G41380	AT1G09980		AT3G29760
	AT1G59870	AT5G41770	AT1G07580	AT2G44380	AT1G09970		AT3G29250
	AT2G23770	AT5G41774	AT1G07590	AT2G44383	AT4G25030		AT3G25730
	AT3G06080	AT5G50200	AT2G05760	AT1G01950	AT5G57670		AT3G23220
	AT3G07460	AT5G53451	AT3G14640	AT1G01940	AT1G31772		AT3G19930
	AT3G26520	AT5G58340	AT3G14650	AT3G09390	AT1G52342		AT1G13245
	AT3G44990	AT5G58350	AT5G05140	AT1G11970	AT3G15520		AT3G18779
	AT1G02190	AT1G03620	AT1G76890	AT1G11960	AT3G15530		AT3G18780
	AT1G02180	AT1G03610	AT2G35850	AT3G12570	AT5G58430		AT3G17020
	AT1G14280	AT1G26270	AT2G35840	AT3G25716	AT5G58440		AT3G17030
	AT1G14290	AT2G28840	AT5G37490	AT3G25715	AT1G80870		AT3G15500
	AT3G55290	AT4G05150	AT5G65630	AT3G48980	AT1G80865		AT3G12930
	AT3G55280	AT1G20770	AT1G52610	AT3G48990	AT2G16430		AT3G12120
	AT4G05018	AT1G20780	AT1G52615	AT3G49796	AT2G19800		AT3G12130
	AT4G05020	AT1G45760	AT2G41880	AT3G49800	AT1G08990		AT2G40140
	AT4G11350	AT1G45688	AT2G41890	AT1G14370	AT1G08985		AT2G39700
	AT4G21437	AT1G77450	AT4G39150	AT3G51400	AT2G32560		AT2G38130
	AT4G21440	AT2G16900	AT4G39140	AT3G52350	AT2G32580		AT2G38120
	AT4G27280	AT2G19810	AT5G14910	AT3G53170	AT3G05770		AT2G34190
	AT4G27270	AT2G33140	AT5G14920	AT3G53180	AT3G10910		AT2G34186
	AT5G19200	AT2G33130	AT1G64670	AT3G59880	AT3G10912		AT2G34185
	AT5G19190	AT2G33150	AT2G22660	AT3G59884	AT3G13340		AT2G34070
	AT1G21400	AT2G45670	AT2G22770	AT3G61960	AT3G13335		AT2G32090
	AT5G64341	AT2G46735	AT2G30766	AT3G61950	AT3G13650		AT2G30985
	AT5G64330	AT2G46740	AT2G30760	AT4G00140	AT3G13640		AT2G30980
	AT5G64342	AT3G06080	AT3G28220	AT1G16500	AT3G47780		AT2G30984
	AT5G64340	AT1G11840	AT3G28216	AT4G14746	AT3G48530		AT1G08930
	AT5G64343	AT3G12977	AT3G54900	AT1G17720	AT3G50695		AT2G18420
	AT1G28685	AT3G12980	AT3G54890	AT1G17730	AT3G61470		AT2G18440
	AT1G28680	AT3G16565	AT3G61600	AT4G27415	AT4G00140		AT2G16660
	AT1G33060	AT3G16560	AT3G61590	AT4G35720	AT4G18010		AT2G16650
	AT1G45160	AT3G17020	AT4G02130	AT4G37800	AT5G01750		AT1G80630
	AT1G45165	AT3G17030	AT4G18660	AT5G01520	AT5G01760		AT1G80640
	AT1G45163	AT3G17998	AT4G18670	AT5G01510	AT5G04830		AT1G78840
	AT2G32010	AT3G18000	AT4G26090	AT5G11790	AT1G20070		AT1G78830
	AT3G51970	AT3G17980	AT4G26095	AT5G45480	AT5G07820		AT1G76880
	AT3G51960	AT3G47780	AT5G07240	AT5G45490	AT5G14730		AT1G76878
	AT5G47610	AT3G50690	AT5G18540	AT5G51060	AT1G22110		AT1G75170
	AT5G47620	AT3G58080	AT5G41770	AT5G62430	AT5G49300		AT1G73885
	AT1G32930	AT4G04450	AT5G41774	AT5G66730	AT5G49301		AT1G73880
	AT1G32928	AT4G31380	AT5G48900	AT5G66880	AT5G59790		AT1G73830
	AT1G77480	AT4G33050	AT5G63980	AT1G32100	AT1G30720		AT5G65683
	AT1G77490	AT4G37690	AT5G63970	AT1G35350	AT1G30730		AT3G53810
	AT2G24570	AT5G05600	AT1G58110	AT1G54115	AT1G62650		AT3G20320
	AT2G30220	AT1G20010	AT1G60010	AT1G05136	AT1G76990		AT3G20310
	AT2G36370	AT5G55830	AT1G01300	AT1G05135	AT1G78410		AT1G76970
	AT2G41210	AT5G55835	AT1G67050	AT1G65850	AT3G62940		AT1G76980
	AT2G41220	AT5G64120	AT1G68185	AT1G65845	AT2G46220		AT4G32890
	AT2G41310	AT1G30330	AT1G68190	AT1G68830	AT2G46225		AT4G19700
	AT1G10060	AT1G36622	AT1G70420	AT1G70860	AT1G02350		AT4G04955
	AT1G10070	AT1G05970	AT1G76954	AT3G15850	AT5G19190		AT4G01650
	AT2G43910	AT1G05960	AT1G77480	AT3G15840	AT1G09260		AT3G57040
	AT3G14440	AT1G09530	AT1G77490	AT3G16570	AT2G36410		AT3G46600
	AT3G19010	AT2G41660	AT2G16700	AT3G16990	AT2G46550		AT3G07280
	AT3G19002	AT2G43535	AT2G35890	AT3G17000	AT2G46560		AT3G07290
	AT3G19000	AT2G43550	AT2G35880	AT1G18070	AT3G15730		AT2G47200
	AT3G19680	AT2G43540	AT1G19330	AT4G27260	AT3G28910		AT2G47190
	AT3G51660	AT3G48990	AT5G59350	AT5G04340	AT5G04560		AT2G31090
	AT3G57990	AT3G48980	AT5G64210	AT5G40470	AT1G28480		AT2G31100
	AT4G02130	AT3G58860	AT5G64220	AT5G61520	AT2G26530		AT2G30370
	AT4G11330	AT3G10500	AT1G69480	AT5G61530	AT5G07590		AT2G30360
	AT4G18810	AT3G10490	AT1G69485	AT5G64740	AT2G18690		AT2G30362
	AT4G18800	AT3G57030	AT4G28630	AT1G73500	AT2G28560		AT1G79690
	AT4G21540	AT3G57020	AT4G28640	AT1G78010	AT2G29995		AT1G79700
	AT4G21550	AT1G03600	AT5G59140	AT2G45690	AT1G08930		AT1G75500
	AT4G22010	AT2G23170	AT5G59130	AT3G06680	AT3G17120		AT5G40730
	AT4G27410	AT2G23171	AT2G19180	AT3G06670	AT3G18780		AT5G40720
	AT4G27730	AT1G01950	AT4G03113	AT1G23390	AT3G18779		AT3G41768
	AT4G27870	AT1G01940	AT4G03115	AT1G35513	AT4G30440		AT3G41979
	AT4G37690	AT3G26810	AT3G50750	AT1G66940	AT4G30430		AT3G23690
	AT4G39900	AT1G01260	AT2G23171	AT1G25275	AT4G37850		AT3G23700
	AT4G39910	AT1G66190	AT2G23170	AT1G58561	AT5G05870		AT2G24790
	AT5G04480	AT2G01910	AT1G10060	AT1G58602	AT5G05880		AT2G24780
	AT5G41401	AT2G23450	AT1G10070	AT5G03350	AT5G15950		AT1G35460
	AT5G44220	AT3G05280	AT3G02570	AT2G15480	AT5G15948		AT1G35112
	AT5G47220	AT3G05270	AT3G09230	AT2G26560	AT5G15940		AT1G35110
	AT5G47380	AT3G24050	AT3G14440	AT2G38000	AT1G22380		AT1G24800
	AT5G49510	AT3G25655	AT3G16785	AT2G38760	AT5G55840		AT3G60340
	AT1G24822	AT3G25660	AT3G17800	AT2G39250	AT5G55850		AT3G60330
	AT1G24880	AT3G46280	AT3G17810	AT2G39260	AT1G26810		AT3G47470
	AT5G63320	AT3G47610	AT3G19840	AT2G41170	AT1G26800		AT2G43320
	AT5G63350	AT3G54320	AT3G27250	AT2G41220	AT1G53170		AT5G58440
	AT5G63340	AT3G61460	AT3G28690	AT3G02150	AT1G62300		AT5G58430
	AT5G64310	AT1G14900	AT3G50651	AT3G05800	AT1G62301		AT3G01800
	AT5G64300	AT1G14890	AT4G00200	AT3G05870	AT1G74740		AT3G01810
	AT5G64780	AT4G20880	AT4G00210	AT3G05880	AT1G76370		AT4G23635
	AT1G01240	AT4G25620	AT4G17670	AT1G11820	AT1G76360		AT4G23640
	AT1G01230	AT4G27730	AT4G27720	AT3G19930	AT3G15460		AT1G07160
	AT1G52890	AT4G35850	AT4G27710	AT3G20860	AT3G15450		AT1G07170
	AT1G55675	AT4G35840	AT4G32010	AT3G20850	AT3G17860		AT5G41071
	AT1G55670	AT4G39260	AT4G33080	AT3G23080	AT1G68550		AT5G41070
	AT1G61350	AT5G04550	AT4G38860	AT3G23085	AT1G68552		AT2G01008
	AT1G61353	AT5G38030	AT5G04550	AT3G27270	AT3G18710		AT2G01010
	AT1G67360	AT1G21600	AT5G15150	AT3G27520	AT3G19690		AT1G70940
	AT1G67370	AT5G40860	AT5G18650	AT3G27570	AT3G19680		AT3G01280
	AT1G67365	AT5G40855	AT5G25920	AT3G27580	AT4G19110		AT3G01290
	AT1G69252	AT5G54020	AT5G52882	AT3G50910	AT4G19120		AT1G28680
	AT1G69260	AT5G64410	AT5G55850	AT3G50900	AT4G19112		AT1G28685
	AT1G69572	AT1G28200	AT1G29690	AT1G14520	AT5G61520		AT1G21400
	AT1G69570	AT2G31800	AT1G32690	AT1G14530	AT5G61510		AT4G20170
	AT1G75180	AT2G31810	AT1G67360	AT3G60380	AT1G43130		AT3G59900
	AT1G16120	AT2G35920	AT1G67365	AT3G60550	AT1G64710		AT3G59910
	AT1G16130	AT3G25250	AT1G78100	AT3G62988	AT1G69740		AT2G42510
	AT1G77760	AT4G18710	AT1G78830	AT3G63310	AT1G69750		AT2G42500
	AT1G78020	AT1G01305	AT1G78840	AT3G63320	AT2G44660		AT2G36460
	AT2G16280	AT1G01320	AT1G79529	AT4G02070	AT1G13520		AT1G01310
	AT2G20630	AT1G01310	AT1G79520	AT4G02075	AT1G13510		AT1G01320
	AT2G20635	AT2G20960	AT2G03240	AT4G15233	AT1G16100		AT5G01240
	AT2G40660	AT3G55630	AT2G18040	AT1G17150	AT1G16090		AT3G61760
	AT2G40670	AT3G55620	AT2G18030	AT1G17147	AT1G16110		AT3G61750
	AT2G46740	AT1G27290	AT2G19810	AT4G18010	AT5G22740		AT3G61755
	AT2G46735	AT1G27285	AT2G36885	AT4G27970	AT2G02440		AT3G52930
	AT3G02810	AT1G07170	AT2G36880	AT1G18470	AT2G02800		AT3G10490
	AT3G02800	AT1G07570	AT2G36881	AT1G02670	AT2G05940		AT3G10500
	AT4G14890	AT1G07600	AT1G27285	AT1G02660	AT1G07590		AT2G40800
	AT4G14880	AT2G18160	AT1G27290	AT5G04550	AT1G07580		AT1G78230
	AT4G16380	AT2G18162	AT1G28335	AT5G07220	AT2G42980		AT5G27420
	AT5G40170	AT2G21640	AT1G28330	AT5G11530	AT2G44383		AT3G56830
	AT5G40180	AT2G29995	AT1G17990	AT5G13240	AT2G44380		AT3G56825
	AT5G61270	AT1G08930	AT1G18000	AT5G19150	AT2G46662		AT3G56820
	AT5G64220	AT2G42280	AT2G23130	AT5G19140	AT1G11260		AT3G18930
	AT5G64210	AT3G10960	AT1G09960	AT1G02920	AT3G06880		AT1G25210
	AT5G65166	AT3G16720	AT2G36220	AT1G02910	AT3G06868		AT1G25209
	AT5G65165	AT3G16712	AT2G36230	AT5G41810	AT3G06870		AT1G25141
	AT1G32530	AT3G16857	AT1G17380	AT5G41820	AT3G09260		AT1G25145
	AT2G45630	AT1G12710	AT1G17390	AT5G50570	AT3G24503		AT1G09960
	AT2G46980	AT3G49800	AT5G09463	AT5G50580	AT3G27520		AT2G01021
	AT2G46970	AT3G49796	AT5G09461	AT5G51900	AT3G52330		AT1G66725
	AT3G07390	AT3G50700	AT5G09460	AT5G51910	AT3G52340		AT1G64450
	AT3G15356	AT3G53990	AT5G09450	AT5G52510	AT3G57800		AT1G53900
	AT3G15351	AT3G53980	AT5G09462	AT5G56865	AT3G60220		AT1G34245
	AT3G17390	AT3G59052	AT5G49480	AT5G63650	AT3G60550		AT1G27980
	AT3G17400	AT3G59050	AT3G22840	AT5G64550	AT1G15757		AT1G27970
	AT3G19400	AT3G59060	AT2G39140	AT5G64552	AT4G12735		AT5G67260
	AT4G22540	AT1G15757	AT2G46170	AT5G64560	AT4G12740		AT5G66053
	AT5G45110	AT4G33440	AT3G24542	AT1G34370	AT4G12731		AT5G66052
	AT5G49100	AT4G33430	AT1G15757	AT1G50450	AT4G13400		AT5G64660
	AT1G31410	AT4G37340	AT4G13840	AT1G05410	AT4G13395		AT5G64430
	AT1G31420	AT4G37330	AT4G19395	AT1G68620	AT4G22592		AT5G62090
	AT1G27210	AT5G43700	AT4G23650	AT1G05870	AT4G22590		AT5G62100
	AT2G33150	AT5G46350	AT4G23660	AT2G47800	AT1G17940		AT5G60270
	AT2G33140	AT5G53160	AT5G03220	AT2G47790	AT4G27300		AT5G55850
	AT2G33130	AT5G53170	AT5G03740	AT1G78040	AT5G01560		AT5G54860
	AT4G28630	AT5G57123	AT5G04480	AT1G80370	AT5G01550		AT5G54855
	AT4G28640	AT5G65380	AT5G14080	AT1G80380	AT5G02420		AT5G51260
	AT1G23020	AT5G66880	AT5G14070	AT2G41312	AT5G05150		AT5G46790
	AT1G28660	AT1G30020	AT5G15600	AT2G41310	AT5G18620		AT5G45430
	AT1G06480	AT1G52343	AT5G18600	AT1G10657	AT5G18630		AT5G45428
	AT1G01470	AT1G52347	AT5G18590	AT3G62430	AT5G24230		AT5G45420
	AT1G01471	AT1G54095	AT5G19290	AT3G62422	AT5G26020		AT5G45410
	AT2G01905	AT1G58100	AT5G19280	AT3G62420	AT5G47070		AT5G44572
	AT2G18040	AT1G63480	AT5G24580	AT1G16110	AT5G49525		AT5G44574
	AT2G18030	AT1G71015	AT5G41690	AT1G16100	AT5G54620		AT5G28646
	AT2G19825	AT1G71020	AT5G41700	AT1G16090	AT5G57330		AT1G22380
	AT2G29970	AT2G03370	AT5G62100	AT4G12110	AT5G58640		AT5G16380
	AT1G09080	AT2G28950	AT5G62090	AT4G12115	AT5G58650		AT5G16370
	AT1G09070	AT4G16860	AT5G62260	AT4G12120	AT1G24530		AT5G16375
	AT1G09570	AT4G16880	AT5G65683	AT4G24020	AT5G63160		AT5G14350
	AT2G44080	AT3G52710	AT1G50290	AT5G08520	AT5G67488		AT1G21830
	AT3G05905	AT3G52700	AT1G50300	AT5G08530	AT1G54115		AT5G07800
	AT3G05910	AT3G61420	AT1G75820	AT5G57710	AT1G67050		AT5G04550
	AT3G05900	AT3G61430	AT1G78610	AT1G03870	AT1G73760		AT5G01110
	AT3G11340	AT4G04210	AT1G78620	AT3G01830	AT1G73750		AT4G38520
	AT3G12630	AT4G17612	AT1G16120	AT3G01840	AT1G73770		AT4G33040
	AT3G12700	AT4G17610	AT1G16130	AT3G01820	AT3G57020		AT1G19020
	AT3G44200	AT5G07740	AT2G44810	AT3G49870	AT1G17190		AT1G19025
	AT3G50780	AT5G07730	AT4G36220	AT5G43460	AT2G04110		AT1G19010
	AT1G02228	AT1G23020	AT5G05840	AT5G43470	AT3G23880		AT4G23103
	AT1G02230	AT5G67640	AT5G16567	AT1G59570	AT3G52450		AT4G12110
	AT3G57790	AT5G67630	AT5G46060	AT1G59580	AT5G41790		AT4G12120
	AT3G57800	AT1G62970	AT1G26150	AT1G59560	AT5G67630		AT4G12115
	AT1G14860	AT1G63690	AT1G26160	AT1G67090	AT5G67640		AT1G17290
	AT3G61620	AT1G63680	AT1G33980	AT1G67080	AT2G41430		AT3G61380
	AT3G61630	AT1G80420	AT1G33990	AT1G20780	AT1G15580		AT3G60190
	AT4G00140	AT1G13510	AT1G70940	AT1G20770	AT1G15590		AT3G60200
	AT4G00810	AT1G13520	AT2G31271	AT1G79420	AT1G76080		AT3G60130
	AT4G01480	AT1G18290	AT3G46560	AT1G07650	AT1G76090		AT3G60120
	AT4G12980	AT1G18300	AT4G29610	AT2G19800	AT3G02460		AT3G57810
	AT4G19670	AT1G79760	AT4G29600	AT2G23610	AT3G02470		AT3G56880
	AT4G19660	AT1G79750	AT5G49665	AT2G23600	AT3G02468		AT3G55610
	AT1G18620	AT2G34350	AT1G35460	AT2G30220	AT3G15820		AT1G14900
	AT1G18610	AT1G09470	AT5G40730	AT2G32090	AT4G39790		AT1G14890
	AT1G18650	AT1G09480	AT5G40720	AT2G35360	AT1G27200		AT1G02360
	AT1G18640	AT2G40540	AT2G26710	AT2G41930	AT1G31760		AT3G46780
	AT5G03700	AT2G46620	AT2G27870	AT2G42425	AT1G31770		AT3G43431
	AT1G20440	AT3G01516	AT2G27860	AT2G42430	AT1G36622		AT3G28040
	AT1G20650	AT3G13890	AT2G29450	AT3G07360	AT1G49600		AT3G19030
	AT5G14370	AT3G13882	AT2G37450	AT3G10415	AT1G10090		AT3G16520
	AT1G22490	AT3G29805	AT2G37440	AT3G10410	AT5G57590		AT3G14440
	AT1G22530	AT1G13300	AT2G41930	AT3G10420	AT5G57580		AT3G06760
	AT5G52830	AT3G52360	AT2G45890	AT3G13460	AT1G07530		AT3G06080
	AT5G52840	AT3G62390	AT2G45880	AT3G13450	AT1G07520		AT3G05675
	AT5G57010	AT3G62400	AT3G06680	AT3G23150	AT2G22660		AT3G05670
	AT5G63420	AT1G17620	AT3G06670	AT1G13260	AT2G24550		AT3G04470
	AT1G26270	AT4G35480	AT1G12120	AT3G29034	AT2G29450		AT3G01600
	AT1G30640	AT4G37070	AT3G15630	AT1G14185	AT2G31130		AT3G01590
	AT1G30630	AT5G02260	AT3G50070	AT1G14182	AT2G40100		AT2G46720
	AT1G04270	AT5G03360	AT3G61880	AT1G14180	AT2G40110		AT2G42290
	AT1G04280	AT5G04930	AT4G00770	AT3G49570	AT2G41100		AT2G42030
	AT1G56630	AT5G62470	AT4G00760	AT3G55630	AT2G41090		AT2G42020
	AT1G66230	AT5G62460	AT4G23040	AT3G55620	AT2G41670		AT2G42010
	AT1G68840	AT1G32690	AT4G23030	AT3G58620	AT2G44940		AT2G41990
	AT1G70370	AT1G53830	AT4G31380	AT3G58850	AT3G11340		AT2G40340
	AT5G41080	AT1G53840	AT4G39270	AT4G11990	AT3G11760		AT2G40095
	AT5G54300	AT1G58602	AT5G07670	AT4G27740	AT3G13120		AT2G39660
	AT5G54290	AT1G61370	AT5G07660	AT4G28250	AT3G28920		AT2G38470
	AT2G35880	AT1G61380	AT5G13300	AT4G33430	AT3G47610		AT2G28840
	AT2G35860	AT1G78000	AT5G13310	AT4G35480	AT3G49570		AT2G21640
	AT2G35859	AT4G25480	AT1G22640	AT4G37445	AT3G50550		AT2G16430
	AT3G20390	AT3G13800	AT5G49360	AT4G37450	AT3G50560		AT1G80280
	AT3G20395	AT4G14560	AT1G25400	AT4G39390	AT3G52930		AT1G78100
	AT4G22350	AT5G10030	AT1G32660	AT5G01550	AT3G52940		AT1G76920
	AT4G22360	AT1G54115	AT1G32650	AT5G01560	AT4G34110		AT1G07130
	AT5G58575	AT1G71696	AT1G50040	AT5G03220	AT4G34120		AT1G07128
	AT5G58560	AT1G71697	AT1G66600	AT1G20890	AT4G35850		AT1G76170
	AT5G58570	AT1G76160	AT1G68580	AT1G21080	AT4G35840		AT1G72610
	AT1G73390	AT3G59940	AT1G70610	AT1G21510	AT4G36670		AT1G72600
	AT1G78230	AT3G59950	AT1G70600	AT1G21520	AT4G37620		AT1G45760
	AT3G05810	AT5G03680	AT1G71080	AT5G44020	AT5G40630		AT1G45688
	AT3G48780	AT2G27050	AT1G71090	AT5G44574	AT5G43910		AT1G15190
	AT3G48790	AT2G37570	AT2G03370	AT5G44572	AT5G43900		AT1G15200
	AT3G54500	AT2G44370	AT2G46980	AT5G50900	AT5G57655		AT2G01020
	AT4G32060	AT2G44360	AT2G46970	AT5G57160	AT5G57650		AT1G68870
	AT4G32050	AT3G10420	AT3G05810	AT5G57150	AT5G67190		AT1G68872
	AT1G19110	AT3G10410	AT3G07390	AT5G60300	AT5G67450		AT1G68526
	AT1G19100	AT3G10415	AT1G23330	AT5G60290	AT1G53610		AT1G68520
	AT5G21170	AT3G23170	AT2G30060	AT5G60720	AT1G04690		AT1G63710
	AT1G60190	AT3G23171	AT2G40540	AT1G25450	AT1G60940		AT1G32640
	AT1G60200	AT3G26180	AT5G44290	AT5G61510	AT1G64890		AT5G62480
	AT4G11140	AT3G50070	AT1G52220	AT5G65310	AT1G64880		AT5G19550
	AT3G08610	AT3G52930	AT1G52230	AT5G67560	AT1G64950		AT5G19560
	AT3G10660	AT3G52940	AT1G52240	AT5G67550	AT1G66230		AT5G03210
	AT3G10650	AT3G56880	AT2G23770	AT1G31355	AT1G68460		AT5G02220
	AT3G21320	AT4G02540	AT3G11673	AT1G58110	AT1G69030		AT5G01780
	AT3G26510	AT1G15350	AT3G11670	AT1G64710	AT1G70200		AT5G01790
	AT3G61150	AT1G15340	AT2G39990	AT1G65820	AT2G26730		AT4G27720
	AT4G30500	AT4G17500	AT2G40000	AT1G65830	AT2G35920		AT4G27710
	AT4G30490	AT4G19990	AT2G42955	AT1G68680	AT3G61260		AT4G24565
	AT5G57910	AT4G34250	AT2G42960	AT1G69900	AT5G11950		AT4G24570
	AT5G57900	AT4G34260	AT2G45180	AT1G72430	AT5G61990		AT4G04210
	AT1G03730	AT5G12040	AT2G45170	AT1G72420	AT1G03870		AT1G15980
	AT1G10970	AT5G12043	AT2G46360	AT2G28840	AT5G63050		AT1G15970
	AT1G10950	AT5G40460	AT2G46340	AT2G41640	AT2G24100		AT1G13590
	AT1G10960	AT1G22640	AT3G01300	AT2G45610	AT2G02370		AT1G13580
	AT3G11410	AT5G54830	AT3G01310	AT2G45600	AT2G02360		AT3G07390
	AT5G42110	AT5G54840	AT3G05910	AT4G18195	AT5G51060		AT3G05210
	AT5G42100	AT5G57670	AT3G07290	AT4G18197	AT1G25275		AT3G05200
	AT1G77780	AT1G32790	AT3G07280	AT1G18900	AT1G74880		AT2G22010
	AT1G77770	AT1G34245	AT3G13790	AT5G48540	AT1G77500		AT1G80370
	AT2G01940	AT1G52342	AT3G15770	AT5G66640	AT2G18730		AT1G80380
	AT2G27050	AT1G61900	AT3G54920	AT5G66631	AT2G25200		AT1G79420
	AT2G33710	AT1G63835	AT3G62700	AT1G66880	AT2G27660		AT1G77450
	AT2G43330	AT1G63840	AT4G01460	AT1G69880	AT2G27670		AT1G75020
	AT2G44200	AT1G68872	AT4G04340	AT1G69890	AT2G40140		AT1G75010
	AT3G07005	AT1G68870	AT4G05100	AT2G42870	AT2G40150		AT1G01260
	AT3G07010	AT1G69850	AT4G18630	AT1G28660	AT2G41220		AT1G20770
	AT3G07010	AT1G78670	AT4G18620	AT1G04990	AT2G41210		AT1G20780
	AT1G11970	AT1G78680	AT1G18650	AT1G66190	AT3G05050		AT4G34138
	AT1G11960	AT2G15890	AT1G18640	AT1G35460	AT3G05060		AT4G34140
	AT3G13740	AT2G15880	AT4G30180	AT1G52342	AT1G11650		AT1G07010
	AT3G16620	AT2G40081	AT4G38710	AT2G19090	AT1G11655		AT1G07000
	AT3G16630	AT2G40080	AT4G38700	AT2G19100	AT3G15760		AT1G66880
	AT3G18710	AT4G23000	AT1G20650	AT2G23120	AT3G22550		AT5G55120
	AT3G28040	AT4G23010	AT5G11320	AT2G23118	AT3G28040		AT5G55110
	AT3G50070	AT4G05010	AT5G28646	AT2G24550	AT3G55735		AT5G03080
	AT1G14890	AT2G25460	AT1G24600	AT2G24545	AT1G02205		AT5G03070
	AT1G14900	AT2G31130	AT5G67490	AT2G24540	AT3G58620		AT4G06477
	AT3G63200	AT2G31410	AT5G67500	AT2G29995	AT3G58860		AT3G47543
	AT3G63190	AT2G31420	AT5G67488	AT2G30020	AT4G00150		AT3G47550
	AT4G01950	AT2G35940	AT1G33600	AT2G31130	AT4G01940		AT3G47540
	AT4G01940	AT2G35945	AT1G44170	AT2G31230	AT4G01950		AT3G61540
	AT4G11230	AT2G35980	AT1G04690	AT2G32580	AT4G08930		AT3G61545
	AT4G11220	AT2G35970	AT1G60960	AT2G32560	AT4G23510		AT3G61550
	AT1G17390	AT2G39400	AT1G60970	AT2G36690	AT4G23515		AT1G70520
	AT1G17380	AT2G39390	AT1G69910	AT2G39360	AT4G26050		AT1G69160
	AT1G02400	AT2G44670	AT1G08510	AT2G39855	AT4G29850		AT1G68620
	AT4G35760	AT2G46310	AT1G04200	AT2G39860	AT4G29840		AT1G62960
	AT4G35770	AT3G07340	AT1G04210	AT2G43240	AT4G29860		AT1G55810
	AT4G39080	AT3G10015	AT2G41990	AT2G44790	AT4G40085		AT1G54740
	AT5G02160	AT3G10030	AT5G23720	AT2G44940	AT4G40080		AT1G54730
	AT5G02170	AT3G10020	AT1G01480	AT3G19590	AT5G07090		AT1G54115
	AT5G03380	AT3G14440	AT2G24550	AT3G20310	AT5G07100		AT1G52200
	AT5G03390	AT3G16785	AT3G13310	AT3G20320	AT5G25010		AT1G48280
	AT1G02660	AT3G19380	AT1G02260	AT3G21070	AT5G45490		AT1G48090
	AT1G02650	AT1G12940	AT1G02250	AT3G45710	AT5G45480		AT1G48070
	AT5G13300	AT1G12950	AT5G02960	AT3G46730	AT5G49360		AT1G48080
	AT5G13310	AT3G52180	AT5G02970	AT3G46720	AT5G62470		AT1G33610
	AT5G15190	AT3G52190	AT1G27320	AT3G49780	AT5G62460		AT1G30330
	AT5G40860	AT3G52440	AT1G27330	AT3G51920	AT5G64580		AT5G65920
	AT5G40855	AT3G57120	AT1G60200	AT3G62000	AT1G49200		AT5G65910
	AT5G52250	AT4G03430	AT1G60190	AT4G03460	AT1G51070		AT5G64552
	AT5G57630	AT1G02450	AT3G47470	AT4G15420	AT1G51060		AT5G64550
	AT5G65310	AT4G20840	AT1G02740	AT4G22590	AT1G52200		AT5G63970
	AT1G03220	AT4G20850	AT1G02730	AT4G22592	AT4G18700		AT5G63980
	AT1G03600	AT4G38620	AT1G14580	AT4G24150	AT5G16930		AT5G62000
	AT1G03610	AT5G04590	AT4G03400	AT1G18200	AT5G16950		AT5G57710
	AT1G35600	AT5G04560	AT2G37630	AT1G18210	AT5G16940		AT1G26440
	AT1G51805	AT5G11100	AT2G38390	AT4G28703	AT5G53460		AT1G26420
	AT1G65720	AT5G57010	AT2G38400	AT4G32450	AT2G37140		AT1G26430
	AT1G71696	AT5G64850	AT3G09830	AT4G32460	AT3G54670		AT5G56350
	AT1G71697	AT1G27200	AT3G09820	AT4G38860	AT3G54680		AT5G56340
	AT2G01910	AT1G60940	AT3G13360	AT4G39360	AT1G23020		AT5G52850
	AT2G44940	AT1G66900	AT1G12830	AT4G39350	AT1G71040		AT1G24640
	AT1G11820	AT2G30440	AT3G27260	AT5G05880	AT1G71030		AT5G47370
	AT1G12440	AT2G46520	AT3G27570	AT5G05870	AT2G39420		AT5G43700
	AT3G48520	AT4G34750	AT3G27580	AT5G07190	AT3G05937		AT1G23860
	AT3G50750	AT4G34740	AT1G14280	AT5G09430	AT5G19990		AT5G36925
	AT3G62690	AT5G43060	AT1G14290	AT1G21130	AT5G19980		AT5G19810
	AT3G62940	AT5G45110	AT3G50660	AT5G15080	AT2G05520		AT5G19820
	AT4G15242	AT5G64430	AT3G50910	AT5G15090	AT2G17450		AT5G18620
	AT4G15240	AT3G49870	AT3G50900	AT5G15980	AT2G19500		AT5G18630
	AT4G20860	AT1G30757	AT1G14850	AT1G21830	AT1G08490		AT5G18270
	AT4G24960	AT1G30755	AT1G14840	AT5G22930	AT1G08890		AT5G14120
	AT4G39270	AT1G79460	AT3G57420	AT5G22920	AT1G08880		AT5G14110
	AT5G03080	AT1G79450	AT3G57410	AT5G24090	AT2G38180		AT1G21835
	AT5G03070	AT2G18700	AT4G08850	AT5G35407	AT2G39200		AT5G13180
	AT1G02730	AT2G28900	AT1G17620	AT5G37600	AT2G39520		AT5G11000
	AT1G02740	AT2G30490	AT4G16146	AT5G45110	AT2G39518		AT5G06300
	AT1G22400	AT2G39705	AT1G02510	AT5G49730	AT2G39530		AT4G39390
	AT1G04990	AT2G42350	AT4G24415	AT5G49720	AT3G01650		AT4G38860
	AT1G61740	AT3G05820	AT4G24410	AT1G23870	AT3G01640		AT4G34390
	AT1G68580	AT3G07480	AT4G33905	AT5G53135	AT3G04670		AT4G34380
	AT2G22680	AT3G07470	AT4G33910	AT5G56230	AT3G18060		AT4G31690
	AT2G45440	AT3G12630	AT4G35770	AT5G56220	AT3G18050		AT4G31695
	AT2G45450	AT3G16140	AT4G39404	AT5G62865	AT3G18830		AT4G31700
	AT3G06670	AT3G44200	AT4G39403	AT5G62860	AT3G29034		AT4G30074
	AT3G06680	AT3G48275	AT5G01760	AT5G63800	AT3G49780		AT4G23130
	AT3G23440	AT3G50060	AT5G01750	AT5G63810	AT3G52430		AT4G23070
	AT3G61750	AT3G50300	AT5G11000	AT5G64430	AT3G54040		AT4G22770
	AT3G61760	AT3G60670	AT5G10990	AT1G31710	AT3G54050		AT1G18570
	AT3G61755	AT4G00780	AT5G47500	AT1G04410	AT4G02060		AT4G18800
	AT4G23660	AT4G00800	AT5G56860	AT1G04400	AT4G02055		AT4G18810
	AT4G23650	AT1G02370	AT5G58140	AT1G50420	AT4G02050		AT1G02580
	AT4G25260	AT1G02380	AT5G58130	AT1G65590	AT4G18180		AT1G18370
	AT4G25270	AT4G26000	AT5G60760	AT1G68870	AT4G23060		AT1G18390
	AT1G19000	AT4G27410	AT5G65270	AT1G68872	AT4G27520		AT4G16590
	AT1G18990	AT4G39660	AT5G65260	AT1G73840	AT4G27510		AT4G14746
	AT5G09410	AT4G39670	AT1G68130	AT1G74448	AT4G28940		AT4G02790
	AT5G09400	AT5G10450	AT1G69010	AT1G74450	AT4G36640		AT4G02800
	AT5G10450	AT5G11060	AT1G69000	AT3G08580	AT5G03220		AT3G62630
	AT1G09960	AT5G22070	AT1G68990	AT3G08590	AT5G07300		AT3G60520
	AT1G06680	AT5G44572	AT1G69130	AT3G63445	AT5G22280		AT1G15400
	AT1G06670	AT5G44574	AT1G79110	AT3G63440	AT5G22270		AT1G15390
	AT2G23690	AT5G49800	AT1G79420	AT3G63430	AT5G24930		AT3G54920
	AT3G05220	AT5G63420	AT3G23880	AT1G15830	AT5G27730		AT3G54830
	AT4G20880	AT5G64580	AT2G25930	AT1G15825	AT5G28646		AT3G27250
	AT1G75580	AT1G52770	AT3G11700	AT1G15820	AT5G41770		AT3G26510
	AT1G76954	AT1G52780	AT3G19690	AT4G12420	AT5G41774		AT3G25760
	AT2G18090	AT1G52890	AT3G46830	AT1G18000	AT5G48560		AT3G23820
	AT2G20080	AT1G75530	AT5G21482	AT1G17990	AT5G51840		AT3G22060
	AT2G26692	AT3G21070	AT1G33785	AT4G30500	AT5G51830		AT3G20810
	AT2G26690	AT2G41870	AT3G23040	AT4G30490	AT5G57490		AT3G19450
	AT2G28120	AT2G45850	AT4G30940	AT5G19290	AT5G59490		AT3G19440
	AT2G28130	AT2G45860	AT4G30950	AT5G19300	AT5G64260		AT3G19002
	AT2G30870	AT3G07390	AT1G75800	AT5G22940	AT5G65380		AT3G19010
	AT2G34160	AT3G10040	AT1G75810	AT1G22380	AT1G30020		AT3G19000
	AT2G34170	AT3G10050	AT2G43320	AT5G42050	AT1G32540		AT3G16570
	AT2G35010	AT3G19690	AT2G43330	AT5G42060	AT1G50640		AT3G15800
	AT2G35000	AT4G17240	AT1G33590	AT5G42053	AT1G62570		AT1G12210
	AT2G39360	AT4G17245	AT1G80820	AT5G46050	AT1G63580		AT1G12200
	AT2G39450	AT5G11160	AT1G80830	AT5G52850	AT1G63570		AT3G07330
	AT2G39460	AT5G20690	AT2G29980	AT1G63680	AT1G65390		AT3G07320
	AT2G40270	AT5G66650	AT1G11280	AT1G63690	AT1G68870		AT3G06880
	AT2G40280	AT1G31040	AT1G11290	AT1G01710	AT1G68872		AT3G06870
	AT2G41930	AT1G43130	AT3G05700	AT1G01720	AT1G74670		AT3G06868
	AT2G45950	AT1G78040	AT3G08730	AT4G18950	AT4G24960		AT3G05640
	AT3G05490	AT2G04880	AT3G08740	AT1G70782	AT1G45760		AT3G03990
	AT3G05936	AT2G18040	AT3G13510	AT1G70780	AT1G45688		AT3G04000
	AT3G05937	AT2G18030	AT3G26290	AT3G61430	AT1G53430		AT2G45670
	AT3G08590	AT2G18290	AT3G27965	AT3G61420	AT2G43340		AT2G43140
	AT3G08600	AT2G20635	AT3G27960	AT1G23020	AT2G43350		AT2G41660
	AT3G09230	AT2G20630	AT3G29370	AT2G35890	AT4G01026		AT2G39450
	AT3G10410	AT2G29450	AT3G50780	AT2G35880	AT4G01023		AT2G39460
	AT3G10415	AT2G47485	AT4G16980	AT1G02850	AT1G80910		AT2G32580
	AT3G10420	AT2G47490	AT4G21215	AT1G02840	AT1G80920		AT2G32560
	AT3G12930	AT3G27090	AT4G21213	AT1G76160	AT2G45440		AT2G31230
	AT3G14840	AT3G60120	AT4G27450	AT5G04740	AT2G45450		AT2G27050
	AT3G15500	AT3G61470	AT4G36930	AT5G04750	AT3G45530		AT2G18690
	AT3G20320	AT1G14740	AT4G39900	AT1G78420	AT3G56880		AT2G18040
	AT3G20310	AT1G14750	AT4G39910	AT2G02680	AT3G63445		AT2G18030
	AT3G23170	AT4G23100	AT5G05190	AT2G16668	AT3G63440		AT2G04160
	AT3G23171	AT1G02670	AT5G09610	AT2G16670	AT3G63430		AT2G02450
	AT3G50651	AT1G02660	AT5G19120	AT2G22496	AT1G70782		AT1G07650
	AT1G14530	AT5G19040	AT5G66880	AT2G23760	AT1G70780		AT1G07645
	AT1G14520	AT5G22090	AT1G29300	AT2G28890	AT2G18440		AT1G77280
	AT3G54320	AT5G62090	AT1G49140	AT2G33170	AT2G18420		AT1G07210
	AT1G14600	AT5G66950	AT1G49130	AT2G36950	AT1G79260		AT1G76490
	AT3G61820	AT1G28360	AT1G49730	AT2G38610	AT1G79270		AT1G07110
	AT3G61840	AT1G29440	AT1G51790	AT2G38810	AT2G14750		AT1G07100
	AT4G02370	AT1G29450	AT1G05570	AT2G38820	AT2G18700		AT1G72416
	AT4G24972	AT1G30710	AT1G05560	AT2G42350	AT2G19100		AT5G14640
	AT1G18390	AT1G62990	AT1G05562	AT2G47490	AT2G19090		AT4G16860
	AT1G18370	AT1G63000	AT1G70520	AT2G47485	AT2G22500		AT4G16880
	AT4G30790	AT1G69260	AT1G73500	AT2G48000	AT2G30550		AT1G11050
	AT4G36490	AT1G72620	AT1G74470	AT2G48010	AT2G31230		AT1G11040
	AT4G36500	AT1G72610	AT1G78010	AT2G48030	AT2G34010		AT1G21110
	AT4G38620	AT1G72600	AT2G20580	AT3G14270	AT2G39990		AT3G23440
	AT4G39140	AT2G02080	AT2G20570	AT3G14850	AT2G40000		AT3G20650
	AT4G39150	AT1G29395	AT2G37680	AT3G16460	AT2G40008		AT3G20660
	AT5G04720	AT1G29400	AT2G37678	AT1G12750	AT2G40010		AT3G20655
	AT5G04710	AT1G65590	AT1G13080	AT1G12760	AT2G43920		AT3G20300
	AT5G07920	AT3G17390	AT3G45640	AT1G13220	AT2G43910		AT3G20290
	AT5G11325	AT3G17400	AT3G45650	AT3G44326	AT2G44220		AT2G45440
	AT1G01140	AT4G16490	AT5G07010	AT3G55560	AT2G44230		AT2G45450
	AT5G40384	AT4G22010	AT5G56520	AT3G63190	AT2G45670		AT2G41090
	AT5G40890	AT5G26270	AT3G18930	AT3G63200	AT2G47070		AT1G72820
	AT5G45490	AT5G26280	AT3G23440	AT4G11220	AT3G04620		AT1G35510
	AT5G45480	AT1G54217	AT5G18070	AT4G11230	AT3G16785		AT1G30690
	AT5G52520	AT1G54220	AT5G18080	AT4G11360	AT3G18970		AT1G29980
	AT5G52510	AT1G76970	AT3G12600	AT4G11355	AT3G18980		AT5G40180
	AT1G23440	AT1G76980	AT3G12590	AT4G18205	AT3G21620		AT5G40170
	AT5G54480	AT5G19120	AT4G17500	AT4G18720	AT3G21630		AT5G23330
	AT5G54490	AT1G28660	AT2G32520	AT4G35060	AT3G54500		AT5G23340
	AT5G55920	AT3G48000	AT2G35930	AT4G37850	AT1G14960		AT4G28290
	AT5G56240	AT2G19800	AT2G45740	AT4G39980	AT1G16515		AT3G62640
	AT1G24180	AT2G26190	AT2G45730	AT4G39970	AT1G16520		AT3G61880
	AT1G24170	AT2G30020	AT1G12850	AT5G05220	AT4G18600		AT3G55440
	AT5G63800	AT2G43680	AT1G12845	AT5G05230	AT4G19230		AT3G21700
	AT5G64620	AT3G21690	AT1G12840	AT5G11100	AT4G25650		AT3G11700
	AT5G64610	AT1G02205	AT3G16500	AT5G18860	AT4G29950		AT3G05890
	AT5G67470	AT3G29035	AT3G22555	AT5G22070	AT4G38960		AT1G11820
	AT5G67480	AT3G55515	AT3G22560	AT5G27420	AT5G01050		AT2G39518
	AT1G29940	AT3G56710	AT3G23170	AT5G44065	AT5G04190		AT2G39520
	AT1G29930	AT3G59220	AT3G23171	AT5G44070	AT5G04200		AT2G39530
	AT1G49620	AT3G63200	AT3G25720	AT1G23550	AT5G05590		AT2G37630
	AT1G04410	AT3G63190	AT3G44610	AT1G23560	AT1G20010		AT2G03070
	AT1G04400	AT4G27450	AT3G53990	AT5G49665	AT5G12870		AT1G80540
	AT1G52610	AT4G32870	AT3G53980	AT5G54300	AT5G12860		AT1G80530
	AT1G52615	AT4G32880	AT4G19960	AT5G54290	AT5G18540		AT1G79740
	AT1G54095	AT4G37580	AT4G23250	AT5G55850	AT5G27720		AT1G59910
	AT1G54100	AT4G39650	AT5G04590	AT5G59490	AT5G57350		AT5G49100
	AT1G54115	AT1G21520	AT5G22070	AT5G59910	AT1G25230		AT4G13180
	AT1G64900	AT1G21510	AT5G46520	AT5G59920	AT5G66820		AT4G33470
	AT1G67480	AT5G54855	AT5G46510	AT5G60190	AT1G47128		AT4G33467
	AT1G70300	AT5G54860	AT1G24640	AT5G61960	AT1G68760		AT4G25580
	AT2G16700	AT5G61520	AT5G53460	AT5G64110	AT1G68765		AT4G25570
	AT1G07890	AT5G61510	AT5G56240	AT5G65650	AT1G68770		AT4G23490
	AT1G07885	AT5G64300	AT5G61960	AT1G30310	AT1G78260		AT4G01023
	AT2G22080	AT5G64620	AT5G65676	AT1G51940	AT2G25460		AT4G01030
	AT2G22070	AT5G64610	AT1G29980	AT1G53180	AT2G02220		AT4G01026
	AT1G08910	AT1G33250	AT1G36050	AT1G53210	AT2G36320		AT3G52450
	AT1G08900	AT1G52550	AT1G71100	AT1G53200	AT3G02580		AT2G16586
	AT3G08760	AT1G52540	AT1G76405	AT1G05575	AT3G02570		AT5G42740
	AT3G08762	AT1G54000	AT2G10940	AT2G36320	AT1G14920		AT5G42750
	AT3G13594	AT1G55840	AT2G34160	AT2G42280	AT5G66650		AT5G39360
	AT3G23880	AT1G55850	AT2G45850	AT3G10050	AT5G50380		AT3G48700
	AT1G14580	AT1G63720	AT2G45860	AT3G10040	AT1G79540		AT3G48690
	AT3G57810	AT1G69572	AT3G05936	AT3G19150	AT2G01530		AT5G57590
	AT4G37470	AT1G06840	AT3G05937	AT4G05150	AT1G07600		AT5G57580
	AT4G37480	AT1G80540	AT3G45260	AT4G29740	AT2G23430		AT5G42950
	AT4G37608	AT1G80530	AT4G04210	AT4G35930	AT2G29670		AT1G22190
	AT4G37610	AT2G01480	AT5G40470	AT5G11060	AT2G30040		AT1G22200
	AT1G19660	AT2G01490	AT5G53400	AT5G18920	AT2G33780		AT5G07280
	AT1G19670	AT5G48430	AT5G65510	AT5G18910	AT2G37440		AT4G36710
	AT5G03140	AT5G48420	AT1G29430	AT5G42440	AT2G37450		AT4G16510
	AT5G03210	AT5G51450	AT1G31173	AT5G53460	AT2G38470		AT4G16500
	AT5G24820	AT5G51440	AT5G60390	AT5G59220	AT2G44910		AT3G44735
	AT5G24810	AT5G51430	AT5G60400	AT5G64220	AT3G09405		AT2G29670
	AT5G27920	AT1G33060	AT2G28840	AT5G64210	AT3G09400		AT2G16700
	AT5G40470	AT1G42990	AT4G15550	AT5G65205	AT3G13480		AT1G50450
	AT5G58340	AT1G42980	AT3G29240	AT5G65207	AT3G13490		AT5G01732
	AT5G58350	AT2G34160	AT3G29230	AT1G32740	AT3G15578		AT5G01730
	AT5G65470	AT3G18980	AT3G58620	AT1G32750	AT3G15580		AT3G19690
	AT2G31005	AT3G18970	AT2G20950	AT1G01310	AT3G16780		AT2G35690
	AT2G31010	AT3G22190	AT2G20940	AT1G01305	AT3G16770		AT2G35680
	AT1G15830	AT3G23040	AT2G26480	AT1G01320	AT3G45410		AT2G30490
	AT1G15825	AT1G12750	AT2G39220	AT5G65630	AT3G61960		AT1G72280
	AT1G15820	AT1G12760	AT3G12630	AT3G14650	AT3G61950		AT1G72290
	AT4G12730	AT4G11350	AT3G21320	AT3G14660	AT3G62640		AT1G61390
	AT4G17870	AT5G41800	AT1G14740	AT1G14860	AT4G12730		AT4G14490
	AT4G30850	AT5G42950	AT1G14750	AT5G04830	AT1G02450		AT4G14500
	AT1G03030	AT5G49480	AT3G62390	AT1G53625	AT4G32880		AT3G50750
	AT1G35140	AT5G56230	AT3G62400	AT3G59340	AT4G32870		AT3G26730
	AT1G05860	AT5G56220	AT4G04570	AT3G59350	AT1G19110		AT3G26720
	AT1G05850	AT5G59430	AT4G04560	AT5G53160	AT1G19100		AT1G70782
	AT3G23690	AT2G02370	AT4G32890	AT5G53170	AT4G36770		AT1G70780
	AT3G23700	AT2G02360	AT5G01560	AT1G01420	AT4G36780		AT1G18030
[truncated: 8,343 more rows]
