# Supplementary material for: A B-ARR-mediated cytokinin transcriptional network directs hormone cross-regulation and shoot development
Source: Nat Commun. 2018 Apr 23;9:1604. doi: 10.1038/s41467-018-03921-6 (PMC5913131; doi:10.1038/s41467-018-03921-6)
Supplement: Supplementary file 4 — Supplementary Data 2 [file 41467_2018_3921_MOESM4_ESM.xlsx]

## Sheet: 3373 common targets
Supplementary Data 2 3373 ARR1_ARR10_ARR12 common targets
(Column A) TAIR_ID, (Column B) Gene names and descriptions. (Column C to J) Peaks in bed file format by peak caller MACS2. (Column K to M). Peak summits in bed file format by peak caller MACS2. (Column N to V) Annotation information by ChIPpeakAnno.
TAIR_ID	Name	peak	chrom	chromstart	chromend	peak score	signalValue	pValue	tag	start	end	width	feature	start_position	end_position	feature_strand	insideFeature	distancetoFeature	shortestDistance	fromOverlappingOrNearest
AT1G01030	B3 domain-containing transcription factor NGA3	RepAll_peak_6	chr1	13142	14580	288	3.6	28.89	511	13653	13654	2	AT1G01030	11649	13714	-	inside	61	60	NearestLocation
AT1G01030	B3 domain-containing transcription factor NGA3	RepAll_peak_7	chr1	15241	15827	110	2.41	11.09	257	15498	15499	2	AT1G01030	11649	13714	-	upstream	-1784	1784	NearestLocation
AT1G01030	B3 domain-containing transcription factor NGA3	RepAll_peak_8	chr1	16492	16898	110	2.29	11.04	216	16708	16709	2	AT1G01030	11649	13714	-	upstream	-2994	2994	NearestLocation
AT1G01100	60S acidic ribosomal protein P1-1	RepAll_peak_23	chr1	49273	50150	238	3.3	23.89	715	49988	49989	2	AT1G01100	50075	51199	-	downstream	1211	86	Overlapping
AT1G01100	60S acidic ribosomal protein P1-1	RepAll_peak_25	chr1	50654	52282	163	2.81	16.33	730	51384	51385	2	AT1G01100	50075	51199	-	upstream	-185	185	NearestLocation
AT1G01110	AT1G01110	RepAll_peak_27	chr1	55247	55755	115	2.44	11.5	167	55414	55415	2	AT1G01110	52239	54692	+	downstream	3175	722	Overlapping
AT1G01110	AT1G01110	RepAll_peak_25	chr1	50654	52282	163	2.81	16.33	730	51384	51385	2	AT1G01110	52239	54692	+	upstream	-855	854	Overlapping
AT1G01115	AT1G01115	RepAll_peak_28	chr1	56487	59096	168	2.84	16.8	661	57148	57149	2	AT1G01115	56624	56740	+	downstream	524	408	NearestLocation
AT1G01115	AT1G01115	RepAll_peak_27	chr1	55247	55755	115	2.44	11.5	167	55414	55415	2	AT1G01115	56624	56740	+	upstream	-1210	1209	NearestLocation
AT1G01260	Transcription factor bHLH13	RepAll_peak_67	chr1	107372	109207	336	3.59	33.66	1522	108894	108895	2	AT1G01260	108946	111609	+	upstream	-52	51	NearestLocation
AT1G01290	Molybdopterin biosynthesis protein CNX3	RepAll_peak_74	chr1	115718	117798	354	3.96	35.44	1168	116886	116887	2	AT1G01290	114286	116108	+	downstream	2600	778	Overlapping
AT1G01300	AT1G01300	RepAll_peak_74	chr1	115718	117798	354	3.96	35.44	1168	116886	116887	2	AT1G01300	116943	118764	+	upstream	-57	56	NearestLocation
AT1G01300	AT1G01300	RepAll_peak_76	chr1	118187	119124	233	3.27	23.35	263	118450	118451	2	AT1G01300	116943	118764	+	inside	1507	313	Overlapping
AT1G01305	AT1G01305	RepAll_peak_78	chr1	120285	121123	245	3.14	24.52	297	120582	120583	2	AT1G01305	119397	119997	+	downstream	1185	585	Overlapping
AT1G01305	AT1G01305	RepAll_peak_76	chr1	118187	119124	233	3.27	23.35	263	118450	118451	2	AT1G01305	119397	119997	+	upstream	-947	946	NearestLocation
AT1G01310	AT1G01310	RepAll_peak_78	chr1	120285	121123	245	3.14	24.52	297	120582	120583	2	AT1G01310	120154	121130	+	inside	428	428	NearestLocation
AT1G01320	AT1G01320	RepAll_peak_78	chr1	120285	121123	245	3.14	24.52	297	120582	120583	2	AT1G01320	121067	130577	-	downstream	9995	484	Overlapping
AT1G01370	Histone H3-like centromeric protein HTR12	RepAll_peak_93	chr1	145607	146587	163	2.81	16.33	664	146271	146272	2	AT1G01370	143564	145684	+	downstream	2707	587	Overlapping
AT1G01380	AT1G01380	RepAll_peak_93	chr1	145607	146587	163	2.81	16.33	664	146271	146272	2	AT1G01380	147153	147942	+	upstream	-882	881	NearestLocation
AT1G01420	AT1G01420	RepAll_peak_97	chr1	155688	157314	306	3.7	30.63	850	156538	156539	2	AT1G01420	154492	156011	-	upstream	-527	527	NearestLocation
AT1G01430	AT1G01430	RepAll_peak_97	chr1	155688	157314	306	3.7	30.63	850	156538	156539	2	AT1G01430	156801	158655	-	downstream	2117	262	Overlapping
AT1G01430	AT1G01430	RepAll_peak_98	chr1	158078	160294	511	4.76	51.18	1473	159551	159552	2	AT1G01430	156801	158655	-	upstream	-896	896	NearestLocation
AT1G01440	AT1G01440	RepAll_peak_98	chr1	158078	160294	511	4.76	51.18	1473	159551	159552	2	AT1G01440	159856	162572	-	downstream	3021	304	Overlapping
AT1G01470	Putative desiccation-related protein LEA14	RepAll_peak_103	chr1	171267	174148	546	4.79	54.64	2398	173665	173666	2	AT1G01470	172146	172948	-	upstream	-717	717	Overlapping
AT1G01471	AT1G01471	RepAll_peak_103	chr1	171267	174148	546	4.79	54.64	2398	173665	173666	2	AT1G01471	173251	173466	+	downstream	414	199	NearestLocation
AT1G01480	1-aminocyclopropane-1-carboxylate synthase 2	RepAll_peak_104	chr1	174253	174939	136	2.61	13.62	268	174521	174522	2	AT1G01480	175782	178400	+	upstream	-1261	1260	NearestLocation
AT1G01480	1-aminocyclopropane-1-carboxylate synthase 2	RepAll_peak_106	chr1	176688	177581	310	3.72	31.08	323	177011	177012	2	AT1G01480	175782	178400	+	inside	1229	1229	NearestLocation
AT1G01490	AT1G01490	RepAll_peak_108	chr1	182933	183711	732	5.75	73.27	462	183395	183396	2	AT1G01490	180059	182358	-	upstream	-1037	1037	NearestLocation
AT1G01490	AT1G01490	RepAll_peak_107	chr1	177806	182822	835	6.18	83.56	4515	182321	182322	2	AT1G01490	180059	182358	-	inside	37	36	NearestLocation
AT1G01540	Putative serine/threonine-protein kinase At1g01540	RepAll_peak_115	chr1	195567	196262	141	2.6	14.14	198	195765	195766	2	AT1G01540	195780	198684	+	upstream	-15	14	NearestLocation
AT1G01540	Putative serine/threonine-protein kinase At1g01540	RepAll_peak_114	chr1	194480	195405	172	2.72	17.28	396	194876	194877	2	AT1G01540	195780	198684	+	upstream	-904	903	NearestLocation
AT1G01540	Putative serine/threonine-protein kinase At1g01540	RepAll_peak_116	chr1	198173	202489	717	5.68	71.72	1388	199561	199562	2	AT1G01540	195780	198684	+	downstream	3781	877	Overlapping
AT1G01550	Protein BPS1, chloroplastic	RepAll_peak_116	chr1	198173	202489	717	5.68	71.72	1388	199561	199562	2	AT1G01550	199639	201775	+	upstream	-78	77	NearestLocation
AT1G01570	AT1G01570	RepAll_peak_120	chr1	205564	208184	207	3.1	20.74	2230	207794	207795	2	AT1G01570	205176	207435	+	downstream	2618	359	Overlapping
AT1G01710	AT1G01710	RepAll_peak_146	chr1	267573	270226	532	4.73	53.25	525	268098	268099	2	AT1G01710	262828	267771	+	downstream	5270	327	Overlapping
AT1G01720	NAC domain-containing protein 2	RepAll_peak_146	chr1	267573	270226	532	4.73	53.25	525	268098	268099	2	AT1G01720	268330	269819	+	upstream	-232	231	NearestLocation
AT1G01830	AT1G01830	RepAll_peak_165	chr1	302008	303303	202	3.07	20.23	156	302164	302165	2	AT1G01830	298535	302315	-	inside	151	150	NearestLocation
AT1G01940	Peptidyl-prolyl cis-trans isomerase	RepAll_peak_175	chr1	324213	325343	285	3.47	28.56	878	325091	325092	2	AT1G01940	323027	324917	+	downstream	2064	174	Overlapping
AT1G01950	Armadillo repeat-containing kinesin-like protein 2	RepAll_peak_175	chr1	324213	325343	285	3.47	28.56	878	325091	325092	2	AT1G01950	325379	330619	+	upstream	-288	287	NearestLocation
AT1G02065	Squamosa promoter-binding-like protein 8	RepAll_peak_198	chr1	363915	364789	605	4.81	60.57	396	364311	364312	2	AT1G02065	365209	367340	+	upstream	-898	897	NearestLocation
AT1G02180	AT1G02180	RepAll_peak_230	chr1	414492	415305	300	3.66	30.01	273	414765	414766	2	AT1G02180	413522	414645	-	upstream	-120	120	NearestLocation
AT1G02190	AT1G02190	RepAll_peak_230	chr1	414492	415305	300	3.66	30.01	273	414765	414766	2	AT1G02190	415079	418010	+	upstream	-314	313	Overlapping
AT1G02205	AT1G02205	RepAll_peak_232	chr1	419560	420640	379	4.1	37.93	659	420219	420220	2	AT1G02205	418748	422438	+	inside	1471	1471	NearestLocation
AT1G02210	AT1G02210	RepAll_peak_235	chr1	426118	427143	1035	6.97	103.57	530	426648	426649	2	AT1G02210	427548	427811	-	downstream	1163	899	NearestLocation
AT1G02220	NAC domain-containing protein 3	RepAll_peak_238	chr1	430104	431548	296	3.17	29.62	1125	431229	431230	2	AT1G02220	428814	430647	-	upstream	-582	582	NearestLocation
AT1G02228	AT1G02228	RepAll_peak_240	chr1	433904	435069	430	4.36	43.08	787	434691	434692	2	AT1G02228	433031	433819	-	upstream	-872	872	NearestLocation
AT1G02230	Putative NAC domain-containing protein 4	RepAll_peak_240	chr1	433904	435069	430	4.36	43.08	787	434691	434692	2	AT1G02230	435174	436776	-	downstream	2085	482	Overlapping
AT1G02230	Putative NAC domain-containing protein 4	RepAll_peak_241	chr1	436042	437688	296	3.17	29.62	977	437019	437020	2	AT1G02230	435174	436776	-	upstream	-243	243	NearestLocation
AT1G02350	AT1G02350	RepAll_peak_261	chr1	470906	474045	345	3.29	34.52	698	471604	471605	2	AT1G02350	469818	470693	+	downstream	1786	911	Overlapping
AT1G02350	AT1G02350	RepAll_peak_260	chr1	467377	469981	402	3.93	40.29	1948	469325	469326	2	AT1G02350	469818	470693	+	upstream	-493	492	NearestLocation
AT1G02360	AT1G02360	RepAll_peak_261	chr1	470906	474045	345	3.29	34.52	698	471604	471605	2	AT1G02360	471990	473160	-	downstream	1556	385	NearestLocation
AT1G02400	AT1G02400	RepAll_peak_266	chr1	484468	489853	611	5.22	61.19	3969	488437	488438	2	AT1G02400	486801	489577	+	inside	1636	1139	NearestLocation
AT1G02450	AT1G02450	RepAll_peak_272	chr1	497264	497881	182	2.94	18.24	344	497608	497609	2	AT1G02450	497976	498516	-	downstream	908	367	Overlapping
AT1G02450	AT1G02450	RepAll_peak_273	chr1	498410	499339	360	4	36.06	572	498982	498983	2	AT1G02450	497976	498516	-	upstream	-466	466	NearestLocation
AT1G02510	Putative outward-rectifying potassium channel 4	RepAll_peak_287	chr1	521769	522183	249	3.37	24.97	186	521955	521956	2	AT1G02510	520498	521668	-	upstream	-287	287	NearestLocation
AT1G02660	AT1G02660	RepAll_peak_317	chr1	570571	571614	222	3.2	22.29	783	571354	571355	2	AT1G02660	571955	574981	-	downstream	3627	600	Overlapping
AT1G02660	AT1G02660	RepAll_peak_320	chr1	575130	576279	275	3.45	27.57	523	575653	575654	2	AT1G02660	571955	574981	-	upstream	-672	672	Overlapping
AT1G02660	AT1G02660	RepAll_peak_318	chr1	571879	572386	255	3.4	25.52	140	572019	572020	2	AT1G02660	571955	574981	-	inside	2962	64	NearestLocation
AT1G02670	AT1G02670	RepAll_peak_320	chr1	575130	576279	275	3.45	27.57	523	575653	575654	2	AT1G02670	576046	580299	+	upstream	-393	392	NearestLocation
AT1G02730	Cellulose synthase-like protein D5	RepAll_peak_327	chr1	598142	599232	288	3.25	28.89	635	598777	598778	2	AT1G02730	594573	598657	-	upstream	-120	120	NearestLocation
AT1G02740	AT1G02740	RepAll_peak_329	chr1	601745	602782	119	2.48	11.91	435	602180	602181	2	AT1G02740	599416	602038	-	upstream	-142	142	NearestLocation
AT1G02740	AT1G02740	RepAll_peak_327	chr1	598142	599232	288	3.25	28.89	635	598777	598778	2	AT1G02740	599416	602038	-	downstream	3261	638	Overlapping
AT1G02880	AT1G02880	RepAll_peak_353	chr1	644060	645191	251	2.96	25.12	585	644645	644646	2	AT1G02880	642752	644903	-	inside	258	257	NearestLocation
AT1G02890	AT1G02890	RepAll_peak_353	chr1	644060	645191	251	2.96	25.12	585	644645	644646	2	AT1G02890	645092	651907	-	downstream	7262	446	Overlapping
AT1G02910	AT1G02910	RepAll_peak_359	chr1	657784	660314	260	3.44	26.07	738	658522	658523	2	AT1G02910	655577	658148	-	upstream	-374	374	NearestLocation
AT1G02910	AT1G02910	RepAll_peak_358	chr1	654585	655787	127	2.54	12.75	843	655428	655429	2	AT1G02910	655577	658148	-	downstream	2720	148	Overlapping
AT1G02920	Glutathione S-transferase 11	RepAll_peak_360	chr1	660887	662901	147	2.48	14.77	100	660987	660988	2	AT1G02920	658657	659771	-	upstream	-1216	1216	NearestLocation
AT1G02920	Glutathione S-transferase 11	RepAll_peak_359	chr1	657784	660314	260	3.44	26.07	738	658522	658523	2	AT1G02920	658657	659771	-	downstream	1249	134	Overlapping
AT1G03080	AT1G03080	RepAll_peak_387	chr1	737786	740129	294	3.63	29.47	755	738541	738542	2	AT1G03080	731611	738056	-	upstream	-485	485	NearestLocation
AT1G03220	AT1G03220	RepAll_peak_407	chr1	785467	791683	448	4.39	44.88	1512	786979	786980	2	AT1G03220	787122	788651	+	upstream	-143	142	NearestLocation
AT1G03470	AT1G03470	RepAll_peak_443	chr1	867700	868226	131	2.37	13.17	440	868140	868141	2	AT1G03470	865915	867733	-	upstream	-407	407	NearestLocation
AT1G03470	AT1G03470	RepAll_peak_442	chr1	864658	865682	260	3.44	26.07	637	865295	865296	2	AT1G03470	865915	867733	-	downstream	2438	619	Overlapping
AT1G03600	Thylakoid lumenal protein At1g03610, chloroplastic	RepAll_peak_464	chr1	899637	901294	222	3.2	22.29	941	900578	900579	2	AT1G03600	898876	899655	+	downstream	1702	923	Overlapping
AT1G03610	AT1G03610	RepAll_peak_464	chr1	899637	901294	222	3.2	22.29	941	900578	900579	2	AT1G03610	900887	903003	+	upstream	-309	308	NearestLocation
AT1G03610	AT1G03610	RepAll_peak_465	chr1	902017	904138	344	3.82	34.49	1913	903930	903931	2	AT1G03610	900887	903003	+	downstream	3043	927	Overlapping
AT1G03710	AT1G03710	RepAll_peak_475	chr1	923316	923860	360	4	36.06	149	923465	923466	2	AT1G03710	923426	924726	+	inside	39	39	NearestLocation
AT1G03730	AT1G03730	RepAll_peak_480	chr1	930671	934385	455	4.39	45.55	1052	931723	931724	2	AT1G03730	930828	931895	-	inside	172	171	NearestLocation
AT1G03850	Monothiol glutaredoxin-S13	RepAll_peak_500	chr1	974693	976747	525	4.82	52.58	481	975174	975175	2	AT1G03850	976097	977761	-	downstream	2587	922	NearestLocation
AT1G03850	Monothiol glutaredoxin-S13	RepAll_peak_501	chr1	977103	980126	993	6.8	99.3	2004	979107	979108	2	AT1G03850	976097	977761	-	upstream	-1346	1346	NearestLocation
AT1G03860	AT1G03860	RepAll_peak_501	chr1	977103	980126	993	6.8	99.3	2004	979107	979108	2	AT1G03860	979308	981885	-	downstream	2778	200	Overlapping
AT1G03870	Fasciclin-like arabinogalactan protein 9	RepAll_peak_503	chr1	981650	984783	384	4.07	38.46	1989	983639	983640	2	AT1G03870	982506	983540	-	upstream	-99	99	NearestLocation
AT1G03990	AT1G03990	RepAll_peak_529	chr1	1024329	1024739	119	2.48	11.91	139	1024468	1024469	2	AT1G03990	1024847	1027616	+	upstream	-379	378	NearestLocation
AT1G03990	AT1G03990	RepAll_peak_531	chr1	1027982	1029345	777	5.92	77.71	421	1028403	1028404	2	AT1G03990	1024847	1027616	+	downstream	3556	787	Overlapping
AT1G04000	AT1G04000	RepAll_peak_531	chr1	1027982	1029345	777	5.92	77.71	421	1028403	1028404	2	AT1G04000	1028106	1029119	-	inside	716	297	NearestLocation
AT1G04150	AT1G04150	RepAll_peak_551	chr1	1084100	1085236	298	3.09	29.88	588	1084688	1084689	2	AT1G04150	1081208	1084246	-	upstream	-442	442	NearestLocation
AT1G04280	AT1G04280	RepAll_peak_581	chr1	1142576	1144124	140	2.64	14.06	1237	1143813	1143814	2	AT1G04280	1143436	1146654	-	inside	2841	377	Overlapping
AT1G04280	AT1G04280	RepAll_peak_583	chr1	1145179	1147225	168	2.84	16.8	1406	1146585	1146586	2	AT1G04280	1143436	1146654	-	inside	69	68	NearestLocation
AT1G04360	RING-H2 finger protein ATL1A	RepAll_peak_598	chr1	1168396	1170063	511	4.76	51.18	1085	1169481	1169482	2	AT1G04360	1167457	1168878	-	upstream	-603	603	NearestLocation
AT1G04360	RING-H2 finger protein ATL1A	RepAll_peak_599	chr1	1170241	1171339	227	3.16	22.74	546	1170787	1170788	2	AT1G04360	1167457	1168878	-	upstream	-1909	1909	NearestLocation
AT1G04370	Ethylene-responsive transcription factor 14	RepAll_peak_604	chr1	1174138	1174509	249	3.37	24.97	213	1174351	1174352	2	AT1G04370	1175177	1175578	+	upstream	-826	825	NearestLocation
AT1G04370	Ethylene-responsive transcription factor 14	RepAll_peak_602	chr1	1172698	1173408	294	3.63	29.47	229	1172927	1172928	2	AT1G04370	1175177	1175578	+	upstream	-2250	2249	NearestLocation
AT1G04400	Cryptochrome-2	RepAll_peak_612	chr1	1187718	1189926	539	4.89	53.98	680	1188398	1188399	2	AT1G04400	1185550	1188517	-	inside	119	118	NearestLocation
AT1G04410	Malate dehydrogenase, cytoplasmic 1	RepAll_peak_614	chr1	1190643	1191781	238	3.3	23.89	638	1191281	1191282	2	AT1G04410	1189078	1191412	-	inside	131	130	NearestLocation
AT1G04410	Malate dehydrogenase, cytoplasmic 1	RepAll_peak_612	chr1	1187718	1189926	539	4.89	53.98	680	1188398	1188399	2	AT1G04410	1189078	1191412	-	downstream	3014	679	Overlapping
AT1G04530	AT1G04530	RepAll_peak_638	chr1	1232924	1234113	149	2.71	14.93	731	1233655	1233656	2	AT1G04530	1234176	1236034	-	downstream	2379	520	Overlapping
AT1G04530	AT1G04530	RepAll_peak_639	chr1	1235728	1236865	528	4.48	52.83	298	1236026	1236027	2	AT1G04530	1234176	1236034	-	inside	8	7	NearestLocation
AT1G04690	AT1G04690	RepAll_peak_672	chr1	1312710	1314340	385	4.13	38.56	308	1313018	1313019	2	AT1G04690	1313564	1315750	+	upstream	-546	545	NearestLocation
AT1G04690	AT1G04690	RepAll_peak_671	chr1	1311933	1312542	228	3.24	22.82	244	1312177	1312178	2	AT1G04690	1313564	1315750	+	upstream	-1387	1386	NearestLocation
AT1G04990	Zinc finger CCCH domain-containing protein 3	RepAll_peak_717	chr1	1421411	1424285	318	3.77	31.81	817	1422228	1422229	2	AT1G04990	1419080	1421789	-	upstream	-439	439	NearestLocation
AT1G05010	1-aminocyclopropane-1-carboxylate oxidase	RepAll_peak_722	chr1	1430723	1433909	227	3.13	22.76	1192	1431915	1431916	2	AT1G05010	1431190	1432858	-	inside	943	725	NearestLocation
AT1G05010	1-aminocyclopropane-1-carboxylate oxidase	RepAll_peak_723	chr1	1434054	1435191	457	4.49	45.73	588	1434642	1434643	2	AT1G05010	1431190	1432858	-	upstream	-1784	1784	NearestLocation
AT1G05020	Putative clathrin assembly protein At1g05020	RepAll_peak_723	chr1	1434054	1435191	457	4.49	45.73	588	1434642	1434643	2	AT1G05020	1435254	1437667	-	downstream	3025	611	Overlapping
AT1G05135	AT1G05135	RepAll_peak_747	chr1	1478394	1479261	180	2.81	18.07	521	1478915	1478916	2	AT1G05135	1477500	1478821	-	upstream	-94	94	Overlapping
AT1G05135	AT1G05135	RepAll_peak_746	chr1	1476906	1477954	106	2.38	10.69	947	1477853	1477854	2	AT1G05135	1477500	1478821	-	inside	968	353	NearestLocation
AT1G05136	AT1G05136	RepAll_peak_747	chr1	1478394	1479261	180	2.81	18.07	521	1478915	1478916	2	AT1G05136	1478923	1479063	+	upstream	-8	7	NearestLocation
AT1G05370	AT1G05370	RepAll_peak_789	chr1	1569409	1571126	299	3.3	29.95	416	1569825	1569826	2	AT1G05370	1569192	1572280	-	inside	2455	633	NearestLocation
AT1G05370	AT1G05370	RepAll_peak_788	chr1	1568656	1569258	110	2.41	11.09	293	1568949	1568950	2	AT1G05370	1569192	1572280	-	downstream	3331	242	NearestLocation
AT1G05410	AT1G05410	RepAll_peak_799	chr1	1587721	1588615	222	3.2	22.29	243	1587964	1587965	2	AT1G05410	1585371	1587778	-	upstream	-186	186	NearestLocation
AT1G05680	AT1G05680	RepAll_peak_834	chr1	1701275	1705379	238	2.99	23.8	3113	1704388	1704389	2	AT1G05680	1703092	1704691	-	inside	303	302	NearestLocation
AT1G05700	AT1G05700	RepAll_peak_835	chr1	1712926	1714633	701	5.62	70.19	636	1713562	1713563	2	AT1G05700	1709796	1713245	+	downstream	3766	317	Overlapping
AT1G05710	AT1G05710	RepAll_peak_835	chr1	1712926	1714633	701	5.62	70.19	636	1713562	1713563	2	AT1G05710	1714950	1717276	+	upstream	-1388	1387	NearestLocation
AT1G05710	AT1G05710	RepAll_peak_837	chr1	1715662	1716389	228	3.24	22.82	384	1716046	1716047	2	AT1G05710	1714950	1717276	+	inside	1096	1096	NearestLocation
AT1G05805	Transcription factor bHLH128	RepAll_peak_844	chr1	1744406	1746504	843	6.21	84.37	1482	1745888	1745889	2	AT1G05805	1744773	1747693	+	inside	1115	1115	NearestLocation
AT1G05870	AT1G05870	RepAll_peak_860	chr1	1772972	1775148	411	4.26	41.12	845	1773817	1773818	2	AT1G05870	1771457	1773293	-	upstream	-524	524	NearestLocation
AT1G05960	AT1G05960	RepAll_peak_868	chr1	1807504	1808299	154	2.74	15.41	351	1807855	1807856	2	AT1G05960	1807973	1815474	-	downstream	7619	117	Overlapping
AT1G05960	AT1G05960	RepAll_peak_870	chr1	1815072	1816205	437	4.39	43.73	533	1815605	1815606	2	AT1G05960	1807973	1815474	-	upstream	-131	131	NearestLocation
AT1G05970	AT1G05970	RepAll_peak_870	chr1	1815072	1816205	437	4.39	43.73	533	1815605	1815606	2	AT1G05970	1816056	1817282	-	downstream	1677	450	Overlapping
AT1G06040	Salt tolerance protein	RepAll_peak_878	chr1	1828733	1830585	661	5.3	66.13	1178	1829911	1829912	2	AT1G06040	1828413	1829890	-	upstream	-21	21	NearestLocation
AT1G06050	AT1G06050	RepAll_peak_881	chr1	1832278	1832628	119	2.48	11.91	201	1832479	1832480	2	AT1G06050	1830605	1832555	-	inside	76	75	NearestLocation
AT1G06050	AT1G06050	RepAll_peak_878	chr1	1828733	1830585	661	5.3	66.13	1178	1829911	1829912	2	AT1G06050	1830605	1832555	-	downstream	2644	693	Overlapping
AT1G06070	AT1G06070	RepAll_peak_885	chr1	1837225	1838487	232	3.2	23.26	774	1837999	1838000	2	AT1G06070	1834829	1837648	-	upstream	-351	351	NearestLocation
AT1G06160	Ethylene-responsive transcription factor ERF094	RepAll_peak_901	chr1	1880572	1881412	177	2.91	17.76	256	1880828	1880829	2	AT1G06160	1883004	1883934	+	upstream	-2176	2175	NearestLocation
AT1G06160	Ethylene-responsive transcription factor ERF094	RepAll_peak_902	chr1	1882499	1883842	312	3.73	31.22	253	1882752	1882753	2	AT1G06160	1883004	1883934	+	upstream	-252	251	NearestLocation
AT1G06410	Probable alpha,alpha-trehalose-phosphate synthase [UDP-forming] 7	RepAll_peak_937	chr1	1953218	1955002	301	3.2	30.14	666	1953884	1953885	2	AT1G06410	1954850	1958756	+	upstream	-966	965	NearestLocation
AT1G06480	AT1G06480	RepAll_peak_948	chr1	1976952	1978213	756	5.85	75.61	412	1977364	1977365	2	AT1G06480	1978084	1978157	+	upstream	-720	719	NearestLocation
AT1G06570	4-hydroxyphenylpyruvate dioxygenase	RepAll_peak_962	chr1	2013266	2014116	437	4.39	43.73	376	2013642	2013643	2	AT1G06570	2011885	2013545	-	upstream	-97	97	NearestLocation
AT1G06580	Pentatricopeptide repeat-containing protein At1g06580	RepAll_peak_962	chr1	2013266	2014116	437	4.39	43.73	376	2013642	2013643	2	AT1G06580	2014003	2016054	-	downstream	2412	360	Overlapping
AT1G06840	AT1G06840	RepAll_peak_995	chr1	2103015	2105431	186	2.63	18.67	330	2103345	2103346	2	AT1G06840	2097747	2103479	-	inside	134	133	NearestLocation
AT1G07000	AT1G07000	RepAll_peak_1022	chr1	2151933	2153171	187	2.91	18.73	615	2152548	2152549	2	AT1G07000	2150194	2152325	-	upstream	-223	223	NearestLocation
AT1G07010	AT1G07010	RepAll_peak_1022	chr1	2151933	2153171	187	2.91	18.73	615	2152548	2152549	2	AT1G07010	2152852	2155269	+	upstream	-304	303	Overlapping
AT1G07030	AT1G07030	RepAll_peak_1025	chr1	2160353	2161109	488	4.49	48.86	376	2160729	2160730	2	AT1G07030	2158420	2160809	-	inside	80	79	NearestLocation
AT1G07040	AT1G07040	RepAll_peak_1025	chr1	2160353	2161109	488	4.49	48.86	376	2160729	2160730	2	AT1G07040	2160938	2163308	-	downstream	2579	208	Overlapping
AT1G07050	AT1G07050	RepAll_peak_1027	chr1	2163686	2164999	351	3.9	35.1	671	2164357	2164358	2	AT1G07050	2164188	2165239	-	inside	882	169	NearestLocation
AT1G07090	AT1G07090	RepAll_peak_1035	chr1	2175931	2176647	154	2.74	15.41	449	2176380	2176381	2	AT1G07090	2173952	2174894	-	upstream	-1486	1486	NearestLocation
AT1G07090	AT1G07090	RepAll_peak_1034	chr1	2174384	2175649	197	3.04	19.73	696	2175080	2175081	2	AT1G07090	2173952	2174894	-	upstream	-186	186	NearestLocation
AT1G07128	AT1G07128	RepAll_peak_1039	chr1	2187391	2188947	253	3.32	25.38	1074	2188465	2188466	2	AT1G07128	2187621	2188417	-	upstream	-48	48	NearestLocation
AT1G07130	AT1G07130	RepAll_peak_1039	chr1	2187391	2188947	253	3.32	25.38	1074	2188465	2188466	2	AT1G07130	2187776	2188733	+	inside	689	267	Overlapping
AT1G07135	AT1G07135	RepAll_peak_1040	chr1	2189275	2191325	163	2.64	16.39	1013	2190288	2190289	2	AT1G07135	2189928	2190659	-	inside	371	360	NearestLocation
AT1G07160	Probable protein phosphatase 2C 2	RepAll_peak_1044	chr1	2199419	2200190	321	3.63	32.1	503	2199922	2199923	2	AT1G07160	2197908	2199748	-	upstream	-174	174	NearestLocation
AT1G07160	Probable protein phosphatase 2C 2	RepAll_peak_1043	chr1	2193293	2198900	546	4.92	54.69	4257	2197550	2197551	2	AT1G07160	2197908	2199748	-	downstream	2198	357	Overlapping
AT1G07170	Uncharacterized protein At1g07170/At2g30000	RepAll_peak_1045	chr1	2201333	2201839	207	3.04	20.7	290	2201623	2201624	2	AT1G07170	2200123	2201265	+	downstream	1500	358	Overlapping
AT1G07170	Uncharacterized protein At1g07170/At2g30000	RepAll_peak_1044	chr1	2199419	2200190	321	3.63	32.1	503	2199922	2199923	2	AT1G07170	2200123	2201265	+	upstream	-201	200	Overlapping
AT1G07430	Protein phosphatase 2C 3	RepAll_peak_1085	chr1	2282374	2283371	238	3.3	23.89	683	2283057	2283058	2	AT1G07430	2280835	2282828	-	upstream	-229	229	NearestLocation
AT1G07520	Scarecrow-like protein 31	RepAll_peak_1095	chr1	2311725	2313449	385	4.13	38.56	1396	2313121	2313122	2	AT1G07520	2309564	2311805	-	upstream	-1316	1316	NearestLocation
AT1G07530	Scarecrow-like protein 14	RepAll_peak_1095	chr1	2311725	2313449	385	4.13	38.56	1396	2313121	2313122	2	AT1G07530	2313582	2316469	-	downstream	3348	460	Overlapping
AT1G07530	Scarecrow-like protein 14	RepAll_peak_1098	chr1	2315812	2316827	128	2.51	12.86	655	2316467	2316468	2	AT1G07530	2313582	2316469	-	inside	2	1	NearestLocation
AT1G07570	Protein kinase APK1A, chloroplastic	RepAll_peak_1104	chr1	2333061	2334974	271	3.5	27.19	1314	2334375	2334376	2	AT1G07570	2331170	2333738	-	upstream	-637	637	Overlapping
AT1G07580	AT1G07580	RepAll_peak_1104	chr1	2333061	2334974	271	3.5	27.19	1314	2334375	2334376	2	AT1G07580	2334822	2334894	+	upstream	-447	446	NearestLocation
AT1G07580	AT1G07580	RepAll_peak_1105	chr1	2335250	2336103	392	4.16	39.2	500	2335750	2335751	2	AT1G07580	2334822	2334894	+	downstream	928	856	NearestLocation
AT1G07590	Pentatricopeptide repeat-containing protein At1g07590, mitochondrial	RepAll_peak_1105	chr1	2335250	2336103	392	4.16	39.2	500	2335750	2335751	2	AT1G07590	2336523	2339391	-	downstream	3641	772	Overlapping
AT1G07590	Pentatricopeptide repeat-containing protein At1g07590, mitochondrial	RepAll_peak_1106	chr1	2338066	2340414	360	4	36.06	1958	2340024	2340025	2	AT1G07590	2336523	2339391	-	upstream	-633	633	NearestLocation
AT1G07600	Metallothionein-like protein 1A	RepAll_peak_1106	chr1	2338066	2340414	360	4	36.06	1958	2340024	2340025	2	AT1G07600	2338904	2339321	-	upstream	-703	703	Overlapping
AT1G07630	Probable protein phosphatase 2C 4	RepAll_peak_1109	chr1	2346287	2350140	641	5.35	64.14	2544	2348831	2348832	2	AT1G07630	2349097	2351692	+	upstream	-266	265	NearestLocation
AT1G07630	Probable protein phosphatase 2C 4	RepAll_peak_1111	chr1	2351850	2352211	176	2.9	17.66	242	2352092	2352093	2	AT1G07630	2349097	2351692	+	downstream	2995	400	NearestLocation
AT1G07670	Calcium-transporting ATPase 4, endoplasmic reticulum-type	RepAll_peak_1123	chr1	2374147	2375220	795	6.01	79.56	489	2374636	2374637	2	AT1G07670	2370052	2374545	-	upstream	-91	91	NearestLocation
AT1G07690	AT1G07690	RepAll_peak_1125	chr1	2379414	2379860	228	3.24	22.82	159	2379573	2379574	2	AT1G07690	2378076	2379000	+	downstream	1497	573	Overlapping
AT1G07700	AT1G07700	RepAll_peak_1125	chr1	2379414	2379860	228	3.24	22.82	159	2379573	2379574	2	AT1G07700	2379647	2381362	+	upstream	-74	73	NearestLocation
AT1G07885	AT1G07885	RepAll_peak_1151	chr1	2436715	2441003	319	3.18	31.91	436	2437151	2437152	2	AT1G07885	2436467	2436959	-	upstream	-192	192	Overlapping
AT1G07890	L-ascorbate peroxidase 1, cytosolic	RepAll_peak_1151	chr1	2436715	2441003	319	3.18	31.91	436	2437151	2437152	2	AT1G07890	2437330	2439665	+	upstream	-179	178	NearestLocation
AT1G08100	AT1G08100	RepAll_peak_1195	chr1	2530087	2530882	532	4.86	53.28	294	2530381	2530382	2	AT1G08100	2527170	2529120	-	upstream	-1261	1261	NearestLocation
AT1G08490	Cysteine desulfurase 2, chloroplastic	RepAll_peak_1256	chr1	2688301	2689383	373	4.06	37.3	473	2688774	2688775	2	AT1G08490	2685659	2688595	-	upstream	-179	179	NearestLocation
AT1G08500	AT1G08500	RepAll_peak_1257	chr1	2689504	2692090	437	4.39	43.73	1394	2690898	2690899	2	AT1G08500	2689016	2690045	+	downstream	1882	853	NearestLocation
AT1G08500	AT1G08500	RepAll_peak_1256	chr1	2688301	2689383	373	4.06	37.3	473	2688774	2688775	2	AT1G08500	2689016	2690045	+	upstream	-242	241	Overlapping
AT1G08510	AT1G08510	RepAll_peak_1257	chr1	2689504	2692090	437	4.39	43.73	1394	2690898	2690899	2	AT1G08510	2691080	2694377	-	downstream	3479	181	Overlapping
AT1G08880	Probable histone H2AXa	RepAll_peak_1312	chr1	2846383	2849181	373	4.06	37.3	1868	2848251	2848252	2	AT1G08880	2846949	2847800	-	upstream	-451	451	Overlapping
AT1G08890	Sugar transporter ERD6-like 1	RepAll_peak_1312	chr1	2846383	2849181	373	4.06	37.3	1868	2848251	2848252	2	AT1G08890	2848348	2852270	+	upstream	-97	96	NearestLocation
AT1G08910	AT1G08910	RepAll_peak_1317	chr1	2854184	2855124	182	2.94	18.24	478	2854662	2854663	2	AT1G08910	2856227	2861170	+	upstream	-1565	1564	NearestLocation
AT1G08910	AT1G08910	RepAll_peak_1318	chr1	2855235	2856494	118	2.35	11.81	679	2855914	2855915	2	AT1G08910	2856227	2861170	+	upstream	-313	312	NearestLocation
AT1G08910	AT1G08910	RepAll_peak_1320	chr1	2861051	2862272	244	3.34	24.43	905	2861956	2861957	2	AT1G08910	2856227	2861170	+	downstream	5729	786	Overlapping
AT1G08930	Sugar transporter ERD6	RepAll_peak_1325	chr1	2872299	2875413	398	4.19	39.83	1018	2873317	2873318	2	AT1G08930	2873465	2877270	+	upstream	-148	147	NearestLocation
AT1G08930	Sugar transporter ERD6	RepAll_peak_1324	chr1	2869601	2871654	477	4.59	47.75	1576	2871177	2871178	2	AT1G08930	2873465	2877270	+	upstream	-2288	2287	NearestLocation
AT1G08930	Sugar transporter ERD6	RepAll_peak_1327	chr1	2875836	2878538	348	3.93	34.83	2318	2878154	2878155	2	AT1G08930	2873465	2877270	+	downstream	4689	884	Overlapping
AT1G08940	AT1G08940	RepAll_peak_1328	chr1	2878641	2880268	112	2.38	11.23	775	2879416	2879417	2	AT1G08940	2877692	2879169	+	downstream	1724	247	Overlapping
AT1G08940	AT1G08940	RepAll_peak_1327	chr1	2875836	2878538	348	3.93	34.83	2318	2878154	2878155	2	AT1G08940	2877692	2879169	+	inside	462	462	NearestLocation
AT1G09070	AT1G09070	RepAll_peak_1349	chr1	2926442	2927055	131	2.58	13.18	331	2926773	2926774	2	AT1G09070	2927703	2928968	+	upstream	-930	929	NearestLocation
AT1G09070	AT1G09070	RepAll_peak_1350	chr1	2927241	2928975	172	2.87	17.28	1282	2928523	2928524	2	AT1G09070	2927703	2928968	+	inside	820	444	NearestLocation
AT1G09080	AT1G09080	RepAll_peak_1350	chr1	2927241	2928975	172	2.87	17.28	1282	2928523	2928524	2	AT1G09080	2929217	2931841	-	downstream	3318	693	Overlapping
AT1G09260	AT1G09260	RepAll_peak_1380	chr1	2987586	2992533	400	4.1	40.03	4389	2991975	2991976	2	AT1G09260	2993404	2993820	+	upstream	-1429	1428	NearestLocation
AT1G09260	AT1G09260	RepAll_peak_1382	chr1	2993369	2994530	251	3.3	25.19	909	2994278	2994279	2	AT1G09260	2993404	2993820	+	downstream	874	458	Overlapping
AT1G09270	AT1G09270	RepAll_peak_1382	chr1	2993369	2994530	251	3.3	25.19	909	2994278	2994279	2	AT1G09270	2994369	2998222	+	upstream	-91	90	NearestLocation
AT1G09350	AT1G09350	RepAll_peak_1394	chr1	3018742	3020136	671	5.48	67.14	773	3019515	3019516	2	AT1G09350	3019819	3021441	+	upstream	-304	303	NearestLocation
AT1G09350	AT1G09350	RepAll_peak_1393	chr1	3018030	3018472	110	2.41	11.09	293	3018323	3018324	2	AT1G09350	3019819	3021441	+	upstream	-1496	1495	NearestLocation
AT1G09390	GDSL esterase/lipase At1g09390	RepAll_peak_1399	chr1	3030603	3032358	851	6.24	85.18	1137	3031740	3031741	2	AT1G09390	3031203	3033582	+	inside	537	537	NearestLocation
AT1G09470	AT1G09470	RepAll_peak_1407	chr1	3056918	3058105	249	3.37	24.97	470	3057388	3057389	2	AT1G09470	3055231	3057443	-	inside	55	54	NearestLocation
AT1G09480	AT1G09480	RepAll_peak_1407	chr1	3056918	3058105	249	3.37	24.97	470	3057388	3057389	2	AT1G09480	3057975	3060661	+	upstream	-587	586	Overlapping
AT1G09520	AT1G09520	RepAll_peak_1412	chr1	3071809	3073346	732	5.75	73.27	800	3072609	3072610	2	AT1G09520	3070946	3072050	-	upstream	-559	559	NearestLocation
AT1G09530	Transcription factor PIF3	RepAll_peak_1413	chr1	3075012	3077878	324	3.8	32.41	1646	3076658	3076659	2	AT1G09530	3076582	3079539	+	inside	76	76	NearestLocation
AT1G09570	Phytochrome A	RepAll_peak_1424	chr1	3094235	3095376	142	2.61	14.2	617	3094852	3094853	2	AT1G09570	3095256	3100357	-	downstream	5505	403	Overlapping
AT1G09570	Phytochrome A	RepAll_peak_1426	chr1	3099647	3102162	222	3.2	22.29	695	3100342	3100343	2	AT1G09570	3095256	3100357	-	inside	15	14	NearestLocation
AT1G09960	Sucrose transport protein SUC4	RepAll_peak_1491	chr1	3247046	3248630	299	2.86	29.95	891	3247937	3247938	2	AT1G09960	3244213	3247200	+	downstream	3724	737	NearestLocation
AT1G09970	AT1G09970	RepAll_peak_1492	chr1	3248783	3249519	348	3.93	34.83	334	3249117	3249118	2	AT1G09970	3252240	3255693	+	upstream	-3123	3122	NearestLocation
AT1G09970	AT1G09970	RepAll_peak_1494	chr1	3251438	3256397	406	4.14	40.66	4466	3255904	3255905	2	AT1G09970	3252240	3255693	+	downstream	3664	211	NearestLocation
AT1G09970	AT1G09970	RepAll_peak_1493	chr1	3249811	3250631	260	3.44	26.07	283	3250094	3250095	2	AT1G09970	3252240	3255693	+	upstream	-2146	2145	NearestLocation
AT1G10020	AT1G10020	RepAll_peak_1506	chr1	3271660	3274866	444	4.43	44.4	949	3272609	3272610	2	AT1G10020	3269604	3271987	-	upstream	-622	622	NearestLocation
AT1G10060	Branched-chain-amino-acid aminotransferase 1, mitochondrial; Branched-chain-amino-acid aminotransferase	RepAll_peak_1511	chr1	3283210	3284194	159	2.73	15.92	660	3283870	3283871	2	AT1G10060	3284239	3287107	+	upstream	-369	368	NearestLocation
AT1G10060	Branched-chain-amino-acid aminotransferase 1, mitochondrial; Branched-chain-amino-acid aminotransferase	RepAll_peak_1512	chr1	3286980	3287881	271	3.5	27.19	510	3287490	3287491	2	AT1G10060	3284239	3287107	+	downstream	3251	383	Overlapping
AT1G10070	Branched-chain-amino-acid aminotransferase; Branched-chain-amino-acid aminotransferase 2, chloroplastic	RepAll_peak_1512	chr1	3286980	3287881	271	3.5	27.19	510	3287490	3287491	2	AT1G10070	3288087	3290471	+	upstream	-597	596	NearestLocation
AT1G10090	AT1G10090	RepAll_peak_1517	chr1	3295789	3297185	386	3.98	38.6	488	3296277	3296278	2	AT1G10090	3290311	3296198	-	upstream	-79	79	NearestLocation
AT1G10140	AT1G10140	RepAll_peak_1524	chr1	3321875	3326243	498	4.69	49.8	2750	3324625	3324626	2	AT1G10140	3322802	3323548	-	upstream	-1077	1077	NearestLocation
AT1G10170	AT1G10170	RepAll_peak_1527	chr1	3332950	3338410	482	4.55	48.22	2528	3335478	3335479	2	AT1G10170	3333595	3337491	-	inside	2013	1883	NearestLocation
AT1G10230	SKP1-like protein 18	RepAll_peak_1542	chr1	3356230	3356799	262	3.43	26.21	291	3356521	3356522	2	AT1G10230	3355571	3356359	+	downstream	950	162	NearestLocation
AT1G10240	Protein FAR1-RELATED SEQUENCE 11	RepAll_peak_1542	chr1	3356230	3356799	262	3.43	26.21	291	3356521	3356522	2	AT1G10240	3356680	3359838	-	downstream	3317	158	Overlapping
AT1G10410	AT1G10410	RepAll_peak_1575	chr1	3415924	3417155	127	2.54	12.75	631	3416555	3416556	2	AT1G10410	3416680	3419639	-	downstream	3084	124	Overlapping
AT1G10410	AT1G10410	RepAll_peak_1576	chr1	3418666	3421573	491	4.66	49.12	887	3419553	3419554	2	AT1G10410	3416680	3419639	-	inside	86	85	NearestLocation
AT1G10470	Two-component response regulator ARR4	RepAll_peak_1587	chr1	3439361	3450744	1157	7.43	115.79	5421	3444782	3444783	2	AT1G10470	3442327	3443957	-	upstream	-825	825	NearestLocation
AT1G10560	U-box domain-containing protein 18	RepAll_peak_1598	chr1	3483324	3484771	200	2.89	20.06	1084	3484408	3484409	2	AT1G10560	3484580	3486965	+	upstream	-172	171	NearestLocation
AT1G10652	AT1G10652	RepAll_peak_1619	chr1	3527309	3528554	348	3.93	34.83	340	3527649	3527650	2	AT1G10652	3527709	3527831	+	upstream	-60	59	NearestLocation
AT1G10657	AT1G10657	RepAll_peak_1621	chr1	3530053	3530689	286	3.51	28.68	340	3530393	3530394	2	AT1G10657	3530467	3531842	+	upstream	-74	73	NearestLocation
AT1G10682	AT1G10682	RepAll_peak_1625	chr1	3544686	3546196	626	5.28	62.66	992	3545678	3545679	2	AT1G10682	3544991	3545471	-	upstream	-207	207	NearestLocation
AT1G10740	AT1G10740	RepAll_peak_1637	chr1	3570132	3571216	197	3.04	19.73	684	3570816	3570817	2	AT1G10740	3567905	3570838	-	inside	22	21	NearestLocation
AT1G10747	AT1G10747	RepAll_peak_1639	chr1	3574964	3575824	222	3.13	22.22	212	3575176	3575177	2	AT1G10747	3574312	3574830	+	downstream	864	346	NearestLocation
AT1G10750	AT1G10750	RepAll_peak_1639	chr1	3574964	3575824	222	3.13	22.22	212	3575176	3575177	2	AT1G10750	3574807	3578474	-	inside	3298	369	Overlapping
AT1G11125	AT1G11125	RepAll_peak_1694	chr1	3719240	3720119	172	2.87	17.28	583	3719823	3719824	2	AT1G11125	3718783	3719711	+	downstream	1040	112	NearestLocation
AT1G11260	Sugar transport protein 1	RepAll_peak_1723	chr1	3777117	3780191	392	4.16	39.2	1720	3778837	3778838	2	AT1G11260	3777328	3780337	+	inside	1509	1499	NearestLocation
AT1G11260	Sugar transport protein 1	RepAll_peak_1722	chr1	3774291	3776864	222	3.2	22.29	2414	3776705	3776706	2	AT1G11260	3777328	3780337	+	upstream	-623	622	NearestLocation
AT1G11260	Sugar transport protein 1	RepAll_peak_1720	chr1	3773357	3773901	271	3.5	27.19	292	3773649	3773650	2	AT1G11260	3777328	3780337	+	upstream	-3679	3678	NearestLocation
AT1G11310	MLO-like protein 2	RepAll_peak_1737	chr1	3803132	3804489	424	4.33	42.42	1051	3804183	3804184	2	AT1G11310	3800738	3804185	-	inside	2	1	NearestLocation
AT1G11310	MLO-like protein 2	RepAll_peak_1738	chr1	3805001	3805485	266	3.47	26.63	279	3805280	3805281	2	AT1G11310	3800738	3804185	-	upstream	-1095	1095	NearestLocation
AT1G11330	AT1G11330	RepAll_peak_1742	chr1	3809500	3811038	292	3.54	29.25	666	3810166	3810167	2	AT1G11330	3810093	3813607	+	inside	73	73	NearestLocation
AT1G11650	AT1G11650	RepAll_peak_1787	chr1	3917861	3919013	379	4.1	37.93	492	3918353	3918354	2	AT1G11650	3914774	3918176	+	downstream	3579	177	Overlapping
AT1G11670	AT1G11670	RepAll_peak_1793	chr1	3927460	3930167	217	3.17	21.77	2018	3929478	3929479	2	AT1G11670	3928162	3931576	-	inside	2098	1316	NearestLocation
AT1G11670	AT1G11670	RepAll_peak_1794	chr1	3930291	3932044	312	3.73	31.22	1337	3931628	3931629	2	AT1G11670	3928162	3931576	-	upstream	-52	52	NearestLocation
AT1G11670	AT1G11670	RepAll_peak_1795	chr1	3932869	3938135	787	5.98	78.76	1110	3933979	3933980	2	AT1G11670	3928162	3931576	-	upstream	-2403	2403	NearestLocation
AT1G11700	AT1G11700	RepAll_peak_1799	chr1	3944905	3946413	294	3.63	29.47	292	3945197	3945198	2	AT1G11700	3945737	3946613	+	upstream	-540	539	NearestLocation
AT1G11700	AT1G11700	RepAll_peak_1800	chr1	3946585	3948398	172	2.87	17.28	694	3947279	3947280	2	AT1G11700	3945737	3946613	+	downstream	1542	666	Overlapping
AT1G11820	Putative glucan endo-1,3-beta-glucosidase 1	RepAll_peak_1813	chr1	3992791	3994158	484	4.62	48.43	855	3993646	3993647	2	AT1G11820	3991027	3993598	-	upstream	-48	48	NearestLocation
AT1G11840	AT1G11840	RepAll_peak_1814	chr1	3994697	3995665	233	3.27	23.35	562	3995259	3995260	2	AT1G11840	3995169	3997907	+	inside	90	90	NearestLocation
AT1G11910	AT1G11910	RepAll_peak_1828	chr1	4019957	4021424	186	2.8	18.65	975	4020932	4020933	2	AT1G11910	4016784	4020983	-	inside	51	50	NearestLocation
AT1G11915	AT1G11915	RepAll_peak_1828	chr1	4019957	4021424	186	2.8	18.65	975	4020932	4020933	2	AT1G11915	4021825	4023292	+	upstream	-893	892	Overlapping
AT1G11960	AT1G11960	RepAll_peak_1835	chr1	4043620	4044654	484	4.62	48.43	538	4044158	4044159	2	AT1G11960	4039711	4043880	-	upstream	-278	278	Overlapping
AT1G11970	AT1G11970	RepAll_peak_1835	chr1	4043620	4044654	484	4.62	48.43	538	4044158	4044159	2	AT1G11970	4044370	4044669	+	upstream	-212	211	NearestLocation
AT1G12110	Nitrate/chlorate transporter	RepAll_peak_1871	chr1	4102139	4103820	478	4.27	47.82	1205	4103344	4103345	2	AT1G12110	4105233	4109545	+	upstream	-1889	1888	NearestLocation
AT1G12110	Nitrate/chlorate transporter	RepAll_peak_1870	chr1	4101203	4101681	392	4.16	39.2	236	4101439	4101440	2	AT1G12110	4105233	4109545	+	upstream	-3794	3793	NearestLocation
AT1G12110	Nitrate/chlorate transporter	RepAll_peak_1874	chr1	4105551	4108950	250	3.17	25.03	2359	4107910	4107911	2	AT1G12110	4105233	4109545	+	inside	2677	1634	NearestLocation
AT1G12200	AT1G12200	RepAll_peak_1890	chr1	4139960	4140767	212	3.14	21.25	232	4140192	4140193	2	AT1G12200	4137533	4140028	+	downstream	2659	164	Overlapping
AT1G12210	Disease resistance protein RFL1	RepAll_peak_1890	chr1	4139960	4140767	212	3.14	21.25	232	4140192	4140193	2	AT1G12210	4140948	4143605	+	upstream	-756	755	NearestLocation
AT1G12420	AT1G12420	RepAll_peak_1928	chr1	4228048	4231867	1078	7.13	107.89	2031	4230079	4230080	2	AT1G12420	4226362	4229138	-	upstream	-941	941	NearestLocation
AT1G12440	Zinc finger A20 and AN1 domain-containing stress-associated protein 1	RepAll_peak_1935	chr1	4241796	4243729	228	2.94	22.83	1488	4243284	4243285	2	AT1G12440	4241592	4243008	-	upstream	-276	276	NearestLocation
AT1G12500	AT1G12500	RepAll_peak_1942	chr1	4264082	4267466	355	3.71	35.51	1181	4265263	4265264	2	AT1G12500	4263150	4265044	-	upstream	-219	219	NearestLocation
AT1G12580	AT1G12580	RepAll_peak_1952	chr1	4281997	4283090	233	3.27	23.35	300	4282297	4282298	2	AT1G12580	4282899	4285829	+	upstream	-602	601	NearestLocation
AT1G12710	F-box protein PP2-A12	RepAll_peak_1969	chr1	4327929	4329164	686	5.55	68.66	864	4328793	4328794	2	AT1G12710	4326739	4328481	-	upstream	-312	312	NearestLocation
AT1G12710	F-box protein PP2-A12	RepAll_peak_1968	chr1	4326006	4327777	233	3.27	23.35	435	4326441	4326442	2	AT1G12710	4326739	4328481	-	downstream	2040	297	Overlapping
AT1G12710	F-box protein PP2-A12	RepAll_peak_1970	chr1	4329285	4329998	260	3.44	26.07	267	4329552	4329553	2	AT1G12710	4326739	4328481	-	upstream	-1071	1071	NearestLocation
AT1G12740	AT1G12740	RepAll_peak_1974	chr1	4340185	4343197	1087	7.17	108.76	1439	4341624	4341625	2	AT1G12740	4342282	4344857	+	upstream	-658	657	NearestLocation
AT1G12740	AT1G12740	RepAll_peak_1972	chr1	4337788	4339786	238	3.3	23.89	801	4338589	4338590	2	AT1G12740	4342282	4344857	+	upstream	-3693	3692	NearestLocation
AT1G12750	AT1G12750	RepAll_peak_1977	chr1	4346508	4347701	136	2.61	13.62	487	4346995	4346996	2	AT1G12750	4344985	4348328	-	inside	1333	1332	NearestLocation
AT1G12750	AT1G12750	RepAll_peak_1978	chr1	4347917	4349247	342	3.9	34.21	535	4348452	4348453	2	AT1G12750	4344985	4348328	-	upstream	-124	124	Overlapping
AT1G12760	E3 ubiquitin-protein ligase At1g12760	RepAll_peak_1978	chr1	4347917	4349247	342	3.9	34.21	535	4348452	4348453	2	AT1G12760	4348498	4350867	+	upstream	-46	45	NearestLocation
AT1G12940	AT1G12940	RepAll_peak_2009	chr1	4419038	4419989	330	3.83	33.01	266	4419304	4419305	2	AT1G12940	4416405	4418590	+	downstream	2899	714	Overlapping
AT1G12950	AT1G12950	RepAll_peak_2009	chr1	4419038	4419989	330	3.83	33.01	266	4419304	4419305	2	AT1G12950	4419770	4422638	+	upstream	-466	465	NearestLocation
AT1G12950	AT1G12950	RepAll_peak_2010	chr1	4422982	4424013	123	2.51	12.33	320	4423302	4423303	2	AT1G12950	4419770	4422638	+	downstream	3532	664	Overlapping
AT1G13080	Cytochrome P450 71B2	RepAll_peak_2023	chr1	4457026	4459555	525	4.12	52.56	1981	4459007	4459008	2	AT1G13080	4459166	4460940	+	upstream	-159	158	NearestLocation
AT1G13080	Cytochrome P450 71B2	RepAll_peak_2025	chr1	4461154	4462200	140	2.64	14.06	244	4461398	4461399	2	AT1G13080	4459166	4460940	+	downstream	2232	458	Overlapping
AT1G13110	Cytochrome P450 71B7	RepAll_peak_2027	chr1	4465682	4469392	532	4.86	53.28	1121	4466803	4466804	2	AT1G13110	4467220	4469033	+	upstream	-417	416	NearestLocation
AT1G13245	AT1G13245	RepAll_peak_2043	chr1	4522487	4528225	437	4.39	43.73	3665	4526152	4526153	2	AT1G13245	4525486	4526064	-	upstream	-88	88	NearestLocation
AT1G13260	AP2/ERF and B3 domain-containing transcription factor RAV1	RepAll_peak_2048	chr1	4539829	4544604	532	4.86	53.28	985	4540814	4540815	2	AT1G13260	4542168	4543742	+	upstream	-1354	1353	NearestLocation
AT1G13260	AP2/ERF and B3 domain-containing transcription factor RAV1	RepAll_peak_2047	chr1	4531773	4539699	835	6.18	83.56	6487	4538260	4538261	2	AT1G13260	4542168	4543742	+	upstream	-3908	3907	NearestLocation
AT1G13360	AT1G13360	RepAll_peak_2061	chr1	4579441	4580460	348	3.93	34.83	735	4580176	4580177	2	AT1G13360	4576873	4577967	-	upstream	-2209	2209	NearestLocation
AT1G13360	AT1G13360	RepAll_peak_2062	chr1	4580691	4581361	197	3.04	19.73	227	4580918	4580919	2	AT1G13360	4576873	4577967	-	upstream	-2951	2951	NearestLocation
AT1G13360	AT1G13360	RepAll_peak_2060	chr1	4576237	4579306	751	5.67	75.19	1753	4577990	4577991	2	AT1G13360	4576873	4577967	-	upstream	-23	23	NearestLocation
AT1G13380	AT1G13380	RepAll_peak_2066	chr1	4590134	4591448	546	4.92	54.69	922	4591056	4591057	2	AT1G13380	4589071	4590423	-	upstream	-633	633	NearestLocation
AT1G13390	AT1G13390	RepAll_peak_2067	chr1	4591913	4594546	249	3.37	24.97	1884	4593797	4593798	2	AT1G13390	4592481	4594391	-	inside	594	593	NearestLocation
AT1G13580	LAG1 longevity assurance homolog 3	RepAll_peak_2091	chr1	4647364	4648086	451	4.36	45.17	354	4647718	4647719	2	AT1G13580	4644521	4647007	-	upstream	-711	711	Overlapping
AT1G13590	Phytosulfokines 1	RepAll_peak_2091	chr1	4647364	4648086	451	4.36	45.17	354	4647718	4647719	2	AT1G13590	4647949	4648740	+	upstream	-231	230	NearestLocation
AT1G13740	UPF0737 protein AFP2	RepAll_peak_2115	chr1	4712308	4714147	876	6.34	87.62	537	4712845	4712846	2	AT1G13740	4713674	4715407	+	upstream	-829	828	NearestLocation
AT1G13930	AT1G13930	RepAll_peak_2128	chr1	4759922	4762389	235	3.25	23.59	466	4760388	4760389	2	AT1G13930	4761012	4762666	+	upstream	-624	623	NearestLocation
AT1G13950	Eukaryotic translation initiation factor 5A-1	RepAll_peak_2138	chr1	4775099	4775802	149	2.71	14.95	220	4775319	4775320	2	AT1G13950	4773576	4774867	+	downstream	1743	452	Overlapping
AT1G13950	Eukaryotic translation initiation factor 5A-1	RepAll_peak_2136	chr1	4772395	4773165	424	4.33	42.42	469	4772864	4772865	2	AT1G13950	4773576	4774867	+	upstream	-712	711	NearestLocation
AT1G13950	Eukaryotic translation initiation factor 5A-1	RepAll_peak_2135	chr1	4771266	4771911	330	3.83	33.01	215	4771481	4771482	2	AT1G13950	4773576	4774867	+	upstream	-2095	2094	NearestLocation
AT1G13980	Pattern formation protein EMB30	RepAll_peak_2146	chr1	4794507	4795043	244	3.34	24.43	152	4794659	4794660	2	AT1G13980	4788463	4794654	+	downstream	6196	5	Overlapping
AT1G13980	Pattern formation protein EMB30	RepAll_peak_2143	chr1	4787146	4788577	354	3.96	35.44	279	4787425	4787426	2	AT1G13980	4788463	4794654	+	upstream	-1038	1037	NearestLocation
AT1G13990	AT1G13990	RepAll_peak_2146	chr1	4794507	4795043	244	3.34	24.43	152	4794659	4794660	2	AT1G13990	4794756	4796597	+	upstream	-97	96	NearestLocation
AT1G13990	AT1G13990	RepAll_peak_2148	chr1	4796312	4797914	348	3.93	34.83	525	4796837	4796838	2	AT1G13990	4794756	4796597	+	downstream	2081	240	Overlapping
AT1G14000	AT1G14000	RepAll_peak_2148	chr1	4796312	4797914	348	3.93	34.83	525	4796837	4796838	2	AT1G14000	4797358	4800283	+	upstream	-521	520	NearestLocation
AT1G14200	AT1G14200	RepAll_peak_2181	chr1	4854316	4855800	172	2.87	17.28	1076	4855392	4855393	2	AT1G14200	4854384	4855200	-	upstream	-192	192	Overlapping
AT1G14205	AT1G14205	RepAll_peak_2181	chr1	4854316	4855800	172	2.87	17.28	1076	4855392	4855393	2	AT1G14205	4855533	4856930	+	upstream	-141	140	NearestLocation
AT1G14280	AT1G14280	RepAll_peak_2191	chr1	4877228	4878093	176	2.84	17.62	161	4877389	4877390	2	AT1G14280	4877627	4879149	+	upstream	-238	237	Overlapping
AT1G14280	AT1G14280	RepAll_peak_2193	chr1	4879151	4880026	217	3.1	21.71	448	4879599	4879600	2	AT1G14280	4877627	4879149	+	downstream	1972	450	NearestLocation
AT1G14320	60S ribosomal protein L10-1	RepAll_peak_2197	chr1	4889356	4890518	284	3.51	28.4	323	4889679	4889680	2	AT1G14320	4888214	4889661	+	downstream	1465	18	NearestLocation
AT1G14330	AT1G14330	RepAll_peak_2199	chr1	4891544	4892676	228	3.24	22.82	827	4892371	4892372	2	AT1G14330	4890118	4892251	-	upstream	-120	120	NearestLocation
AT1G14330	AT1G14330	RepAll_peak_2197	chr1	4889356	4890518	284	3.51	28.4	323	4889679	4889680	2	AT1G14330	4890118	4892251	-	downstream	2572	438	Overlapping
AT1G14520	Inositol oxygenase 1	RepAll_peak_2242	chr1	4970184	4970913	294	3.63	29.47	290	4970474	4970475	2	AT1G14520	4968142	4970311	-	upstream	-163	163	NearestLocation
AT1G14530	AT1G14530	RepAll_peak_2242	chr1	4970184	4970913	294	3.63	29.47	290	4970474	4970475	2	AT1G14530	4970858	4973726	-	downstream	3252	383	Overlapping
AT1G14540	Peroxidase 4	RepAll_peak_2244	chr1	4975388	4976755	803	6.04	80.35	855	4976243	4976244	2	AT1G14540	4974067	4975705	-	upstream	-538	538	NearestLocation
AT1G14600	Putative Myb family transcription factor At1g14600	RepAll_peak_2267	chr1	5002793	5004688	250	3.17	25.03	1054	5003847	5003848	2	AT1G14600	5001011	5003370	-	upstream	-477	477	NearestLocation
AT1G14690	AT1G14690	RepAll_peak_2292	chr1	5055087	5055921	197	3.04	19.73	297	5055384	5055385	2	AT1G14690	5051760	5055252	-	upstream	-132	132	NearestLocation
AT1G14710	AT1G14710	RepAll_peak_2299	chr1	5064765	5067664	217	3.17	21.77	819	5065584	5065585	2	AT1G14710	5061866	5065178	-	upstream	-406	406	NearestLocation
AT1G14710	AT1G14710	RepAll_peak_2296	chr1	5060022	5061966	212	3.14	21.25	1322	5061344	5061345	2	AT1G14710	5061866	5065178	-	downstream	3834	521	Overlapping
AT1G14740	AT1G14740	RepAll_peak_2308	chr1	5076284	5078930	504	4.72	50.49	2102	5078386	5078387	2	AT1G14740	5075213	5077791	-	upstream	-595	595	NearestLocation
AT1G14780	AT1G14780	RepAll_peak_2312	chr1	5090493	5092293	228	3.24	22.82	1242	5091735	5091736	2	AT1G14780	5090990	5094152	+	inside	745	745	NearestLocation
AT1G14890	AT1G14890	RepAll_peak_2333	chr1	5137996	5138531	294	3.63	29.47	115	5138111	5138112	2	AT1G14890	5137014	5137957	+	downstream	1097	154	NearestLocation
AT1G14900	AT1G14900	RepAll_peak_2333	chr1	5137996	5138531	294	3.63	29.47	115	5138111	5138112	2	AT1G14900	5138334	5139432	-	downstream	1321	222	Overlapping
AT1G14920	DELLA protein GAI	RepAll_peak_2345	chr1	5150806	5152002	324	3.8	32.41	615	5151421	5151422	2	AT1G14920	5149226	5151354	+	downstream	2195	67	Overlapping
AT1G14920	DELLA protein GAI	RepAll_peak_2341	chr1	5146686	5147268	106	2.38	10.69	406	5147092	5147093	2	AT1G14920	5149226	5151354	+	upstream	-2134	2133	NearestLocation
AT1G14920	DELLA protein GAI	RepAll_peak_2342	chr1	5147488	5148523	363	3.92	36.31	535	5148023	5148024	2	AT1G14920	5149226	5151354	+	upstream	-1203	1202	NearestLocation
AT1G15110	AT1G15110	RepAll_peak_2370	chr1	5202086	5202984	535	4.85	53.56	515	5202601	5202602	2	AT1G15110	5199018	5202175	+	downstream	3583	426	Overlapping
AT1G15110	AT1G15110	RepAll_peak_2369	chr1	5198847	5199658	336	3.86	33.61	137	5198984	5198985	2	AT1G15110	5199018	5202175	+	upstream	-34	33	NearestLocation
AT1G15110	AT1G15110	RepAll_peak_2368	chr1	5196447	5197960	182	2.94	18.24	441	5196888	5196889	2	AT1G15110	5199018	5202175	+	upstream	-2130	2129	NearestLocation
AT1G15120	AT1G15120	RepAll_peak_2371	chr1	5204117	5205877	152	2.59	15.28	270	5204387	5204388	2	AT1G15120	5202648	5204193	+	downstream	1739	194	Overlapping
AT1G15120	AT1G15120	RepAll_peak_2370	chr1	5202086	5202984	535	4.85	53.56	515	5202601	5202602	2	AT1G15120	5202648	5204193	+	upstream	-47	46	NearestLocation
AT1G15190	Fasciclin-like arabinogalactan protein 19	RepAll_peak_2385	chr1	5227530	5228297	176	2.9	17.66	533	5228063	5228064	2	AT1G15190	5227053	5228202	+	inside	1010	138	NearestLocation
AT1G15200	AT1G15200	RepAll_peak_2385	chr1	5227530	5228297	176	2.9	17.66	533	5228063	5228064	2	AT1G15200	5228300	5231184	-	downstream	3121	236	Overlapping
AT1G15210	AT1G15210	RepAll_peak_2388	chr1	5236668	5237921	182	2.94	18.24	348	5237016	5237017	2	AT1G15210	5231348	5236573	-	upstream	-443	443	NearestLocation
AT1G15340	AT1G15340	RepAll_peak_2409	chr1	5277420	5278368	354	3.96	35.44	379	5277799	5277800	2	AT1G15340	5275677	5277689	-	upstream	-110	110	NearestLocation
AT1G15350	AT1G15350	RepAll_peak_2409	chr1	5277420	5278368	354	3.96	35.44	379	5277799	5277800	2	AT1G15350	5278260	5279877	-	downstream	2078	460	Overlapping
AT1G15390	Peptide deformylase 1A, chloroplastic	RepAll_peak_2421	chr1	5295209	5297801	186	2.8	18.65	481	5295690	5295691	2	AT1G15390	5294629	5295797	+	inside	1061	106	NearestLocation
AT1G15400	Uncharacterized protein At1g15400	RepAll_peak_2421	chr1	5295209	5297801	186	2.8	18.65	481	5295690	5295691	2	AT1G15400	5295773	5296902	-	downstream	1212	82	Overlapping
AT1G15690	Pyrophosphate-energized vacuolar membrane proton pump 1	RepAll_peak_2467	chr1	5398470	5402925	207	3.1	20.74	726	5399196	5399197	2	AT1G15690	5398990	5402733	+	inside	206	206	NearestLocation
AT1G15690	Pyrophosphate-energized vacuolar membrane proton pump 1	RepAll_peak_2466	chr1	5396098	5397943	430	4.36	43.08	633	5396731	5396732	2	AT1G15690	5398990	5402733	+	upstream	-2259	2258	NearestLocation
AT1G15750	AT1G15750	RepAll_peak_2476	chr1	5420161	5422214	648	5.38	64.89	1348	5421509	5421510	2	AT1G15750	5414817	5421033	-	upstream	-476	476	NearestLocation
AT1G15757	AT1G15757	RepAll_peak_2477	chr1	5422992	5423917	392	4.16	39.2	274	5423266	5423267	2	AT1G15757	5424242	5424576	-	downstream	1310	975	NearestLocation
AT1G15820	AT1G15820	RepAll_peak_2487	chr1	5447485	5448313	410	4.14	41.04	384	5447869	5447870	2	AT1G15820	5446462	5447859	-	upstream	-10	10	NearestLocation
AT1G15825	AT1G15825	RepAll_peak_2487	chr1	5447485	5448313	410	4.14	41.04	384	5447869	5447870	2	AT1G15825	5448149	5448529	-	downstream	660	279	Overlapping
AT1G15830	AT1G15830	RepAll_peak_2487	chr1	5447485	5448313	410	4.14	41.04	384	5447869	5447870	2	AT1G15830	5448726	5450177	+	upstream	-857	856	Overlapping
AT1G16090	AT1G16090	RepAll_peak_2524	chr1	5517698	5518799	393	3.48	39.39	558	5518256	5518257	2	AT1G16090	5516259	5517822	+	downstream	1997	434	Overlapping
AT1G16100	AT1G16100	RepAll_peak_2524	chr1	5517698	5518799	393	3.48	39.39	558	5518256	5518257	2	AT1G16100	5518062	5518134	-	upstream	-122	122	Overlapping
AT1G16110	Wall-associated receptor kinase-like 6	RepAll_peak_2524	chr1	5517698	5518799	393	3.48	39.39	558	5518256	5518257	2	AT1G16110	5518373	5520891	+	upstream	-117	116	NearestLocation
AT1G16120	Wall-associated receptor kinase-like 1	RepAll_peak_2525	chr1	5522176	5522925	259	3.42	25.94	270	5522446	5522447	2	AT1G16120	5522639	5524983	+	upstream	-193	192	NearestLocation
AT1G16120	Wall-associated receptor kinase-like 1	RepAll_peak_2526	chr1	5524709	5525871	458	4.19	45.89	621	5525330	5525331	2	AT1G16120	5522639	5524983	+	downstream	2691	347	Overlapping
AT1G16130	Wall-associated receptor kinase-like 2	RepAll_peak_2526	chr1	5524709	5525871	458	4.19	45.89	621	5525330	5525331	2	AT1G16130	5525491	5528212	+	upstream	-161	160	NearestLocation
AT1G16140	Wall-associated receptor kinase-like 3	RepAll_peak_2529	chr1	5531610	5532475	634	5.32	63.4	388	5531998	5531999	2	AT1G16140	5528965	5531255	+	downstream	3033	743	Overlapping
AT1G16150	Wall-associated receptor kinase-like 4	RepAll_peak_2529	chr1	5531610	5532475	634	5.32	63.4	388	5531998	5531999	2	AT1G16150	5532415	5534877	+	upstream	-417	416	NearestLocation
AT1G16150	Wall-associated receptor kinase-like 4	RepAll_peak_2530	chr1	5535045	5536037	244	3.34	24.43	555	5535600	5535601	2	AT1G16150	5532415	5534877	+	downstream	3185	723	Overlapping
AT1G16290	AT1G16290	RepAll_peak_2544	chr1	5573704	5574528	488	4.49	48.86	452	5574156	5574157	2	AT1G16290	5570753	5573538	-	upstream	-618	618	Overlapping
AT1G16300	AT1G16300	RepAll_peak_2544	chr1	5573704	5574528	488	4.49	48.86	452	5574156	5574157	2	AT1G16300	5574310	5577622	+	upstream	-154	153	NearestLocation
AT1G16515	AT1G16515	RepAll_peak_2574	chr1	5647646	5649065	366	4.03	36.68	615	5648261	5648262	2	AT1G16515	5647549	5647813	-	upstream	-448	448	NearestLocation
AT1G16515	AT1G16515	RepAll_peak_2572	chr1	5645877	5647150	128	2.51	12.86	1081	5646958	5646959	2	AT1G16515	5647549	5647813	-	downstream	855	590	NearestLocation
AT1G16520	AT1G16520	RepAll_peak_2574	chr1	5647646	5649065	366	4.03	36.68	615	5648261	5648262	2	AT1G16520	5648760	5651167	+	upstream	-499	498	Overlapping
AT1G17090	AT1G17090	RepAll_peak_2632	chr1	5842572	5843812	266	3.47	26.63	396	5842968	5842969	2	AT1G17090	5842216	5844283	-	inside	1315	752	NearestLocation
AT1G17147	AT1G17147	RepAll_peak_2646	chr1	5863403	5865117	437	4.39	43.73	1372	5864775	5864776	2	AT1G17147	5863431	5864009	-	upstream	-766	766	NearestLocation
AT1G17147	AT1G17147	RepAll_peak_2645	chr1	5862204	5863257	158	2.77	15.87	428	5862632	5862633	2	AT1G17147	5863431	5864009	-	downstream	1377	798	Overlapping
AT1G17150	AT1G17150	RepAll_peak_2646	chr1	5863403	5865117	437	4.39	43.73	1372	5864775	5864776	2	AT1G17150	5865707	5867495	+	upstream	-932	931	Overlapping
AT1G17170	AT1G17170	RepAll_peak_2647	chr1	5869248	5874341	179	2.87	17.99	109	5869357	5869358	2	AT1G17170	5869846	5870840	+	upstream	-489	488	NearestLocation
AT1G17290	AT1G17290	RepAll_peak_2663	chr1	5922264	5923645	249	3.37	24.97	359	5922623	5922624	2	AT1G17290	5922630	5926400	+	upstream	-7	6	NearestLocation
AT1G17380	Protein TIFY 11A	RepAll_peak_2678	chr1	5954798	5955443	142	2.52	14.23	288	5955086	5955087	2	AT1G17380	5955488	5957212	-	downstream	2126	401	Overlapping
AT1G17380	Protein TIFY 11A	RepAll_peak_2680	chr1	5957461	5958612	257	3.09	25.79	582	5958043	5958044	2	AT1G17380	5955488	5957212	-	upstream	-831	831	NearestLocation
AT1G17495	AT1G17495	RepAll_peak_2701	chr1	6014344	6015527	318	3.77	31.81	846	6015190	6015191	2	AT1G17495	6009570	6013742	-	upstream	-1448	1448	NearestLocation
AT1G17620	AT1G17620	RepAll_peak_2712	chr1	6061854	6063096	342	3.9	34.21	242	6062096	6062097	2	AT1G17620	6062216	6063291	+	upstream	-120	119	NearestLocation
AT1G17850	AT1G17850	RepAll_peak_2742	chr1	6148498	6149943	445	4.32	44.51	654	6149152	6149153	2	AT1G17850	6145926	6148940	-	upstream	-212	212	Overlapping
AT1G17860	AT1G17860	RepAll_peak_2742	chr1	6148498	6149943	445	4.32	44.51	654	6149152	6149153	2	AT1G17860	6149301	6150038	+	upstream	-149	148	NearestLocation
AT1G17870	AT1G17870	RepAll_peak_2742	chr1	6148498	6149943	445	4.32	44.51	654	6149152	6149153	2	AT1G17870	6149939	6152222	-	downstream	3070	786	Overlapping
AT1G17870	AT1G17870	RepAll_peak_2744	chr1	6151938	6152651	124	2.48	12.44	408	6152346	6152347	2	AT1G17870	6149939	6152222	-	upstream	-124	124	NearestLocation
AT1G17940	AT1G17940	RepAll_peak_2750	chr1	6172972	6175034	392	4.16	39.2	906	6173878	6173879	2	AT1G17940	6169341	6173222	-	upstream	-656	656	NearestLocation
AT1G18200	AT1G18200	RepAll_peak_2789	chr1	6266429	6269537	348	3.93	34.83	774	6267203	6267204	2	AT1G18200	6265416	6266937	-	upstream	-266	266	NearestLocation
AT1G18210	Probable calcium-binding protein CML27	RepAll_peak_2789	chr1	6266429	6269537	348	3.93	34.83	774	6267203	6267204	2	AT1G18210	6266609	6268828	-	inside	1625	594	Overlapping
AT1G18290	AT1G18290	RepAll_peak_2798	chr1	6296959	6299576	326	3.43	32.66	2210	6299169	6299170	2	AT1G18290	6297364	6298328	+	downstream	1805	841	Overlapping
AT1G18300	Nudix hydrolase 4	RepAll_peak_2798	chr1	6296959	6299576	326	3.43	32.66	2210	6299169	6299170	2	AT1G18300	6299687	6301086	+	upstream	-518	517	NearestLocation
AT1G18330	AT1G18330	RepAll_peak_2803	chr1	6307427	6309291	668	5.33	66.87	785	6308212	6308213	2	AT1G18330	6305966	6308013	-	upstream	-199	199	NearestLocation
AT1G18335	AT1G18335	RepAll_peak_2805	chr1	6311224	6311488	136	2.51	13.64	135	6311359	6311360	2	AT1G18335	6309041	6311326	-	upstream	-33	33	NearestLocation
AT1G18335	AT1G18335	RepAll_peak_2803	chr1	6307427	6309291	668	5.33	66.87	785	6308212	6308213	2	AT1G18335	6309041	6311326	-	downstream	3114	828	Overlapping
AT1G18370	AT1G18370	RepAll_peak_2810	chr1	6324235	6328108	717	5.68	71.72	625	6324860	6324861	2	AT1G18370	6319650	6324222	-	upstream	-638	638	NearestLocation
AT1G18390	Putative serine/threonine-protein kinase At1g18390	RepAll_peak_2810	chr1	6324235	6328108	717	5.68	71.72	625	6324860	6324861	2	AT1G18390	6325642	6330098	+	upstream	-782	781	Overlapping
AT1G18400	Transcription factor BEE 1	RepAll_peak_2814	chr1	6334137	6336218	648	5.38	64.89	1819	6335956	6335957	2	AT1G18400	6331398	6333743	+	downstream	4558	2213	NearestLocation
AT1G18400	Transcription factor BEE 1	RepAll_peak_2813	chr1	6332886	6333924	451	4.36	45.17	596	6333482	6333483	2	AT1G18400	6331398	6333743	+	inside	2084	260	NearestLocation
AT1G18400	Transcription factor BEE 1	RepAll_peak_2812	chr1	6330775	6332076	379	4.1	37.93	443	6331218	6331219	2	AT1G18400	6331398	6333743	+	upstream	-180	179	NearestLocation
AT1G18470	AT1G18470	RepAll_peak_2827	chr1	6359987	6360505	217	3.17	21.77	232	6360219	6360220	2	AT1G18470	6356131	6360192	-	upstream	-27	27	NearestLocation
AT1G18570	AT1G18570	RepAll_peak_2840	chr1	6388100	6391112	181	2.77	18.19	1825	6389925	6389926	2	AT1G18570	6389411	6391267	+	inside	514	514	NearestLocation
AT1G18740	AT1G18740	RepAll_peak_2879	chr1	6463260	6465481	648	5.38	64.89	374	6463634	6463635	2	AT1G18740	6463922	6465476	+	upstream	-288	287	NearestLocation
AT1G18900	Pentatricopeptide repeat-containing protein At1g18900	RepAll_peak_2910	chr1	6528066	6529141	191	2.58	19.18	398	6528464	6528465	2	AT1G18900	6528984	6532614	+	upstream	-520	519	NearestLocation
AT1G18990	AT1G18990	RepAll_peak_2919	chr1	6557489	6558594	324	3.8	32.41	619	6558108	6558109	2	AT1G18990	6558678	6560489	-	downstream	2381	569	Overlapping
AT1G18990	AT1G18990	RepAll_peak_2920	chr1	6560517	6561615	266	3.25	26.6	396	6560913	6560914	2	AT1G18990	6558678	6560489	-	upstream	-424	424	NearestLocation
AT1G19000	AT1G19000	RepAll_peak_2920	chr1	6560517	6561615	266	3.25	26.6	396	6560913	6560914	2	AT1G19000	6560792	6562786	-	inside	1873	121	Overlapping
AT1G19000	AT1G19000	RepAll_peak_2921	chr1	6562388	6564083	281	3.48	28.12	449	6562837	6562838	2	AT1G19000	6560792	6562786	-	upstream	-51	51	NearestLocation
AT1G19010	AT1G19010	RepAll_peak_2924	chr1	6567438	6568968	417	4.29	41.77	435	6567873	6567874	2	AT1G19010	6565494	6567525	+	downstream	2379	348	Overlapping
AT1G19020	AT1G19020	RepAll_peak_2924	chr1	6567438	6568968	417	4.29	41.77	435	6567873	6567874	2	AT1G19020	6568073	6568597	+	upstream	-200	199	NearestLocation
AT1G19025	AT1G19025	RepAll_peak_2926	chr1	6571180	6571595	127	2.54	12.75	189	6571369	6571370	2	AT1G19025	6568853	6570939	+	downstream	2516	430	Overlapping
AT1G19025	AT1G19025	RepAll_peak_2924	chr1	6567438	6568968	417	4.29	41.77	435	6567873	6567874	2	AT1G19025	6568853	6570939	+	upstream	-980	979	Overlapping
AT1G19050	Two-component response regulator ARR7	RepAll_peak_2929	chr1	6578039	6581809	864	4.91	86.41	1326	6579365	6579366	2	AT1G19050	6577833	6579178	-	upstream	-187	187	NearestLocation
AT1G19100	AT1G19100	RepAll_peak_2933	chr1	6601389	6602524	360	4	36.06	395	6601784	6601785	2	AT1G19100	6594930	6601355	+	downstream	6854	429	Overlapping
AT1G19110	AT1G19110	RepAll_peak_2933	chr1	6601389	6602524	360	4	36.06	395	6601784	6601785	2	AT1G19110	6602126	6605908	+	upstream	-342	341	NearestLocation
AT1G19180	Protein TIFY 10A	RepAll_peak_2943	chr1	6623030	6624430	110	2.41	11.09	558	6623588	6623589	2	AT1G19180	6622094	6623620	+	inside	1494	31	Overlapping
AT1G19180	Protein TIFY 10A	RepAll_peak_2942	chr1	6619104	6622926	440	3.79	44.03	1853	6620957	6620958	2	AT1G19180	6622094	6623620	+	upstream	-1137	1136	NearestLocation
AT1G19210	Ethylene-responsive transcription factor ERF017	RepAll_peak_2946	chr1	6626347	6627047	233	3.27	23.35	393	6626740	6626741	2	AT1G19210	6626822	6627530	-	downstream	790	81	NearestLocation
AT1G19210	Ethylene-responsive transcription factor ERF017	RepAll_peak_2947	chr1	6627226	6628398	495	4.55	49.54	617	6627843	6627844	2	AT1G19210	6626822	6627530	-	upstream	-313	313	NearestLocation
AT1G19220	Auxin response factor 19	RepAll_peak_2947	chr1	6627226	6628398	495	4.55	49.54	617	6627843	6627844	2	AT1G19220	6628068	6633087	-	downstream	5244	224	Overlapping
AT1G19220	Auxin response factor 19	RepAll_peak_2951	chr1	6636599	6637273	336	3.86	33.61	388	6636987	6636988	2	AT1G19220	6628068	6633087	-	upstream	-3900	3900	NearestLocation
AT1G19220	Auxin response factor 19	RepAll_peak_2949	chr1	6632632	6635331	379	4.1	37.93	458	6633090	6633091	2	AT1G19220	6628068	6633087	-	upstream	-3	3	NearestLocation
AT1G19310	AT1G19310	RepAll_peak_2981	chr1	6677207	6678355	421	3.59	42.19	604	6677811	6677812	2	AT1G19310	6676234	6677673	-	upstream	-138	138	NearestLocation
AT1G19330	AT1G19330	RepAll_peak_2983	chr1	6683249	6684778	335	3.83	33.51	379	6683628	6683629	2	AT1G19330	6680563	6683533	-	upstream	-95	95	NearestLocation
AT1G19340	Methyltransferase-like protein 2	RepAll_peak_2984	chr1	6686618	6687633	498	4.69	49.8	598	6687216	6687217	2	AT1G19340	6684751	6687116	+	downstream	2465	100	Overlapping
AT1G19350	Protein BRASSINAZOLE-RESISTANT 2	RepAll_peak_2985	chr1	6687750	6688931	195	2.86	19.59	845	6688595	6688596	2	AT1G19350	6688522	6690414	+	inside	73	73	NearestLocation
AT1G19350	Protein BRASSINAZOLE-RESISTANT 2	RepAll_peak_2984	chr1	6686618	6687633	498	4.69	49.8	598	6687216	6687217	2	AT1G19350	6688522	6690414	+	upstream	-1306	1305	NearestLocation
AT1G19373	AT1G19373	RepAll_peak_2990	chr1	6696681	6699201	168	2.84	16.8	1229	6697910	6697911	2	AT1G19373	6697178	6697253	+	downstream	732	657	Overlapping
AT1G19376	AT1G19376	RepAll_peak_2990	chr1	6696681	6699201	168	2.84	16.8	1229	6697910	6697911	2	AT1G19376	6697438	6697524	+	downstream	472	386	Overlapping
AT1G19380	AT1G19380	RepAll_peak_2990	chr1	6696681	6699201	168	2.84	16.8	1229	6697910	6697911	2	AT1G19380	6698058	6698824	+	upstream	-148	147	NearestLocation
AT1G19400	AT1G19400	RepAll_peak_2995	chr1	6713402	6714844	283	3.57	28.32	977	6714379	6714380	2	AT1G19400	6712038	6714252	-	upstream	-127	127	NearestLocation
AT1G19410	AT1G19410	RepAll_peak_2995	chr1	6713402	6714844	283	3.57	28.32	977	6714379	6714380	2	AT1G19410	6714492	6716439	-	downstream	2060	112	Overlapping
AT1G19460	Kelch repeat-containing protein At1g19460	RepAll_peak_3002	chr1	6737563	6738278	427	4.05	42.75	297	6737860	6737861	2	AT1G19460	6738484	6739734	+	upstream	-624	623	NearestLocation
AT1G19660	AT1G19660	RepAll_peak_3019	chr1	6799387	6800541	131	2.58	13.18	508	6799895	6799896	2	AT1G19660	6799981	6802685	-	downstream	2790	85	Overlapping
AT1G19660	AT1G19660	RepAll_peak_3020	chr1	6802323	6803694	271	3.5	27.19	868	6803191	6803192	2	AT1G19660	6799981	6802685	-	upstream	-506	506	NearestLocation
AT1G19670	Chlorophyllase-1	RepAll_peak_3020	chr1	6802323	6803694	271	3.5	27.19	868	6803191	6803192	2	AT1G19670	6803611	6805044	-	downstream	1853	419	Overlapping
AT1G19770	Probable purine permease 14	RepAll_peak_3035	chr1	6831653	6832892	473	4.07	47.34	721	6832374	6832375	2	AT1G19770	6832347	6833837	+	inside	27	27	NearestLocation
AT1G19870	Protein IQ-DOMAIN 32	RepAll_peak_3066	chr1	6894492	6895140	187	2.97	18.73	319	6894811	6894812	2	AT1G19870	6895015	6898725	-	downstream	3914	203	Overlapping
AT1G19870	Protein IQ-DOMAIN 32	RepAll_peak_3069	chr1	6898594	6900177	266	3.22	26.63	108	6898702	6898703	2	AT1G19870	6895015	6898725	-	inside	23	22	NearestLocation
AT1G19910	V-type proton ATPase 16 kDa proteolipid subunit c2	RepAll_peak_3077	chr1	6910117	6912039	498	4.69	49.8	1373	6911490	6911491	2	AT1G19910	6913229	6914594	+	upstream	-1739	1738	NearestLocation
AT1G19910	V-type proton ATPase 16 kDa proteolipid subunit c2	RepAll_peak_3078	chr1	6913078	6913552	319	3.66	31.97	139	6913217	6913218	2	AT1G19910	6913229	6914594	+	upstream	-12	11	NearestLocation
AT1G20010	Tubulin beta-5 chain	RepAll_peak_3092	chr1	6938749	6942106	366	4.03	36.68	752	6939501	6939502	2	AT1G20010	6937795	6940582	-	inside	1081	1080	NearestLocation
AT1G20030	AT1G20030	RepAll_peak_3096	chr1	6945074	6947135	484	4.62	48.43	1373	6946447	6946448	2	AT1G20030	6945425	6947344	+	inside	1022	896	NearestLocation
AT1G20070	AT1G20070	RepAll_peak_3103	chr1	6958915	6960060	404	4.23	40.48	471	6959386	6959387	2	AT1G20070	6958010	6959123	-	upstream	-263	263	NearestLocation
AT1G20300	Pentatricopeptide repeat-containing protein At1g20300, mitochondrial	RepAll_peak_3126	chr1	7031600	7032717	271	3.5	27.19	486	7032086	7032087	2	AT1G20300	7029629	7031535	+	downstream	2457	551	Overlapping
AT1G20310	AT1G20310	RepAll_peak_3126	chr1	7031600	7032717	271	3.5	27.19	486	7032086	7032087	2	AT1G20310	7032290	7033208	+	upstream	-204	203	NearestLocation
AT1G20330	24-methylenesterol C-methyltransferase 2	RepAll_peak_3129	chr1	7037484	7041070	831	5.41	83.11	756	7038240	7038241	2	AT1G20330	7038688	7040159	-	downstream	1919	447	NearestLocation
AT1G20440	Dehydrin COR47	RepAll_peak_3144	chr1	7086337	7086788	186	2.8	18.65	320	7086657	7086658	2	AT1G20440	7084409	7085772	-	upstream	-885	885	NearestLocation
AT1G20620	Catalase-3	RepAll_peak_3171	chr1	7141411	7147538	525	4.82	52.58	2567	7143978	7143979	2	AT1G20620	7143067	7146540	+	inside	911	911	NearestLocation
AT1G20630	Catalase-1; Catalase	RepAll_peak_3172	chr1	7149552	7152128	671	5.48	67.14	995	7150547	7150548	2	AT1G20630	7146636	7149977	+	downstream	3911	570	Overlapping
AT1G20650	AT1G20650	RepAll_peak_3177	chr1	7159845	7161068	212	3.14	21.25	838	7160683	7160684	2	AT1G20650	7158244	7160526	-	upstream	-157	157	NearestLocation
AT1G20693	AT1G20693	RepAll_peak_3187	chr1	7178508	7180718	158	2.41	15.89	987	7179495	7179496	2	AT1G20693	7176775	7178820	+	downstream	2720	675	Overlapping
AT1G20693	AT1G20693	RepAll_peak_3185	chr1	7176315	7177132	185	2.74	18.53	281	7176596	7176597	2	AT1G20693	7176775	7178820	+	upstream	-179	178	Overlapping
AT1G20770	AT1G20770	RepAll_peak_3195	chr1	7216611	7217280	283	3.52	28.33	351	7216962	7216963	2	AT1G20770	7215015	7216741	-	upstream	-221	221	Overlapping
AT1G20780	U-box domain-containing protein 44	RepAll_peak_3195	chr1	7216611	7217280	283	3.52	28.33	351	7216962	7216963	2	AT1G20780	7217128	7220784	+	upstream	-166	165	NearestLocation
AT1G20850	Xylem cysteine proteinase 2	RepAll_peak_3208	chr1	7250105	7252072	270	3.42	27.01	668	7250773	7250774	2	AT1G20850	7252174	7253731	+	upstream	-1401	1400	NearestLocation
AT1G21000	AT1G21000	RepAll_peak_3243	chr1	7338359	7344102	568	5.02	56.83	1317	7339676	7339677	2	AT1G21000	7337728	7339452	+	downstream	1948	224	NearestLocation
AT1G21000	AT1G21000	RepAll_peak_3242	chr1	7335972	7338217	168	2.79	16.84	1842	7337814	7337815	2	AT1G21000	7337728	7339452	+	inside	86	86	NearestLocation
AT1G21010	AT1G21010	RepAll_peak_3246	chr1	7346674	7350455	648	5.38	64.89	1950	7348624	7348625	2	AT1G21010	7346156	7346973	+	downstream	2468	1651	NearestLocation
AT1G21010	AT1G21010	RepAll_peak_3244	chr1	7344486	7344944	131	2.58	13.18	240	7344726	7344727	2	AT1G21010	7346156	7346973	+	upstream	-1430	1429	NearestLocation
AT1G21010	AT1G21010	RepAll_peak_3245	chr1	7345670	7346573	228	3.24	22.82	544	7346214	7346215	2	AT1G21010	7346156	7346973	+	inside	58	58	NearestLocation
AT1G21050	AT1G21050	RepAll_peak_3249	chr1	7367765	7371901	835	6.18	83.56	1295	7369060	7369061	2	AT1G21050	7366775	7367678	+	downstream	2285	1382	NearestLocation
AT1G21080	AT1G21080	RepAll_peak_3255	chr1	7382162	7383010	348	3.93	34.83	396	7382558	7382559	2	AT1G21080	7378538	7382661	-	inside	103	102	NearestLocation
AT1G21100	AT1G21100	RepAll_peak_3257	chr1	7387742	7390409	225	3.03	22.5	930	7388672	7388673	2	AT1G21100	7386839	7388428	-	upstream	-244	244	NearestLocation
AT1G21110	AT1G21110	RepAll_peak_3259	chr1	7391034	7392322	656	5.42	65.64	712	7391746	7391747	2	AT1G21110	7389981	7391553	-	upstream	-193	193	NearestLocation
AT1G21120	AT1G21120	RepAll_peak_3263	chr1	7396198	7401632	604	5.19	60.45	733	7396931	7396932	2	AT1G21120	7395228	7396773	-	upstream	-158	158	NearestLocation
AT1G21380	AT1G21380	RepAll_peak_3295	chr1	7488148	7489813	537	4.53	53.74	770	7488918	7488919	2	AT1G21380	7485636	7488713	-	upstream	-205	205	NearestLocation
AT1G21390	AT1G21390	RepAll_peak_3295	chr1	7488148	7489813	537	4.53	53.74	770	7488918	7488919	2	AT1G21390	7489151	7490737	-	downstream	1819	232	Overlapping
AT1G21390	AT1G21390	RepAll_peak_3296	chr1	7490317	7491768	168	2.69	16.83	413	7490730	7490731	2	AT1G21390	7489151	7490737	-	inside	7	6	NearestLocation
AT1G21400	AT1G21400	RepAll_peak_3299	chr1	7493544	7494937	221	3.11	22.15	715	7494259	7494260	2	AT1G21400	7493426	7496710	+	inside	833	833	NearestLocation
AT1G21510	AT1G21510	RepAll_peak_3317	chr1	7532967	7533580	260	3.41	26.02	341	7533308	7533309	2	AT1G21510	7531312	7532629	-	upstream	-679	679	NearestLocation
AT1G21520	AT1G21520	RepAll_peak_3317	chr1	7532967	7533580	260	3.41	26.02	341	7533308	7533309	2	AT1G21520	7534154	7534789	-	downstream	1481	845	Overlapping
AT1G21580	Uncharacterized protein At1g21580	RepAll_peak_3337	chr1	7565519	7566714	619	5.25	61.92	641	7566160	7566161	2	AT1G21580	7557262	7565803	-	upstream	-357	357	NearestLocation
AT1G21590	AT1G21590	RepAll_peak_3340	chr1	7569740	7571285	539	4.89	53.98	1213	7570953	7570954	2	AT1G21590	7566232	7569902	-	upstream	-1051	1051	NearestLocation
AT1G21590	AT1G21590	RepAll_peak_3337	chr1	7565519	7566714	619	5.25	61.92	641	7566160	7566161	2	AT1G21590	7566232	7569902	-	downstream	3742	71	Overlapping
AT1G21600	AT1G21600	RepAll_peak_3340	chr1	7569740	7571285	539	4.89	53.98	1213	7570953	7570954	2	AT1G21600	7570886	7573846	-	inside	2893	67	Overlapping
AT1G21660	AT1G21660	RepAll_peak_3351	chr1	7608958	7610481	477	4.59	47.75	455	7609413	7609414	2	AT1G21660	7605699	7609065	+	downstream	3714	348	Overlapping
AT1G21660	AT1G21660	RepAll_peak_3350	chr1	7605279	7606050	145	2.68	14.5	418	7605697	7605698	2	AT1G21660	7605699	7609065	+	upstream	-2	1	NearestLocation
AT1G21670	AT1G21670	RepAll_peak_3351	chr1	7608958	7610481	477	4.59	47.75	455	7609413	7609414	2	AT1G21670	7610398	7612682	+	upstream	-985	984	NearestLocation
AT1G21670	AT1G21670	RepAll_peak_3354	chr1	7611869	7615543	186	2.8	18.65	836	7612705	7612706	2	AT1G21670	7610398	7612682	+	downstream	2307	23	Overlapping
AT1G21810	Filament-like plant protein 2	RepAll_peak_3370	chr1	7659218	7660171	354	3.96	35.44	630	7659848	7659849	2	AT1G21810	7656399	7658634	-	upstream	-1214	1214	NearestLocation
AT1G21835	AT1G21835	RepAll_peak_3371	chr1	7660273	7665886	779	5.95	77.97	4709	7664982	7664983	2	AT1G21835	7665664	7665936	+	upstream	-682	681	NearestLocation
AT1G22275	Synaptonemal complex protein 2	RepAll_peak_3452	chr1	7872637	7874279	300	3.67	30.05	915	7873552	7873553	2	AT1G22275	7867133	7872618	+	downstream	6419	934	Overlapping
AT1G22280	Probable protein phosphatase 2C 9	RepAll_peak_3452	chr1	7872637	7874279	300	3.67	30.05	915	7873552	7873553	2	AT1G22280	7873867	7875878	+	upstream	-315	314	NearestLocation
AT1G22330	AT1G22330	RepAll_peak_3463	chr1	7888465	7889765	709	5.65	70.95	464	7888929	7888930	2	AT1G22330	7886542	7889534	+	inside	2387	604	NearestLocation
AT1G22330	AT1G22330	RepAll_peak_3461	chr1	7885551	7887155	115	2.44	11.5	818	7886369	7886370	2	AT1G22330	7886542	7889534	+	upstream	-173	172	NearestLocation
AT1G22360	AT1G22360	RepAll_peak_3467	chr1	7894863	7898955	920	6.46	92.06	2824	7897687	7897688	2	AT1G22360	7894858	7897591	-	upstream	-96	96	NearestLocation
AT1G22370	AT1G22370	RepAll_peak_3468	chr1	7899441	7900356	398	4.19	39.83	644	7900085	7900086	2	AT1G22370	7898013	7899879	-	upstream	-206	206	NearestLocation
AT1G22370	AT1G22370	RepAll_peak_3467	chr1	7894863	7898955	920	6.46	92.06	2824	7897687	7897688	2	AT1G22370	7898013	7899879	-	downstream	2192	325	Overlapping
AT1G22380	AT1G22380	RepAll_peak_3468	chr1	7899441	7900356	398	4.19	39.83	644	7900085	7900086	2	AT1G22380	7900387	7902332	-	downstream	2247	301	Overlapping
AT1G22400	Cytokinin-O-glucosyltransferase 2	RepAll_peak_3471	chr1	7903845	7907850	504	4.38	50.42	3105	7906950	7906951	2	AT1G22400	7903660	7906673	-	upstream	-277	277	NearestLocation
AT1G22570	AT1G22570	RepAll_peak_3513	chr1	7974294	7975957	457	4.49	45.73	1087	7975381	7975382	2	AT1G22570	7976620	7978573	-	downstream	3192	1238	NearestLocation
AT1G22640	Transcription factor MYB3	RepAll_peak_3532	chr1	8005875	8006100	136	2.61	13.62	133	8006008	8006009	2	AT1G22640	8006195	8007428	+	upstream	-187	186	NearestLocation
AT1G22640	Transcription factor MYB3	RepAll_peak_3537	chr1	8010473	8011102	477	4.59	47.75	369	8010842	8010843	2	AT1G22640	8006195	8007428	+	downstream	4647	3414	NearestLocation
AT1G22640	Transcription factor MYB3	RepAll_peak_3535	chr1	8008424	8009111	249	3.37	24.97	498	8008922	8008923	2	AT1G22640	8006195	8007428	+	downstream	2727	1494	NearestLocation
AT1G22640	Transcription factor MYB3	RepAll_peak_3531	chr1	8004528	8005718	339	3.79	33.9	883	8005411	8005412	2	AT1G22640	8006195	8007428	+	upstream	-784	783	NearestLocation
AT1G22640	Transcription factor MYB3	RepAll_peak_3536	chr1	8009291	8010212	266	3.47	26.63	305	8009596	8009597	2	AT1G22640	8006195	8007428	+	downstream	3401	2168	NearestLocation
AT1G22767	AT1G22767	RepAll_peak_3560	chr1	8059015	8059710	202	3.07	20.23	548	8059563	8059564	2	AT1G22767	8061042	8061176	-	downstream	1613	1478	NearestLocation
AT1G22767	AT1G22767	RepAll_peak_3561	chr1	8060353	8062321	764	5.43	76.49	658	8061011	8061012	2	AT1G22767	8061042	8061176	-	downstream	165	30	NearestLocation
AT1G22770	Protein GIGANTEA	RepAll_peak_3561	chr1	8060353	8062321	764	5.43	76.49	658	8061011	8061012	2	AT1G22770	8061844	8067716	+	upstream	-833	832	Overlapping
AT1G22810	Ethylene-responsive transcription factor ERF019	RepAll_peak_3573	chr1	8074743	8076223	498	4.69	49.8	1047	8075790	8075791	2	AT1G22810	8074231	8075037	-	upstream	-753	753	NearestLocation
AT1G22830	Pentatricopeptide repeat-containing protein At1g22830	RepAll_peak_3573	chr1	8074743	8076223	498	4.69	49.8	1047	8075790	8075791	2	AT1G22830	8076573	8079116	+	upstream	-783	782	Overlapping
AT1G22990	AT1G22990	RepAll_peak_3605	chr1	8140756	8141559	255	3.4	25.52	340	8141096	8141097	2	AT1G22990	8139165	8140202	+	downstream	1931	894	NearestLocation
AT1G22990	AT1G22990	RepAll_peak_3604	chr1	8137917	8138608	154	2.74	15.41	501	8138418	8138419	2	AT1G22990	8139165	8140202	+	upstream	-747	746	NearestLocation
AT1G23020	AT1G23020	RepAll_peak_3617	chr1	8154774	8155215	111	2.37	11.11	102	8154876	8154877	2	AT1G23020	8150070	8153530	-	upstream	-1346	1346	NearestLocation
AT1G23020	AT1G23020	RepAll_peak_3615	chr1	8153262	8154342	377	4.08	37.77	448	8153710	8153711	2	AT1G23020	8150070	8153530	-	upstream	-180	180	NearestLocation
AT1G23080	Auxin efflux carrier component 7	RepAll_peak_3640	chr1	8180927	8181880	477	4.59	47.75	478	8181405	8181406	2	AT1G23080	8180577	8183570	-	inside	2165	828	NearestLocation
AT1G23390	F-box/kelch-repeat protein At1g23390	RepAll_peak_3687	chr1	8308387	8312059	333	3.34	33.3	895	8309282	8309283	2	AT1G23390	8309112	8310649	-	inside	1367	170	NearestLocation
AT1G23440	AT1G23440	RepAll_peak_3692	chr1	8321192	8322222	312	3.73	31.22	356	8321548	8321549	2	AT1G23440	8321680	8324240	+	upstream	-132	131	NearestLocation
AT1G23480	Probable mannan synthase 3	RepAll_peak_3698	chr1	8336083	8336899	264	3.38	26.47	482	8336565	8336566	2	AT1G23480	8333020	8336385	+	downstream	3545	180	Overlapping
AT1G23480	Probable mannan synthase 3	RepAll_peak_3695	chr1	8332294	8333112	233	3.27	23.35	632	8332926	8332927	2	AT1G23480	8333020	8336385	+	upstream	-94	93	NearestLocation
AT1G23490	ADP-ribosylation factor 2	RepAll_peak_3698	chr1	8336083	8336899	264	3.38	26.47	482	8336565	8336566	2	AT1G23490	8336683	8338672	+	upstream	-118	117	NearestLocation
AT1G23550	AT1G23550	RepAll_peak_3701	chr1	8349600	8353175	300	3.67	30.05	2836	8352436	8352437	2	AT1G23550	8350793	8352791	+	inside	1643	354	NearestLocation
AT1G23560	AT1G23560	RepAll_peak_3701	chr1	8349600	8353175	300	3.67	30.05	2836	8352436	8352437	2	AT1G23560	8352615	8354262	-	downstream	1826	178	Overlapping
AT1G23710	AT1G23710	RepAll_peak_3705	chr1	8383640	8387019	709	5.65	70.95	1231	8384871	8384872	2	AT1G23710	8385251	8386426	+	upstream	-380	379	NearestLocation
AT1G24120	Chaperone protein dnaJ 16	RepAll_peak_3748	chr1	8531927	8533785	244	3.34	24.43	318	8532245	8532246	2	AT1G24120	8529143	8532212	-	upstream	-33	33	NearestLocation
AT1G24150	Formin-like protein 4	RepAll_peak_3757	chr1	8547674	8549539	162	2.32	16.27	1460	8549134	8549135	2	AT1G24150	8549518	8551993	+	upstream	-384	383	NearestLocation
AT1G24170	AT1G24170	RepAll_peak_3762	chr1	8555709	8558686	130	2.43	13	956	8556665	8556666	2	AT1G24170	8557216	8558832	-	downstream	2167	550	Overlapping
AT1G24170	AT1G24170	RepAll_peak_3763	chr1	8558801	8561001	582	5.09	58.27	1490	8560291	8560292	2	AT1G24170	8557216	8558832	-	upstream	-1459	1459	NearestLocation
AT1G24640	AT1G24640	RepAll_peak_3808	chr1	8727714	8728674	306	3.7	30.63	769	8728483	8728484	2	AT1G24640	8729280	8732681	+	upstream	-797	796	NearestLocation
AT1G24822	AT1G24822	RepAll_peak_3823	chr1	8775540	8776953	124	2.5	12.49	169	8775709	8775710	2	AT1G24822	8774997	8777882	-	inside	2173	712	Overlapping
AT1G24822	AT1G24822	RepAll_peak_3824	chr1	8777066	8778250	344	3.82	34.49	586	8777652	8777653	2	AT1G24822	8774997	8777882	-	inside	230	229	NearestLocation
AT1G24851	AT1G24851	RepAll_peak_3824	chr1	8777066	8778250	344	3.82	34.49	586	8777652	8777653	2	AT1G24851	8778280	8779056	+	upstream	-628	627	Overlapping
AT1G24880	UDP-3-O-[3-hydroxymyristoyl] N-acetylglucosamine deacetylase	RepAll_peak_3824	chr1	8777066	8778250	344	3.82	34.49	586	8777652	8777653	2	AT1G24880	8775901	8783775	+	inside	1751	1751	Overlapping
AT1G24880	UDP-3-O-[3-hydroxymyristoyl] N-acetylglucosamine deacetylase	RepAll_peak_3823	chr1	8775540	8776953	124	2.5	12.49	169	8775709	8775710	2	AT1G24880	8775901	8783775	+	upstream	-192	191	NearestLocation
AT1G24996	AT1G24996	RepAll_peak_3832	chr1	8798119	8800751	311	3.67	31.1	1992	8800111	8800112	2	AT1G24996	8799520	8800410	-	inside	299	298	NearestLocation
AT1G25025	AT1G25025	RepAll_peak_3832	chr1	8798119	8800751	311	3.67	31.1	1992	8800111	8800112	2	AT1G25025	8800808	8801584	+	upstream	-697	696	Overlapping
AT1G25054	UDP-3-O-[3-hydroxymyristoyl] N-acetylglucosamine deacetylase	RepAll_peak_3832	chr1	8798119	8800751	311	3.67	31.1	1992	8800111	8800112	2	AT1G25054	8798483	8806360	+	inside	1628	1628	Overlapping
AT1G25097	AT1G25097	RepAll_peak_3839	chr1	8812399	8815171	243	3.02	24.3	2189	8814588	8814589	2	AT1G25097	8811905	8814788	-	inside	200	199	NearestLocation
AT1G25098	AT1G25098	RepAll_peak_3839	chr1	8812399	8815171	243	3.02	24.3	2189	8814588	8814589	2	AT1G25098	8812811	8814450	+	downstream	1777	138	Overlapping
AT1G25112	AT1G25112	RepAll_peak_3839	chr1	8812399	8815171	243	3.02	24.3	2189	8814588	8814589	2	AT1G25112	8815186	8815962	+	upstream	-598	597	Overlapping
AT1G25175	AT1G25175	RepAll_peak_3844	chr1	8826823	8829518	209	2.67	20.91	2184	8829007	8829008	2	AT1G25175	8827286	8829320	+	inside	1721	312	Overlapping
AT1G25180	AT1G25180	RepAll_peak_3844	chr1	8826823	8829518	209	2.67	20.91	2184	8829007	8829008	2	AT1G25180	8829564	8830340	+	upstream	-557	556	NearestLocation
AT1G25220	AT1G25220	RepAll_peak_3851	chr1	8839217	8841260	163	2.66	16.38	371	8839588	8839589	2	AT1G25220	8836835	8839549	-	upstream	-39	39	NearestLocation
AT1G25230	Purple acid phosphatase 4	RepAll_peak_3852	chr1	8841614	8843471	366	4.03	36.68	1488	8843102	8843103	2	AT1G25230	8840402	8842317	-	upstream	-785	785	NearestLocation
AT1G25230	Purple acid phosphatase 4	RepAll_peak_3851	chr1	8839217	8841260	163	2.66	16.38	371	8839588	8839589	2	AT1G25230	8840402	8842317	-	downstream	2729	813	Overlapping
AT1G25275	AT1G25275	RepAll_peak_3862	chr1	8860463	8862104	381	4.01	38.15	1092	8861555	8861556	2	AT1G25275	8860671	8861364	+	downstream	884	191	NearestLocation
AT1G25280	Tubby-like F-box protein 10	RepAll_peak_3863	chr1	8863600	8865162	300	3.67	30.05	504	8864104	8864105	2	AT1G25280	8863777	8866805	+	inside	327	327	NearestLocation
AT1G25400	AT1G25400	RepAll_peak_3882	chr1	8910669	8913238	568	5.02	56.83	874	8911543	8911544	2	AT1G25400	8911130	8912642	-	inside	1099	413	NearestLocation
AT1G25450	3-ketoacyl-CoA synthase 5	RepAll_peak_3895	chr1	8937815	8938669	288	3.6	28.89	416	8938231	8938232	2	AT1G25450	8938479	8940387	-	downstream	2156	247	NearestLocation
AT1G25520	AT1G25520	RepAll_peak_3907	chr1	8961372	8962364	354	3.96	35.44	535	8961907	8961908	2	AT1G25520	8962125	8964564	+	upstream	-218	217	NearestLocation
AT1G25550	AT1G25550	RepAll_peak_3913	chr1	8974324	8979951	478	3.48	47.83	2051	8976375	8976376	2	AT1G25550	8976434	8978093	+	upstream	-59	58	NearestLocation
AT1G25560	AP2/ERF and B3 domain-containing transcription repressor TEM1	RepAll_peak_3916	chr1	8987540	8988333	163	2.81	16.33	321	8987861	8987862	2	AT1G25560	8981677	8983041	-	upstream	-4820	4820	NearestLocation
AT1G25560	AP2/ERF and B3 domain-containing transcription repressor TEM1	RepAll_peak_3915	chr1	8981015	8986479	709	5.65	70.95	460	8981475	8981476	2	AT1G25560	8981677	8983041	-	downstream	1566	201	NearestLocation
AT1G26150	AT1G26150	RepAll_peak_3935	chr1	9043384	9044479	205	2.91	20.54	627	9044011	9044012	2	AT1G26150	9039628	9043288	-	upstream	-723	723	NearestLocation
AT1G26160	AT1G26160	RepAll_peak_3935	chr1	9043384	9044479	205	2.91	20.54	627	9044011	9044012	2	AT1G26160	9044441	9046979	-	downstream	2968	429	Overlapping
AT1G26270	AT1G26270	RepAll_peak_3949	chr1	9089206	9094919	430	4.14	43.04	3644	9092850	9092851	2	AT1G26270	9089524	9092457	-	upstream	-393	393	NearestLocation
AT1G26420	AT1G26420	RepAll_peak_3958	chr1	9140416	9141653	182	2.94	18.24	498	9140914	9140915	2	AT1G26420	9141567	9143304	-	downstream	2390	652	Overlapping
AT1G26420	AT1G26420	RepAll_peak_3961	chr1	9142726	9143686	342	3.9	34.21	744	9143470	9143471	2	AT1G26420	9141567	9143304	-	upstream	-166	166	NearestLocation
AT1G26430	AT1G26430	RepAll_peak_3961	chr1	9142726	9143686	342	3.9	34.21	744	9143470	9143471	2	AT1G26430	9143810	9143883	+	upstream	-340	339	Overlapping
AT1G26440	Ureide permease 5	RepAll_peak_3961	chr1	9142726	9143686	342	3.9	34.21	744	9143470	9143471	2	AT1G26440	9143967	9146050	-	downstream	2580	496	Overlapping
AT1G26440	Ureide permease 5	RepAll_peak_3962	chr1	9145774	9146199	158	2.77	15.87	303	9146077	9146078	2	AT1G26440	9143967	9146050	-	upstream	-27	27	NearestLocation
AT1G26730	AT1G26730	RepAll_peak_3997	chr1	9240709	9241445	271	3.5	27.19	353	9241062	9241063	2	AT1G26730	9241435	9244650	+	upstream	-373	372	NearestLocation
AT1G26800	AT1G26800	RepAll_peak_4014	chr1	9284921	9286887	398	4.19	39.83	1469	9286390	9286391	2	AT1G26800	9285099	9286324	-	upstream	-66	66	NearestLocation
AT1G26810	Beta-1,3-galactosyltransferase 15	RepAll_peak_4014	chr1	9284921	9286887	398	4.19	39.83	1469	9286390	9286391	2	AT1G26810	9286643	9289969	-	downstream	3579	252	Overlapping
AT1G26916	AT1G26916	RepAll_peak_4030	chr1	9326864	9327504	217	3.17	21.77	349	9327213	9327214	2	AT1G26916	9327156	9327251	+	inside	57	37	NearestLocation
AT1G26916	AT1G26916	RepAll_peak_4029	chr1	9325643	9326626	348	3.93	34.83	344	9325987	9325988	2	AT1G26916	9327156	9327251	+	upstream	-1169	1168	NearestLocation
AT1G26920	AT1G26920	RepAll_peak_4033	chr1	9328447	9331178	470	4.56	47.07	868	9329315	9329316	2	AT1G26920	9329512	9330398	+	upstream	-197	196	NearestLocation
AT1G27020	AT1G27020	RepAll_peak_4059	chr1	9377969	9379634	330	3.83	33.01	441	9378410	9378411	2	AT1G27020	9378559	9380692	+	upstream	-149	148	NearestLocation
AT1G27045	AT1G27045	RepAll_peak_4067	chr1	9393160	9394220	168	2.84	16.8	335	9393495	9393496	2	AT1G27045	9391609	9393019	+	downstream	1886	476	Overlapping
AT1G27050	Homeobox-leucine zipper protein ATHB-54	RepAll_peak_4067	chr1	9393160	9394220	168	2.84	16.8	335	9393495	9393496	2	AT1G27050	9393690	9394592	+	upstream	-195	194	NearestLocation
AT1G27100	AT1G27100	RepAll_peak_4071	chr1	9406019	9412267	553	4.83	55.33	2720	9408739	9408740	2	AT1G27100	9407125	9411172	-	inside	2433	1614	NearestLocation
AT1G27210	AT1G27210	RepAll_peak_4090	chr1	9457123	9459463	417	4.29	41.77	1889	9459012	9459013	2	AT1G27210	9455368	9458026	-	upstream	-986	986	NearestLocation
AT1G27210	AT1G27210	RepAll_peak_4089	chr1	9455879	9456904	155	2.28	15.52	737	9456616	9456617	2	AT1G27210	9455368	9458026	-	inside	1410	1248	NearestLocation
AT1G27210	AT1G27210	RepAll_peak_4088	chr1	9454375	9455643	124	2.48	12.44	90	9454465	9454466	2	AT1G27210	9455368	9458026	-	downstream	3561	902	Overlapping
AT1G27285	AT1G27285	RepAll_peak_4096	chr1	9480785	9483432	458	4.39	45.82	608	9481393	9481394	2	AT1G27285	9476197	9480516	+	downstream	5196	877	Overlapping
AT1G27290	AT1G27290	RepAll_peak_4096	chr1	9480785	9483432	458	4.39	45.82	608	9481393	9481394	2	AT1G27290	9481532	9482912	+	upstream	-139	138	NearestLocation
AT1G27320	AT1G27320	RepAll_peak_4102	chr1	9492364	9492934	232	3.2	23.26	450	9492814	9492815	2	AT1G27320	9487780	9492572	+	downstream	5034	242	Overlapping
AT1G27330	AT1G27330	RepAll_peak_4102	chr1	9492364	9492934	232	3.2	23.26	450	9492814	9492815	2	AT1G27330	9492964	9494069	+	upstream	-150	149	NearestLocation
AT1G27350	AT1G27350	RepAll_peak_4106	chr1	9499311	9499944	191	2.83	19.12	215	9499526	9499527	2	AT1G27350	9498151	9499425	-	upstream	-101	101	NearestLocation
AT1G27370	Squamosa promoter-binding-like protein 10	RepAll_peak_4110	chr1	9507284	9507870	182	2.94	18.24	425	9507709	9507710	2	AT1G27370	9505201	9508481	-	inside	772	771	NearestLocation
AT1G27720	AT1G27720	RepAll_peak_4145	chr1	9647595	9650411	326	3.43	32.66	688	9648283	9648284	2	AT1G27720	9643351	9647376	-	upstream	-907	907	Overlapping
AT1G27730	AT1G27730	RepAll_peak_4145	chr1	9647595	9650411	326	3.43	32.66	688	9648283	9648284	2	AT1G27730	9648141	9649073	-	inside	790	142	NearestLocation
AT1G27920	AT1G27920	RepAll_peak_4168	chr1	9730073	9732818	182	2.94	18.24	293	9730366	9730367	2	AT1G27920	9726948	9729848	+	downstream	3418	518	Overlapping
AT1G27920	AT1G27920	RepAll_peak_4166	chr1	9725329	9726037	145	2.63	14.58	556	9725885	9725886	2	AT1G27920	9726948	9729848	+	upstream	-1063	1062	NearestLocation
AT1G27921	AT1G27921	RepAll_peak_4168	chr1	9730073	9732818	182	2.94	18.24	293	9730366	9730367	2	AT1G27921	9728124	9730331	-	upstream	-35	35	NearestLocation
AT1G27930	AT1G27930	RepAll_peak_4168	chr1	9730073	9732818	182	2.94	18.24	293	9730366	9730367	2	AT1G27930	9731260	9732719	-	downstream	2353	893	Overlapping
AT1G27970	Nuclear transport factor 2	RepAll_peak_4174	chr1	9747739	9748980	300	3.67	30.05	493	9748232	9748233	2	AT1G27970	9746811	9748467	+	inside	1421	234	Overlapping
AT1G27980	Sphingosine-1-phosphate lyase	RepAll_peak_4174	chr1	9747739	9748980	300	3.67	30.05	493	9748232	9748233	2	AT1G27980	9748737	9752769	+	upstream	-505	504	NearestLocation
AT1G28050	Zinc finger protein CONSTANS-LIKE 15	RepAll_peak_4181	chr1	9777176	9778592	637	5.28	63.75	785	9777961	9777962	2	AT1G28050	9775528	9777810	-	upstream	-151	151	NearestLocation
AT1G28130	Indole-3-acetic acid-amido synthetase GH3.17	RepAll_peak_4203	chr1	9823505	9825873	663	5.45	66.39	1527	9825032	9825033	2	AT1G28130	9825286	9828067	+	upstream	-254	253	NearestLocation
AT1G28130	Indole-3-acetic acid-amido synthetase GH3.17	RepAll_peak_4206	chr1	9827485	9828857	210	2.94	21.02	391	9827876	9827877	2	AT1G28130	9825286	9828067	+	inside	2590	190	Overlapping
AT1G28200	GEM-like protein 1	RepAll_peak_4219	chr1	9849377	9850355	450	4.46	45.06	549	9849926	9849927	2	AT1G28200	9850147	9852366	-	downstream	2440	220	Overlapping
AT1G28280	AT1G28280	RepAll_peak_4232	chr1	9884085	9887968	663	5.45	66.39	1440	9885525	9885526	2	AT1G28280	9886077	9887478	-	downstream	1953	551	NearestLocation
AT1G28330	AT1G28330	RepAll_peak_4240	chr1	9933267	9935197	264	3.34	26.44	1078	9934345	9934346	2	AT1G28330	9933884	9935271	-	inside	926	461	NearestLocation
AT1G28330	AT1G28330	RepAll_peak_4242	chr1	9935992	9936511	163	2.76	16.38	212	9936204	9936205	2	AT1G28330	9933884	9935271	-	upstream	-933	933	Overlapping
AT1G28335	AT1G28335	RepAll_peak_4242	chr1	9935992	9936511	163	2.76	16.38	212	9936204	9936205	2	AT1G28335	9937001	9937733	+	upstream	-797	796	NearestLocation
AT1G28360	Ethylene-responsive transcription factor 12	RepAll_peak_4249	chr1	9950651	9951184	154	2.74	15.41	271	9950922	9950923	2	AT1G28360	9951848	9952740	+	upstream	-926	925	NearestLocation
AT1G28360	Ethylene-responsive transcription factor 12	RepAll_peak_4252	chr1	9952681	9953104	318	3.77	31.81	250	9952931	9952932	2	AT1G28360	9951848	9952740	+	downstream	1083	191	NearestLocation
AT1G28360	Ethylene-responsive transcription factor 12	RepAll_peak_4248	chr1	9949652	9950445	158	2.77	15.87	352	9950004	9950005	2	AT1G28360	9951848	9952740	+	upstream	-1844	1843	NearestLocation
AT1G28375	AT1G28375	RepAll_peak_4256	chr1	9959021	9960635	464	4.53	46.4	1318	9960339	9960340	2	AT1G28375	9961055	9961703	+	upstream	-716	715	NearestLocation
AT1G28480	Glutaredoxin-C9	RepAll_peak_4283	chr1	10013886	10014595	400	4.1	40.03	341	10014227	10014228	2	AT1G28480	10013474	10014073	-	upstream	-154	154	NearestLocation
AT1G28580	GDSL esterase/lipase At1g28580	RepAll_peak_4292	chr1	10043809	10044619	145	2.66	14.53	397	10044206	10044207	2	AT1G28580	10044337	10046442	-	downstream	2236	130	Overlapping
AT1G28580	GDSL esterase/lipase At1g28580	RepAll_peak_4293	chr1	10045905	10047268	725	5.71	72.5	839	10046744	10046745	2	AT1G28580	10044337	10046442	-	upstream	-302	302	NearestLocation
AT1G28590	GDSL esterase/lipase At1g28590	RepAll_peak_4293	chr1	10045905	10047268	725	5.71	72.5	839	10046744	10046745	2	AT1G28590	10047276	10049300	-	downstream	2556	531	Overlapping
AT1G28660	GDSL esterase/lipase At1g28660	RepAll_peak_4304	chr1	10073110	10073948	430	4.36	43.08	448	10073558	10073559	2	AT1G28660	10071712	10073411	-	upstream	-147	147	NearestLocation
AT1G28670	GDSL esterase/lipase At1g28670	RepAll_peak_4304	chr1	10073110	10073948	430	4.36	43.08	448	10073558	10073559	2	AT1G28670	10074507	10076344	-	downstream	2786	948	Overlapping
AT1G28670	GDSL esterase/lipase At1g28670	RepAll_peak_4306	chr1	10075896	10077159	312	3.73	31.22	696	10076592	10076593	2	AT1G28670	10074507	10076344	-	upstream	-248	248	NearestLocation
AT1G28680	AT1G28680	RepAll_peak_4307	chr1	10077363	10078565	195	2.76	19.54	788	10078151	10078152	2	AT1G28680	10078189	10080029	+	upstream	-38	37	NearestLocation
AT1G28685	AT1G28685	RepAll_peak_4307	chr1	10077363	10078565	195	2.76	19.54	788	10078151	10078152	2	AT1G28685	10077923	10079643	-	inside	1492	228	Overlapping
AT1G29300	AT1G29300	RepAll_peak_4382	chr1	10249091	10249916	177	2.85	17.78	575	10249666	10249667	2	AT1G29300	10247780	10249594	-	upstream	-72	72	NearestLocation
AT1G29300	AT1G29300	RepAll_peak_4381	chr1	10247225	10248675	597	5.15	59.72	201	10247426	10247427	2	AT1G29300	10247780	10249594	-	downstream	2168	353	NearestLocation
AT1G29330	ER lumen protein retaining receptor	RepAll_peak_4390	chr1	10260677	10261499	202	3.07	20.23	541	10261218	10261219	2	AT1G29330	10258248	10261112	-	upstream	-106	106	NearestLocation
AT1G29395	AT1G29395	RepAll_peak_4401	chr1	10287856	10288489	200	2.89	20.06	181	10288037	10288038	2	AT1G29395	10288197	10289621	-	downstream	1584	159	Overlapping
AT1G29395	AT1G29395	RepAll_peak_4402	chr1	10289374	10290090	270	3.48	27.01	332	10289706	10289707	2	AT1G29395	10288197	10289621	-	upstream	-85	85	NearestLocation
AT1G29400	AT1G29400	RepAll_peak_4402	chr1	10289374	10290090	270	3.48	27.01	332	10289706	10289707	2	AT1G29400	10290040	10294630	-	downstream	4924	333	Overlapping
AT1G29400	AT1G29400	RepAll_peak_4407	chr1	10295572	10296587	238	3.3	23.89	293	10295865	10295866	2	AT1G29400	10290040	10294630	-	upstream	-1235	1235	NearestLocation
AT1G29400	AT1G29400	RepAll_peak_4406	chr1	10293273	10295138	275	3.45	27.57	1191	10294464	10294465	2	AT1G29400	10290040	10294630	-	inside	166	165	NearestLocation
AT1G29630	Exonuclease 1	RepAll_peak_4426	chr1	10353491	10354449	511	4.76	51.18	495	10353986	10353987	2	AT1G29630	10349427	10353736	+	downstream	4559	250	Overlapping
AT1G29640	AT1G29640	RepAll_peak_4426	chr1	10353491	10354449	511	4.76	51.18	495	10353986	10353987	2	AT1G29640	10355703	10356482	-	downstream	2496	1716	NearestLocation
AT1G29640	AT1G29640	RepAll_peak_4427	chr1	10354594	10357232	249	3.37	24.97	1998	10356592	10356593	2	AT1G29640	10355703	10356482	-	upstream	-110	110	NearestLocation
AT1G29690	Cinnamyl alcohol dehydrogenase; Glutathione gamma-glutamylcysteinyltransferase 1	RepAll_peak_4437	chr1	10381485	10382580	444	4.43	44.4	586	10382071	10382072	2	AT1G29690	10379020	10382123	-	inside	52	51	NearestLocation
AT1G30016	AT1G30016	RepAll_peak_4471	chr1	10520965	10521399	172	2.72	17.28	184	10521149	10521150	2	AT1G30016	10521120	10521215	-	inside	66	29	NearestLocation
AT1G30110	AT1G30110	RepAll_peak_4501	chr1	10580863	10582464	498	4.57	49.83	526	10581389	10581390	2	AT1G30110	10581735	10584080	+	upstream	-346	345	NearestLocation
AT1G30310	AT1G30310	RepAll_peak_4536	chr1	10676811	10677789	249	3.37	24.97	378	10677189	10677190	2	AT1G30310	10675489	10675935	-	upstream	-1254	1254	NearestLocation
AT1G30330	Auxin response factor 6	RepAll_peak_4544	chr1	10690286	10692378	648	5.38	64.89	1615	10691901	10691902	2	AT1G30330	10685822	10690838	-	upstream	-1063	1063	NearestLocation
AT1G30330	Auxin response factor 6	RepAll_peak_4542	chr1	10685499	10686308	324	3.8	32.41	327	10685826	10685827	2	AT1G30330	10685822	10690838	-	inside	5012	4	NearestLocation
AT1G30330	Auxin response factor 6	RepAll_peak_4545	chr1	10692587	10693435	437	4.39	43.73	536	10693123	10693124	2	AT1G30330	10685822	10690838	-	upstream	-2285	2285	NearestLocation
AT1G30330	Auxin response factor 6	RepAll_peak_4541	chr1	10684708	10685354	354	3.96	35.44	286	10684994	10684995	2	AT1G30330	10685822	10690838	-	downstream	5844	827	Overlapping
AT1G30360	AT1G30360	RepAll_peak_4554	chr1	10715223	10716453	491	4.66	49.12	418	10715641	10715642	2	AT1G30360	10715665	10718997	+	upstream	-24	23	NearestLocation
AT1G30400	AT1G30400	RepAll_peak_4568	chr1	10738605	10739391	177	2.91	17.76	143	10738748	10738749	2	AT1G30400	10727638	10738055	+	downstream	11110	693	Overlapping
AT1G30400	AT1G30400	RepAll_peak_4560	chr1	10727287	10727784	149	2.71	14.95	244	10727531	10727532	2	AT1G30400	10727638	10738055	+	upstream	-107	106	NearestLocation
AT1G30400	AT1G30400	RepAll_peak_4559	chr1	10726386	10727185	163	2.81	16.33	580	10726966	10726967	2	AT1G30400	10727638	10738055	+	upstream	-672	671	NearestLocation
AT1G30400	AT1G30400	RepAll_peak_4567	chr1	10737660	10738350	131	2.58	13.18	312	10737972	10737973	2	AT1G30400	10727638	10738055	+	inside	10334	82	Overlapping
AT1G30410	AT1G30410	RepAll_peak_4568	chr1	10738605	10739391	177	2.91	17.76	143	10738748	10738749	2	AT1G30410	10738805	10747323	+	upstream	-57	56	NearestLocation
AT1G30410	AT1G30410	RepAll_peak_4567	chr1	10737660	10738350	131	2.58	13.18	312	10737972	10737973	2	AT1G30410	10738805	10747323	+	upstream	-833	832	NearestLocation
AT1G30500	Nuclear transcription factor Y subunit A-7	RepAll_peak_4587	chr1	10806228	10807248	597	5.15	59.72	317	10806545	10806546	2	AT1G30500	10804450	10806319	-	upstream	-226	226	NearestLocation
AT1G30510	Ferredoxin--NADP reductase, root isozyme 2, chloroplastic	RepAll_peak_4587	chr1	10806228	10807248	597	5.15	59.72	317	10806545	10806546	2	AT1G30510	10806985	10809188	-	downstream	2643	439	Overlapping
AT1G30630	Coatomer subunit epsilon-1	RepAll_peak_4610	chr1	10860243	10860859	182	2.94	18.24	217	10860460	10860461	2	AT1G30630	10858298	10860261	-	upstream	-199	199	Overlapping
AT1G30640	AT1G30640	RepAll_peak_4610	chr1	10860243	10860859	182	2.94	18.24	217	10860460	10860461	2	AT1G30640	10860655	10864700	+	upstream	-195	194	NearestLocation
AT1G30690	Patellin-4	RepAll_peak_4626	chr1	10889979	10890531	137	2.34	13.75	248	10890227	10890228	2	AT1G30690	10887607	10890332	+	inside	2620	104	Overlapping
AT1G30690	Patellin-4	RepAll_peak_4624	chr1	10885871	10887871	220	2.54	22	1658	10887529	10887530	2	AT1G30690	10887607	10890332	+	upstream	-78	77	NearestLocation
AT1G30700	AT1G30700	RepAll_peak_4627	chr1	10890641	10895374	582	5.09	58.27	1819	10892460	10892461	2	AT1G30700	10892570	10894572	+	upstream	-110	109	NearestLocation
AT1G30700	AT1G30700	RepAll_peak_4626	chr1	10889979	10890531	137	2.34	13.75	248	10890227	10890228	2	AT1G30700	10892570	10894572	+	upstream	-2343	2342	NearestLocation
AT1G30720	AT1G30720	RepAll_peak_4629	chr1	10897385	10898095	330	3.83	33.01	418	10897803	10897804	2	AT1G30720	10898172	10899912	+	upstream	-369	368	NearestLocation
AT1G30720	AT1G30720	RepAll_peak_4632	chr1	10899703	10901729	404	4.23	40.48	454	10900157	10900158	2	AT1G30720	10898172	10899912	+	downstream	1985	245	Overlapping
AT1G30730	AT1G30730	RepAll_peak_4632	chr1	10899703	10901729	404	4.23	40.48	454	10900157	10900158	2	AT1G30730	10900854	10902534	+	upstream	-697	696	NearestLocation
AT1G30825	AT1G30825	RepAll_peak_4654	chr1	10956162	10957106	525	4.82	52.58	315	10956477	10956478	2	AT1G30825	10960941	10963182	+	upstream	-4464	4463	NearestLocation
AT1G30825	AT1G30825	RepAll_peak_4656	chr1	10959627	10960231	611	5.22	61.19	246	10959873	10959874	2	AT1G30825	10960941	10963182	+	upstream	-1068	1067	NearestLocation
AT1G30825	AT1G30825	RepAll_peak_4655	chr1	10957279	10959397	437	4.39	43.73	470	10957749	10957750	2	AT1G30825	10960941	10963182	+	upstream	-3192	3191	NearestLocation
AT1G31040	AT1G31040	RepAll_peak_4676	chr1	11072225	11072790	221	3.19	22.18	249	11072474	11072475	2	AT1G31040	11069793	11072291	-	upstream	-183	183	NearestLocation
AT1G31350	F-box/kelch-repeat protein SKIP25	RepAll_peak_4727	chr1	11220888	11221892	163	2.81	16.33	584	11221472	11221473	2	AT1G31350	11221335	11222786	-	inside	1314	137	NearestLocation
AT1G31350	F-box/kelch-repeat protein SKIP25	RepAll_peak_4729	chr1	11222420	11223180	266	3.47	26.63	391	11222811	11222812	2	AT1G31350	11221335	11222786	-	upstream	-25	25	NearestLocation
AT1G31355	AT1G31355	RepAll_peak_4731	chr1	11225526	11226894	868	6.31	86.81	743	11226269	11226270	2	AT1G31355	11228988	11229990	+	upstream	-2719	2718	NearestLocation
AT1G31355	AT1G31355	RepAll_peak_4732	chr1	11227496	11228843	233	3.27	23.35	338	11227834	11227835	2	AT1G31355	11228988	11229990	+	upstream	-1154	1153	NearestLocation
AT1G31358	AT1G31358	RepAll_peak_4734	chr1	11230884	11231701	756	5.85	75.61	319	11231203	11231204	2	AT1G31358	11230463	11230612	-	upstream	-591	591	NearestLocation
AT1G32200	Glycerol-3-phosphate acyltransferase, chloroplastic	RepAll_peak_4865	chr1	11601045	11601940	238	3.3	23.89	298	11601343	11601344	2	AT1G32200	11601781	11605060	-	downstream	3717	437	NearestLocation
AT1G32200	Glycerol-3-phosphate acyltransferase, chloroplastic	RepAll_peak_4866	chr1	11604751	11606087	296	3.58	29.64	1026	11605777	11605778	2	AT1G32200	11601781	11605060	-	upstream	-717	717	NearestLocation
AT1G32210	Dolichyl-diphosphooligosaccharide--protein glycosyltransferase subunit DAD1	RepAll_peak_4866	chr1	11604751	11606087	296	3.58	29.64	1026	11605777	11605778	2	AT1G32210	11605857	11607768	-	downstream	1991	79	Overlapping
AT1G32230	AT1G32230	RepAll_peak_4868	chr1	11610823	11617309	822	6.03	82.23	1196	11612019	11612020	2	AT1G32230	11612118	11616218	+	upstream	-99	98	NearestLocation
AT1G32230	AT1G32230	RepAll_peak_4870	chr1	11620066	11620603	244	3.34	24.43	223	11620289	11620290	2	AT1G32230	11612118	11616218	+	downstream	8171	4071	NearestLocation
AT1G32530	MND1-interacting protein 1	RepAll_peak_4906	chr1	11763329	11763862	250	3.17	25.03	367	11763696	11763697	2	AT1G32530	11759459	11762607	-	upstream	-1089	1089	NearestLocation
AT1G32540	AT1G32540	RepAll_peak_4908	chr1	11767356	11768150	294	3.63	29.47	246	11767602	11767603	2	AT1G32540	11767504	11769898	+	inside	98	98	NearestLocation
AT1G32540	AT1G32540	RepAll_peak_4911	chr1	11769993	11770956	373	4.06	37.3	376	11770369	11770370	2	AT1G32540	11767504	11769898	+	downstream	2865	471	NearestLocation
AT1G32640	Transcription factor MYC2	RepAll_peak_4918	chr1	11798468	11801990	277	3.53	27.75	3186	11801654	11801655	2	AT1G32640	11798810	11800988	-	upstream	-666	666	NearestLocation
AT1G32640	Transcription factor MYC2	RepAll_peak_4921	chr1	11803974	11805110	366	4.03	36.68	370	11804344	11804345	2	AT1G32640	11798810	11800988	-	upstream	-3356	3356	NearestLocation
AT1G32650	AT1G32650	RepAll_peak_4923	chr1	11808472	11808916	197	3.04	19.73	150	11808622	11808623	2	AT1G32650	11810557	11810631	-	downstream	2009	1934	NearestLocation
AT1G32650	AT1G32650	RepAll_peak_4924	chr1	11809680	11810644	177	2.91	17.76	289	11809969	11809970	2	AT1G32650	11810557	11810631	-	downstream	662	587	NearestLocation
AT1G32650	AT1G32650	RepAll_peak_4922	chr1	11806639	11807712	106	2.38	10.69	759	11807398	11807399	2	AT1G32650	11810557	11810631	-	downstream	3233	3158	NearestLocation
AT1G32690	AT1G32690	RepAll_peak_4931	chr1	11820084	11820779	208	2.75	20.89	261	11820345	11820346	2	AT1G32690	11820908	11821710	-	downstream	1365	562	NearestLocation
AT1G32690	AT1G32690	RepAll_peak_4934	chr1	11822189	11823316	470	4.56	47.07	629	11822818	11822819	2	AT1G32690	11820908	11821710	-	upstream	-1108	1108	NearestLocation
AT1G32690	AT1G32690	RepAll_peak_4933	chr1	11821313	11822054	192	3.01	19.23	467	11821780	11821781	2	AT1G32690	11820908	11821710	-	upstream	-70	70	NearestLocation
AT1G32690	AT1G32690	RepAll_peak_4935	chr1	11824152	11824702	286	3.51	28.68	235	11824387	11824388	2	AT1G32690	11820908	11821710	-	upstream	-2677	2677	NearestLocation
AT1G32700	AT1G32700	RepAll_peak_4937	chr1	11827084	11830076	266	3.47	26.63	293	11827377	11827378	2	AT1G32700	11827433	11829759	+	upstream	-56	55	NearestLocation
AT1G32740	AT1G32740	RepAll_peak_4943	chr1	11845698	11846142	217	3.15	21.75	258	11845956	11845957	2	AT1G32740	11844877	11846347	+	inside	1079	390	NearestLocation
AT1G32750	Transcription initiation factor TFIID subunit 1-A	RepAll_peak_4943	chr1	11845698	11846142	217	3.15	21.75	258	11845956	11845957	2	AT1G32750	11846247	11856765	-	downstream	10809	290	Overlapping
AT1G32790	AT1G32790	RepAll_peak_4951	chr1	11874438	11875214	419	4.2	41.93	290	11874728	11874729	2	AT1G32790	11874704	11877387	-	inside	2659	24	Overlapping
AT1G32920	AT1G32920	RepAll_peak_4964	chr1	11927486	11932420	721	5.55	72.13	2010	11929496	11929497	2	AT1G32920	11928807	11929302	+	downstream	689	194	NearestLocation
AT1G33060	AT1G33060	RepAll_peak_4977	chr1	11978181	11979422	298	3.42	29.84	568	11978749	11978750	2	AT1G33060	11975340	11978521	-	upstream	-228	228	NearestLocation
AT1G33240	AT1G33240	RepAll_peak_4990	chr1	12050390	12051755	228	2.94	22.83	790	12051180	12051181	2	AT1G33240	12051471	12054546	-	downstream	3366	290	NearestLocation
AT1G33240	AT1G33240	RepAll_peak_4993	chr1	12054040	12055608	222	3.1	22.25	867	12054907	12054908	2	AT1G33240	12051471	12054546	-	upstream	-361	361	NearestLocation
AT1G33250	AT1G33250	RepAll_peak_4997	chr1	12061186	12061973	181	2.77	18.19	380	12061566	12061567	2	AT1G33250	12057250	12059485	-	upstream	-2081	2081	NearestLocation
AT1G33250	AT1G33250	RepAll_peak_4996	chr1	12059345	12060001	260	3.44	26.07	225	12059570	12059571	2	AT1G33250	12057250	12059485	-	upstream	-85	85	NearestLocation
AT1G33250	AT1G33250	RepAll_peak_4994	chr1	12056003	12057624	217	3.17	21.77	1050	12057053	12057054	2	AT1G33250	12057250	12059485	-	downstream	2432	196	NearestLocation
AT1G33450	AT1G33450	RepAll_peak_5014	chr1	12138479	12138766	457	4.49	45.73	180	12138659	12138660	2	AT1G33450	12139228	12139780	+	upstream	-569	568	NearestLocation
AT1G33590	AT1G33590	RepAll_peak_5025	chr1	12177076	12179740	290	2.89	29.09	529	12177605	12177606	2	AT1G33590	12177777	12179413	+	upstream	-172	171	NearestLocation
AT1G33600	AT1G33600	RepAll_peak_5026	chr1	12180120	12182294	360	4	36.06	555	12180675	12180676	2	AT1G33600	12180776	12182363	+	upstream	-101	100	NearestLocation
AT1G33610	AT1G33610	RepAll_peak_5029	chr1	12188424	12189558	686	5.55	68.66	371	12188795	12188796	2	AT1G33610	12188910	12190418	+	upstream	-115	114	NearestLocation
AT1G33760	Ethylene-responsive transcription factor ERF022	RepAll_peak_5042	chr1	12238733	12239944	360	4	36.06	658	12239391	12239392	2	AT1G33760	12237878	12238598	+	downstream	1513	793	NearestLocation
AT1G33980	AT1G33980	RepAll_peak_5057	chr1	12355066	12356349	430	4.36	43.08	581	12355647	12355648	2	AT1G33980	12351593	12355023	+	downstream	4054	624	Overlapping
AT1G33990	Putative esterase At1g33990	RepAll_peak_5059	chr1	12358574	12359252	139	2.42	13.96	457	12359031	12359032	2	AT1G33990	12355568	12358031	+	downstream	3463	1000	Overlapping
AT1G33990	Putative esterase At1g33990	RepAll_peak_5057	chr1	12355066	12356349	430	4.36	43.08	581	12355647	12355648	2	AT1G33990	12355568	12358031	+	inside	79	79	NearestLocation
AT1G34245	AT1G34245	RepAll_peak_5082	chr1	12474320	12474977	464	4.53	46.4	245	12474565	12474566	2	AT1G34245	12472868	12473754	+	downstream	1697	811	NearestLocation
AT1G34245	AT1G34245	RepAll_peak_5081	chr1	12472767	12474002	354	3.96	35.44	841	12473608	12473609	2	AT1G34245	12472868	12473754	+	inside	740	145	NearestLocation
AT1G35150	AT1G35150	RepAll_peak_5128	chr1	12866658	12867719	249	3.37	24.97	368	12867026	12867027	2	AT1G35150	12864158	12866238	-	upstream	-788	788	Overlapping
AT1G35160	14-3-3-like protein GF14 phi	RepAll_peak_5128	chr1	12866658	12867719	249	3.37	24.97	368	12867026	12867027	2	AT1G35160	12867126	12868890	+	upstream	-100	99	NearestLocation
AT1G35460	Transcription factor bHLH80	RepAll_peak_5161	chr1	13039667	13040386	266	3.47	26.63	106	13039773	13039774	2	AT1G35460	13039916	13042102	+	upstream	-143	142	NearestLocation
AT1G35510	AT1G35510	RepAll_peak_5169	chr1	13075174	13075873	271	3.5	27.19	442	13075616	13075617	2	AT1G35510	13071165	13074949	+	downstream	4451	667	Overlapping
AT1G35510	AT1G35510	RepAll_peak_5166	chr1	13070993	13071501	168	2.84	16.8	207	13071200	13071201	2	AT1G35510	13071165	13074949	+	inside	35	35	NearestLocation
AT1G35513	AT1G35513	RepAll_peak_5170	chr1	13076333	13076779	287	3.37	28.74	145	13076478	13076479	2	AT1G35513	13076845	13077489	+	upstream	-367	366	NearestLocation
AT1G35513	AT1G35513	RepAll_peak_5172	chr1	13077557	13078875	222	3.2	22.29	239	13077796	13077797	2	AT1G35513	13076845	13077489	+	downstream	951	307	Overlapping
AT1G35513	AT1G35513	RepAll_peak_5169	chr1	13075174	13075873	271	3.5	27.19	442	13075616	13075617	2	AT1G35513	13076845	13077489	+	upstream	-1229	1228	NearestLocation
AT1G35580	AT1G35580	RepAll_peak_5187	chr1	13126101	13127242	619	5.25	61.92	463	13126564	13126565	2	AT1G35580	13122204	13125264	-	upstream	-1300	1300	NearestLocation
AT1G35580	AT1G35580	RepAll_peak_5186	chr1	13125037	13125706	193	2.98	19.33	332	13125369	13125370	2	AT1G35580	13122204	13125264	-	upstream	-105	105	NearestLocation
AT1G35830	AT1G35830	RepAll_peak_5206	chr1	13320723	13321178	312	3.73	31.22	203	13320926	13320927	2	AT1G35830	13321214	13322122	-	downstream	1196	287	NearestLocation
AT1G35830	AT1G35830	RepAll_peak_5208	chr1	13322194	13322555	212	3.14	21.25	174	13322368	13322369	2	AT1G35830	13321214	13322122	-	upstream	-246	246	NearestLocation
AT1G36050	AT1G36050	RepAll_peak_5209	chr1	13452927	13453704	546	4.92	54.69	326	13453253	13453254	2	AT1G36050	13450204	13453683	+	inside	3049	429	NearestLocation
AT1G36622	AT1G36622	RepAll_peak_5231	chr1	13836405	13838556	387	4.04	38.77	1579	13837984	13837985	2	AT1G36622	13836131	13836954	-	upstream	-1030	1030	NearestLocation
AT1G37130	Nitrate reductase [NADH] 2	RepAll_peak_5248	chr1	14156131	14156551	177	2.91	17.76	202	14156333	14156334	2	AT1G37130	14158527	14161938	+	upstream	-2194	2193	NearestLocation
AT1G37130	Nitrate reductase [NADH] 2	RepAll_peak_5249	chr1	14158089	14162276	511	4.76	51.18	1758	14159847	14159848	2	AT1G37130	14158527	14161938	+	inside	1320	1320	NearestLocation
AT1G42980	Formin-like protein 12	RepAll_peak_5277	chr1	16134526	16138167	168	2.4	16.85	1622	16136148	16136149	2	AT1G42980	16133286	16135587	+	downstream	2862	561	Overlapping
AT1G42990	bZIP transcription factor 60	RepAll_peak_5277	chr1	16134526	16138167	168	2.4	16.85	1622	16136148	16136149	2	AT1G42990	16135852	16137463	-	inside	1315	296	NearestLocation
AT1G44100	AT1G44100	RepAll_peak_5315	chr1	16765489	16766771	294	3.63	29.47	431	16765920	16765921	2	AT1G44100	16764405	16767685	-	inside	1765	1515	NearestLocation
AT1G44100	AT1G44100	RepAll_peak_5316	chr1	16766884	16767544	140	2.64	14.06	509	16767393	16767394	2	AT1G44100	16764405	16767685	-	inside	292	291	NearestLocation
AT1G44170	Aldehyde dehydrogenase family 3 member H1	RepAll_peak_5325	chr1	16800810	16801368	648	5.38	64.89	275	16801085	16801086	2	AT1G44170	16796400	16800321	-	upstream	-764	764	NearestLocation
AT1G44170	Aldehyde dehydrogenase family 3 member H1	RepAll_peak_5324	chr1	16799426	16800345	154	2.69	15.47	639	16800065	16800066	2	AT1G44170	16796400	16800321	-	inside	256	255	NearestLocation
AT1G45010	AT1G45010	RepAll_peak_5367	chr1	17011448	17014608	255	3.4	25.52	2508	17013956	17013957	2	AT1G45010	17013400	17015497	-	inside	1541	556	NearestLocation
AT1G45160	AT1G45160	RepAll_peak_5378	chr1	17090114	17092258	418	3.84	41.84	900	17091014	17091015	2	AT1G45160	17083546	17090545	-	upstream	-469	469	Overlapping
AT1G45163	AT1G45163	RepAll_peak_5379	chr1	17092455	17093861	277	3.53	27.75	341	17092796	17092797	2	AT1G45163	17090677	17091464	-	upstream	-1332	1332	NearestLocation
AT1G45163	AT1G45163	RepAll_peak_5378	chr1	17090114	17092258	418	3.84	41.84	900	17091014	17091015	2	AT1G45163	17090677	17091464	-	inside	450	337	Overlapping
AT1G45165	AT1G45165	RepAll_peak_5378	chr1	17090114	17092258	418	3.84	41.84	900	17091014	17091015	2	AT1G45165	17090807	17091338	+	inside	207	207	NearestLocation
AT1G45688	AT1G45688	RepAll_peak_5409	chr1	17192616	17193415	372	4	37.21	340	17192956	17192957	2	AT1G45688	17191390	17193158	+	inside	1566	201	Overlapping
AT1G45760	AT1G45760	RepAll_peak_5409	chr1	17192616	17193415	372	4	37.21	340	17192956	17192957	2	AT1G45760	17194070	17194801	+	upstream	-1114	1113	NearestLocation
AT1G47128	Cysteine proteinase RD21a	RepAll_peak_5429	chr1	17290952	17291349	168	2.84	16.8	230	17291182	17291183	2	AT1G47128	17282825	17285670	-	upstream	-5512	5512	NearestLocation
AT1G47128	Cysteine proteinase RD21a	RepAll_peak_5428	chr1	17288273	17288623	150	2.66	15.02	101	17288374	17288375	2	AT1G47128	17282825	17285670	-	upstream	-2704	2704	NearestLocation
AT1G47128	Cysteine proteinase RD21a	RepAll_peak_5425	chr1	17282233	17283986	182	2.94	18.24	491	17282724	17282725	2	AT1G47128	17282825	17285670	-	downstream	2946	100	NearestLocation
AT1G47128	Cysteine proteinase RD21a	RepAll_peak_5426	chr1	17284135	17287757	366	4.03	36.68	2590	17286725	17286726	2	AT1G47128	17282825	17285670	-	upstream	-1055	1055	NearestLocation
AT1G47530	AT1G47530	RepAll_peak_5456	chr1	17451334	17452431	192	2.95	19.22	229	17451563	17451564	2	AT1G47530	17451680	17454421	+	upstream	-117	116	NearestLocation
AT1G48000	AT1G48000	RepAll_peak_5496	chr1	17702508	17703083	324	3.8	32.41	216	17702724	17702725	2	AT1G48000	17704179	17706460	-	downstream	3736	1454	NearestLocation
AT1G48280	AT1G48280	RepAll_peak_5530	chr1	17834454	17835281	162	2.8	16.24	366	17834820	17834821	2	AT1G48280	17835088	17837717	+	upstream	-268	267	NearestLocation
AT1G48790	AT1G48790	RepAll_peak_5582	chr1	18047373	18047924	227	2.84	22.73	299	18047672	18047673	2	AT1G48790	18043672	18047659	-	upstream	-13	13	NearestLocation
AT1G49000	AT1G49000	RepAll_peak_5604	chr1	18123864	18125166	172	2.87	17.28	1098	18124962	18124963	2	AT1G49000	18123459	18124165	-	upstream	-797	797	NearestLocation
AT1G49030	AT1G49030	RepAll_peak_5609	chr1	18137423	18139283	309	3.63	30.96	382	18137805	18137806	2	AT1G49030	18136705	18137946	+	inside	1100	140	Overlapping
AT1G49032	AT1G49032	RepAll_peak_5609	chr1	18137423	18139283	309	3.63	30.96	382	18137805	18137806	2	AT1G49032	18138268	18139005	+	upstream	-463	462	NearestLocation
AT1G49160	Probable serine/threonine-protein kinase WNK7	RepAll_peak_5614	chr1	18182172	18183191	497	4.36	49.77	592	18182764	18182765	2	AT1G49160	18179304	18182391	-	upstream	-373	373	NearestLocation
AT1G49170	AT1G49170	RepAll_peak_5614	chr1	18182172	18183191	497	4.36	49.77	592	18182764	18182765	2	AT1G49170	18183266	18184443	-	downstream	1679	501	Overlapping
AT1G49200	RING-H2 finger protein ATL1I	RepAll_peak_5618	chr1	18197591	18198545	379	4.1	37.93	382	18197973	18197974	2	AT1G49200	18198227	18199168	+	upstream	-254	253	NearestLocation
AT1G49450	AT1G49450	RepAll_peak_5663	chr1	18304749	18308602	640	4.95	64.09	2445	18307194	18307195	2	AT1G49450	18305541	18307557	+	inside	1653	362	NearestLocation
AT1G49500	AT1G49500	RepAll_peak_5667	chr1	18320684	18325089	1140	7.37	114.02	2799	18323483	18323484	2	AT1G49500	18321295	18322284	-	upstream	-1199	1199	NearestLocation
AT1G49600	AT1G49600	RepAll_peak_5681	chr1	18356160	18356968	122	2.5	12.25	460	18356620	18356621	2	AT1G49600	18356886	18360150	-	downstream	3530	265	Overlapping
AT1G49600	AT1G49600	RepAll_peak_5682	chr1	18357117	18358362	387	4.04	38.77	631	18357748	18357749	2	AT1G49600	18356886	18360150	-	inside	2402	862	NearestLocation
AT1G49620	Cyclin-dependent kinase inhibitor 7	RepAll_peak_5687	chr1	18366299	18367212	168	2.82	16.82	432	18366731	18366732	2	AT1G49620	18365491	18366559	-	upstream	-172	172	NearestLocation
AT1G49620	Cyclin-dependent kinase inhibitor 7	RepAll_peak_5686	chr1	18364350	18365876	504	4.72	50.49	399	18364749	18364750	2	AT1G49620	18365491	18366559	-	downstream	1810	741	Overlapping
AT1G49660	AT1G49660	RepAll_peak_5690	chr1	18379618	18380528	460	4.35	46.02	411	18380029	18380030	2	AT1G49660	18378697	18379799	-	upstream	-230	230	NearestLocation
AT1G49670	NADPH:quinone oxidoreductase	RepAll_peak_5690	chr1	18379618	18380528	460	4.35	46.02	411	18380029	18380030	2	AT1G49670	18380804	18386108	-	downstream	6079	774	Overlapping
AT1G49730	AT1G49730	RepAll_peak_5701	chr1	18405322	18407099	281	3.48	28.12	1112	18406434	18406435	2	AT1G49730	18402506	18405681	-	upstream	-753	753	NearestLocation
AT1G50000	AT1G50000	RepAll_peak_5739	chr1	18517069	18518036	330	3.83	33.01	378	18517447	18517448	2	AT1G50000	18515059	18517249	-	upstream	-198	198	Overlapping
AT1G50010	Tubulin alpha-2/alpha-4 chain	RepAll_peak_5739	chr1	18517069	18518036	330	3.83	33.01	378	18517447	18517448	2	AT1G50010	18517586	18520000	+	upstream	-139	138	NearestLocation
AT1G50270	Pentatricopeptide repeat-containing protein At1g50270	RepAll_peak_5759	chr1	18623991	18625387	539	4.76	53.94	547	18624538	18624539	2	AT1G50270	18622026	18624250	+	downstream	2512	288	Overlapping
AT1G50280	AT1G50280	RepAll_peak_5759	chr1	18623991	18625387	539	4.76	53.94	547	18624538	18624539	2	AT1G50280	18623698	18626395	-	inside	1857	840	NearestLocation
AT1G50290	AT1G50290	RepAll_peak_5761	chr1	18627199	18628573	217	3.17	21.77	444	18627643	18627644	2	AT1G50290	18627559	18628434	-	inside	791	84	NearestLocation
AT1G50300	AT1G50300	RepAll_peak_5761	chr1	18627199	18628573	217	3.17	21.77	444	18627643	18627644	2	AT1G50300	18628555	18631946	-	downstream	4303	911	Overlapping
AT1G50420	Scarecrow-like protein 3	RepAll_peak_5771	chr1	18679977	18681938	424	4.33	42.42	996	18680973	18680974	2	AT1G50420	18677926	18680117	-	upstream	-856	856	NearestLocation
AT1G50430	7-dehydrocholesterol reductase	RepAll_peak_5771	chr1	18679977	18681938	424	4.33	42.42	996	18680973	18680974	2	AT1G50430	18681932	18685652	-	downstream	4679	958	Overlapping
AT1G50450	AT1G50450	RepAll_peak_5776	chr1	18690258	18691208	255	3.2	25.55	600	18690858	18690859	2	AT1G50450	18687785	18690371	-	upstream	-487	487	NearestLocation
AT1G50450	AT1G50450	RepAll_peak_5777	chr1	18691503	18692036	225	3.03	22.5	259	18691762	18691763	2	AT1G50450	18687785	18690371	-	upstream	-1391	1391	NearestLocation
AT1G50640	Ethylene-responsive transcription factor 3	RepAll_peak_5797	chr1	18755693	18757385	373	4.06	37.3	808	18756501	18756502	2	AT1G50640	18757148	18758433	-	downstream	1932	646	NearestLocation
AT1G50920	Probable nucleolar GTP-binding protein 1	RepAll_peak_5814	chr1	18872603	18873362	177	2.91	17.76	517	18873120	18873121	2	AT1G50920	18870139	18872930	+	downstream	2981	190	NearestLocation
AT1G51060	Probable histone H2A.1	RepAll_peak_5821	chr1	18927316	18928500	379	4.1	37.93	519	18927835	18927836	2	AT1G51060	18926876	18927646	+	downstream	959	189	Overlapping
AT1G51070	Transcription factor bHLH115	RepAll_peak_5821	chr1	18927316	18928500	379	4.1	37.93	519	18927835	18927836	2	AT1G51070	18927877	18929762	+	upstream	-42	41	NearestLocation
AT1G51130	AT1G51130	RepAll_peak_5826	chr1	18942268	18942944	277	3.53	27.75	395	18942663	18942664	2	AT1G51130	18939277	18941704	-	upstream	-959	959	NearestLocation
AT1G51140	Transcription factor bHLH122	RepAll_peak_5826	chr1	18942268	18942944	277	3.53	27.75	395	18942663	18942664	2	AT1G51140	18943457	18945753	-	downstream	3090	793	Overlapping
AT1G51140	Transcription factor bHLH122	RepAll_peak_5827	chr1	18945208	18946475	112	2.24	11.27	627	18945835	18945836	2	AT1G51140	18943457	18945753	-	upstream	-82	82	NearestLocation
AT1G51160	AT1G51160	RepAll_peak_5829	chr1	18951687	18952613	282	3.34	28.2	375	18952062	18952063	2	AT1G51160	18949591	18951783	+	downstream	2471	279	NearestLocation
AT1G51170	AT1G51170	RepAll_peak_5831	chr1	18954045	18954934	182	2.88	18.25	193	18954238	18954239	2	AT1G51170	18953458	18954892	-	inside	654	653	NearestLocation
AT1G51170	AT1G51170	RepAll_peak_5830	chr1	18953138	18953943	217	3.1	21.71	587	18953725	18953726	2	AT1G51170	18953458	18954892	-	inside	1167	267	NearestLocation
AT1G51680	4-coumarate--CoA ligase 1	RepAll_peak_5878	chr1	19162122	19163341	360	4	36.06	369	19162491	19162492	2	AT1G51680	19158752	19161552	-	upstream	-939	939	NearestLocation
AT1G51690	Serine/threonine protein phosphatase 2A 55 kDa regulatory subunit B alpha isoform	RepAll_peak_5879	chr1	19163442	19164040	131	2.58	13.18	502	19163944	19163945	2	AT1G51690	19164063	19170449	+	upstream	-119	118	NearestLocation
AT1G51690	Serine/threonine protein phosphatase 2A 55 kDa regulatory subunit B alpha isoform	RepAll_peak_5882	chr1	19170190	19171339	197	3.04	19.73	881	19171071	19171072	2	AT1G51690	19164063	19170449	+	downstream	7008	622	Overlapping
AT1G51700	Dof zinc finger protein DOF1.7	RepAll_peak_5882	chr1	19170190	19171339	197	3.04	19.73	881	19171071	19171072	2	AT1G51700	19174070	19175189	+	upstream	-2999	2998	NearestLocation
AT1G51700	Dof zinc finger protein DOF1.7	RepAll_peak_5883	chr1	19173871	19175835	491	4.54	49.15	1413	19175284	19175285	2	AT1G51700	19174070	19175189	+	downstream	1214	95	NearestLocation
AT1G51710	Ubiquitin carboxyl-terminal hydrolase 6; Ubiquitin carboxyl-terminal hydrolase	RepAll_peak_5883	chr1	19173871	19175835	491	4.54	49.15	1413	19175284	19175285	2	AT1G51710	19175642	19179967	-	downstream	4683	357	Overlapping
AT1G51790	AT1G51790	RepAll_peak_5897	chr1	19210384	19211115	288	3.6	28.89	470	19210854	19210855	2	AT1G51790	19206711	19211417	-	inside	563	562	NearestLocation
AT1G51790	AT1G51790	RepAll_peak_5899	chr1	19212023	19212601	518	4.79	51.88	195	19212218	19212219	2	AT1G51790	19206711	19211417	-	upstream	-801	801	NearestLocation
AT1G51805	AT1G51805	RepAll_peak_5905	chr1	19224926	19226765	663	5.45	66.39	1000	19225926	19225927	2	AT1G51805	19220977	19225690	-	upstream	-236	236	NearestLocation
AT1G51820	AT1G51820	RepAll_peak_5907	chr1	19241923	19242662	318	3.77	31.81	365	19242288	19242289	2	AT1G51820	19237407	19241883	-	upstream	-405	405	Overlapping
AT1G51823	AT1G51823	RepAll_peak_5907	chr1	19241923	19242662	318	3.77	31.81	365	19242288	19242289	2	AT1G51823	19242294	19242437	+	upstream	-6	5	NearestLocation
AT1G51830	AT1G51830	RepAll_peak_5907	chr1	19241923	19242662	318	3.77	31.81	365	19242288	19242289	2	AT1G51830	19243025	19246010	-	downstream	3722	736	Overlapping
AT1G51850	AT1G51850	RepAll_peak_5913	chr1	19251903	19252375	306	3.7	30.63	264	19252167	19252168	2	AT1G51850	19252847	19256783	-	downstream	4616	679	Overlapping
AT1G51850	AT1G51850	RepAll_peak_5914	chr1	19256673	19257605	283	3.57	28.32	529	19257202	19257203	2	AT1G51850	19252847	19256783	-	upstream	-419	419	NearestLocation
AT1G51860	AT1G51860	RepAll_peak_5916	chr1	19261273	19262329	266	3.47	26.63	666	19261939	19261940	2	AT1G51860	19257634	19261479	-	upstream	-460	460	NearestLocation
AT1G51860	AT1G51860	RepAll_peak_5914	chr1	19256673	19257605	283	3.57	28.32	529	19257202	19257203	2	AT1G51860	19257634	19261479	-	downstream	4277	431	Overlapping
AT1G52200	AT1G52200	RepAll_peak_5944	chr1	19443936	19444626	249	3.37	24.97	416	19444352	19444353	2	AT1G52200	19442068	19443529	-	upstream	-823	823	NearestLocation
AT1G52200	AT1G52200	RepAll_peak_5943	chr1	19441317	19443766	379	4.1	37.93	2293	19443610	19443611	2	AT1G52200	19442068	19443529	-	upstream	-81	81	NearestLocation
AT1G52343	AT1G52343	RepAll_peak_5962	chr1	19495736	19496741	417	4.29	41.77	604	19496340	19496341	2	AT1G52343	19494127	19495718	-	upstream	-622	622	Overlapping
AT1G52347	AT1G52347	RepAll_peak_5962	chr1	19495736	19496741	417	4.29	41.77	604	19496340	19496341	2	AT1G52347	19496506	19497703	+	upstream	-166	165	NearestLocation
AT1G52770	AT1G52770	RepAll_peak_5996	chr1	19657858	19658837	275	3.45	27.57	186	19658044	19658045	2	AT1G52770	19655839	19657734	+	downstream	2205	310	Overlapping
AT1G52780	AT1G52780	RepAll_peak_5996	chr1	19657858	19658837	275	3.45	27.57	186	19658044	19658045	2	AT1G52780	19658643	19662181	+	upstream	-599	598	NearestLocation
AT1G52890	NAC domain-containing protein 19	RepAll_peak_6015	chr1	19698522	19698839	154	2.74	15.41	83	19698605	19698606	2	AT1G52890	19697004	19698482	-	upstream	-123	123	NearestLocation
AT1G52890	NAC domain-containing protein 19	RepAll_peak_6016	chr1	19699046	19699576	306	3.7	30.63	358	19699404	19699405	2	AT1G52890	19697004	19698482	-	upstream	-922	922	NearestLocation
AT1G53170	Ethylene-responsive transcription factor 8	RepAll_peak_6052	chr1	19824803	19825909	732	5.75	73.27	762	19825565	19825566	2	AT1G53170	19821337	19822252	-	upstream	-3313	3313	NearestLocation
AT1G53170	Ethylene-responsive transcription factor 8	RepAll_peak_6051	chr1	19819532	19822501	398	4.19	39.83	1410	19820942	19820943	2	AT1G53170	19821337	19822252	-	downstream	1310	394	NearestLocation
AT1G53180	AT1G53180	RepAll_peak_6054	chr1	19830080	19832388	504	4.72	50.49	1299	19831379	19831380	2	AT1G53180	19831441	19832895	+	upstream	-62	61	NearestLocation
AT1G53180	AT1G53180	RepAll_peak_6055	chr1	19832512	19833608	464	4.53	46.4	628	19833140	19833141	2	AT1G53180	19831441	19832895	+	downstream	1699	245	NearestLocation
AT1G53370	Putative F-box protein At1g53370	RepAll_peak_6101	chr1	19912127	19913686	484	4.51	48.48	371	19912498	19912499	2	AT1G53370	19910516	19911646	+	downstream	1982	852	NearestLocation
AT1G53380	AT1G53380	RepAll_peak_6101	chr1	19912127	19913686	484	4.51	48.48	371	19912498	19912499	2	AT1G53380	19913076	19916517	-	downstream	4019	577	Overlapping
AT1G53380	AT1G53380	RepAll_peak_6103	chr1	19914494	19916734	260	3.44	26.07	757	19915251	19915252	2	AT1G53380	19913076	19916517	-	inside	1266	1265	NearestLocation
AT1G53510	Mitogen-activated protein kinase 18	RepAll_peak_6119	chr1	19969440	19970656	249	3.37	24.97	261	19969701	19969702	2	AT1G53510	19970664	19974393	-	downstream	4692	962	Overlapping
AT1G53510	Mitogen-activated protein kinase 18	RepAll_peak_6122	chr1	19974248	19976299	177	2.74	17.73	205	19974453	19974454	2	AT1G53510	19970664	19974393	-	upstream	-60	60	NearestLocation
AT1G53580	Putative hydroxyacylglutathione hydrolase 3, mitochondrial	RepAll_peak_6131	chr1	19992998	19993747	177	2.66	17.75	324	19993322	19993323	2	AT1G53580	19991275	19993334	-	inside	12	11	NearestLocation
AT1G53830	Pectinesterase 2	RepAll_peak_6184	chr1	20100316	20101776	300	3.67	30.05	657	20100973	20100974	2	AT1G53830	20098522	20100889	+	downstream	2451	84	Overlapping
AT1G53840	Pectinesterase 1; Pectinesterase	RepAll_peak_6184	chr1	20100316	20101776	300	3.67	30.05	657	20100973	20100974	2	AT1G53840	20101445	20103667	+	upstream	-472	471	NearestLocation
AT1G53885	AT1G53885	RepAll_peak_6197	chr1	20119500	20120009	182	2.94	18.24	300	20119800	20119801	2	AT1G53885	20119723	20120458	+	inside	77	77	NearestLocation
AT1G53885	AT1G53885	RepAll_peak_6198	chr1	20120314	20121399	470	4.56	47.07	422	20120736	20120737	2	AT1G53885	20119723	20120458	+	downstream	1013	278	NearestLocation
AT1G53903	AT1G53903	RepAll_peak_6206	chr1	20131992	20133971	464	4.53	46.4	1308	20133300	20133301	2	AT1G53903	20132288	20133017	+	downstream	1012	283	NearestLocation
AT1G53980	AT1G53980	RepAll_peak_6216	chr1	20149035	20150418	288	3.6	28.89	992	20150027	20150028	2	AT1G53980	20149334	20149609	-	upstream	-418	418	NearestLocation
AT1G53990	GDSL esterase/lipase 3	RepAll_peak_6216	chr1	20149035	20150418	288	3.6	28.89	992	20150027	20150028	2	AT1G53990	20151016	20152752	+	upstream	-989	988	Overlapping
AT1G53990	GDSL esterase/lipase 3	RepAll_peak_6220	chr1	20152892	20154905	411	4.26	41.12	663	20153555	20153556	2	AT1G53990	20151016	20152752	+	downstream	2539	803	NearestLocation
AT1G54000	GDSL esterase/lipase At1g54000	RepAll_peak_6220	chr1	20152892	20154905	411	4.26	41.12	663	20153555	20153556	2	AT1G54000	20154169	20156419	-	downstream	2864	613	Overlapping
AT1G54000	GDSL esterase/lipase At1g54000	RepAll_peak_6221	chr1	20155053	20156460	238	2.99	23.8	500	20155553	20155554	2	AT1G54000	20154169	20156419	-	inside	866	865	NearestLocation
AT1G54080	AT1G54080	RepAll_peak_6239	chr1	20186728	20187309	237	3.29	23.77	343	20187071	20187072	2	AT1G54080	20183581	20187096	-	inside	25	24	NearestLocation
AT1G54100	Aldehyde dehydrogenase family 7 member B4	RepAll_peak_6248	chr1	20198681	20199511	330	3.83	33.01	546	20199227	20199228	2	AT1G54100	20195264	20199130	-	upstream	-97	97	NearestLocation
AT1G54100	Aldehyde dehydrogenase family 7 member B4	RepAll_peak_6245	chr1	20194339	20195940	546	4.92	54.69	662	20195001	20195002	2	AT1G54100	20195264	20199130	-	downstream	4129	262	Overlapping
AT1G54110	AT1G54110	RepAll_peak_6248	chr1	20198681	20199511	330	3.83	33.01	546	20199227	20199228	2	AT1G54110	20199418	20201729	+	upstream	-191	190	Overlapping
AT1G54115	Cation/calcium exchanger 4	RepAll_peak_6250	chr1	20203898	20205116	392	4.16	39.2	457	20204355	20204356	2	AT1G54115	20202118	20204177	+	downstream	2237	178	NearestLocation
AT1G54120	AT1G54120	RepAll_peak_6253	chr1	20208205	20208964	348	3.93	34.83	469	20208674	20208675	2	AT1G54120	20207020	20207540	+	downstream	1654	1134	NearestLocation
AT1G54217	AT1G54217	RepAll_peak_6277	chr1	20244893	20246316	553	4.83	55.33	575	20245468	20245469	2	AT1G54217	20243921	20245527	-	inside	59	58	NearestLocation
AT1G54220	Dihydrolipoyllysine-residue acetyltransferase component 3 of pyruvate dehydrogenase complex, mitochondrial	RepAll_peak_6277	chr1	20244893	20246316	553	4.83	55.33	575	20245468	20245469	2	AT1G54220	20246037	20250310	-	downstream	4842	568	Overlapping
AT1G54420	AT1G54420	RepAll_peak_6298	chr1	20311292	20311933	574	4.92	57.44	469	20311761	20311762	2	AT1G54420	20311619	20312418	+	inside	142	142	NearestLocation
AT1G54420	AT1G54420	RepAll_peak_6297	chr1	20309134	20311071	205	2.59	20.54	1572	20310706	20310707	2	AT1G54420	20311619	20312418	+	upstream	-913	912	Overlapping
AT1G54730	Sugar transporter ERD6-like 5	RepAll_peak_6326	chr1	20430047	20430931	295	3.57	29.54	650	20430697	20430698	2	AT1G54730	20424410	20430123	+	downstream	6287	574	Overlapping
AT1G54740	AT1G54740	RepAll_peak_6326	chr1	20430047	20430931	295	3.57	29.54	650	20430697	20430698	2	AT1G54740	20430769	20431986	+	upstream	-72	71	NearestLocation
AT1G54740	AT1G54740	RepAll_peak_6327	chr1	20431138	20432038	158	2.77	15.87	699	20431837	20431838	2	AT1G54740	20430769	20431986	+	inside	1068	148	Overlapping
AT1G55240	AT1G55240	RepAll_peak_6376	chr1	20603592	20605299	159	2.73	15.92	1153	20604745	20604746	2	AT1G55240	20604916	20606405	+	upstream	-171	170	NearestLocation
AT1G55240	AT1G55240	RepAll_peak_6378	chr1	20606542	20606900	318	3.77	31.81	157	20606699	20606700	2	AT1G55240	20604916	20606405	+	downstream	1783	294	Overlapping
AT1G55340	AT1G55340	RepAll_peak_6395	chr1	20651065	20651756	477	4.59	47.75	395	20651460	20651461	2	AT1G55340	20651831	20653648	+	upstream	-371	370	NearestLocation
AT1G55350	AT1G55350	RepAll_peak_6399	chr1	20664774	20665817	470	4.56	47.07	424	20665198	20665199	2	AT1G55350	20653820	20665095	-	upstream	-103	103	NearestLocation
AT1G55450	AT1G55450	RepAll_peak_6413	chr1	20704536	20707658	532	4.73	53.25	2486	20707022	20707023	2	AT1G55450	20704918	20706893	-	upstream	-129	129	NearestLocation
AT1G55460	AT1G55460	RepAll_peak_6413	chr1	20704536	20707658	532	4.73	53.25	2486	20707022	20707023	2	AT1G55460	20707478	20709024	+	upstream	-456	455	Overlapping
AT1G55520	TATA-box-binding protein 2	RepAll_peak_6420	chr1	20727962	20728243	207	2.94	20.78	165	20728127	20728128	2	AT1G55520	20725726	20728091	-	upstream	-36	36	NearestLocation
AT1G55525	AT1G55525	RepAll_peak_6420	chr1	20727962	20728243	207	2.94	20.78	165	20728127	20728128	2	AT1G55525	20728329	20728745	-	downstream	618	201	Overlapping
AT1G55615	AT1G55615	RepAll_peak_6441	chr1	20785401	20786117	288	3.6	28.89	249	20785650	20785651	2	AT1G55615	20785574	20785771	-	inside	121	76	NearestLocation
AT1G55670	Photosystem I reaction center subunit V, chloroplastic	RepAll_peak_6449	chr1	20802753	20804117	244	3.34	24.43	743	20803496	20803497	2	AT1G55670	20802670	20803449	-	upstream	-47	47	NearestLocation
AT1G55675	AT1G55675	RepAll_peak_6449	chr1	20802753	20804117	244	3.34	24.43	743	20803496	20803497	2	AT1G55675	20803704	20804573	-	downstream	1077	207	Overlapping
AT1G55810	Uridine kinase	RepAll_peak_6471	chr1	20860112	20860821	197	3.04	19.73	428	20860540	20860541	2	AT1G55810	20860609	20864266	+	upstream	-69	68	NearestLocation
AT1G55840	AT1G55840	RepAll_peak_6477	chr1	20875800	20877421	546	4.92	54.69	652	20876452	20876453	2	AT1G55840	20873602	20876272	+	downstream	2850	180	Overlapping
AT1G55840	AT1G55840	RepAll_peak_6476	chr1	20872535	20873976	154	2.74	15.41	1089	20873624	20873625	2	AT1G55840	20873602	20876272	+	inside	22	22	NearestLocation
AT1G55850	Cellulose synthase-like protein E1	RepAll_peak_6477	chr1	20875800	20877421	546	4.92	54.69	652	20876452	20876453	2	AT1G55850	20876699	20879482	+	upstream	-247	246	NearestLocation
AT1G55920	Serine acetyltransferase 1	RepAll_peak_6491	chr1	20912035	20913803	204	2.81	20.46	639	20912674	20912675	2	AT1G55920	20912116	20913447	+	inside	558	558	NearestLocation
AT1G56030	U-box domain-containing protein 57	RepAll_peak_6505	chr1	20955970	20957138	260	3.22	26.07	736	20956706	20956707	2	AT1G56030	20957098	20958550	-	downstream	1844	391	NearestLocation
AT1G56140	AT1G56140	RepAll_peak_6517	chr1	21007513	21008561	589	4.36	58.96	472	21007985	21007986	2	AT1G56140	21001574	21007809	-	upstream	-176	176	NearestLocation
AT1G56145	AT1G56145	RepAll_peak_6517	chr1	21007513	21008561	589	4.36	58.96	472	21007985	21007986	2	AT1G56145	21008093	21014018	-	downstream	6033	107	Overlapping
AT1G56145	AT1G56145	RepAll_peak_6518	chr1	21013860	21014710	292	3.54	29.25	563	21014423	21014424	2	AT1G56145	21008093	21014018	-	upstream	-405	405	NearestLocation
AT1G56290	AT1G56290	RepAll_peak_6550	chr1	21078493	21080479	249	3.37	24.97	550	21079043	21079044	2	AT1G56290	21075286	21078778	+	downstream	3757	265	Overlapping
AT1G56300	AT1G56300	RepAll_peak_6550	chr1	21078493	21080479	249	3.37	24.97	550	21079043	21079044	2	AT1G56300	21078820	21080423	-	inside	1380	223	NearestLocation
AT1G56630	AT1G56630	RepAll_peak_6587	chr1	21227829	21228677	250	3.17	25.03	302	21228131	21228132	2	AT1G56630	21223593	21226943	-	upstream	-1188	1188	NearestLocation
AT1G57680	AT1G57680	RepAll_peak_6613	chr1	21364334	21365118	464	4.53	46.4	368	21364702	21364703	2	AT1G57680	21362488	21364728	-	inside	26	25	NearestLocation
AT1G57990	Probable purine permease 18	RepAll_peak_6627	chr1	21440518	21443907	611	5.22	61.19	3001	21443519	21443520	2	AT1G57990	21441505	21442920	-	upstream	-599	599	NearestLocation
AT1G58100	Transcription factor TCP8	RepAll_peak_6642	chr1	21513023	21514871	430	4.36	43.08	1377	21514400	21514401	2	AT1G58100	21512384	21514022	-	upstream	-378	378	NearestLocation
AT1G58110	AT1G58110	RepAll_peak_6646	chr1	21517918	21519682	477	4.59	47.75	1075	21518993	21518994	2	AT1G58110	21515474	21518159	-	upstream	-834	834	NearestLocation
AT1G58180	AT1G58180	RepAll_peak_6658	chr1	21540391	21541908	398	4.19	39.83	220	21540611	21540612	2	AT1G58180	21537770	21539914	-	upstream	-697	697	Overlapping
AT1G58180	AT1G58180	RepAll_peak_6654	chr1	21537522	21538322	110	2.41	11.09	133	21537655	21537656	2	AT1G58180	21537770	21539914	-	downstream	2259	114	Overlapping
AT1G58180	AT1G58180	RepAll_peak_6657	chr1	21539778	21540243	470	4.56	47.07	228	21540006	21540007	2	AT1G58180	21537770	21539914	-	upstream	-92	92	NearestLocation
AT1G58190	AT1G58190	RepAll_peak_6658	chr1	21540391	21541908	398	4.19	39.83	220	21540611	21540612	2	AT1G58190	21540632	21548112	+	upstream	-21	20	NearestLocation
AT1G58190	AT1G58190	RepAll_peak_6657	chr1	21539778	21540243	470	4.56	47.07	228	21540006	21540007	2	AT1G58190	21540632	21548112	+	upstream	-626	625	Overlapping
AT1G58190	AT1G58190	RepAll_peak_6662	chr1	21544293	21544782	150	2.69	15.09	260	21544553	21544554	2	AT1G58190	21540632	21548112	+	inside	3921	3558	NearestLocation
AT1G58220	AT1G58220	RepAll_peak_6665	chr1	21562672	21563121	271	3.5	27.19	285	21562957	21562958	2	AT1G58220	21558243	21562965	-	inside	8	7	NearestLocation
AT1G58270	AT1G58270	RepAll_peak_6677	chr1	21613604	21615290	470	4.56	47.07	858	21614462	21614463	2	AT1G58270	21612116	21614117	-	upstream	-345	345	NearestLocation
AT1G58440	AT1G58440	RepAll_peak_6715	chr1	21716884	21717598	253	3.39	25.39	539	21717423	21717424	2	AT1G58440	21713842	21717290	-	upstream	-133	133	NearestLocation
AT1G58440	AT1G58440	RepAll_peak_6714	chr1	21716042	21716731	197	3.04	19.73	440	21716482	21716483	2	AT1G58440	21713842	21717290	-	inside	808	807	NearestLocation
AT1G58602	Probable disease resistance protein At1g58602	RepAll_peak_6723	chr1	21745763	21750366	348	3.93	34.83	428	21746191	21746192	2	AT1G58602	21746354	21765705	+	upstream	-163	162	NearestLocation
AT1G58602	Probable disease resistance protein At1g58602	RepAll_peak_6735	chr1	21760726	21762816	119	2.48	11.91	1230	21761956	21761957	2	AT1G58602	21746354	21765705	+	inside	15602	3748	Overlapping
AT1G59590	AT1G59590	RepAll_peak_6764	chr1	21885846	21890125	484	4.62	48.43	1804	21887650	21887651	2	AT1G59590	21887752	21888792	+	upstream	-102	101	NearestLocation
AT1G59870	AT1G59870	RepAll_peak_6796	chr1	22033902	22040799	462	4.34	46.22	3074	22036976	22036977	2	AT1G59870	22034506	22040038	+	inside	2470	2470	NearestLocation
AT1G59910	Formin-like protein 7	RepAll_peak_6801	chr1	22056627	22058012	270	3.06	27.08	746	22057373	22057374	2	AT1G59910	22053951	22057052	-	upstream	-321	321	NearestLocation
AT1G59940	Two-component response regulator ARR3	RepAll_peak_6803	chr1	22064318	22066183	611	5.22	61.19	337	22064655	22064656	2	AT1G59940	22065617	22066973	-	downstream	2318	961	NearestLocation
AT1G60190	U-box domain-containing protein 19	RepAll_peak_6846	chr1	22197661	22198701	154	2.74	15.41	509	22198170	22198171	2	AT1G60190	22198403	22200678	+	upstream	-233	232	NearestLocation
AT1G60190	U-box domain-containing protein 19	RepAll_peak_6847	chr1	22200120	22200483	168	2.6	16.88	200	22200320	22200321	2	AT1G60190	22198403	22200678	+	inside	1917	357	NearestLocation
AT1G60200	AT1G60200	RepAll_peak_6847	chr1	22200120	22200483	168	2.6	16.88	200	22200320	22200321	2	AT1G60200	22200733	22205288	-	downstream	4968	412	Overlapping
AT1G60940	Serine/threonine-protein kinase SRK2B	RepAll_peak_6908	chr1	22441301	22443224	385	4.13	38.56	944	22442245	22442246	2	AT1G60940	22439123	22442217	-	upstream	-28	28	NearestLocation
AT1G60960	Fe(2+) transport protein 3, chloroplastic	RepAll_peak_6912	chr1	22446403	22447531	561	4.99	56.11	820	22447223	22447224	2	AT1G60960	22445310	22447214	-	upstream	-9	9	NearestLocation
AT1G60970	Coatomer subunit zeta-1	RepAll_peak_6912	chr1	22446403	22447531	561	4.99	56.11	820	22447223	22447224	2	AT1G60970	22447848	22449526	-	downstream	2303	624	Overlapping
AT1G60970	Coatomer subunit zeta-1	RepAll_peak_6913	chr1	22449378	22449828	215	2.97	21.51	266	22449644	22449645	2	AT1G60970	22447848	22449526	-	upstream	-118	118	NearestLocation
AT1G61360	AT1G61360	RepAll_peak_6974	chr1	22640694	22642167	222	3.2	22.29	513	22641207	22641208	2	AT1G61360	22637728	22641825	-	inside	618	617	NearestLocation
AT1G61370	AT1G61370	RepAll_peak_6974	chr1	22640694	22642167	222	3.2	22.29	513	22641207	22641208	2	AT1G61370	22642096	22645147	-	downstream	3940	888	Overlapping
AT1G61370	AT1G61370	RepAll_peak_6975	chr1	22644770	22646464	437	4.39	43.73	573	22645343	22645344	2	AT1G61370	22642096	22645147	-	upstream	-196	196	NearestLocation
AT1G61380	AT1G61380	RepAll_peak_6975	chr1	22644770	22646464	437	4.39	43.73	573	22645343	22645344	2	AT1G61380	22646072	22649521	-	downstream	4178	728	Overlapping
AT1G61380	AT1G61380	RepAll_peak_6976	chr1	22649035	22650191	196	2.61	19.6	639	22649674	22649675	2	AT1G61380	22646072	22649521	-	upstream	-153	153	NearestLocation
AT1G61390	AT1G61390	RepAll_peak_6976	chr1	22649035	22650191	196	2.61	19.6	639	22649674	22649675	2	AT1G61390	22650338	22654395	-	downstream	4721	663	Overlapping
AT1G61640	AT1G61640	RepAll_peak_7001	chr1	22748890	22749521	292	3.39	29.29	333	22749223	22749224	2	AT1G61640	22746372	22749184	-	upstream	-39	39	NearestLocation
AT1G61740	AT1G61740	RepAll_peak_7019	chr1	22798664	22800575	491	4.33	49.11	686	22799350	22799351	2	AT1G61740	22798069	22801073	-	inside	1723	1281	NearestLocation
AT1G61740	AT1G61740	RepAll_peak_7021	chr1	22801891	22802679	115	2.44	11.5	522	22802413	22802414	2	AT1G61740	22798069	22801073	-	upstream	-1340	1340	NearestLocation
AT1G61740	AT1G61740	RepAll_peak_7020	chr1	22800676	22801445	145	2.68	14.5	341	22801017	22801018	2	AT1G61740	22798069	22801073	-	inside	56	55	NearestLocation
AT1G61890	AT1G61890	RepAll_peak_7053	chr1	22870537	22871563	110	2.41	11.09	745	22871282	22871283	2	AT1G61890	22867770	22871280	-	upstream	-2	2	NearestLocation
AT1G61890	AT1G61890	RepAll_peak_7052	chr1	22868684	22870030	187	2.91	18.73	572	22869256	22869257	2	AT1G61890	22867770	22871280	-	inside	2024	1486	NearestLocation
AT1G61890	AT1G61890	RepAll_peak_7054	chr1	22874906	22876409	154	2.74	15.41	1065	22875971	22875972	2	AT1G61890	22867770	22871280	-	upstream	-4691	4691	NearestLocation
AT1G61890	AT1G61890	RepAll_peak_7055	chr1	22877258	22877756	222	3.13	22.22	291	22877549	22877550	2	AT1G61890	22867770	22871280	-	upstream	-6269	6269	NearestLocation
AT1G62180	5'-adenylylsulfate reductase 2, chloroplastic	RepAll_peak_7092	chr1	22977377	22977812	212	3.14	21.25	277	22977654	22977655	2	AT1G62180	22975530	22977625	-	upstream	-29	29	NearestLocation
AT1G62181	AT1G62181	RepAll_peak_7092	chr1	22977377	22977812	212	3.14	21.25	277	22977654	22977655	2	AT1G62181	22977712	22977813	+	upstream	-58	57	Overlapping
AT1G62300	WRKY transcription factor 6	RepAll_peak_7100	chr1	23018731	23019636	354	3.96	35.44	557	23019288	23019289	2	AT1G62300	23016683	23019279	-	upstream	-9	9	NearestLocation
AT1G62300	WRKY transcription factor 6	RepAll_peak_7098	chr1	23015772	23017433	398	4.19	39.83	299	23016071	23016072	2	AT1G62300	23016683	23019279	-	downstream	3208	611	Overlapping
AT1G62301	AT1G62301	RepAll_peak_7103	chr1	23023487	23024513	168	2.69	16.83	683	23024170	23024171	2	AT1G62301	23020515	23020685	-	upstream	-3485	3485	NearestLocation
AT1G62301	AT1G62301	RepAll_peak_7102	chr1	23021679	23023232	725	5.71	72.5	1070	23022749	23022750	2	AT1G62301	23020515	23020685	-	upstream	-2064	2064	NearestLocation
AT1G62301	AT1G62301	RepAll_peak_7101	chr1	23020192	23020940	398	4.19	39.83	372	23020564	23020565	2	AT1G62301	23020515	23020685	-	inside	121	49	NearestLocation
AT1G62310	AT1G62310	RepAll_peak_7114	chr1	23039561	23040399	217	3.17	21.77	309	23039870	23039871	2	AT1G62310	23036039	23039609	-	upstream	-261	261	NearestLocation
AT1G62370	AT1G62370	RepAll_peak_7125	chr1	23076988	23077558	115	2.44	11.5	283	23077271	23077272	2	AT1G62370	23072575	23073189	+	downstream	4696	4082	NearestLocation
AT1G62370	AT1G62370	RepAll_peak_7122	chr1	23071746	23074225	283	3.57	28.32	559	23072305	23072306	2	AT1G62370	23072575	23073189	+	upstream	-270	269	NearestLocation
AT1G62370	AT1G62370	RepAll_peak_7123	chr1	23075320	23075837	271	3.5	27.19	199	23075519	23075520	2	AT1G62370	23072575	23073189	+	downstream	2944	2330	NearestLocation
AT1G62520	AT1G62520	RepAll_peak_7155	chr1	23142749	23143436	212	3.07	21.2	370	23143119	23143120	2	AT1G62520	23144412	23145509	+	upstream	-1293	1292	NearestLocation
AT1G62520	AT1G62520	RepAll_peak_7156	chr1	23143832	23145441	112	2.24	11.27	1141	23144973	23144974	2	AT1G62520	23144412	23145509	+	inside	561	535	NearestLocation
AT1G62570	Flavin-containing monooxygenase FMO GS-OX4	RepAll_peak_7163	chr1	23171466	23172421	154	2.74	15.41	687	23172153	23172154	2	AT1G62570	23169136	23172105	+	downstream	3017	48	Overlapping
AT1G62570	Flavin-containing monooxygenase FMO GS-OX4	RepAll_peak_7164	chr1	23172556	23173443	276	3.31	27.66	280	23172836	23172837	2	AT1G62570	23169136	23172105	+	downstream	3700	731	Overlapping
AT1G62570	Flavin-containing monooxygenase FMO GS-OX4	RepAll_peak_7162	chr1	23168744	23171355	373	4.06	37.3	1589	23170333	23170334	2	AT1G62570	23169136	23172105	+	inside	1197	1197	NearestLocation
AT1G62570	Flavin-containing monooxygenase FMO GS-OX4	RepAll_peak_7160	chr1	23165795	23166717	266	3.47	26.63	573	23166368	23166369	2	AT1G62570	23169136	23172105	+	upstream	-2768	2767	NearestLocation
AT1G62580	AT1G62580	RepAll_peak_7163	chr1	23171466	23172421	154	2.74	15.41	687	23172153	23172154	2	AT1G62580	23173333	23176931	+	upstream	-1180	1179	NearestLocation
AT1G62580	AT1G62580	RepAll_peak_7164	chr1	23172556	23173443	276	3.31	27.66	280	23172836	23172837	2	AT1G62580	23173333	23176931	+	upstream	-497	496	NearestLocation
AT1G62810	Primary amine oxidase	RepAll_peak_7199	chr1	23262501	23263274	348	3.85	34.81	269	23262770	23262771	2	AT1G62810	23257726	23261966	-	upstream	-804	804	NearestLocation
AT1G62820	Probable calcium-binding protein CML14	RepAll_peak_7199	chr1	23262501	23263274	348	3.85	34.81	269	23262770	23262771	2	AT1G62820	23263671	23264349	-	downstream	1579	900	Overlapping
AT1G62870	AT1G62870	RepAll_peak_7208	chr1	23286370	23287752	205	2.59	20.54	540	23286910	23286911	2	AT1G62870	23284012	23286760	-	upstream	-150	150	NearestLocation
AT1G62990	Homeobox protein knotted-1-like 7	RepAll_peak_7223	chr1	23340405	23341976	464	4.53	46.4	574	23340979	23340980	2	AT1G62990	23337365	23340688	+	downstream	3614	291	Overlapping
AT1G62990	Homeobox protein knotted-1-like 7	RepAll_peak_7219	chr1	23335322	23335896	342	3.9	34.21	262	23335584	23335585	2	AT1G62990	23337365	23340688	+	upstream	-1781	1780	NearestLocation
AT1G63000	AT1G63000	RepAll_peak_7226	chr1	23344096	23344926	145	2.68	14.5	609	23344705	23344706	2	AT1G63000	23342393	23344113	+	downstream	2312	592	Overlapping
AT1G63000	AT1G63000	RepAll_peak_7223	chr1	23340405	23341976	464	4.53	46.4	574	23340979	23340980	2	AT1G63000	23342393	23344113	+	upstream	-1414	1413	NearestLocation
AT1G63010	Uncharacterized membrane protein At1g63010	RepAll_peak_7227	chr1	23351506	23353617	266	3.47	26.63	631	23352137	23352138	2	AT1G63010	23347561	23352697	-	inside	560	559	NearestLocation
AT1G63680	AT1G63680	RepAll_peak_7303	chr1	23617664	23618816	327	3.73	32.71	586	23618250	23618251	2	AT1G63680	23614437	23617767	+	downstream	3813	483	Overlapping
AT1G63690	AT1G63690	RepAll_peak_7303	chr1	23617664	23618816	327	3.73	32.71	586	23618250	23618251	2	AT1G63690	23618378	23622396	+	upstream	-128	127	NearestLocation
AT1G63720	AT1G63720	RepAll_peak_7316	chr1	23639176	23639760	255	3.4	25.52	371	23639547	23639548	2	AT1G63720	23635856	23637529	-	upstream	-2018	2018	NearestLocation
AT1G63720	AT1G63720	RepAll_peak_7314	chr1	23637247	23638422	430	4.36	43.08	369	23637616	23637617	2	AT1G63720	23635856	23637529	-	upstream	-87	87	NearestLocation
AT1G63840	AT1G63840	RepAll_peak_7338	chr1	23688961	23690766	177	2.91	17.76	534	23689495	23689496	2	AT1G63840	23689697	23690807	-	downstream	1312	201	Overlapping
AT1G63840	AT1G63840	RepAll_peak_7340	chr1	23692238	23692683	168	2.84	16.8	338	23692576	23692577	2	AT1G63840	23689697	23690807	-	upstream	-1769	1769	NearestLocation
AT1G64050	AT1G64050	RepAll_peak_7364	chr1	23761556	23762592	292	3.48	29.27	532	23762088	23762089	2	AT1G64050	23762353	23766168	+	upstream	-265	264	NearestLocation
AT1G64090	Reticulon-like protein B3	RepAll_peak_7380	chr1	23788978	23789738	202	3.01	20.2	213	23789191	23789192	2	AT1G64090	23789062	23790976	+	inside	129	129	NearestLocation
AT1G64140	AT1G64140	RepAll_peak_7386	chr1	23806859	23808295	232	3.2	23.26	943	23807802	23807803	2	AT1G64140	23803793	23807159	-	upstream	-643	643	NearestLocation
AT1G64142	AT1G64142	RepAll_peak_7386	chr1	23806859	23808295	232	3.2	23.26	943	23807802	23807803	2	AT1G64142	23803793	23807159	-	upstream	-643	643	NearestLocation
AT1G64170	AT1G64170	RepAll_peak_7396	chr1	23817839	23819651	444	4.43	44.4	509	23818348	23818349	2	AT1G64170	23815239	23818293	-	upstream	-55	55	NearestLocation
AT1G64385	AT1G64385	RepAll_peak_7434	chr1	23903710	23904131	123	2.51	12.33	178	23903888	23903889	2	AT1G64385	23900035	23902281	+	downstream	3853	1607	NearestLocation
AT1G64385	AT1G64385	RepAll_peak_7429	chr1	23896453	23897512	330	3.83	33.01	837	23897290	23897291	2	AT1G64385	23900035	23902281	+	upstream	-2745	2744	NearestLocation
AT1G64385	AT1G64385	RepAll_peak_7433	chr1	23902653	23903511	217	3.17	21.77	279	23902932	23902933	2	AT1G64385	23900035	23902281	+	downstream	2897	651	NearestLocation
AT1G64385	AT1G64385	RepAll_peak_7430	chr1	23897881	23898423	288	3.6	28.89	273	23898154	23898155	2	AT1G64385	23900035	23902281	+	upstream	-1881	1880	NearestLocation
AT1G64385	AT1G64385	RepAll_peak_7431	chr1	23898575	23899580	321	3.7	32.13	351	23898926	23898927	2	AT1G64385	23900035	23902281	+	upstream	-1109	1108	NearestLocation
AT1G64390	Endoglucanase 6	RepAll_peak_7438	chr1	23914884	23915377	110	2.41	11.09	192	23915076	23915077	2	AT1G64390	23911119	23915229	+	inside	3957	152	NearestLocation
AT1G64390	Endoglucanase 6	RepAll_peak_7437	chr1	23911507	23913865	277	3.53	27.75	1287	23912794	23912795	2	AT1G64390	23911119	23915229	+	inside	1675	1675	NearestLocation
AT1G64390	Endoglucanase 6	RepAll_peak_7435	chr1	23905000	23906452	264	3.38	26.47	1016	23906016	23906017	2	AT1G64390	23911119	23915229	+	upstream	-5103	5102	NearestLocation
AT1G64710	Alcohol dehydrogenase-like 4	RepAll_peak_7496	chr1	24042891	24043840	394	4.07	39.4	634	24043525	24043526	2	AT1G64710	24044545	24046552	+	upstream	-1020	1019	NearestLocation
AT1G65000	AT1G65000	RepAll_peak_7534	chr1	24148475	24149686	470	4.56	47.07	597	24149072	24149073	2	AT1G65000	24147044	24148689	+	downstream	2028	383	Overlapping
AT1G65010	AT1G65010	RepAll_peak_7534	chr1	24148475	24149686	470	4.56	47.07	597	24149072	24149073	2	AT1G65010	24149543	24154274	+	upstream	-471	470	NearestLocation
AT1G65390	Protein PHLOEM PROTEIN 2-LIKE A5	RepAll_peak_7560	chr1	24291998	24293114	373	4.06	37.3	272	24292270	24292271	2	AT1G65390	24292478	24294631	+	upstream	-208	207	NearestLocation
AT1G65590	AT1G65590	RepAll_peak_7584	chr1	24387119	24388932	433	4.07	43.37	420	24387539	24387540	2	AT1G65590	24385900	24391207	+	inside	1639	1639	NearestLocation
AT1G65720	AT1G65720	RepAll_peak_7600	chr1	24440332	24444356	671	5.48	67.14	718	24441050	24441051	2	AT1G65720	24440259	24441073	-	inside	23	22	NearestLocation
AT1G65820	AT1G65820	RepAll_peak_7603	chr1	24486274	24488075	451	4.36	45.17	1588	24487862	24487863	2	AT1G65820	24485101	24486892	+	downstream	2761	970	Overlapping
AT1G65830	AT1G65830	RepAll_peak_7603	chr1	24486274	24488075	451	4.36	45.17	1588	24487862	24487863	2	AT1G65830	24486992	24487073	-	upstream	-789	789	NearestLocation
AT1G65930	AT1G65930	RepAll_peak_7621	chr1	24538646	24541530	300	3.67	30.05	200	24538846	24538847	2	AT1G65930	24538886	24542129	+	upstream	-40	39	NearestLocation
AT1G65930	AT1G65930	RepAll_peak_7622	chr1	24541636	24542661	249	3.37	24.97	648	24542284	24542285	2	AT1G65930	24538886	24542129	+	downstream	3398	155	Overlapping
AT1G65930	AT1G65930	RepAll_peak_7620	chr1	24537486	24538523	450	4.46	45.06	767	24538253	24538254	2	AT1G65930	24538886	24542129	+	upstream	-633	632	NearestLocation
AT1G66150	Putative receptor protein kinase TMK1	RepAll_peak_7659	chr1	24634137	24635527	145	2.68	14.5	444	24634581	24634582	2	AT1G66150	24631409	24634749	+	inside	3172	167	Overlapping
AT1G66150	Putative receptor protein kinase TMK1	RepAll_peak_7656	chr1	24631011	24632000	238	3.3	23.89	310	24631321	24631322	2	AT1G66150	24631409	24634749	+	upstream	-88	87	NearestLocation
AT1G66160	U-box domain-containing protein 20	RepAll_peak_7659	chr1	24634137	24635527	145	2.68	14.5	444	24634581	24634582	2	AT1G66160	24637196	24638608	+	upstream	-2615	2614	NearestLocation
AT1G66160	U-box domain-containing protein 20	RepAll_peak_7660	chr1	24635955	24638810	294	3.63	29.47	1103	24637058	24637059	2	AT1G66160	24637196	24638608	+	upstream	-138	137	NearestLocation
AT1G66190	AT1G66190	RepAll_peak_7668	chr1	24653682	24655503	599	4.98	59.92	405	24654087	24654088	2	AT1G66190	24652795	24653938	-	upstream	-149	149	NearestLocation
AT1G66230	AT1G66230	RepAll_peak_7674	chr1	24676546	24677406	385	4.13	38.56	575	24677121	24677122	2	AT1G66230	24677154	24678415	+	upstream	-33	32	NearestLocation
AT1G66230	AT1G66230	RepAll_peak_7676	chr1	24678479	24679018	158	2.77	15.87	381	24678860	24678861	2	AT1G66230	24677154	24678415	+	downstream	1706	445	NearestLocation
AT1G66400	Probable calcium-binding protein CML23	RepAll_peak_7715	chr1	24769032	24769346	123	2.51	12.33	219	24769251	24769252	2	AT1G66400	24770575	24771371	-	downstream	2120	1323	NearestLocation
AT1G66400	Probable calcium-binding protein CML23	RepAll_peak_7716	chr1	24769503	24771732	546	4.92	54.69	942	24770445	24770446	2	AT1G66400	24770575	24771371	-	downstream	926	129	NearestLocation
AT1G66553	AT1G66553	RepAll_peak_7740	chr1	24831165	24831696	218	2.79	21.81	227	24831392	24831393	2	AT1G66553	24831160	24831270	+	downstream	232	122	NearestLocation
AT1G66580	60S ribosomal protein L10-3	RepAll_peak_7744	chr1	24838424	24841003	561	4.99	56.11	614	24839038	24839039	2	AT1G66580	24839165	24840612	+	upstream	-127	126	NearestLocation
AT1G66600	Probable WRKY transcription factor 63	RepAll_peak_7750	chr1	24847523	24848433	511	4.76	51.18	575	24848098	24848099	2	AT1G66600	24848320	24849364	+	upstream	-222	221	NearestLocation
AT1G66710	AT1G66710	RepAll_peak_7758	chr1	24877344	24878318	418	3.84	41.84	595	24877939	24877940	2	AT1G66710	24878865	24880220	-	downstream	2281	925	NearestLocation
AT1G66725	AT1G66725	RepAll_peak_7759	chr1	24882741	24884422	648	5.38	64.89	861	24883602	24883603	2	AT1G66725	24883931	24884559	+	upstream	-329	328	NearestLocation
AT1G66880	AT1G66880	RepAll_peak_7786	chr1	24952113	24953072	357	3.89	35.7	282	24952395	24952396	2	AT1G66880	24946928	24955611	+	inside	5467	3215	Overlapping
AT1G66880	AT1G66880	RepAll_peak_7789	chr1	24955126	24956011	202	3.07	20.23	620	24955746	24955747	2	AT1G66880	24946928	24955611	+	downstream	8818	135	Overlapping
AT1G66900	AT1G66900	RepAll_peak_7792	chr1	24959184	24959812	336	3.86	33.61	148	24959332	24959333	2	AT1G66900	24959334	24961616	+	upstream	-2	1	NearestLocation
AT1G66940	AT1G66940	RepAll_peak_7798	chr1	24974568	24975218	318	3.42	31.81	223	24974791	24974792	2	AT1G66940	24973028	24974791	-	overlapStart	0	0	NearestLocation
AT1G67195	AT1G67195	RepAll_peak_7843	chr1	25136162	25139879	843	6.21	84.37	1942	25138104	25138105	2	AT1G67195	25137111	25137937	-	upstream	-167	167	NearestLocation
AT1G67195	AT1G67195	RepAll_peak_7842	chr1	25135087	25135537	233	3.27	23.35	276	25135363	25135364	2	AT1G67195	25137111	25137937	-	downstream	2574	1747	NearestLocation
AT1G67265	AT1G67265	RepAll_peak_7852	chr1	25174567	25175408	457	4.49	45.73	345	25174912	25174913	2	AT1G67265	25175558	25176202	-	downstream	1290	645	NearestLocation
AT1G67360	REF/SRPP-like protein At1g67360	RepAll_peak_7877	chr1	25237362	25238650	228	3.24	22.82	788	25238150	25238151	2	AT1G67360	25236811	25238216	-	inside	66	65	NearestLocation
AT1G67365	AT1G67365	RepAll_peak_7877	chr1	25237362	25238650	228	3.24	22.82	788	25238150	25238151	2	AT1G67365	25238410	25239235	+	upstream	-260	259	Overlapping
AT1G67370	AT1G67370	RepAll_peak_7877	chr1	25237362	25238650	228	3.24	22.82	788	25238150	25238151	2	AT1G67370	25239117	25243837	-	downstream	5687	966	Overlapping
AT1G67370	AT1G67370	RepAll_peak_7879	chr1	25243914	25244344	142	2.62	14.21	149	25244063	25244064	2	AT1G67370	25239117	25243837	-	upstream	-226	226	NearestLocation
AT1G67460	AT1G67460	RepAll_peak_7887	chr1	25271179	25272642	413	3.93	41.39	613	25271792	25271793	2	AT1G67460	25269626	25271861	-	inside	69	68	NearestLocation
AT1G67470	AT1G67470	RepAll_peak_7887	chr1	25271179	25272642	413	3.93	41.39	613	25271792	25271793	2	AT1G67470	25272182	25273576	+	upstream	-390	389	Overlapping
AT1G67470	AT1G67470	RepAll_peak_7888	chr1	25273747	25274801	339	3.79	33.9	521	25274268	25274269	2	AT1G67470	25272182	25273576	+	downstream	2086	692	Overlapping
AT1G67480	F-box/kelch-repeat protein At1g67480	RepAll_peak_7889	chr1	25275009	25275572	106	2.38	10.69	386	25275395	25275396	2	AT1G67480	25276294	25278718	+	upstream	-899	898	NearestLocation
AT1G67480	F-box/kelch-repeat protein At1g67480	RepAll_peak_7888	chr1	25273747	25274801	339	3.79	33.9	521	25274268	25274269	2	AT1G67480	25276294	25278718	+	upstream	-2026	2025	NearestLocation
AT1G67480	F-box/kelch-repeat protein At1g67480	RepAll_peak_7890	chr1	25275904	25277272	604	5.19	60.45	304	25276208	25276209	2	AT1G67480	25276294	25278718	+	upstream	-86	85	NearestLocation
AT1G67750	Probable pectate lyase 5	RepAll_peak_7920	chr1	25403663	25404283	249	3.37	24.97	357	25404020	25404021	2	AT1G67750	25401588	25403503	+	downstream	2432	517	Overlapping
AT1G67800	AT1G67800	RepAll_peak_7924	chr1	25423070	25423884	348	3.93	34.83	498	25423568	25423569	2	AT1G67800	25420780	25423731	-	inside	163	162	NearestLocation
AT1G67810	AT1G67810	RepAll_peak_7927	chr1	25426354	25428617	202	3.07	20.23	1651	25428005	25428006	2	AT1G67810	25426488	25427349	+	downstream	1517	656	NearestLocation
AT1G67810	AT1G67810	RepAll_peak_7926	chr1	25425019	25425910	260	3.01	26.09	554	25425573	25425574	2	AT1G67810	25426488	25427349	+	upstream	-915	914	NearestLocation
AT1G67880	AT1G67880	RepAll_peak_7936	chr1	25455375	25456320	277	3.53	27.75	421	25455796	25455797	2	AT1G67880	25453921	25455735	-	upstream	-61	61	NearestLocation
AT1G67900	AT1G67900	RepAll_peak_7939	chr1	25463500	25465077	786	5.57	78.66	826	25464326	25464327	2	AT1G67900	25464726	25470017	+	upstream	-400	399	NearestLocation
AT1G67900	AT1G67900	RepAll_peak_7942	chr1	25469607	25474469	671	5.48	67.14	560	25470167	25470168	2	AT1G67900	25464726	25470017	+	downstream	5441	150	Overlapping
AT1G67900	AT1G67900	RepAll_peak_7940	chr1	25465260	25467328	249	3.37	24.97	1610	25466870	25466871	2	AT1G67900	25464726	25470017	+	inside	2144	2144	NearestLocation
AT1G67900	AT1G67900	RepAll_peak_7938	chr1	25461903	25463277	160	2.75	16	1021	25462924	25462925	2	AT1G67900	25464726	25470017	+	upstream	-1802	1801	NearestLocation
AT1G67910	AT1G67910	RepAll_peak_7942	chr1	25469607	25474469	671	5.48	67.14	560	25470167	25470168	2	AT1G67910	25471288	25472440	-	downstream	2273	1120	NearestLocation
AT1G67930	AT1G67930	RepAll_peak_7945	chr1	25477481	25478086	163	2.79	16.35	183	25477664	25477665	2	AT1G67930	25474140	25477423	-	upstream	-241	241	Overlapping
AT1G68010	AT1G68010	RepAll_peak_7955	chr1	25496543	25497382	177	2.91	17.76	226	25496769	25496770	2	AT1G68010	25493196	25495988	+	downstream	3573	781	Overlapping
AT1G68020	Alpha,alpha-trehalose-phosphate synthase [UDP-forming] 6	RepAll_peak_7955	chr1	25496543	25497382	177	2.91	17.76	226	25496769	25496770	2	AT1G68020	25497290	25500374	+	upstream	-521	520	NearestLocation
AT1G68330	AT1G68330	RepAll_peak_7993	chr1	25609198	25609920	149	2.71	14.95	282	25609480	25609481	2	AT1G68330	25610923	25612202	+	upstream	-1443	1442	NearestLocation
AT1G68330	AT1G68330	RepAll_peak_7994	chr1	25610713	25611449	163	2.81	16.33	253	25610966	25610967	2	AT1G68330	25610923	25612202	+	inside	43	43	NearestLocation
AT1G68360	AT1G68360	RepAll_peak_8004	chr1	25622213	25623141	244	3.34	24.43	434	25622647	25622648	2	AT1G68360	25621678	25622412	-	upstream	-235	235	NearestLocation
AT1G68360	AT1G68360	RepAll_peak_8006	chr1	25624417	25625150	751	5.67	75.19	308	25624725	25624726	2	AT1G68360	25621678	25622412	-	upstream	-2313	2313	NearestLocation
AT1G68360	AT1G68360	RepAll_peak_8007	chr1	25625415	25625911	192	3.01	19.23	373	25625788	25625789	2	AT1G68360	25621678	25622412	-	upstream	-3376	3376	NearestLocation
AT1G68410	Probable protein phosphatase 2C 15	RepAll_peak_8022	chr1	25648969	25649538	135	2.52	13.52	276	25649245	25649246	2	AT1G68410	25649999	25653019	-	downstream	3774	753	Overlapping
AT1G68410	Probable protein phosphatase 2C 15	RepAll_peak_8025	chr1	25652125	25653285	168	2.6	16.88	528	25652653	25652654	2	AT1G68410	25649999	25653019	-	inside	366	365	NearestLocation
AT1G68440	AT1G68440	RepAll_peak_8027	chr1	25656724	25657338	484	4.62	48.43	301	25657025	25657026	2	AT1G68440	25658033	25659273	+	upstream	-1008	1007	NearestLocation
AT1G68440	AT1G68440	RepAll_peak_8028	chr1	25657465	25659413	372	4	37.21	1589	25659054	25659055	2	AT1G68440	25658033	25659273	+	inside	1021	218	NearestLocation
AT1G68490	AT1G68490	RepAll_peak_8050	chr1	25689776	25690616	679	5.52	67.9	425	25690201	25690202	2	AT1G68490	25693449	25695476	+	upstream	-3248	3247	NearestLocation
AT1G68490	AT1G68490	RepAll_peak_8053	chr1	25693190	25696300	430	4.36	43.08	2448	25695638	25695639	2	AT1G68490	25693449	25695476	+	downstream	2189	162	NearestLocation
AT1G68490	AT1G68490	RepAll_peak_8051	chr1	25690982	25691947	554	4.95	55.4	321	25691303	25691304	2	AT1G68490	25693449	25695476	+	upstream	-2146	2145	NearestLocation
AT1G68500	AT1G68500	RepAll_peak_8059	chr1	25702801	25704344	115	2.44	11.5	1017	25703818	25703819	2	AT1G68500	25702003	25702511	+	downstream	1815	1307	NearestLocation
AT1G68500	AT1G68500	RepAll_peak_8055	chr1	25699328	25700052	283	3.57	28.32	329	25699657	25699658	2	AT1G68500	25702003	25702511	+	upstream	-2346	2345	NearestLocation
AT1G68500	AT1G68500	RepAll_peak_8057	chr1	25701621	25702198	259	3.35	25.92	227	25701848	25701849	2	AT1G68500	25702003	25702511	+	upstream	-155	154	NearestLocation
AT1G68500	AT1G68500	RepAll_peak_8056	chr1	25700341	25701152	207	3.1	20.74	295	25700636	25700637	2	AT1G68500	25702003	25702511	+	upstream	-1367	1366	NearestLocation
AT1G68520	Zinc finger protein CONSTANS-LIKE 6	RepAll_peak_8060	chr1	25707639	25711943	222	3.2	22.29	3404	25711043	25711044	2	AT1G68520	25709114	25710907	-	upstream	-136	136	NearestLocation
AT1G68526	AT1G68526	RepAll_peak_8061	chr1	25712128	25713839	106	2.38	10.69	377	25712505	25712506	2	AT1G68526	25711869	25712238	-	upstream	-267	267	NearestLocation
AT1G68526	AT1G68526	RepAll_peak_8060	chr1	25707639	25711943	222	3.2	22.29	3404	25711043	25711044	2	AT1G68526	25711869	25712238	-	downstream	1195	825	Overlapping
AT1G68550	Ethylene-responsive transcription factor ERF118	RepAll_peak_8072	chr1	25726982	25728428	238	3.3	23.89	1236	25728218	25728219	2	AT1G68550	25725455	25727701	-	upstream	-517	517	NearestLocation
AT1G68550	Ethylene-responsive transcription factor ERF118	RepAll_peak_8074	chr1	25731794	25732534	207	3.1	20.74	504	25732298	25732299	2	AT1G68550	25725455	25727701	-	upstream	-4597	4597	NearestLocation
AT1G68550	Ethylene-responsive transcription factor ERF118	RepAll_peak_8070	chr1	25724581	25725679	396	4.18	39.67	731	25725312	25725313	2	AT1G68550	25725455	25727701	-	downstream	2389	142	NearestLocation
AT1G68550	Ethylene-responsive transcription factor ERF118	RepAll_peak_8073	chr1	25730229	25731120	266	3.47	26.63	496	25730725	25730726	2	AT1G68550	25725455	25727701	-	upstream	-3024	3024	NearestLocation
AT1G68552	AT1G68552	RepAll_peak_8070	chr1	25724581	25725679	396	4.18	39.67	731	25725312	25725313	2	AT1G68552	25725455	25727701	-	downstream	2389	142	NearestLocation
AT1G68552	AT1G68552	RepAll_peak_8072	chr1	25726982	25728428	238	3.3	23.89	1236	25728218	25728219	2	AT1G68552	25725455	25727701	-	upstream	-517	517	NearestLocation
AT1G68552	AT1G68552	RepAll_peak_8073	chr1	25730229	25731120	266	3.47	26.63	496	25730725	25730726	2	AT1G68552	25725455	25727701	-	upstream	-3024	3024	NearestLocation
AT1G68552	AT1G68552	RepAll_peak_8074	chr1	25731794	25732534	207	3.1	20.74	504	25732298	25732299	2	AT1G68552	25725455	25727701	-	upstream	-4597	4597	NearestLocation
AT1G68560	Alpha-xylosidase	RepAll_peak_8076	chr1	25733948	25734198	158	2.77	15.87	123	25734071	25734072	2	AT1G68560	25734182	25738002	-	downstream	3931	110	NearestLocation
AT1G68560	Alpha-xylosidase	RepAll_peak_8075	chr1	25732646	25733622	255	3.4	25.52	455	25733101	25733102	2	AT1G68560	25734182	25738002	-	downstream	4901	1080	NearestLocation
AT1G68560	Alpha-xylosidase	RepAll_peak_8080	chr1	25738595	25739370	197	3.04	19.73	486	25739081	25739082	2	AT1G68560	25734182	25738002	-	upstream	-1079	1079	NearestLocation
AT1G68560	Alpha-xylosidase	RepAll_peak_8078	chr1	25735498	25737397	288	3.6	28.89	972	25736470	25736471	2	AT1G68560	25734182	25738002	-	inside	1532	1531	NearestLocation
AT1G68580	AT1G68580	RepAll_peak_8089	chr1	25751552	25753019	504	4.38	50.42	943	25752495	25752496	2	AT1G68580	25752735	25756076	+	upstream	-240	239	NearestLocation
AT1G68620	AT1G68620	RepAll_peak_8096	chr1	25764973	25766537	424	4.33	42.42	643	25765616	25765617	2	AT1G68620	25765947	25767240	+	upstream	-331	330	NearestLocation
AT1G68620	AT1G68620	RepAll_peak_8097	chr1	25766650	25767765	154	2.74	15.41	781	25767431	25767432	2	AT1G68620	25765947	25767240	+	downstream	1484	191	Overlapping
AT1G68670	AT1G68670	RepAll_peak_8104	chr1	25780188	25784742	934	6.05	93.49	1071	25781259	25781260	2	AT1G68670	25782029	25784076	+	upstream	-770	769	NearestLocation
AT1G68680	AT1G68680	RepAll_peak_8105	chr1	25784843	25785825	342	3.9	34.21	460	25785303	25785304	2	AT1G68680	25785506	25786924	+	upstream	-203	202	NearestLocation
AT1G68680	AT1G68680	RepAll_peak_8106	chr1	25786699	25789111	217	3.17	21.77	1035	25787734	25787735	2	AT1G68680	25785506	25786924	+	downstream	2228	810	Overlapping
AT1G68760	Nudix hydrolase 1	RepAll_peak_8116	chr1	25829796	25831629	366	4.03	36.68	929	25830725	25830726	2	AT1G68760	25829042	25829813	+	downstream	1683	912	Overlapping
AT1G68765	AT1G68765	RepAll_peak_8116	chr1	25829796	25831629	366	4.03	36.68	929	25830725	25830726	2	AT1G68765	25829952	25830487	-	upstream	-238	238	NearestLocation
AT1G68830	Serine/threonine-protein kinase SNT7, chloroplastic	RepAll_peak_8128	chr1	25875622	25876976	648	5.38	64.89	1159	25876781	25876782	2	AT1G68830	25872445	25875550	-	upstream	-1231	1231	NearestLocation
AT1G68830	Serine/threonine-protein kinase SNT7, chloroplastic	RepAll_peak_8129	chr1	25877120	25878248	709	5.65	70.95	514	25877634	25877635	2	AT1G68830	25872445	25875550	-	upstream	-2084	2084	NearestLocation
AT1G68840	AP2/ERF and B3 domain-containing transcription repressor RAV2	RepAll_peak_8131	chr1	25879541	25882479	491	4.33	49.11	1558	25881099	25881100	2	AT1G68840	25880323	25882222	+	inside	776	776	NearestLocation
AT1G68840	AP2/ERF and B3 domain-containing transcription repressor RAV2	RepAll_peak_8130	chr1	25878360	25879416	437	4.39	43.73	663	25879023	25879024	2	AT1G68840	25880323	25882222	+	upstream	-1300	1299	NearestLocation
AT1G68870	AT1G68870	RepAll_peak_8137	chr1	25890209	25890951	373	4.06	37.3	335	25890544	25890545	2	AT1G68870	25889081	25889734	+	downstream	1463	810	Overlapping
AT1G68872	AT1G68872	RepAll_peak_8137	chr1	25890209	25890951	373	4.06	37.3	335	25890544	25890545	2	AT1G68872	25890365	25891748	-	inside	1204	179	NearestLocation
AT1G68990	DNA-directed RNA polymerase 1, mitochondrial	RepAll_peak_8151	chr1	25941349	25941896	202	3.07	20.23	205	25941554	25941555	2	AT1G68990	25934997	25940966	-	upstream	-588	588	Overlapping
AT1G68990	DNA-directed RNA polymerase 1, mitochondrial	RepAll_peak_8150	chr1	25940949	25941213	126	2.46	12.69	151	25941100	25941101	2	AT1G68990	25934997	25940966	-	upstream	-134	134	Overlapping
AT1G69000	AT1G69000	RepAll_peak_8151	chr1	25941349	25941896	202	3.07	20.23	205	25941554	25941555	2	AT1G69000	25941164	25941235	+	downstream	390	319	Overlapping
AT1G69000	AT1G69000	RepAll_peak_8150	chr1	25940949	25941213	126	2.46	12.69	151	25941100	25941101	2	AT1G69000	25941164	25941235	+	upstream	-64	63	NearestLocation
AT1G69010	Transcription factor BIM2	RepAll_peak_8151	chr1	25941349	25941896	202	3.07	20.23	205	25941554	25941555	2	AT1G69010	25941675	25943836	+	upstream	-121	120	NearestLocation
AT1G69010	Transcription factor BIM2	RepAll_peak_8150	chr1	25940949	25941213	126	2.46	12.69	151	25941100	25941101	2	AT1G69010	25941675	25943836	+	upstream	-575	574	Overlapping
AT1G69030	AT1G69030	RepAll_peak_8155	chr1	25951060	25952855	160	2.55	16.02	723	25951783	25951784	2	AT1G69030	25947265	25949262	-	upstream	-2521	2521	NearestLocation
AT1G69030	AT1G69030	RepAll_peak_8154	chr1	25949642	25950502	385	4.13	38.56	425	25950067	25950068	2	AT1G69030	25947265	25949262	-	upstream	-805	805	NearestLocation
AT1G69130	AT1G69130	RepAll_peak_8174	chr1	25988613	25989133	318	3.77	31.81	329	25988942	25988943	2	AT1G69130	25989730	25989803	+	upstream	-788	787	NearestLocation
AT1G69160	AT1G69160	RepAll_peak_8179	chr1	25999504	26000807	187	2.97	18.73	445	25999949	25999950	2	AT1G69160	26000214	26001588	+	upstream	-265	264	NearestLocation
AT1G69160	AT1G69160	RepAll_peak_8180	chr1	26001585	26002187	255	3.4	25.52	368	26001953	26001954	2	AT1G69160	26000214	26001588	+	downstream	1739	365	NearestLocation
AT1G69160	AT1G69160	RepAll_peak_8178	chr1	25996579	25998596	114	2.32	11.42	1142	25997721	25997722	2	AT1G69160	26000214	26001588	+	upstream	-2493	2492	NearestLocation
AT1G69250	AT1G69250	RepAll_peak_8188	chr1	26035119	26035942	604	5.19	60.45	575	26035694	26035695	2	AT1G69250	26032827	26035504	+	downstream	2867	190	Overlapping
AT1G69252	AT1G69252	RepAll_peak_8189	chr1	26036360	26037176	136	2.61	13.62	292	26036652	26036653	2	AT1G69252	26036570	26037659	+	inside	82	82	NearestLocation
AT1G69252	AT1G69252	RepAll_peak_8188	chr1	26035119	26035942	604	5.19	60.45	575	26035694	26035695	2	AT1G69252	26036570	26037659	+	upstream	-876	875	NearestLocation
AT1G69270	AT1G69270	RepAll_peak_8193	chr1	26041893	26043635	575	5.05	57.55	1210	26043103	26043104	2	AT1G69270	26040689	26042702	-	upstream	-401	401	NearestLocation
AT1G69310	Probable WRKY transcription factor 57	RepAll_peak_8202	chr1	26056909	26058432	347	3.66	34.74	1271	26058180	26058181	2	AT1G69310	26054308	26058105	-	upstream	-75	75	NearestLocation
AT1G69310	Probable WRKY transcription factor 57	RepAll_peak_8203	chr1	26058576	26059821	525	4.82	52.58	454	26059030	26059031	2	AT1G69310	26054308	26058105	-	upstream	-925	925	NearestLocation
AT1G69400	AT1G69400	RepAll_peak_8215	chr1	26088529	26089666	444	4.43	44.4	508	26089037	26089038	2	AT1G69400	26086948	26089020	+	downstream	2089	17	Overlapping
AT1G69410	Eukaryotic translation initiation factor 5A-3	RepAll_peak_8215	chr1	26088529	26089666	444	4.43	44.4	508	26089037	26089038	2	AT1G69410	26089202	26090386	+	upstream	-165	164	NearestLocation
AT1G69410	Eukaryotic translation initiation factor 5A-3	RepAll_peak_8216	chr1	26090670	26091552	127	2.54	12.75	340	26091010	26091011	2	AT1G69410	26089202	26090386	+	downstream	1808	624	NearestLocation
AT1G69440	AT1G69440	RepAll_peak_8225	chr1	26104960	26106715	228	3.24	22.82	1217	26106177	26106178	2	AT1G69440	26101527	26105166	-	upstream	-1011	1011	NearestLocation
AT1G69530	Expansin-A1	RepAll_peak_8244	chr1	26144383	26144836	197	3.04	19.73	181	26144564	26144565	2	AT1G69530	26141836	26143500	+	downstream	2728	1064	NearestLocation
AT1G69530	Expansin-A1	RepAll_peak_8243	chr1	26139819	26144181	306	3.7	30.63	1330	26141149	26141150	2	AT1G69530	26141836	26143500	+	upstream	-687	686	NearestLocation
AT1G69530	Expansin-A1	RepAll_peak_8240	chr1	26137459	26138391	411	4.26	41.12	494	26137953	26137954	2	AT1G69530	26141836	26143500	+	upstream	-3883	3882	NearestLocation
AT1G69570	Dof zinc finger protein DOF1.10	RepAll_peak_8257	chr1	26163028	26163754	294	3.27	29.42	460	26163488	26163489	2	AT1G69570	26161528	26163496	-	inside	8	7	NearestLocation
AT1G69570	Dof zinc finger protein DOF1.10	RepAll_peak_8258	chr1	26164087	26165000	452	4.16	45.26	493	26164580	26164581	2	AT1G69570	26161528	26163496	-	upstream	-1084	1084	NearestLocation
AT1G69572	AT1G69572	RepAll_peak_8257	chr1	26163028	26163754	294	3.27	29.42	460	26163488	26163489	2	AT1G69572	26161599	26162761	+	downstream	1889	727	Overlapping
AT1G69740	Delta-aminolevulinic acid dehydratase, chloroplastic	RepAll_peak_8293	chr1	26234822	26236395	394	3.74	39.47	1059	26235881	26235882	2	AT1G69740	26231804	26234963	+	downstream	4077	918	Overlapping
AT1G69750	AT1G69750	RepAll_peak_8295	chr1	26237275	26238236	145	2.68	14.5	692	26237967	26237968	2	AT1G69750	26235284	26237571	+	downstream	2683	396	NearestLocation
AT1G69750	AT1G69750	RepAll_peak_8293	chr1	26234822	26236395	394	3.74	39.47	1059	26235881	26235882	2	AT1G69750	26235284	26237571	+	inside	597	597	NearestLocation
AT1G69810	Probable WRKY transcription factor 36	RepAll_peak_8317	chr1	26277828	26279705	626	5.28	62.66	1557	26279385	26279386	2	AT1G69810	26277238	26279118	-	upstream	-267	267	NearestLocation
AT1G69850	AT1G69850	RepAll_peak_8331	chr1	26304804	26305423	312	3.73	31.22	164	26304968	26304969	2	AT1G69850	26296676	26300472	-	upstream	-4496	4496	NearestLocation
AT1G69850	AT1G69850	RepAll_peak_8329	chr1	26301874	26303297	348	3.93	34.83	1049	26302923	26302924	2	AT1G69850	26296676	26300472	-	upstream	-2451	2451	NearestLocation
AT1G69850	AT1G69850	RepAll_peak_8327	chr1	26298158	26300929	339	3.79	33.9	1350	26299508	26299509	2	AT1G69850	26296676	26300472	-	inside	964	963	NearestLocation
AT1G69880	AT1G69880	RepAll_peak_8339	chr1	26323183	26325260	523	4.74	52.31	540	26323723	26323724	2	AT1G69880	26321479	26322993	+	downstream	2244	730	Overlapping
AT1G69890	AT1G69890	RepAll_peak_8339	chr1	26323183	26325260	523	4.74	52.31	540	26323723	26323724	2	AT1G69890	26323111	26324616	-	inside	893	612	NearestLocation
AT1G69900	AT1G69900	RepAll_peak_8342	chr1	26326951	26329100	288	3.6	28.89	1027	26327978	26327979	2	AT1G69900	26326381	26327831	-	upstream	-147	147	NearestLocation
AT1G69910	AT1G69910	RepAll_peak_8343	chr1	26329742	26331016	124	2.31	12.44	920	26330662	26330663	2	AT1G69910	26330114	26332266	+	inside	548	548	NearestLocation
AT1G69910	AT1G69910	RepAll_peak_8345	chr1	26331621	26332436	187	2.97	18.73	413	26332034	26332035	2	AT1G69910	26330114	26332266	+	inside	1920	231	NearestLocation
AT1G70090	AT1G70090	RepAll_peak_8367	chr1	26402307	26403669	154	2.74	15.41	789	26403096	26403097	2	AT1G70090	26400790	26402727	+	downstream	2306	369	Overlapping
AT1G70090	AT1G70090	RepAll_peak_8366	chr1	26399101	26402046	233	3.27	23.35	329	26399430	26399431	2	AT1G70090	26400790	26402727	+	upstream	-1360	1359	NearestLocation
AT1G70140	Formin-like protein 8	RepAll_peak_8368	chr1	26414503	26415652	288	3.6	28.89	888	26415391	26415392	2	AT1G70140	26412688	26415230	-	upstream	-161	161	NearestLocation
AT1G70160	AT1G70160	RepAll_peak_8370	chr1	26419171	26420246	133	2.56	13.34	742	26419913	26419914	2	AT1G70160	26419949	26422529	+	upstream	-36	35	NearestLocation
AT1G70160	AT1G70160	RepAll_peak_8372	chr1	26422238	26423255	187	2.91	18.73	488	26422726	26422727	2	AT1G70160	26419949	26422529	+	downstream	2777	197	Overlapping
AT1G70170	AT1G70170	RepAll_peak_8373	chr1	26423572	26425112	233	3.27	23.35	132	26423704	26423705	2	AT1G70170	26423874	26425356	+	upstream	-170	169	NearestLocation
AT1G70170	AT1G70170	RepAll_peak_8372	chr1	26422238	26423255	187	2.91	18.73	488	26422726	26422727	2	AT1G70170	26423874	26425356	+	upstream	-1148	1147	NearestLocation
AT1G70200	AT1G70200	RepAll_peak_8380	chr1	26434494	26435422	385	4.13	38.56	475	26434969	26434970	2	AT1G70200	26432297	26434400	-	upstream	-569	569	NearestLocation
AT1G70210	Cyclin-D1-1	RepAll_peak_8384	chr1	26441519	26443097	190	2.93	19.06	765	26442284	26442285	2	AT1G70210	26439864	26442829	+	inside	2420	544	NearestLocation
AT1G70300	Potassium transporter 6	RepAll_peak_8401	chr1	26479819	26481894	240	3.11	24.01	1588	26481407	26481408	2	AT1G70300	26477880	26481630	-	inside	223	222	NearestLocation
AT1G70300	Potassium transporter 6	RepAll_peak_8400	chr1	26470686	26478875	497	4.36	49.77	6906	26477592	26477593	2	AT1G70300	26477880	26481630	-	downstream	4038	287	Overlapping
AT1G70310	Spermidine synthase 2	RepAll_peak_8405	chr1	26487045	26487620	308	3.13	30.89	391	26487436	26487437	2	AT1G70310	26485306	26487435	-	upstream	-1	1	NearestLocation
AT1G70310	Spermidine synthase 2	RepAll_peak_8402	chr1	26482251	26485295	470	4.56	47.07	2695	26484946	26484947	2	AT1G70310	26485306	26487435	-	downstream	2489	359	NearestLocation
AT1G70370	Probable polygalacturonase non-catalytic subunit JP650	RepAll_peak_8414	chr1	26512215	26514252	222	3.13	22.22	879	26513094	26513095	2	AT1G70370	26512681	26515188	-	inside	2094	413	NearestLocation
AT1G70420	AT1G70420	RepAll_peak_8427	chr1	26539051	26542245	590	5.12	59	2487	26541538	26541539	2	AT1G70420	26539574	26540762	-	upstream	-776	776	NearestLocation
AT1G70520	Cysteine-rich receptor-like protein kinase 2	RepAll_peak_8454	chr1	26586760	26588690	679	5.52	67.9	867	26587627	26587628	2	AT1G70520	26584729	26587419	-	upstream	-208	208	NearestLocation
AT1G70530	Cysteine-rich receptor-like protein kinase 3	RepAll_peak_8456	chr1	26590183	26593609	925	6.54	92.57	1395	26591578	26591579	2	AT1G70530	26588750	26591379	-	upstream	-199	199	NearestLocation
AT1G70600	60S ribosomal protein L27a-3	RepAll_peak_8480	chr1	26620140	26620983	202	3.07	20.23	406	26620546	26620547	2	AT1G70600	26620923	26621659	-	downstream	1113	376	NearestLocation
AT1G70600	60S ribosomal protein L27a-3	RepAll_peak_8481	chr1	26621132	26622013	250	3.07	25.07	715	26621847	26621848	2	AT1G70600	26620923	26621659	-	upstream	-188	188	Overlapping
AT1G70610	AT1G70610	RepAll_peak_8481	chr1	26621132	26622013	250	3.07	25.07	715	26621847	26621848	2	AT1G70610	26621961	26626503	+	upstream	-114	113	NearestLocation
AT1G70700	Protein TIFY 7	RepAll_peak_8498	chr1	26657009	26658062	233	3.27	23.35	562	26657571	26657572	2	AT1G70700	26654768	26657064	+	downstream	2803	507	NearestLocation
AT1G70700	Protein TIFY 7	RepAll_peak_8497	chr1	26653616	26656457	238	3.3	23.89	2057	26655673	26655674	2	AT1G70700	26654768	26657064	+	inside	905	905	NearestLocation
AT1G70740	AT1G70740	RepAll_peak_8511	chr1	26678233	26679092	202	3.07	20.23	221	26678454	26678455	2	AT1G70740	26673631	26675990	-	upstream	-2464	2464	NearestLocation
AT1G70740	AT1G70740	RepAll_peak_8509	chr1	26675457	26677060	554	4.95	55.4	1134	26676591	26676592	2	AT1G70740	26673631	26675990	-	upstream	-601	601	NearestLocation
AT1G70780	AT1G70780	RepAll_peak_8522	chr1	26694365	26696475	369	3.95	36.92	469	26694834	26694835	2	AT1G70780	26695166	26696392	-	downstream	1558	331	NearestLocation
AT1G70782	AT1G70782	RepAll_peak_8522	chr1	26694365	26696475	369	3.95	36.92	469	26694834	26694835	2	AT1G70782	26695166	26696392	-	downstream	1558	331	NearestLocation
AT1G70790	AT1G70790	RepAll_peak_8525	chr1	26700131	26701432	366	4.03	36.68	831	26700962	26700963	2	AT1G70790	26700412	26702346	+	inside	550	550	NearestLocation
AT1G70790	AT1G70790	RepAll_peak_8524	chr1	26698097	26699971	694	5.58	69.42	1393	26699490	26699491	2	AT1G70790	26700412	26702346	+	upstream	-922	921	NearestLocation
AT1G70940	Auxin efflux carrier component 3	RepAll_peak_8548	chr1	26741024	26741487	115	2.44	11.5	306	26741330	26741331	2	AT1G70940	26743054	26746395	+	upstream	-1724	1723	NearestLocation
AT1G70940	Auxin efflux carrier component 3	RepAll_peak_8552	chr1	26744579	26745502	332	3.7	33.2	635	26745214	26745215	2	AT1G70940	26743054	26746395	+	inside	2160	1180	NearestLocation
AT1G70944	AT1G70944	RepAll_peak_8557	chr1	26750119	26750771	220	3	22	280	26750399	26750400	2	AT1G70944	26749137	26749253	-	upstream	-1146	1146	NearestLocation
AT1G70944	AT1G70944	RepAll_peak_8556	chr1	26748841	26749621	123	2.51	12.33	509	26749350	26749351	2	AT1G70944	26749137	26749253	-	upstream	-97	97	NearestLocation
AT1G71010	AT1G71010	RepAll_peak_8574	chr1	26778416	26779010	140	2.64	14.06	498	26778914	26778915	2	AT1G71010	26782839	26788970	+	upstream	-3925	3924	NearestLocation
AT1G71010	AT1G71010	RepAll_peak_8575	chr1	26781831	26782648	354	3.96	35.44	233	26782064	26782065	2	AT1G71010	26782839	26788970	+	upstream	-775	774	NearestLocation
AT1G71015	AT1G71015	RepAll_peak_8581	chr1	26789593	26791881	348	3.93	34.83	858	26790451	26790452	2	AT1G71015	26789236	26790160	-	upstream	-291	291	NearestLocation
AT1G71020	U-box domain-containing protein 10	RepAll_peak_8583	chr1	26792717	26793572	150	2.57	15.08	443	26793160	26793161	2	AT1G71020	26790597	26793175	-	inside	15	14	NearestLocation
AT1G71020	U-box domain-containing protein 10	RepAll_peak_8581	chr1	26789593	26791881	348	3.93	34.83	858	26790451	26790452	2	AT1G71020	26790597	26793175	-	downstream	2724	145	Overlapping
AT1G71030	AT1G71030	RepAll_peak_8584	chr1	26793904	26797253	377	3.66	37.73	2564	26796468	26796469	2	AT1G71030	26795123	26796364	-	upstream	-104	104	NearestLocation
AT1G71040	AT1G71040	RepAll_peak_8589	chr1	26801597	26802231	232	3.2	23.26	335	26801932	26801933	2	AT1G71040	26796966	26800322	-	upstream	-1610	1610	NearestLocation
AT1G71040	AT1G71040	RepAll_peak_8584	chr1	26793904	26797253	377	3.66	37.73	2564	26796468	26796469	2	AT1G71040	26796966	26800322	-	downstream	3854	497	Overlapping
AT1G71040	AT1G71040	RepAll_peak_8586	chr1	26798887	26799830	106	2.38	10.69	487	26799374	26799375	2	AT1G71040	26796966	26800322	-	inside	948	947	NearestLocation
AT1G71070	AT1G71070	RepAll_peak_8594	chr1	26809112	26810138	172	2.87	17.28	521	26809633	26809634	2	AT1G71070	26807188	26809504	-	upstream	-129	129	NearestLocation
AT1G71080	AT1G71080	RepAll_peak_8594	chr1	26809112	26810138	172	2.87	17.28	521	26809633	26809634	2	AT1G71080	26809841	26811842	-	downstream	2209	207	Overlapping
AT1G71080	AT1G71080	RepAll_peak_8595	chr1	26811504	26812358	212	3.14	21.25	419	26811923	26811924	2	AT1G71080	26809841	26811842	-	upstream	-81	81	NearestLocation
AT1G71100	AT1G71100	RepAll_peak_8597	chr1	26814037	26817083	244	3.34	24.43	2494	26816531	26816532	2	AT1G71100	26814632	26815671	+	downstream	1899	860	Overlapping
AT1G71520	Ethylene-responsive transcription factor ERF020	RepAll_peak_8631	chr1	26937457	26940334	215	2.52	21.59	1962	26939419	26939420	2	AT1G71520	26938525	26939106	+	downstream	894	313	Overlapping
AT1G71528	AT1G71528	RepAll_peak_8631	chr1	26937457	26940334	215	2.52	21.59	1962	26939419	26939420	2	AT1G71528	26939562	26942952	-	downstream	3533	142	Overlapping
AT1G71530	AT1G71530	RepAll_peak_8631	chr1	26937457	26940334	215	2.52	21.59	1962	26939419	26939420	2	AT1G71530	26939567	26942952	+	upstream	-148	147	NearestLocation
AT1G71695	Peroxidase 12	RepAll_peak_8637	chr1	26963245	26964589	222	3.2	22.29	225	26963470	26963471	2	AT1G71695	26964249	26966688	+	upstream	-779	778	NearestLocation
AT1G71695	Peroxidase 12	RepAll_peak_8639	chr1	26966091	26966403	120	2.43	12.04	165	26966256	26966257	2	AT1G71695	26964249	26966688	+	inside	2007	431	Overlapping
AT1G71696	AT1G71696	RepAll_peak_8639	chr1	26966091	26966403	120	2.43	12.04	165	26966256	26966257	2	AT1G71696	26966887	26970572	+	upstream	-631	630	NearestLocation
AT1G71696	AT1G71696	RepAll_peak_8641	chr1	26970068	26971684	417	4.29	41.77	537	26970605	26970606	2	AT1G71696	26966887	26970572	+	downstream	3718	33	Overlapping
AT1G71697	AT1G71697	RepAll_peak_8641	chr1	26970068	26971684	417	4.29	41.77	537	26970605	26970606	2	AT1G71697	26971223	26973464	+	upstream	-618	617	NearestLocation
AT1G71820	AT1G71820	RepAll_peak_8661	chr1	27017498	27018364	410	4.1	41.09	473	27017971	27017972	2	AT1G71820	27009564	27017108	+	downstream	8407	863	Overlapping
AT1G71828	AT1G71828	RepAll_peak_8661	chr1	27017498	27018364	410	4.1	41.09	473	27017971	27017972	2	AT1G71828	27017801	27018315	-	inside	344	170	Overlapping
AT1G71830	AT1G71830	RepAll_peak_8661	chr1	27017498	27018364	410	4.1	41.09	473	27017971	27017972	2	AT1G71830	27018158	27022117	+	upstream	-187	186	NearestLocation
AT1G72060	AT1G72060	RepAll_peak_8720	chr1	27117976	27120103	168	2.79	16.84	1236	27119212	27119213	2	AT1G72060	27118447	27119011	+	downstream	765	201	Overlapping
AT1G72070	AT1G72070	RepAll_peak_8720	chr1	27117976	27120103	168	2.79	16.84	1236	27119212	27119213	2	AT1G72070	27118621	27119708	-	inside	496	495	NearestLocation
AT1G72125	AT1G72125	RepAll_peak_8728	chr1	27136339	27137857	249	3.37	24.97	715	27137054	27137055	2	AT1G72125	27134168	27136389	+	downstream	2886	665	Overlapping
AT1G72130	AT1G72130	RepAll_peak_8728	chr1	27136339	27137857	249	3.37	24.97	715	27137054	27137055	2	AT1G72130	27137181	27139384	+	upstream	-127	126	NearestLocation
AT1G72140	AT1G72140	RepAll_peak_8733	chr1	27140662	27143292	843	6.21	84.37	873	27141535	27141536	2	AT1G72140	27141814	27144490	+	upstream	-279	278	NearestLocation
AT1G72160	Patellin-3	RepAll_peak_8736	chr1	27147448	27154235	611	5.22	61.19	6040	27153488	27153489	2	AT1G72160	27153581	27155664	-	downstream	2176	92	NearestLocation
AT1G72210	Transcription factor bHLH96	RepAll_peak_8750	chr1	27178966	27179896	255	3.4	25.52	610	27179576	27179577	2	AT1G72210	27179790	27182430	+	upstream	-214	213	NearestLocation
AT1G72250	AT1G72250	RepAll_peak_8759	chr1	27192338	27192901	182	2.94	18.24	305	27192643	27192644	2	AT1G72250	27192845	27198314	+	upstream	-202	201	NearestLocation
AT1G72280	Endoplasmic oxidoreductin-1	RepAll_peak_8761	chr1	27214492	27215073	225	3.17	22.59	280	27214772	27214773	2	AT1G72280	27211845	27214665	-	upstream	-107	107	NearestLocation
AT1G72440	AT1G72440	RepAll_peak_8794	chr1	27273436	27274136	171	2.86	17.18	421	27273857	27273858	2	AT1G72440	27268165	27273596	-	upstream	-261	261	NearestLocation
AT1G72450	Protein TIFY 11B	RepAll_peak_8794	chr1	27273436	27274136	171	2.86	17.18	421	27273857	27273858	2	AT1G72450	27274065	27276317	-	downstream	2460	207	Overlapping
AT1G72450	Protein TIFY 11B	RepAll_peak_8795	chr1	27275756	27278923	619	5.25	61.92	1766	27277522	27277523	2	AT1G72450	27274065	27276317	-	upstream	-1205	1205	NearestLocation
AT1G72600	AT1G72600	RepAll_peak_8827	chr1	27338365	27340997	348	3.93	34.83	657	27339022	27339023	2	AT1G72600	27338125	27340328	+	inside	897	897	NearestLocation
AT1G72610	GDP-L-fucose synthase 1; Germin-like protein subfamily 3 member 1	RepAll_peak_8827	chr1	27338365	27340997	348	3.93	34.83	657	27339022	27339023	2	AT1G72610	27339114	27340044	-	downstream	1022	91	Overlapping
AT1G72820	AT1G72820	RepAll_peak_8857	chr1	27401619	27403080	530	4.5	53.07	699	27402318	27402319	2	AT1G72820	27402878	27404673	+	upstream	-560	559	NearestLocation
AT1G73050	AT1G73050	RepAll_peak_8891	chr1	27478368	27478981	229	3.11	22.95	388	27478756	27478757	2	AT1G73050	27476565	27478534	-	upstream	-222	222	Overlapping
AT1G73060	AT1G73060	RepAll_peak_8891	chr1	27478368	27478981	229	3.11	22.95	388	27478756	27478757	2	AT1G73060	27478970	27481448	+	upstream	-214	213	NearestLocation
AT1G73066	AT1G73066	RepAll_peak_8895	chr1	27483079	27484866	294	3.63	29.47	1106	27484185	27484186	2	AT1G73066	27481785	27483715	+	downstream	2400	470	Overlapping
AT1G73080	AT1G73080	RepAll_peak_8895	chr1	27483079	27484866	294	3.63	29.47	1106	27484185	27484186	2	AT1G73080	27484513	27488201	+	upstream	-328	327	NearestLocation
AT1G73390	AT1G73390	RepAll_peak_8934	chr1	27595300	27596463	546	4.92	54.69	830	27596130	27596131	2	AT1G73390	27590810	27595142	-	upstream	-988	988	NearestLocation
AT1G73470	AT1G73470	RepAll_peak_8941	chr1	27627138	27628454	491	4.66	49.12	767	27627905	27627906	2	AT1G73470	27625149	27627714	+	downstream	2756	191	Overlapping
AT1G73480	AT1G73480	RepAll_peak_8941	chr1	27627138	27628454	491	4.66	49.12	767	27627905	27627906	2	AT1G73480	27628939	27632806	+	upstream	-1034	1033	NearestLocation
AT1G73480	AT1G73480	RepAll_peak_8942	chr1	27628743	27630681	145	2.63	14.58	1003	27629746	27629747	2	AT1G73480	27628939	27632806	+	inside	807	807	NearestLocation
AT1G73500	AT1G73500	RepAll_peak_8947	chr1	27638061	27641408	504	4.72	50.49	440	27638501	27638502	2	AT1G73500	27639091	27640529	-	downstream	2028	589	NearestLocation
AT1G73540	Nudix hydrolase 21, chloroplastic	RepAll_peak_8951	chr1	27645936	27647384	626	5.28	62.66	1158	27647094	27647095	2	AT1G73540	27645658	27646698	-	upstream	-396	396	NearestLocation
AT1G73550	AT1G73550	RepAll_peak_8951	chr1	27645936	27647384	626	5.28	62.66	1158	27647094	27647095	2	AT1G73550	27647756	27648536	-	downstream	1442	661	Overlapping
AT1G73670	Mitogen-activated protein kinase 15	RepAll_peak_8976	chr1	27698860	27700490	504	4.72	50.49	1006	27699866	27699867	2	AT1G73670	27700050	27703440	+	upstream	-184	183	NearestLocation
AT1G73680	AT1G73680	RepAll_peak_8980	chr1	27707339	27708267	163	2.81	16.33	221	27707560	27707561	2	AT1G73680	27703944	27707518	-	upstream	-42	42	NearestLocation
AT1G73680	AT1G73680	RepAll_peak_8981	chr1	27708860	27710400	348	3.93	34.83	577	27709437	27709438	2	AT1G73680	27703944	27707518	-	upstream	-1919	1919	NearestLocation
AT1G73680	AT1G73680	RepAll_peak_8978	chr1	27705878	27706724	207	3.1	20.74	388	27706266	27706267	2	AT1G73680	27703944	27707518	-	inside	1252	1251	NearestLocation
AT1G73760	AT1G73760	RepAll_peak_8996	chr1	27740200	27740975	140	2.64	14.06	280	27740480	27740481	2	AT1G73760	27739168	27741207	-	inside	727	726	NearestLocation
AT1G73760	AT1G73760	RepAll_peak_8995	chr1	27738591	27739656	392	4.16	39.2	558	27739149	27739150	2	AT1G73760	27739168	27741207	-	downstream	2058	18	NearestLocation
AT1G73760	AT1G73760	RepAll_peak_8997	chr1	27741186	27742111	392	4.16	39.2	752	27741938	27741939	2	AT1G73760	27739168	27741207	-	upstream	-731	731	Overlapping
AT1G73830	Transcription factor BEE 3	RepAll_peak_9008	chr1	27759531	27760041	288	3.6	28.89	282	27759813	27759814	2	AT1G73830	27759973	27761588	+	upstream	-160	159	NearestLocation
AT1G73840	AT1G73840	RepAll_peak_9011	chr1	27760946	27763639	294	3.63	29.47	2329	27763275	27763276	2	AT1G73840	27763685	27766364	-	downstream	3089	409	NearestLocation
AT1G74448	AT1G74448	RepAll_peak_9106	chr1	27980333	27982931	303	3.45	30.39	1957	27982290	27982291	2	AT1G74448	27982131	27982280	-	upstream	-10	10	NearestLocation
AT1G74450	AT1G74450	RepAll_peak_9108	chr1	27983570	27985275	140	2.64	14.06	663	27984233	27984234	2	AT1G74450	27982509	27984280	+	inside	1724	46	Overlapping
AT1G74450	AT1G74450	RepAll_peak_9106	chr1	27980333	27982931	303	3.45	30.39	1957	27982290	27982291	2	AT1G74450	27982509	27984280	+	upstream	-219	218	Overlapping
AT1G74780	AT1G74780	RepAll_peak_9178	chr1	28097945	28100545	984	6.77	98.45	686	28098631	28098632	2	AT1G74780	28095815	28098185	+	downstream	2816	446	Overlapping
AT1G74780	AT1G74780	RepAll_peak_9175	chr1	28094591	28095944	276	3.31	27.66	914	28095505	28095506	2	AT1G74780	28095815	28098185	+	upstream	-310	309	NearestLocation
AT1G74790	HIPL1 protein	RepAll_peak_9180	chr1	28101066	28102480	113	2.37	11.36	1063	28102129	28102130	2	AT1G74790	28098765	28101896	+	downstream	3364	233	Overlapping
AT1G74790	HIPL1 protein	RepAll_peak_9178	chr1	28097945	28100545	984	6.77	98.45	686	28098631	28098632	2	AT1G74790	28098765	28101896	+	upstream	-134	133	NearestLocation
AT1G74890	Two-component response regulator ARR15	RepAll_peak_9194	chr1	28132387	28133481	1044	7	104.43	548	28132935	28132936	2	AT1G74890	28131590	28132710	-	upstream	-225	225	NearestLocation
AT1G74890	Two-component response regulator ARR15	RepAll_peak_9193	chr1	28130704	28131994	381	4.01	38.15	531	28131235	28131236	2	AT1G74890	28131590	28132710	-	downstream	1475	354	Overlapping
AT1G74900	Pentatricopeptide repeat-containing protein At1g74900, mitochondrial	RepAll_peak_9194	chr1	28132387	28133481	1044	7	104.43	548	28132935	28132936	2	AT1G74900	28133933	28135667	+	upstream	-998	997	Overlapping
AT1G74930	Ethylene-responsive transcription factor ERF018	RepAll_peak_9198	chr1	28144395	28146630	498	4.69	49.8	1616	28146011	28146012	2	AT1G74930	28144132	28145049	+	downstream	1879	962	Overlapping
AT1G74940	AT1G74940	RepAll_peak_9200	chr1	28147215	28148284	222	3.2	22.29	573	28147788	28147789	2	AT1G74940	28146059	28147378	+	downstream	1729	410	NearestLocation
AT1G74940	AT1G74940	RepAll_peak_9198	chr1	28144395	28146630	498	4.69	49.8	1616	28146011	28146012	2	AT1G74940	28146059	28147378	+	upstream	-48	47	NearestLocation
AT1G75010	AT1G75010	RepAll_peak_9210	chr1	28164132	28165279	172	2.87	17.28	642	28164774	28164775	2	AT1G75010	28164840	28170054	-	downstream	5280	65	Overlapping
AT1G75010	AT1G75010	RepAll_peak_9211	chr1	28169846	28171307	421	4.02	42.13	1032	28170878	28170879	2	AT1G75010	28164840	28170054	-	upstream	-824	824	Overlapping
AT1G75020	Probable 1-acyl-sn-glycerol-3-phosphate acyltransferase 4	RepAll_peak_9211	chr1	28169846	28171307	421	4.02	42.13	1032	28170878	28170879	2	AT1G75020	28171018	28173436	+	upstream	-140	139	NearestLocation
AT1G75170	AT1G75170	RepAll_peak_9238	chr1	28216474	28217714	151	2.5	15.18	372	28216846	28216847	2	AT1G75170	28213799	28215887	+	downstream	3047	959	Overlapping
AT1G75170	AT1G75170	RepAll_peak_9236	chr1	28212365	28214154	300	3.67	30.05	1365	28213730	28213731	2	AT1G75170	28213799	28215887	+	upstream	-69	68	NearestLocation
AT1G75180	AT1G75180	RepAll_peak_9239	chr1	28217962	28221012	537	4.87	53.78	666	28218628	28218629	2	AT1G75180	28215836	28218801	-	inside	173	172	NearestLocation
AT1G75180	AT1G75180	RepAll_peak_9238	chr1	28216474	28217714	151	2.5	15.18	372	28216846	28216847	2	AT1G75180	28215836	28218801	-	inside	1955	1010	NearestLocation
AT1G75190	AT1G75190	RepAll_peak_9239	chr1	28217962	28221012	537	4.87	53.78	666	28218628	28218629	2	AT1G75190	28219382	28220227	+	upstream	-754	753	Overlapping
AT1G75220	Sugar transporter ERD6-like 6	RepAll_peak_9241	chr1	28231316	28234726	859	6.28	85.99	2500	28233816	28233817	2	AT1G75220	28229157	28232831	-	upstream	-985	985	Overlapping
AT1G75220	Sugar transporter ERD6-like 6	RepAll_peak_9240	chr1	28228575	28229532	110	2.41	11.09	444	28229019	28229020	2	AT1G75220	28229157	28232831	-	downstream	3812	137	NearestLocation
AT1G75230	AT1G75230	RepAll_peak_9241	chr1	28231316	28234726	859	6.28	85.99	2500	28233816	28233817	2	AT1G75230	28234349	28236741	+	upstream	-533	532	NearestLocation
AT1G75440	Probable ubiquitin carrier protein E2 16	RepAll_peak_9282	chr1	28314289	28317569	950	6.11	95.08	1404	28315693	28315694	2	AT1G75440	28313487	28315122	+	downstream	2206	571	NearestLocation
AT1G75440	Probable ubiquitin carrier protein E2 16	RepAll_peak_9281	chr1	28312439	28314188	1085	6.96	108.59	1037	28313476	28313477	2	AT1G75440	28313487	28315122	+	upstream	-11	10	NearestLocation
AT1G75450	Cytokinin dehydrogenase 5	RepAll_peak_9284	chr1	28319973	28320498	187	2.91	18.73	424	28320397	28320398	2	AT1G75450	28314458	28318375	-	upstream	-2022	2022	NearestLocation
AT1G75450	Cytokinin dehydrogenase 5	RepAll_peak_9281	chr1	28312439	28314188	1085	6.96	108.59	1037	28313476	28313477	2	AT1G75450	28314458	28318375	-	downstream	4899	981	Overlapping
AT1G75450	Cytokinin dehydrogenase 5	RepAll_peak_9282	chr1	28314289	28317569	950	6.11	95.08	1404	28315693	28315694	2	AT1G75450	28314458	28318375	-	inside	2682	1235	Overlapping
AT1G75450	Cytokinin dehydrogenase 5	RepAll_peak_9283	chr1	28317670	28319829	1010	6.87	101	1364	28319034	28319035	2	AT1G75450	28314458	28318375	-	upstream	-659	659	NearestLocation
AT1G75480	AT1G75480	RepAll_peak_9294	chr1	28335003	28336053	249	3.37	24.97	168	28335171	28335172	2	AT1G75480	28334088	28334744	-	upstream	-427	427	Overlapping
AT1G75490	Dehydration-responsive element-binding protein 2D	RepAll_peak_9294	chr1	28335003	28336053	249	3.37	24.97	168	28335171	28335172	2	AT1G75490	28335502	28336706	+	upstream	-331	330	NearestLocation
AT1G75490	Dehydration-responsive element-binding protein 2D	RepAll_peak_9296	chr1	28336648	28337279	118	2.35	11.81	252	28336900	28336901	2	AT1G75490	28335502	28336706	+	downstream	1398	194	NearestLocation
AT1G75530	AT1G75530	RepAll_peak_9310	chr1	28361266	28362269	554	4.95	55.4	703	28361969	28361970	2	AT1G75530	28359309	28361815	+	downstream	2660	154	NearestLocation
AT1G75530	AT1G75530	RepAll_peak_9309	chr1	28358218	28359243	227	2.84	22.73	374	28358592	28358593	2	AT1G75530	28359309	28361815	+	upstream	-717	716	NearestLocation
AT1G75540	Putative salt tolerance-like protein At1g75540	RepAll_peak_9311	chr1	28362806	28364571	348	3.93	34.83	489	28363295	28363296	2	AT1G75540	28366027	28367652	+	upstream	-2732	2731	NearestLocation
AT1G75540	Putative salt tolerance-like protein At1g75540	RepAll_peak_9313	chr1	28365735	28368554	756	5.85	75.61	2134	28367869	28367870	2	AT1G75540	28366027	28367652	+	downstream	1842	217	NearestLocation
AT1G75580	AT1G75580	RepAll_peak_9324	chr1	28376731	28377870	197	2.89	19.71	550	28377281	28377282	2	AT1G75580	28377461	28378178	+	upstream	-180	179	NearestLocation
AT1G75580	AT1G75580	RepAll_peak_9326	chr1	28379059	28380586	663	5.45	66.39	361	28379420	28379421	2	AT1G75580	28377461	28378178	+	downstream	1959	1242	NearestLocation
AT1G75710	AT1G75710	RepAll_peak_9355	chr1	28429868	28431210	212	3.14	21.25	347	28430215	28430216	2	AT1G75710	28428706	28431249	+	inside	1509	1033	NearestLocation
AT1G75800	AT1G75800	RepAll_peak_9375	chr1	28457565	28462068	360	3.73	36.09	3978	28461543	28461544	2	AT1G75800	28458782	28460854	+	downstream	2761	689	Overlapping
AT1G75810	AT1G75810	RepAll_peak_9375	chr1	28457565	28462068	360	3.73	36.09	3978	28461543	28461544	2	AT1G75810	28461664	28462366	+	upstream	-121	120	NearestLocation
AT1G75820	Receptor protein kinase CLAVATA1	RepAll_peak_9380	chr1	28467004	28467953	250	3.17	25.03	603	28467607	28467608	2	AT1G75820	28463462	28466971	-	upstream	-636	636	NearestLocation
AT1G76080	AT1G76080	RepAll_peak_9416	chr1	28547636	28550495	388	3.58	38.82	2430	28550066	28550067	2	AT1G76080	28547786	28549419	-	upstream	-647	647	NearestLocation
AT1G76090	24-methylenesterol C-methyltransferase 3	RepAll_peak_9416	chr1	28547636	28550495	388	3.58	38.82	2430	28550066	28550067	2	AT1G76090	28550409	28551781	-	downstream	1715	342	Overlapping
AT1G76090	24-methylenesterol C-methyltransferase 3	RepAll_peak_9417	chr1	28550599	28551885	123	2.51	12.33	1132	28551731	28551732	2	AT1G76090	28550409	28551781	-	inside	50	49	NearestLocation
AT1G76100	Plastocyanin minor isoform, chloroplastic	RepAll_peak_9420	chr1	28555575	28556218	255	3.4	25.52	415	28555990	28555991	2	AT1G76100	28553987	28554768	-	upstream	-1222	1222	NearestLocation
AT1G76100	Plastocyanin minor isoform, chloroplastic	RepAll_peak_9418	chr1	28552215	28554198	278	3.2	27.84	1565	28553780	28553781	2	AT1G76100	28553987	28554768	-	downstream	988	206	NearestLocation
AT1G76160	AT1G76160	RepAll_peak_9427	chr1	28577409	28579095	132	2.54	13.28	362	28577771	28577772	2	AT1G76160	28577942	28581133	-	downstream	3362	170	Overlapping
AT1G76160	AT1G76160	RepAll_peak_9430	chr1	28582584	28584019	228	3.24	22.82	890	28583474	28583475	2	AT1G76160	28577942	28581133	-	upstream	-2341	2341	NearestLocation
AT1G76160	AT1G76160	RepAll_peak_9429	chr1	28579771	28581479	247	3.04	24.79	423	28580194	28580195	2	AT1G76160	28577942	28581133	-	inside	939	938	NearestLocation
AT1G76170	AT1G76170	RepAll_peak_9431	chr1	28586010	28590411	330	3.83	33.01	390	28586400	28586401	2	AT1G76170	28584039	28586225	-	upstream	-175	175	NearestLocation
AT1G76170	AT1G76170	RepAll_peak_9430	chr1	28582584	28584019	228	3.24	22.82	890	28583474	28583475	2	AT1G76170	28584039	28586225	-	downstream	2751	564	Overlapping
AT1G76180	Dehydrin ERD14	RepAll_peak_9431	chr1	28586010	28590411	330	3.83	33.01	390	28586400	28586401	2	AT1G76180	28586676	28587931	-	downstream	1531	275	Overlapping
AT1G76250	AT1G76250	RepAll_peak_9448	chr1	28607589	28608556	318	3.77	31.81	260	28607849	28607850	2	AT1G76250	28606450	28609128	-	inside	1279	1278	NearestLocation
AT1G76405	AT1G76405	RepAll_peak_9468	chr1	28663678	28665507	249	3.37	24.97	363	28664041	28664042	2	AT1G76405	28661884	28663789	+	downstream	2157	252	NearestLocation
AT1G76490	3-hydroxy-3-methylglutaryl-coenzyme A reductase 1	RepAll_peak_9488	chr1	28695425	28697019	283	3.57	28.32	595	28696020	28696021	2	AT1G76490	28695760	28698793	+	inside	260	260	NearestLocation
AT1G76490	3-hydroxy-3-methylglutaryl-coenzyme A reductase 1	RepAll_peak_9489	chr1	28697427	28699177	464	4.53	46.4	1331	28698758	28698759	2	AT1G76490	28695760	28698793	+	inside	2998	34	NearestLocation
AT1G76600	AT1G76600	RepAll_peak_9512	chr1	28745480	28749923	663	5.45	66.39	439	28745919	28745920	2	AT1G76600	28746888	28747845	+	upstream	-969	968	NearestLocation
AT1G76600	AT1G76600	RepAll_peak_9509	chr1	28743167	28744248	168	2.84	16.8	702	28743869	28743870	2	AT1G76600	28746888	28747845	+	upstream	-3019	3018	NearestLocation
AT1G76680	12-oxophytodienoate reductase 1	RepAll_peak_9530	chr1	28775939	28779324	283	3.57	28.32	2635	28778574	28778575	2	AT1G76680	28776846	28778467	+	downstream	1728	107	Overlapping
AT1G76890	AT1G76890	RepAll_peak_9570	chr1	28874753	28876674	458	4.39	45.82	1372	28876125	28876126	2	AT1G76890	28873059	28875292	-	upstream	-833	833	NearestLocation
AT1G76900	Tubby-like F-box protein 1	RepAll_peak_9571	chr1	28877422	28879089	411	4.26	41.12	1260	28878682	28878683	2	AT1G76900	28881814	28884566	+	upstream	-3132	3131	NearestLocation
AT1G76900	Tubby-like F-box protein 1	RepAll_peak_9573	chr1	28879837	28882167	827	6.14	82.75	581	28880418	28880419	2	AT1G76900	28881814	28884566	+	upstream	-1396	1395	NearestLocation
AT1G76954	AT1G76954	RepAll_peak_9595	chr1	28916427	28917487	342	3.9	34.21	547	28916974	28916975	2	AT1G76954	28917866	28918537	-	downstream	1563	891	NearestLocation
AT1G76970	AT1G76970	RepAll_peak_9603	chr1	28925032	28925971	177	2.66	17.75	359	28925391	28925392	2	AT1G76970	28922666	28925404	-	inside	13	12	NearestLocation
AT1G76980	AT1G76980	RepAll_peak_9605	chr1	28926707	28927869	136	2.61	13.62	800	28927507	28927508	2	AT1G76980	28925798	28927339	-	upstream	-168	168	NearestLocation
AT1G76980	AT1G76980	RepAll_peak_9606	chr1	28928189	28929006	120	2.44	12.03	425	28928614	28928615	2	AT1G76980	28925798	28927339	-	upstream	-1275	1275	NearestLocation
AT1G76980	AT1G76980	RepAll_peak_9603	chr1	28925032	28925971	177	2.66	17.75	359	28925391	28925392	2	AT1G76980	28925798	28927339	-	downstream	1948	406	Overlapping
AT1G76990	AT1G76990	RepAll_peak_9608	chr1	28930486	28933728	404	4.23	40.48	2264	28932750	28932751	2	AT1G76990	28932162	28935550	+	inside	588	588	NearestLocation
AT1G77140	Vacuolar protein sorting-associated protein 45 homolog	RepAll_peak_9628	chr1	28983494	28984217	192	3.01	19.23	300	28983794	28983795	2	AT1G77140	28984025	28987983	+	upstream	-231	230	NearestLocation
AT1G77140	Vacuolar protein sorting-associated protein 45 homolog	RepAll_peak_9629	chr1	28987294	28988256	207	3.1	20.74	445	28987739	28987740	2	AT1G77140	28984025	28987983	+	inside	3714	243	Overlapping
AT1G77280	AT1G77280	RepAll_peak_9653	chr1	29035162	29037053	511	4.76	51.18	496	29035658	29035659	2	AT1G77280	29031468	29035882	-	inside	224	223	NearestLocation
AT1G77450	AT1G77450	RepAll_peak_9684	chr1	29101317	29102551	233	3.27	23.35	175	29101492	29101493	2	AT1G77450	29099954	29101261	+	downstream	1538	231	NearestLocation
AT1G77450	AT1G77450	RepAll_peak_9683	chr1	29099196	29101151	209	2.84	20.93	511	29099707	29099708	2	AT1G77450	29099954	29101261	+	upstream	-247	246	NearestLocation
AT1G77450	AT1G77450	RepAll_peak_9682	chr1	29098362	29099061	194	2.97	19.44	436	29098798	29098799	2	AT1G77450	29099954	29101261	+	upstream	-1156	1155	NearestLocation
AT1G77480	AT1G77480	RepAll_peak_9687	chr1	29117190	29117728	217	3.17	21.77	231	29117421	29117422	2	AT1G77480	29114558	29117338	-	upstream	-83	83	NearestLocation
AT1G77490	L-ascorbate peroxidase T, chloroplastic	RepAll_peak_9687	chr1	29117190	29117728	217	3.17	21.77	231	29117421	29117422	2	AT1G77490	29117542	29120215	+	upstream	-121	120	Overlapping
AT1G77500	AT1G77500	RepAll_peak_9688	chr1	29120216	29121919	381	4.01	38.15	1112	29121328	29121329	2	AT1G77500	29121489	29125191	+	upstream	-161	160	NearestLocation
AT1G77746	AT1G77746	RepAll_peak_9749	chr1	29228594	29229779	294	3.63	29.47	753	29229347	29229348	2	AT1G77746	29227915	29228088	+	downstream	1432	1259	NearestLocation
AT1G77746	AT1G77746	RepAll_peak_9745	chr1	29225770	29226408	115	2.44	11.5	413	29226183	29226184	2	AT1G77746	29227915	29228088	+	upstream	-1732	1731	NearestLocation
AT1G77746	AT1G77746	RepAll_peak_9746	chr1	29226552	29227013	182	2.94	18.24	271	29226823	29226824	2	AT1G77746	29227915	29228088	+	upstream	-1092	1091	NearestLocation
AT1G77750	Small ribosomal subunit protein S13, mitochondrial	RepAll_peak_9749	chr1	29228594	29229779	294	3.63	29.47	753	29229347	29229348	2	AT1G77750	29230154	29231524	-	downstream	2177	806	Overlapping
AT1G77750	Small ribosomal subunit protein S13, mitochondrial	RepAll_peak_9751	chr1	29231164	29234583	235	3.08	23.5	3158	29234322	29234323	2	AT1G77750	29230154	29231524	-	upstream	-2798	2798	NearestLocation
AT1G77750	Small ribosomal subunit protein S13, mitochondrial	RepAll_peak_9752	chr1	29234926	29240489	554	4.95	55.4	552	29235478	29235479	2	AT1G77750	29230154	29231524	-	upstream	-3954	3954	NearestLocation
AT1G77760	Nitrate reductase [NADH] 1	RepAll_peak_9752	chr1	29234926	29240489	554	4.95	55.4	552	29235478	29235479	2	AT1G77760	29235803	29239445	-	downstream	3967	324	Overlapping
AT1G77760	Nitrate reductase [NADH] 1	RepAll_peak_9753	chr1	29240661	29242489	283	3.57	28.32	277	29240938	29240939	2	AT1G77760	29235803	29239445	-	upstream	-1493	1493	NearestLocation
AT1G77780	AT1G77780	RepAll_peak_9761	chr1	29247811	29248263	115	2.2	11.51	253	29248064	29248065	2	AT1G77780	29248300	29249528	-	downstream	1464	235	Overlapping
AT1G77780	AT1G77780	RepAll_peak_9763	chr1	29249798	29250604	342	3.9	34.21	328	29250126	29250127	2	AT1G77780	29248300	29249528	-	upstream	-598	598	NearestLocation
AT1G77790	AT1G77790	RepAll_peak_9763	chr1	29249798	29250604	342	3.9	34.21	328	29250126	29250127	2	AT1G77790	29250692	29251976	-	downstream	1850	565	Overlapping
AT1G78010	AT1G78010	RepAll_peak_9802	chr1	29331834	29333766	294	3.63	29.47	1355	29333189	29333190	2	AT1G78010	29333500	29336451	+	upstream	-311	310	NearestLocation
AT1G78010	AT1G78010	RepAll_peak_9803	chr1	29336102	29337077	288	3.25	28.89	535	29336637	29336638	2	AT1G78010	29333500	29336451	+	downstream	3137	186	Overlapping
AT1G78040	AT1G78040	RepAll_peak_9811	chr1	29346811	29348131	313	3.63	31.39	848	29347659	29347660	2	AT1G78040	29345838	29347107	+	downstream	1821	552	Overlapping
AT1G78040	AT1G78040	RepAll_peak_9809	chr1	29345330	29346182	202	3.07	20.23	427	29345757	29345758	2	AT1G78040	29345838	29347107	+	upstream	-81	80	NearestLocation
AT1G78070	AT1G78070	RepAll_peak_9814	chr1	29358070	29362564	518	4.79	51.88	1790	29359860	29359861	2	AT1G78070	29355022	29358993	+	downstream	4838	867	Overlapping
AT1G78080	Ethylene-responsive transcription factor RAP2-4	RepAll_peak_9815	chr1	29362723	29363316	197	3.04	19.73	315	29363038	29363039	2	AT1G78080	29364249	29366073	+	upstream	-1211	1210	NearestLocation
AT1G78080	Ethylene-responsive transcription factor RAP2-4	RepAll_peak_9816	chr1	29364036	29367845	859	6.28	85.99	3164	29367200	29367201	2	AT1G78080	29364249	29366073	+	downstream	2951	1127	NearestLocation
AT1G78080	Ethylene-responsive transcription factor RAP2-4	RepAll_peak_9814	chr1	29358070	29362564	518	4.79	51.88	1790	29359860	29359861	2	AT1G78080	29364249	29366073	+	upstream	-4389	4388	NearestLocation
AT1G78100	F-box protein At1g78100	RepAll_peak_9820	chr1	29384911	29389773	446	4.13	44.63	4145	29389056	29389057	2	AT1G78100	29387795	29389112	+	inside	1261	55	NearestLocation
AT1G78180	AT1G78180	RepAll_peak_9838	chr1	29418728	29419368	187	2.97	18.73	425	29419153	29419154	2	AT1G78180	29416913	29418640	+	downstream	2240	513	Overlapping
AT1G78190	TRM112-like protein At1g78190	RepAll_peak_9838	chr1	29418728	29419368	187	2.97	18.73	425	29419153	29419154	2	AT1G78190	29418620	29418994	-	upstream	-159	159	NearestLocation
AT1G78230	AT1G78230	RepAll_peak_9843	chr1	29429777	29430476	136	2.61	13.62	347	29430124	29430125	2	AT1G78230	29430225	29432764	+	upstream	-101	100	NearestLocation
AT1G78230	AT1G78230	RepAll_peak_9842	chr1	29427755	29429637	444	4.43	44.4	1637	29429392	29429393	2	AT1G78230	29430225	29432764	+	upstream	-833	832	NearestLocation
AT1G78310	AT1G78310	RepAll_peak_9867	chr1	29464576	29465405	168	2.84	16.8	575	29465151	29465152	2	AT1G78310	29463656	29465053	-	upstream	-98	98	NearestLocation
AT1G78310	AT1G78310	RepAll_peak_9868	chr1	29465742	29466330	330	3.83	33.01	290	29466032	29466033	2	AT1G78310	29463656	29465053	-	upstream	-979	979	NearestLocation
AT1G78310	AT1G78310	RepAll_peak_9866	chr1	29463182	29464363	131	2.58	13.18	315	29463497	29463498	2	AT1G78310	29463656	29465053	-	downstream	1556	158	NearestLocation
AT1G78380	AT1G78380	RepAll_peak_9876	chr1	29485958	29490000	1010	6.87	101	2648	29488606	29488607	2	AT1G78380	29486413	29487906	-	upstream	-700	700	NearestLocation
AT1G78410	AT1G78410	RepAll_peak_9886	chr1	29501371	29503448	404	4.23	40.48	440	29501811	29501812	2	AT1G78410	29502582	29503241	+	upstream	-771	770	NearestLocation
AT1G78420	AT1G78420	RepAll_peak_9887	chr1	29503759	29504943	336	3.86	33.61	678	29504437	29504438	2	AT1G78420	29504532	29507669	+	upstream	-95	94	NearestLocation
AT1G78590	NADH kinase	RepAll_peak_9917	chr1	29563268	29564453	498	4.69	49.8	430	29563698	29563699	2	AT1G78590	29564249	29566375	+	upstream	-551	550	NearestLocation
AT1G78590	NADH kinase	RepAll_peak_9919	chr1	29565677	29569294	892	6.41	89.26	862	29566539	29566540	2	AT1G78590	29564249	29566375	+	downstream	2290	164	Overlapping
AT1G78600	Putative salt tolerance-like protein At1g78600	RepAll_peak_9919	chr1	29565677	29569294	892	6.41	89.26	862	29566539	29566540	2	AT1G78600	29567106	29568859	+	upstream	-567	566	NearestLocation
AT1G78610	Uncharacterized mscS family protein At1g78610	RepAll_peak_9920	chr1	29572033	29573941	273	3.32	27.33	348	29572381	29572382	2	AT1G78610	29569030	29572126	-	upstream	-255	255	NearestLocation
AT1G78620	AT1G78620	RepAll_peak_9920	chr1	29572033	29573941	273	3.32	27.33	348	29572381	29572382	2	AT1G78620	29572871	29575794	-	downstream	3413	489	Overlapping
AT1G78620	AT1G78620	RepAll_peak_9921	chr1	29575284	29576019	168	2.6	16.88	416	29575700	29575701	2	AT1G78620	29572871	29575794	-	inside	94	93	NearestLocation
AT1G78670	AT1G78670	RepAll_peak_9928	chr1	29593123	29594170	287	3.37	28.74	474	29593597	29593598	2	AT1G78670	29590945	29593499	+	downstream	2652	98	Overlapping
AT1G78670	AT1G78670	RepAll_peak_9927	chr1	29590674	29591272	129	2.3	12.98	278	29590952	29590953	2	AT1G78670	29590945	29593499	+	inside	7	7	NearestLocation
AT1G78680	Gamma-glutamyl hydrolase	RepAll_peak_9929	chr1	29596110	29596745	140	2.64	14.06	396	29596506	29596507	2	AT1G78680	29593756	29596270	+	downstream	2750	236	Overlapping
AT1G78680	Gamma-glutamyl hydrolase	RepAll_peak_9928	chr1	29593123	29594170	287	3.37	28.74	474	29593597	29593598	2	AT1G78680	29593756	29596270	+	upstream	-159	158	NearestLocation
AT1G78700	BES1/BZR1 homolog protein 4	RepAll_peak_9932	chr1	29601716	29602192	149	2.71	14.95	362	29602078	29602079	2	AT1G78700	29599349	29601682	+	downstream	2729	396	Overlapping
AT1G78700	BES1/BZR1 homolog protein 4	RepAll_peak_9930	chr1	29598472	29599499	274	3.41	27.45	578	29599050	29599051	2	AT1G78700	29599349	29601682	+	upstream	-299	298	NearestLocation
AT1G78815	AT1G78815	RepAll_peak_9939	chr1	29633067	29635141	457	4.49	45.73	600	29633667	29633668	2	AT1G78815	29631743	29632745	-	upstream	-922	922	NearestLocation
AT1G78820	AT1G78820	RepAll_peak_9939	chr1	29633067	29635141	457	4.49	45.73	600	29633667	29633668	2	AT1G78820	29634124	29635813	-	downstream	2146	456	Overlapping
AT1G78830	AT1G78830	RepAll_peak_9942	chr1	29636502	29639238	619	5.25	61.92	2170	29638672	29638673	2	AT1G78830	29636955	29638552	-	upstream	-120	120	NearestLocation
AT1G78840	Putative F-box/FBD/LRR-repeat protein At1g78840	RepAll_peak_9942	chr1	29636502	29639238	619	5.25	61.92	2170	29638672	29638673	2	AT1G78840	29639290	29640817	-	downstream	2145	617	Overlapping
AT1G78850	AT1G78850	RepAll_peak_9943	chr1	29640621	29644919	934	6.57	93.41	3698	29644319	29644320	2	AT1G78850	29641926	29643431	-	upstream	-888	888	NearestLocation
AT1G78865	AT1G78865	RepAll_peak_9948	chr1	29647550	29648242	360	4	36.06	350	29647900	29647901	2	AT1G78865	29647738	29649951	-	inside	2051	162	Overlapping
AT1G78865	AT1G78865	RepAll_peak_9950	chr1	29649514	29650799	244	3.34	24.43	886	29650400	29650401	2	AT1G78865	29647738	29649951	-	upstream	-449	449	Overlapping
AT1G78870	Ubiquitin carrier protein E2 35	RepAll_peak_9950	chr1	29649514	29650799	244	3.34	24.43	886	29650400	29650401	2	AT1G78870	29650454	29652593	+	upstream	-54	53	NearestLocation
AT1G78880	AT1G78880	RepAll_peak_9954	chr1	29655685	29656545	177	2.91	17.76	457	29656142	29656143	2	AT1G78880	29652633	29655949	-	upstream	-193	193	NearestLocation
AT1G78882	AT1G78882	RepAll_peak_9954	chr1	29655685	29656545	177	2.91	17.76	457	29656142	29656143	2	AT1G78882	29652633	29655949	-	upstream	-193	193	NearestLocation
AT1G78890	AT1G78890	RepAll_peak_9954	chr1	29655685	29656545	177	2.91	17.76	457	29656142	29656143	2	AT1G78890	29656577	29658065	+	upstream	-435	434	Overlapping
AT1G79060	AT1G79060	RepAll_peak_9978	chr1	29740822	29742252	222	3.2	22.29	849	29741671	29741672	2	AT1G79060	29741748	29743600	+	upstream	-77	76	NearestLocation
AT1G79060	AT1G79060	RepAll_peak_9980	chr1	29743003	29745165	462	3.75	46.23	497	29743500	29743501	2	AT1G79060	29741748	29743600	+	inside	1752	99	NearestLocation
AT1G79110	AT1G79110	RepAll_peak_9991	chr1	29760710	29761593	283	3.57	28.32	312	29761022	29761023	2	AT1G79110	29759157	29760704	+	downstream	1865	318	NearestLocation
AT1G79110	AT1G79110	RepAll_peak_9990	chr1	29759330	29760578	168	2.69	16.83	1143	29760473	29760474	2	AT1G79110	29759157	29760704	+	inside	1316	230	NearestLocation
AT1G79120	AT1G79120	RepAll_peak_9992	chr1	29761726	29767200	641	5.35	64.14	3994	29765720	29765721	2	AT1G79120	29764089	29768789	-	inside	3069	1631	NearestLocation
AT1G79260	UPF0678 fatty acid-binding protein-like protein At1g79260	RepAll_peak_10013	chr1	29814047	29816907	366	4.03	36.68	1067	29815114	29815115	2	AT1G79260	29813244	29814309	+	downstream	1870	805	Overlapping
AT1G79270	AT1G79270	RepAll_peak_10013	chr1	29814047	29816907	366	4.03	36.68	1067	29815114	29815115	2	AT1G79270	29815506	29819104	+	upstream	-392	391	NearestLocation
AT1G79370	AT1G79370	RepAll_peak_10032	chr1	29857100	29857445	123	2.51	12.33	214	29857314	29857315	2	AT1G79370	29857934	29860163	+	upstream	-620	619	NearestLocation
AT1G79370	AT1G79370	RepAll_peak_10033	chr1	29859740	29860875	249	3.24	24.93	837	29860577	29860578	2	AT1G79370	29857934	29860163	+	downstream	2643	414	Overlapping
AT1G79380	AT1G79380	RepAll_peak_10033	chr1	29859740	29860875	249	3.24	24.93	837	29860577	29860578	2	AT1G79380	29860491	29863316	+	inside	86	86	NearestLocation
AT1G79420	AT1G79420	RepAll_peak_10043	chr1	29872410	29873966	288	3.6	28.89	519	29872929	29872930	2	AT1G79420	29871458	29874315	+	inside	1471	1385	NearestLocation
AT1G79420	AT1G79420	RepAll_peak_10041	chr1	29870442	29871915	217	3.17	21.77	397	29870839	29870840	2	AT1G79420	29871458	29874315	+	upstream	-619	618	NearestLocation
AT1G79450	ALA-interacting subunit 5	RepAll_peak_10048	chr1	29887069	29887933	149	2.42	14.92	380	29887449	29887450	2	AT1G79450	29887689	29890179	+	upstream	-240	239	Overlapping
AT1G79450	ALA-interacting subunit 5	RepAll_peak_10050	chr1	29890042	29890757	521	4.45	52.17	374	29890416	29890417	2	AT1G79450	29887689	29890179	+	downstream	2727	237	Overlapping
AT1G79460	Ent-kaur-16-ene synthase, chloroplastic	RepAll_peak_10050	chr1	29890042	29890757	521	4.45	52.17	374	29890416	29890417	2	AT1G79460	29890392	29894587	+	inside	24	24	NearestLocation
AT1G79520	AT1G79520	RepAll_peak_10062	chr1	29914205	29916252	511	4.76	51.18	736	29914941	29914942	2	AT1G79520	29912251	29914615	-	upstream	-326	326	NearestLocation
AT1G79529	AT1G79529	RepAll_peak_10062	chr1	29914205	29916252	511	4.76	51.18	736	29914941	29914942	2	AT1G79529	29915662	29916410	+	upstream	-721	720	Overlapping
AT1G79530	AT1G79530	RepAll_peak_10062	chr1	29914205	29916252	511	4.76	51.18	736	29914941	29914942	2	AT1G79530	29915902	29919234	-	downstream	4293	960	Overlapping
AT1G79530	AT1G79530	RepAll_peak_10064	chr1	29918851	29920053	360	4	36.06	938	29919789	29919790	2	AT1G79530	29915902	29919234	-	upstream	-555	555	NearestLocation
AT1G79540	Pentatricopeptide repeat-containing protein At1g79540	RepAll_peak_10064	chr1	29918851	29920053	360	4	36.06	938	29919789	29919790	2	AT1G79540	29920083	29922676	-	downstream	2887	293	Overlapping
AT1G79570	AT1G79570	RepAll_peak_10073	chr1	29937489	29938739	168	2.84	16.8	934	29938423	29938424	2	AT1G79570	29932578	29938856	-	inside	433	432	NearestLocation
AT1G79590	Syntaxin-52	RepAll_peak_10076	chr1	29944980	29945699	205	2.91	20.54	328	29945308	29945309	2	AT1G79590	29946237	29948774	+	upstream	-929	928	NearestLocation
AT1G79590	Syntaxin-52	RepAll_peak_10079	chr1	29949114	29949513	132	2.56	13.22	191	29949305	29949306	2	AT1G79590	29946237	29948774	+	downstream	3068	531	NearestLocation
AT1G79690	Nudix hydrolase 3	RepAll_peak_10095	chr1	29990196	29991873	177	2.85	17.78	682	29990878	29990879	2	AT1G79690	29985176	29990388	+	downstream	5702	490	Overlapping
AT1G79700	AP2-like ethylene-responsive transcription factor At1g79700	RepAll_peak_10097	chr1	29992475	29993714	145	2.68	14.5	273	29992748	29992749	2	AT1G79700	29990336	29993724	-	inside	976	975	NearestLocation
AT1G79700	AP2-like ethylene-responsive transcription factor At1g79700	RepAll_peak_10095	chr1	29990196	29991873	177	2.85	17.78	682	29990878	29990879	2	AT1G79700	29990336	29993724	-	inside	2846	542	NearestLocation
AT1G79750	Malic enzyme	RepAll_peak_10108	chr1	30011252	30011916	495	4.44	49.52	325	30011577	30011578	2	AT1G79750	30007326	30011393	-	upstream	-184	184	NearestLocation
AT1G79760	AT1G79760	RepAll_peak_10108	chr1	30011252	30011916	495	4.44	49.52	325	30011577	30011578	2	AT1G79760	30012048	30013495	+	upstream	-471	470	Overlapping
AT1G80080	Protein TOO MANY MOUTHS	RepAll_peak_10151	chr1	30128746	30130132	186	2.8	18.65	959	30129705	30129706	2	AT1G80080	30128005	30129591	-	upstream	-114	114	NearestLocation
AT1G80090	AT1G80090	RepAll_peak_10151	chr1	30128746	30130132	186	2.8	18.65	959	30129705	30129706	2	AT1G80090	30130104	30131940	+	upstream	-399	398	Overlapping
AT1G80280	AT1G80280	RepAll_peak_10178	chr1	30186368	30189324	554	4.95	55.4	763	30187131	30187132	2	AT1G80280	30183541	30186586	-	upstream	-545	545	NearestLocation
AT1G80290	AT1G80290	RepAll_peak_10179	chr1	30189793	30192339	436	4.2	43.65	525	30190318	30190319	2	AT1G80290	30188321	30189726	+	downstream	1997	592	Overlapping
AT1G80370	Cyclin-A2-4	RepAll_peak_10199	chr1	30216841	30219328	349	3.41	34.93	409	30217250	30217251	2	AT1G80370	30213705	30216861	+	downstream	3545	389	Overlapping
AT1G80380	D-glycerate 3-kinase, chloroplastic	RepAll_peak_10200	chr1	30219436	30220430	149	2.71	14.95	760	30220196	30220197	2	AT1G80380	30217116	30220004	+	downstream	3080	192	Overlapping
AT1G80380	D-glycerate 3-kinase, chloroplastic	RepAll_peak_10199	chr1	30216841	30219328	349	3.41	34.93	409	30217250	30217251	2	AT1G80380	30217116	30220004	+	inside	134	134	NearestLocation
AT1G80420	AT1G80420	RepAll_peak_10212	chr1	30238257	30240279	275	3.45	27.57	888	30239145	30239146	2	AT1G80420	30235164	30238535	-	upstream	-610	610	NearestLocation
AT1G80440	F-box/kelch-repeat protein At1g80440	RepAll_peak_10214	chr1	30241153	30246821	274	2.98	27.4	1073	30242226	30242227	2	AT1G80440	30241607	30243071	+	inside	619	619	NearestLocation
AT1G80460	AT1G80460	RepAll_peak_10216	chr1	30248725	30249745	604	5.19	60.45	614	30249339	30249340	2	AT1G80460	30246745	30249305	-	upstream	-34	34	NearestLocation
AT1G80490	AT1G80490	RepAll_peak_10220	chr1	30266426	30270876	444	4.43	44.4	933	30267359	30267360	2	AT1G80490	30260903	30267038	-	upstream	-321	321	NearestLocation
AT1G80490	AT1G80490	RepAll_peak_10218	chr1	30260588	30260929	137	2.59	13.77	185	30260773	30260774	2	AT1G80490	30260903	30267038	-	downstream	6265	129	Overlapping
AT1G80530	AT1G80530	RepAll_peak_10225	chr1	30280195	30281263	283	3.57	28.32	622	30280817	30280818	2	AT1G80530	30277952	30280324	-	upstream	-493	493	NearestLocation
AT1G80540	AT1G80540	RepAll_peak_10225	chr1	30280195	30281263	283	3.57	28.32	622	30280817	30280818	2	AT1G80540	30281638	30284319	-	downstream	3502	820	Overlapping
AT1G80630	AT1G80630	RepAll_peak_10244	chr1	30310525	30311347	266	3.47	26.63	473	30310998	30310999	2	AT1G80630	30308696	30310656	-	upstream	-342	342	NearestLocation
AT1G80640	AT1G80640	RepAll_peak_10244	chr1	30310525	30311347	266	3.47	26.63	473	30310998	30310999	2	AT1G80640	30311666	30314375	+	upstream	-668	667	Overlapping
AT1G80820	Glycine-rich RNA-binding protein 7	RepAll_peak_10269	chr1	30371247	30372530	446	3.81	44.62	790	30372037	30372038	2	AT1G80820	30370572	30372670	+	inside	1465	632	NearestLocation
AT1G80830	Metal transporter Nramp1	RepAll_peak_10269	chr1	30371247	30372530	446	3.81	44.62	790	30372037	30372038	2	AT1G80830	30372879	30375696	-	downstream	3659	841	Overlapping
AT1G80830	Metal transporter Nramp1	RepAll_peak_10271	chr1	30375410	30376754	222	3.2	22.29	948	30376358	30376359	2	AT1G80830	30372879	30375696	-	upstream	-662	662	Overlapping
AT1G80840	Probable WRKY transcription factor 40	RepAll_peak_10275	chr1	30383253	30384216	283	3.57	28.32	290	30383543	30383544	2	AT1G80840	30383691	30385499	+	upstream	-148	147	NearestLocation
AT1G80840	Probable WRKY transcription factor 40	RepAll_peak_10276	chr1	30384329	30384889	228	3.24	22.82	155	30384484	30384485	2	AT1G80840	30383691	30385499	+	inside	793	793	NearestLocation
AT1G80840	Probable WRKY transcription factor 40	RepAll_peak_10273	chr1	30379061	30380943	172	2.42	17.25	1475	30380536	30380537	2	AT1G80840	30383691	30385499	+	upstream	-3155	3154	NearestLocation
AT1G80910	AT1G80910	RepAll_peak_10286	chr1	30400198	30401018	271	3.5	27.19	442	30400640	30400641	2	AT1G80910	30400734	30403676	+	upstream	-94	93	NearestLocation
AT1G80910	AT1G80910	RepAll_peak_10287	chr1	30403171	30405715	369	3.95	36.92	580	30403751	30403752	2	AT1G80910	30400734	30403676	+	downstream	3017	75	Overlapping
AT1G80920	Chaperone protein dnaJ 8, chloroplastic	RepAll_peak_10287	chr1	30403171	30405715	369	3.95	36.92	580	30403751	30403752	2	AT1G80920	30403644	30404690	-	inside	939	107	NearestLocation
AT2G01140	Probable fructose-bisphosphate aldolase 3, chloroplastic	RepAll_peak_10303	chr2	96726	98237	597	5.15	59.72	1065	97791	97792	2	AT2G01140	94811	96655	-	upstream	-1136	1136	NearestLocation
AT2G01150	RING-H2 zinc finger protein RHA2b	RepAll_peak_10304	chr2	98938	99942	430	4.36	43.08	436	99374	99375	2	AT2G01150	100649	101495	+	upstream	-1275	1274	NearestLocation
AT2G01150	RING-H2 zinc finger protein RHA2b	RepAll_peak_10305	chr2	100054	102148	255	3.4	25.52	463	100517	100518	2	AT2G01150	100649	101495	+	upstream	-132	131	NearestLocation
AT2G01420	Auxin efflux carrier component 4	RepAll_peak_10344	chr2	182621	183944	203	3.04	20.33	751	183372	183373	2	AT2G01420	180105	183328	-	upstream	-44	44	NearestLocation
AT2G01420	Auxin efflux carrier component 4	RepAll_peak_10340	chr2	178816	179632	177	2.85	17.78	344	179160	179161	2	AT2G01420	180105	183328	-	downstream	4168	944	Overlapping
AT2G01420	Auxin efflux carrier component 4	RepAll_peak_10342	chr2	180851	181840	287	3.59	28.76	271	181122	181123	2	AT2G01420	180105	183328	-	inside	2206	1017	NearestLocation
AT2G01422	AT2G01422	RepAll_peak_10344	chr2	182621	183944	203	3.04	20.33	751	183372	183373	2	AT2G01422	183940	184734	+	upstream	-568	567	Overlapping
AT2G01422	AT2G01422	RepAll_peak_10346	chr2	186108	187019	207	3.1	20.74	650	186758	186759	2	AT2G01422	183940	184734	+	downstream	2818	2024	NearestLocation
AT2G01480	AT2G01480	RepAll_peak_10360	chr2	214330	216392	207	3.1	20.74	1576	215906	215907	2	AT2G01480	216722	220989	+	upstream	-816	815	NearestLocation
AT2G01480	AT2G01480	RepAll_peak_10365	chr2	220340	221490	318	3.77	31.81	780	221120	221121	2	AT2G01480	216722	220989	+	downstream	4398	131	Overlapping
AT2G01480	AT2G01480	RepAll_peak_10361	chr2	216740	217013	149	2.71	14.95	116	216856	216857	2	AT2G01480	216722	220989	+	inside	134	134	NearestLocation
AT2G01490	AT2G01490	RepAll_peak_10365	chr2	220340	221490	318	3.77	31.81	780	221120	221121	2	AT2G01490	221246	223418	+	upstream	-126	125	NearestLocation
AT2G01570	DELLA protein RGA	RepAll_peak_10386	chr2	254922	257833	192	3.01	19.23	2560	257482	257483	2	AT2G01570	255249	257550	-	inside	68	67	NearestLocation
AT2G01570	DELLA protein RGA	RepAll_peak_10387	chr2	258647	259334	709	5.65	70.95	428	259075	259076	2	AT2G01570	255249	257550	-	upstream	-1525	1525	NearestLocation
AT2G01570	DELLA protein RGA	RepAll_peak_10388	chr2	259527	260862	177	2.91	17.76	614	260141	260142	2	AT2G01570	255249	257550	-	upstream	-2591	2591	NearestLocation
AT2G01667	AT2G01667	RepAll_peak_10409	chr2	295931	298224	227	3.16	22.74	416	296347	296348	2	AT2G01667	295455	295556	+	downstream	892	791	NearestLocation
AT2G01670	Nudix hydrolase 17, mitochondrial	RepAll_peak_10410	chr2	299001	299864	137	2.57	13.71	422	299423	299424	2	AT2G01670	296510	298101	-	upstream	-1322	1322	NearestLocation
AT2G01670	Nudix hydrolase 17, mitochondrial	RepAll_peak_10409	chr2	295931	298224	227	3.16	22.74	416	296347	296348	2	AT2G01670	296510	298101	-	downstream	1754	162	Overlapping
AT2G01810	AT2G01810	RepAll_peak_10425	chr2	347112	347931	215	2.97	21.51	339	347451	347452	2	AT2G01810	347537	350179	+	upstream	-86	85	NearestLocation
AT2G01830	AT2G01830	RepAll_peak_10437	chr2	370092	371984	360	4	36.06	959	371051	371052	2	AT2G01830	362983	369707	-	upstream	-1344	1344	NearestLocation
AT2G01830	AT2G01830	RepAll_peak_10435	chr2	367251	369376	1018	6.9	101.85	1699	368950	368951	2	AT2G01830	362983	369707	-	inside	757	756	NearestLocation
AT2G01850	Probable xyloglucan endotransglucosylase/hydrolase protein 27	RepAll_peak_10445	chr2	386732	388198	202	3.07	20.23	716	387448	387449	2	AT2G01850	385199	387344	+	downstream	2249	104	Overlapping
AT2G01850	Probable xyloglucan endotransglucosylase/hydrolase protein 27	RepAll_peak_10442	chr2	382904	384515	235	3.08	23.5	560	383464	383465	2	AT2G01850	385199	387344	+	upstream	-1735	1734	NearestLocation
AT2G01860	Pentatricopeptide repeat-containing protein At2g01860	RepAll_peak_10445	chr2	386732	388198	202	3.07	20.23	716	387448	387449	2	AT2G01860	388055	389918	+	upstream	-607	606	NearestLocation
AT2G01905	Cyclin-J18	RepAll_peak_10462	chr2	413899	415222	172	2.87	17.28	949	414848	414849	2	AT2G01905	410327	415330	+	inside	4521	481	Overlapping
AT2G01905	Cyclin-J18	RepAll_peak_10463	chr2	415408	415947	140	2.64	14.06	106	415514	415515	2	AT2G01905	410327	415330	+	downstream	5187	184	Overlapping
AT2G01905	Cyclin-J18	RepAll_peak_10460	chr2	411859	412818	504	4.72	50.49	405	412264	412265	2	AT2G01905	410327	415330	+	inside	1937	1937	NearestLocation
AT2G01910	AT2G01910	RepAll_peak_10462	chr2	413899	415222	172	2.87	17.28	949	414848	414849	2	AT2G01910	416911	420588	+	upstream	-2063	2062	NearestLocation
AT2G01910	AT2G01910	RepAll_peak_10463	chr2	415408	415947	140	2.64	14.06	106	415514	415515	2	AT2G01910	416911	420588	+	upstream	-1397	1396	NearestLocation
AT2G01910	AT2G01910	RepAll_peak_10464	chr2	416549	417013	357	3.89	35.7	190	416739	416740	2	AT2G01910	416911	420588	+	upstream	-172	171	NearestLocation
AT2G01930	AT2G01930	RepAll_peak_10473	chr2	427128	429750	800	6.02	80.09	1632	428760	428761	2	AT2G01930	427117	428839	-	inside	79	78	NearestLocation
AT2G01940	AT2G01940	RepAll_peak_10482	chr2	437427	438304	110	2.29	11.04	168	437595	437596	2	AT2G01940	432275	435077	+	downstream	5320	2518	NearestLocation
AT2G01940	AT2G01940	RepAll_peak_10477	chr2	432012	432506	232	3.2	23.26	173	432185	432186	2	AT2G01940	432275	435077	+	upstream	-90	89	NearestLocation
AT2G02070	AT2G02070	RepAll_peak_10515	chr2	509220	510803	756	5.85	75.61	607	509827	509828	2	AT2G02070	505487	509425	+	downstream	4340	402	NearestLocation
AT2G02070	AT2G02070	RepAll_peak_10516	chr2	511762	512297	131	2.58	13.18	261	512023	512024	2	AT2G02070	505487	509425	+	downstream	6536	2598	NearestLocation
AT2G02080	AT2G02080	RepAll_peak_10519	chr2	519122	520537	158	2.77	15.87	578	519700	519701	2	AT2G02080	518159	521707	-	inside	2007	1541	NearestLocation
AT2G02080	AT2G02080	RepAll_peak_10520	chr2	521024	522090	318	3.77	31.81	820	521844	521845	2	AT2G02080	518159	521707	-	upstream	-137	137	NearestLocation
AT2G02080	AT2G02080	RepAll_peak_10517	chr2	515151	515801	228	3.24	22.82	296	515447	515448	2	AT2G02080	518159	521707	-	downstream	6260	2711	NearestLocation
AT2G02210	AT2G02210	RepAll_peak_10535	chr2	583134	584418	199	2.7	19.99	411	583545	583546	2	AT2G02210	577381	582050	-	upstream	-1495	1495	NearestLocation
AT2G02220	Phytosulfokine receptor 1	RepAll_peak_10539	chr2	588679	589455	604	5.19	60.45	486	589165	589166	2	AT2G02220	583978	587124	-	upstream	-2041	2041	NearestLocation
AT2G02220	Phytosulfokine receptor 1	RepAll_peak_10538	chr2	585974	588318	363	3.92	36.31	1350	587324	587325	2	AT2G02220	583978	587124	-	upstream	-200	200	NearestLocation
AT2G02220	Phytosulfokine receptor 1	RepAll_peak_10535	chr2	583134	584418	199	2.7	19.99	411	583545	583546	2	AT2G02220	583978	587124	-	downstream	3579	432	Overlapping
AT2G02360	F-box protein PP2-B10	RepAll_peak_10545	chr2	620497	621455	381	4.01	38.15	434	620931	620932	2	AT2G02360	619406	620768	-	upstream	-163	163	NearestLocation
AT2G02370	AT2G02370	RepAll_peak_10545	chr2	620497	621455	381	4.01	38.15	434	620931	620932	2	AT2G02370	621155	623344	+	upstream	-224	223	Overlapping
AT2G02400	AT2G02400	RepAll_peak_10551	chr2	631968	632852	266	3.47	26.63	279	632247	632248	2	AT2G02400	631236	632575	-	inside	328	327	NearestLocation
AT2G02410	AT2G02410	RepAll_peak_10551	chr2	631968	632852	266	3.47	26.63	279	632247	632248	2	AT2G02410	632634	634919	+	upstream	-387	386	Overlapping
AT2G02440	AT2G02440	RepAll_peak_10554	chr2	641330	642688	504	4.72	50.49	360	641690	641691	2	AT2G02440	638012	639305	+	downstream	3678	2385	NearestLocation
AT2G02440	AT2G02440	RepAll_peak_10553	chr2	640327	641152	392	4.16	39.2	233	640560	640561	2	AT2G02440	638012	639305	+	downstream	2548	1255	NearestLocation
AT2G02450	AT2G02450	RepAll_peak_10555	chr2	642814	644996	554	4.95	55.4	1645	644459	644460	2	AT2G02450	648044	650814	+	upstream	-3585	3584	NearestLocation
AT2G02450	AT2G02450	RepAll_peak_10558	chr2	646578	647375	249	3.37	24.97	233	646811	646812	2	AT2G02450	648044	650814	+	upstream	-1233	1232	NearestLocation
AT2G02450	AT2G02450	RepAll_peak_10559	chr2	647511	648397	110	2.41	11.09	324	647835	647836	2	AT2G02450	648044	650814	+	upstream	-209	208	NearestLocation
AT2G02800	AT2G02800	RepAll_peak_10592	chr2	799150	800100	392	4.16	39.2	344	799494	799495	2	AT2G02800	795515	799443	-	upstream	-51	51	NearestLocation
AT2G02960	AT2G02960	RepAll_peak_10617	chr2	864253	865361	217	3.17	21.77	246	864499	864500	2	AT2G02960	862087	864447	-	upstream	-52	52	NearestLocation
AT2G02970	AT2G02970	RepAll_peak_10617	chr2	864253	865361	217	3.17	21.77	246	864499	864500	2	AT2G02970	865070	868289	-	downstream	3790	570	Overlapping
AT2G02970	AT2G02970	RepAll_peak_10618	chr2	868152	868717	182	2.94	18.24	169	868321	868322	2	AT2G02970	865070	868289	-	upstream	-32	32	NearestLocation
AT2G03240	AT2G03240	RepAll_peak_10649	chr2	981508	982468	141	2.6	14.14	334	981842	981843	2	AT2G03240	973413	977337	-	upstream	-4505	4505	NearestLocation
AT2G03240	AT2G03240	RepAll_peak_10647	chr2	976905	979600	671	5.48	67.14	1799	978704	978705	2	AT2G03240	973413	977337	-	upstream	-1367	1367	NearestLocation
AT2G03370	AT2G03370	RepAll_peak_10668	chr2	1025286	1026086	354	3.96	35.44	555	1025841	1025842	2	AT2G03370	1024710	1027045	-	inside	1204	1131	NearestLocation
AT2G03730	AT2G03730	RepAll_peak_10704	chr2	1136114	1138259	803	6.04	80.35	1440	1137554	1137555	2	AT2G03730	1137611	1140186	-	downstream	2632	56	NearestLocation
AT2G03730	AT2G03730	RepAll_peak_10706	chr2	1139697	1140425	238	2.99	23.8	417	1140114	1140115	2	AT2G03730	1137611	1140186	-	inside	72	71	NearestLocation
AT2G03760	Flavonol sulfotransferase-like	RepAll_peak_10713	chr2	1148897	1151402	440	3.97	44.01	1207	1150104	1150105	2	AT2G03760	1149337	1150663	-	inside	559	558	NearestLocation
AT2G03770	AT2G03770	RepAll_peak_10713	chr2	1148897	1151402	440	3.97	44.01	1207	1150104	1150105	2	AT2G03770	1150871	1151845	-	downstream	1741	766	Overlapping
AT2G03890	AT2G03890	RepAll_peak_10733	chr2	1187949	1189020	249	3.37	24.97	870	1188819	1188820	2	AT2G03890	1185522	1188545	+	downstream	3297	274	NearestLocation
AT2G04050	AT2G04050	RepAll_peak_10747	chr2	1333897	1340514	207	3	20.74	5128	1339025	1339026	2	AT2G04050	1337386	1339270	-	inside	245	244	NearestLocation
AT2G04160	AT2G04160	RepAll_peak_10766	chr2	1405920	1407931	756	5.85	75.61	857	1406777	1406778	2	AT2G04160	1401268	1407745	-	inside	968	967	NearestLocation
AT2G04510	AT2G04510	RepAll_peak_10790	chr2	1571822	1572612	653	5.26	65.39	356	1572178	1572179	2	AT2G04510	1570497	1571827	-	upstream	-351	351	NearestLocation
AT2G04880	WRKY transcription factor 1	RepAll_peak_10812	chr2	1717420	1718126	233	3.27	23.35	205	1717625	1717626	2	AT2G04880	1717888	1720526	+	upstream	-263	262	NearestLocation
AT2G05380	AT2G05380	RepAll_peak_10832	chr2	1966364	1968462	458	4.19	45.89	1244	1967608	1967609	2	AT2G05380	1966816	1968037	+	inside	792	428	NearestLocation
AT2G05520	AT2G05520	RepAll_peak_10839	chr2	2025584	2027513	373	4.06	37.3	357	2025941	2025942	2	AT2G05520	2026162	2027117	+	upstream	-221	220	NearestLocation
AT2G05760	Nucleobase-ascorbate transporter 1	RepAll_peak_10857	chr2	2180406	2181085	309	3.63	30.96	267	2180673	2180674	2	AT2G05760	2180919	2183904	+	upstream	-246	245	NearestLocation
AT2G05940	AT2G05940	RepAll_peak_10874	chr2	2288890	2289934	392	4.16	39.2	799	2289689	2289690	2	AT2G05940	2287238	2289307	-	upstream	-382	382	NearestLocation
AT2G05940	AT2G05940	RepAll_peak_10875	chr2	2291095	2293322	597	5.15	59.72	559	2291654	2291655	2	AT2G05940	2287238	2289307	-	upstream	-2347	2347	NearestLocation
AT2G07050	Cycloartenol synthase	RepAll_peak_10901	chr2	2923836	2925914	725	5.71	72.5	612	2924448	2924449	2	AT2G07050	2924447	2930672	+	inside	1	1	NearestLocation
AT2G07050	Cycloartenol synthase	RepAll_peak_10904	chr2	2930206	2931504	192	3.01	19.23	455	2930661	2930662	2	AT2G07050	2924447	2930672	+	inside	6214	10	Overlapping
AT2G13790	AT2G13790	RepAll_peak_10962	chr2	5741402	5742178	186	2.8	18.65	335	5741737	5741738	2	AT2G13790	5741820	5746793	+	upstream	-83	82	NearestLocation
AT2G14210	AT2G14210	RepAll_peak_10982	chr2	6017904	6018804	409	3.96	40.9	330	6018234	6018235	2	AT2G14210	6018558	6023863	+	upstream	-324	323	NearestLocation
AT2G14750	Adenylyl-sulfate kinase 1, chloroplastic	RepAll_peak_11000	chr2	6315292	6316384	366	3.76	36.68	685	6315977	6315978	2	AT2G14750	6314032	6315766	+	downstream	1945	211	NearestLocation
AT2G14890	Classical arabinogalactan protein 9	RepAll_peak_11015	chr2	6399332	6401463	636	4.22	63.65	1158	6400490	6400491	2	AT2G14890	6399621	6401059	+	inside	869	568	NearestLocation
AT2G15060	AT2G15060	RepAll_peak_11029	chr2	6523463	6524165	260	3.44	26.07	341	6523804	6523805	2	AT2G15060	6524754	6528513	-	downstream	4709	949	NearestLocation
AT2G15480	AT2G15480	RepAll_peak_11060	chr2	6761235	6762690	135	2.28	13.58	262	6761497	6761498	2	AT2G15480	6758681	6763501	+	inside	2816	2003	Overlapping
AT2G15480	AT2G15480	RepAll_peak_11058	chr2	6758220	6760161	498	4.69	49.8	315	6758535	6758536	2	AT2G15480	6758681	6763501	+	upstream	-146	145	NearestLocation
AT2G15830	AT2G15830	RepAll_peak_11087	chr2	6893421	6894135	155	2.67	15.56	601	6894022	6894023	2	AT2G15830	6894118	6894551	+	upstream	-96	95	NearestLocation
AT2G15830	AT2G15830	RepAll_peak_11088	chr2	6894484	6895210	271	3.5	27.19	254	6894738	6894739	2	AT2G15830	6894118	6894551	+	downstream	620	187	NearestLocation
AT2G15880	AT2G15880	RepAll_peak_11093	chr2	6918717	6922643	427	4.05	42.75	1327	6920044	6920045	2	AT2G15880	6918039	6920319	-	inside	275	274	NearestLocation
AT2G15890	AT2G15890	RepAll_peak_11093	chr2	6918717	6922643	427	4.05	42.75	1327	6920044	6920045	2	AT2G15890	6920369	6922025	-	downstream	1981	324	Overlapping
AT2G15950	AT2G15950	RepAll_peak_11100	chr2	6945808	6948304	596	4.56	59.67	872	6946680	6946681	2	AT2G15950	6946843	6946879	-	downstream	199	162	NearestLocation
AT2G15960	AT2G15960	RepAll_peak_11100	chr2	6945808	6948304	596	4.56	59.67	872	6946680	6946681	2	AT2G15960	6947309	6947688	+	upstream	-629	628	Overlapping
AT2G16250	AT2G16250	RepAll_peak_11111	chr2	7038975	7039468	123	2.51	12.33	251	7039226	7039227	2	AT2G16250	7039682	7042933	-	downstream	3707	455	Overlapping
AT2G16250	AT2G16250	RepAll_peak_11112	chr2	7042841	7043720	168	2.79	16.84	525	7043366	7043367	2	AT2G16250	7039682	7042933	-	upstream	-433	433	NearestLocation
AT2G16280	3-ketoacyl-CoA synthase 9	RepAll_peak_11115	chr2	7050112	7051432	246	2.94	24.63	600	7050712	7050713	2	AT2G16280	7050944	7052897	+	upstream	-232	231	NearestLocation
AT2G16280	3-ketoacyl-CoA synthase 9	RepAll_peak_11117	chr2	7052799	7053219	173	2.63	17.31	234	7053033	7053034	2	AT2G16280	7050944	7052897	+	downstream	2089	136	NearestLocation
AT2G16340	AT2G16340	RepAll_peak_11124	chr2	7073735	7074298	491	4.66	49.12	223	7073958	7073959	2	AT2G16340	7073134	7073484	+	downstream	824	474	Overlapping
AT2G16365	AT2G16365	RepAll_peak_11124	chr2	7073735	7074298	491	4.66	49.12	223	7073958	7073959	2	AT2G16365	7074362	7079519	+	upstream	-404	403	NearestLocation
AT2G16430	Purple acid phosphatase 10	RepAll_peak_11138	chr2	7122158	7123547	404	4.23	40.48	917	7123075	7123076	2	AT2G16430	7120419	7122832	-	upstream	-243	243	NearestLocation
AT2G16430	Purple acid phosphatase 10	RepAll_peak_11139	chr2	7125042	7126233	604	5.19	60.45	905	7125947	7125948	2	AT2G16430	7120419	7122832	-	upstream	-3115	3115	NearestLocation
AT2G16440	AT2G16440	RepAll_peak_11139	chr2	7125042	7126233	604	5.19	60.45	905	7125947	7125948	2	AT2G16440	7126357	7130685	-	downstream	4738	409	Overlapping
AT2G16500	Arginine decarboxylase 1	RepAll_peak_11143	chr2	7150109	7150967	207	3.1	20.74	213	7150322	7150323	2	AT2G16500	7150622	7153339	-	downstream	3017	299	Overlapping
AT2G16500	Arginine decarboxylase 1	RepAll_peak_11145	chr2	7151845	7153798	249	3.37	24.97	1541	7153386	7153387	2	AT2G16500	7150622	7153339	-	upstream	-47	47	NearestLocation
AT2G16600	Peptidyl-prolyl cis-trans isomerase CYP19-1	RepAll_peak_11152	chr2	7200462	7202018	410	4.14	41.04	1187	7201649	7201650	2	AT2G16600	7200807	7201574	+	downstream	842	75	NearestLocation
AT2G16610	AT2G16610	RepAll_peak_11152	chr2	7200462	7202018	410	4.14	41.04	1187	7201649	7201650	2	AT2G16610	7202413	7203876	-	downstream	2227	763	Overlapping
AT2G16650	AT2G16650	RepAll_peak_11154	chr2	7215467	7215818	127	2.49	12.74	134	7215601	7215602	2	AT2G16650	7215819	7218395	-	downstream	2794	217	Overlapping
AT2G16650	AT2G16650	RepAll_peak_11156	chr2	7219321	7219957	187	2.97	18.73	391	7219712	7219713	2	AT2G16650	7215819	7218395	-	upstream	-1317	1317	NearestLocation
AT2G16660	AT2G16660	RepAll_peak_11156	chr2	7219321	7219957	187	2.97	18.73	391	7219712	7219713	2	AT2G16660	7218706	7221625	-	inside	1913	1006	Overlapping
AT2G16660	AT2G16660	RepAll_peak_11157	chr2	7221325	7222040	114	2.32	11.42	456	7221781	7221782	2	AT2G16660	7218706	7221625	-	upstream	-156	156	NearestLocation
AT2G16668	AT2G16668	RepAll_peak_11158	chr2	7222970	7224190	240	3.11	24.01	807	7223777	7223778	2	AT2G16668	7223896	7224048	-	downstream	271	118	NearestLocation
AT2G16670	AT2G16670	RepAll_peak_11158	chr2	7222970	7224190	240	3.11	24.01	807	7223777	7223778	2	AT2G16670	7224341	7228819	-	downstream	5042	563	Overlapping
AT2G16700	Actin-depolymerizing factor 5	RepAll_peak_11162	chr2	7242978	7246696	505	4.61	50.51	2918	7245896	7245897	2	AT2G16700	7244608	7245741	+	downstream	1288	155	NearestLocation
AT2G16900	AT2G16900	RepAll_peak_11189	chr2	7325673	7326440	342	3.9	34.21	419	7326092	7326093	2	AT2G16900	7323615	7326221	-	inside	129	128	NearestLocation
AT2G17120	LysM domain-containing GPI-anchored protein 2	RepAll_peak_11214	chr2	7458886	7459428	233	3.27	23.35	169	7459055	7459056	2	AT2G17120	7459047	7460819	+	inside	8	8	NearestLocation
AT2G17220	AT2G17220	RepAll_peak_11228	chr2	7492128	7492525	255	3.4	25.52	225	7492353	7492354	2	AT2G17220	7487654	7490176	-	upstream	-2177	2177	NearestLocation
AT2G17220	AT2G17220	RepAll_peak_11226	chr2	7489549	7490390	260	3.44	26.07	564	7490113	7490114	2	AT2G17220	7487654	7490176	-	inside	63	62	NearestLocation
AT2G17410	AT2G17410	RepAll_peak_11261	chr2	7563321	7564831	318	3.77	31.81	1002	7564323	7564324	2	AT2G17410	7558977	7563752	+	downstream	5346	571	Overlapping
AT2G17420	Thioredoxin reductase 2	RepAll_peak_11261	chr2	7563321	7564831	318	3.77	31.81	1002	7564323	7564324	2	AT2G17420	7564345	7566539	+	upstream	-22	21	NearestLocation
AT2G17450	RING-H2 finger protein ATL2A	RepAll_peak_11267	chr2	7575948	7579288	373	4.06	37.3	1244	7577192	7577193	2	AT2G17450	7576474	7577300	-	inside	108	107	NearestLocation
AT2G17500	AT2G17500	RepAll_peak_11274	chr2	7602817	7609763	819	6.11	81.95	2651	7605468	7605469	2	AT2G17500	7606757	7609278	+	upstream	-1289	1288	NearestLocation
AT2G17550	AT2G17550	RepAll_peak_11284	chr2	7637160	7638164	277	3.53	27.75	542	7637702	7637703	2	AT2G17550	7634274	7637832	-	inside	130	129	NearestLocation
AT2G17560	AT2G17560	RepAll_peak_11289	chr2	7643585	7644305	135	2.52	13.52	279	7643864	7643865	2	AT2G17560	7642165	7643667	-	upstream	-197	197	Overlapping
AT2G17560	AT2G17560	RepAll_peak_11286	chr2	7640014	7641566	228	3.24	22.82	1304	7641318	7641319	2	AT2G17560	7642165	7643667	-	downstream	2349	846	Overlapping
AT2G17705	AT2G17705	RepAll_peak_11304	chr2	7690894	7691394	127	2.54	12.75	196	7691090	7691091	2	AT2G17705	7692444	7693253	+	upstream	-1354	1353	NearestLocation
AT2G17705	AT2G17705	RepAll_peak_11305	chr2	7692221	7692722	163	2.81	16.33	122	7692343	7692344	2	AT2G17705	7692444	7693253	+	upstream	-101	100	NearestLocation
AT2G17705	AT2G17705	RepAll_peak_11306	chr2	7692882	7693884	470	4.56	47.07	622	7693504	7693505	2	AT2G17705	7692444	7693253	+	downstream	1060	251	Overlapping
AT2G17710	AT2G17710	RepAll_peak_11306	chr2	7692882	7693884	470	4.56	47.07	622	7693504	7693505	2	AT2G17710	7693596	7694746	+	upstream	-92	91	NearestLocation
AT2G17820	AT2G17820	RepAll_peak_11323	chr2	7748164	7748714	288	3.6	28.89	199	7748363	7748364	2	AT2G17820	7742924	7748220	-	upstream	-143	143	NearestLocation
AT2G17950	Protein WUSCHEL	RepAll_peak_11340	chr2	7810461	7811478	212	3.14	21.25	724	7811185	7811186	2	AT2G17950	7808871	7810795	-	upstream	-390	390	NearestLocation
AT2G18030	AT2G18030	RepAll_peak_11355	chr2	7841867	7842876	568	5.02	56.83	187	7842054	7842055	2	AT2G18030	7840067	7841823	+	downstream	1987	231	Overlapping
AT2G18040	Peptidyl-prolyl cis-trans isomerase 1	RepAll_peak_11355	chr2	7841867	7842876	568	5.02	56.83	187	7842054	7842055	2	AT2G18040	7842164	7843870	+	upstream	-110	109	NearestLocation
AT2G18090	AT2G18090	RepAll_peak_11364	chr2	7861985	7863145	504	4.72	50.49	861	7862846	7862847	2	AT2G18090	7864314	7867766	+	upstream	-1468	1467	NearestLocation
AT2G18090	AT2G18090	RepAll_peak_11365	chr2	7863834	7864763	811	6.08	81.15	340	7864174	7864175	2	AT2G18090	7864314	7867766	+	upstream	-140	139	NearestLocation
AT2G18160	AT2G18160	RepAll_peak_11373	chr2	7902444	7903281	192	3.01	19.23	520	7902964	7902965	2	AT2G18160	7898012	7899242	-	upstream	-3722	3722	NearestLocation
AT2G18160	AT2G18160	RepAll_peak_11371	chr2	7897653	7899763	411	4.26	41.12	801	7898454	7898455	2	AT2G18160	7898012	7899242	-	inside	788	442	NearestLocation
AT2G18160	AT2G18160	RepAll_peak_11372	chr2	7901119	7902296	518	4.79	51.88	291	7901410	7901411	2	AT2G18160	7898012	7899242	-	upstream	-2168	2168	NearestLocation
AT2G18162	AT2G18162	RepAll_peak_11372	chr2	7901119	7902296	518	4.79	51.88	291	7901410	7901411	2	AT2G18162	7898012	7899242	-	upstream	-2168	2168	NearestLocation
AT2G18162	AT2G18162	RepAll_peak_11373	chr2	7902444	7903281	192	3.01	19.23	520	7902964	7902965	2	AT2G18162	7898012	7899242	-	upstream	-3722	3722	NearestLocation
AT2G18162	AT2G18162	RepAll_peak_11371	chr2	7897653	7899763	411	4.26	41.12	801	7898454	7898455	2	AT2G18162	7898012	7899242	-	inside	788	442	NearestLocation
AT2G18193	AT2G18193	RepAll_peak_11380	chr2	7916689	7919737	246	3.03	24.68	2167	7918856	7918857	2	AT2G18193	7917505	7919277	-	inside	421	420	NearestLocation
AT2G18310	AT2G18310	RepAll_peak_11400	chr2	7955655	7956215	444	4.43	44.4	198	7955853	7955854	2	AT2G18310	7955677	7955750	-	upstream	-103	103	NearestLocation
AT2G18310	AT2G18310	RepAll_peak_11399	chr2	7952063	7955551	278	3.2	27.84	3128	7955191	7955192	2	AT2G18310	7955677	7955750	-	downstream	559	485	Overlapping
AT2G18350	AT2G18350	RepAll_peak_11409	chr2	7971332	7972762	560	4.86	56.03	1022	7972354	7972355	2	AT2G18350	7971017	7972081	-	upstream	-273	273	NearestLocation
AT2G18350	AT2G18350	RepAll_peak_11410	chr2	7973351	7973866	444	4.43	44.4	227	7973578	7973579	2	AT2G18350	7971017	7972081	-	upstream	-1497	1497	NearestLocation
AT2G18440	AT2G18440	RepAll_peak_11419	chr2	7994753	7997587	368	3.28	36.8	793	7995546	7995547	2	AT2G18440	7994941	7997239	-	inside	1693	605	NearestLocation
AT2G18650	Putative RING-H2 finger protein ATL2C	RepAll_peak_11446	chr2	8087435	8088671	330	3.83	33.01	945	8088380	8088381	2	AT2G18650	8086860	8088131	-	upstream	-249	249	NearestLocation
AT2G18690	AT2G18690	RepAll_peak_11454	chr2	8101807	8102809	539	4.89	53.98	504	8102311	8102312	2	AT2G18690	8097420	8098827	+	downstream	4891	3484	NearestLocation
AT2G18690	AT2G18690	RepAll_peak_11452	chr2	8096887	8099341	398	4.19	39.83	396	8097283	8097284	2	AT2G18690	8097420	8098827	+	upstream	-137	136	NearestLocation
AT2G18700	Probable alpha,alpha-trehalose-phosphate synthase [UDP-forming] 11	RepAll_peak_11459	chr2	8108401	8110027	147	2.48	14.77	372	8108773	8108774	2	AT2G18700	8109043	8112010	+	upstream	-270	269	NearestLocation
AT2G18700	Probable alpha,alpha-trehalose-phosphate synthase [UDP-forming] 11	RepAll_peak_11458	chr2	8107530	8108066	366	4.03	36.68	204	8107734	8107735	2	AT2G18700	8109043	8112010	+	upstream	-1309	1308	NearestLocation
AT2G18700	Probable alpha,alpha-trehalose-phosphate synthase [UDP-forming] 11	RepAll_peak_11456	chr2	8104663	8105641	477	4.59	47.75	501	8105164	8105165	2	AT2G18700	8109043	8112010	+	upstream	-3879	3878	NearestLocation
AT2G18700	Probable alpha,alpha-trehalose-phosphate synthase [UDP-forming] 11	RepAll_peak_11457	chr2	8105995	8106913	595	5.01	59.58	475	8106470	8106471	2	AT2G18700	8109043	8112010	+	upstream	-2573	2572	NearestLocation
AT2G18700	Probable alpha,alpha-trehalose-phosphate synthase [UDP-forming] 11	RepAll_peak_11455	chr2	8103854	8104513	154	2.74	15.41	248	8104102	8104103	2	AT2G18700	8109043	8112010	+	upstream	-4941	4940	NearestLocation
AT2G18730	AT2G18730	RepAll_peak_11463	chr2	8117573	8119315	379	4.1	37.93	1147	8118720	8118721	2	AT2G18730	8118830	8121925	+	upstream	-110	109	NearestLocation
AT2G18790	Phytochrome B	RepAll_peak_11470	chr2	8139404	8140388	436	4.39	43.69	220	8139624	8139625	2	AT2G18790	8139881	8144430	+	upstream	-257	256	NearestLocation
AT2G18850	AT2G18850	RepAll_peak_11476	chr2	8163797	8164545	192	3.01	19.23	313	8164110	8164111	2	AT2G18850	8160703	8163750	+	downstream	3407	360	Overlapping
AT2G18860	AT2G18860	RepAll_peak_11476	chr2	8163797	8164545	192	3.01	19.23	313	8164110	8164111	2	AT2G18860	8164241	8165974	+	upstream	-131	130	NearestLocation
AT2G18960	ATPase 1, plasma membrane-type	RepAll_peak_11497	chr2	8221417	8222021	158	2.77	15.87	192	8221609	8221610	2	AT2G18960	8221631	8227622	+	upstream	-22	21	NearestLocation
AT2G18960	ATPase 1, plasma membrane-type	RepAll_peak_11494	chr2	8214642	8216977	392	4.16	39.2	860	8215502	8215503	2	AT2G18960	8221631	8227622	+	upstream	-6129	6128	NearestLocation
AT2G18960	ATPase 1, plasma membrane-type	RepAll_peak_11496	chr2	8219759	8220414	266	3.47	26.63	197	8219956	8219957	2	AT2G18960	8221631	8227622	+	upstream	-1675	1674	NearestLocation
AT2G18960	ATPase 1, plasma membrane-type	RepAll_peak_11498	chr2	8222169	8223361	584	4.89	58.45	824	8222993	8222994	2	AT2G18960	8221631	8227622	+	inside	1362	1362	NearestLocation
AT2G18969	AT2G18969	RepAll_peak_11508	chr2	8230045	8230893	219	2.59	21.9	407	8230452	8230453	2	AT2G18969	8229047	8229574	-	upstream	-878	878	NearestLocation
AT2G18970	AT2G18970	RepAll_peak_11508	chr2	8230045	8230893	219	2.59	21.9	407	8230452	8230453	2	AT2G18970	8229116	8229755	+	downstream	1336	697	Overlapping
AT2G19180	AT2G19180	RepAll_peak_11534	chr2	8323753	8324470	315	3.38	31.56	271	8324024	8324025	2	AT2G19180	8324716	8325965	+	upstream	-692	691	NearestLocation
AT2G19650	AT2G19650	RepAll_peak_11578	chr2	8495742	8496239	161	2.75	16.12	157	8495899	8495900	2	AT2G19650	8493475	8495823	-	upstream	-76	76	NearestLocation
AT2G19660	AT2G19660	RepAll_peak_11579	chr2	8498680	8499321	127	2.52	12.73	303	8498983	8498984	2	AT2G19660	8496720	8498708	-	upstream	-275	275	NearestLocation
AT2G19660	AT2G19660	RepAll_peak_11578	chr2	8495742	8496239	161	2.75	16.12	157	8495899	8495900	2	AT2G19660	8496720	8498708	-	downstream	2809	820	Overlapping
AT2G19800	Inositol oxygenase 2	RepAll_peak_11596	chr2	8530425	8532356	163	2.81	16.33	1720	8532145	8532146	2	AT2G19800	8530896	8533508	-	inside	1363	1249	NearestLocation
AT2G19800	Inositol oxygenase 2	RepAll_peak_11597	chr2	8532528	8535420	404	4.23	40.48	1712	8534240	8534241	2	AT2G19800	8530896	8533508	-	upstream	-732	732	NearestLocation
AT2G19810	Zinc finger CCCH domain-containing protein 20	RepAll_peak_11602	chr2	8549951	8551553	260	3.44	26.07	229	8550180	8550181	2	AT2G19810	8550313	8551858	+	upstream	-133	132	NearestLocation
AT2G19810	Zinc finger CCCH domain-containing protein 20	RepAll_peak_11603	chr2	8551854	8553152	634	5.32	63.4	840	8552694	8552695	2	AT2G19810	8550313	8551858	+	downstream	2381	836	Overlapping
AT2G19820	Putative LOB domain-containing protein 9	RepAll_peak_11603	chr2	8551854	8553152	634	5.32	63.4	840	8552694	8552695	2	AT2G19820	8553543	8554040	-	downstream	1346	848	NearestLocation
AT2G19825	AT2G19825	RepAll_peak_11607	chr2	8556185	8556772	679	5.52	67.9	269	8556454	8556455	2	AT2G19825	8554954	8555559	+	downstream	1500	895	NearestLocation
AT2G20140	AT2G20140	RepAll_peak_11656	chr2	8694924	8695357	284	3.49	28.48	265	8695189	8695190	2	AT2G20140	8692700	8695084	+	downstream	2489	105	Overlapping
AT2G20142	AT2G20142	RepAll_peak_11656	chr2	8694924	8695357	284	3.49	28.48	265	8695189	8695190	2	AT2G20142	8695374	8696643	+	upstream	-185	184	NearestLocation
AT2G20310	AT2G20310	RepAll_peak_11681	chr2	8763922	8764495	249	3.37	24.97	193	8764115	8764116	2	AT2G20310	8761180	8763152	-	upstream	-963	963	NearestLocation
AT2G20570	AT2G20570	RepAll_peak_11709	chr2	8857768	8858404	300	3.67	30.05	420	8858188	8858189	2	AT2G20570	8855358	8857756	+	downstream	2830	432	Overlapping
AT2G20580	AT2G20580	RepAll_peak_11709	chr2	8857768	8858404	300	3.67	30.05	420	8858188	8858189	2	AT2G20580	8858988	8864865	+	upstream	-800	799	NearestLocation
AT2G20630	Probable protein phosphatase 2C 20	RepAll_peak_11722	chr2	8899493	8900275	300	3.62	30.04	414	8899907	8899908	2	AT2G20630	8896912	8899898	-	upstream	-9	9	NearestLocation
AT2G20635	AT2G20635	RepAll_peak_11722	chr2	8899493	8900275	300	3.62	30.04	414	8899907	8899908	2	AT2G20635	8900410	8903384	+	upstream	-503	502	Overlapping
AT2G20670	AT2G20670	RepAll_peak_11725	chr2	8911200	8914002	740	5.78	74.05	2439	8913639	8913640	2	AT2G20670	8911860	8913534	-	upstream	-105	105	NearestLocation
AT2G20720	AT2G20720	RepAll_peak_11731	chr2	8927603	8930032	125	2.29	12.56	776	8928379	8928380	2	AT2G20720	8927822	8930112	-	inside	1733	557	NearestLocation
AT2G20720	AT2G20720	RepAll_peak_11732	chr2	8930389	8931892	174	2.82	17.44	509	8930898	8930899	2	AT2G20720	8927822	8930112	-	upstream	-786	786	Overlapping
AT2G20780	Probable polyol transporter 4	RepAll_peak_11741	chr2	8949059	8949613	182	2.88	18.25	227	8949286	8949287	2	AT2G20780	8947242	8949413	-	inside	127	126	NearestLocation
AT2G20784	AT2G20784	RepAll_peak_11741	chr2	8949059	8949613	182	2.88	18.25	227	8949286	8949287	2	AT2G20784	8949621	8949776	+	upstream	-335	334	Overlapping
AT2G20790	AT2G20790	RepAll_peak_11741	chr2	8949059	8949613	182	2.88	18.25	227	8949286	8949287	2	AT2G20790	8949928	8952744	-	downstream	3458	641	Overlapping
AT2G20830	AT2G20830	RepAll_peak_11744	chr2	8970351	8971707	163	2.66	16.38	1127	8971478	8971479	2	AT2G20830	8968209	8970727	-	upstream	-751	751	Overlapping
AT2G20835	AT2G20835	RepAll_peak_11744	chr2	8970351	8971707	163	2.66	16.38	1127	8971478	8971479	2	AT2G20835	8970886	8971303	-	upstream	-175	175	NearestLocation
AT2G20840	Secretory carrier-associated membrane protein 1	RepAll_peak_11744	chr2	8970351	8971707	163	2.66	16.38	1127	8971478	8971479	2	AT2G20840	8971712	8974485	-	downstream	3007	233	Overlapping
AT2G20940	AT2G20940	RepAll_peak_11757	chr2	9001678	9003503	356	3.81	35.62	1262	9002940	9002941	2	AT2G20940	9002032	9002701	-	upstream	-239	239	Overlapping
AT2G20950	AT2G20950	RepAll_peak_11757	chr2	9001678	9003503	356	3.81	35.62	1262	9002940	9002941	2	AT2G20950	9003135	9005938	+	upstream	-195	194	NearestLocation
AT2G20950	AT2G20950	RepAll_peak_11759	chr2	9005246	9007503	597	5.15	59.72	1211	9006457	9006458	2	AT2G20950	9003135	9005938	+	downstream	3322	519	Overlapping
AT2G20960	AT2G20960	RepAll_peak_11759	chr2	9005246	9007503	597	5.15	59.72	1211	9006457	9006458	2	AT2G20960	9006648	9009763	+	upstream	-191	190	NearestLocation
AT2G21060	Glycine-rich protein 2b	RepAll_peak_11773	chr2	9037252	9038800	582	5.09	58.27	828	9038080	9038081	2	AT2G21060	9036793	9037650	-	upstream	-430	430	NearestLocation
AT2G21180	AT2G21180	RepAll_peak_11787	chr2	9075815	9076988	336	3.86	33.61	281	9076096	9076097	2	AT2G21180	9074660	9075380	-	upstream	-716	716	Overlapping
AT2G21185	AT2G21185	RepAll_peak_11787	chr2	9075815	9076988	336	3.86	33.61	281	9076096	9076097	2	AT2G21185	9076437	9077048	-	downstream	952	340	Overlapping
AT2G21187	AT2G21187	RepAll_peak_11787	chr2	9075815	9076988	336	3.86	33.61	281	9076096	9076097	2	AT2G21187	9076292	9077468	+	upstream	-196	195	NearestLocation
AT2G21520	AT2G21520	RepAll_peak_11827	chr2	9213945	9215768	187	2.97	18.73	1117	9215062	9215063	2	AT2G21520	9215519	9219208	+	upstream	-457	456	NearestLocation
AT2G21620	AT2G21620	RepAll_peak_11842	chr2	9247704	9248853	455	4.36	45.55	856	9248560	9248561	2	AT2G21620	9248573	9250256	+	upstream	-13	12	NearestLocation
AT2G21640	AT2G21640	RepAll_peak_11845	chr2	9254060	9256010	222	3.2	22.29	1638	9255698	9255699	2	AT2G21640	9254459	9255625	+	downstream	1239	73	NearestLocation
AT2G21650	AT2G21650	RepAll_peak_11846	chr2	9258038	9259262	228	3.24	22.82	280	9258318	9258319	2	AT2G21650	9259583	9260656	+	upstream	-1265	1264	NearestLocation
AT2G21660	Glycine-rich RNA-binding protein 7	RepAll_peak_11848	chr2	9264704	9267015	334	3.24	33.47	1103	9265807	9265808	2	AT2G21660	9265249	9266393	-	inside	586	558	NearestLocation
AT2G21780	AT2G21780	RepAll_peak_11850	chr2	9290326	9291211	197	3.02	19.72	267	9290593	9290594	2	AT2G21780	9291036	9291669	+	upstream	-443	442	NearestLocation
AT2G22070	Pentatricopeptide repeat-containing protein At2g22070	RepAll_peak_11877	chr2	9385990	9387659	448	3.97	44.87	411	9386401	9386402	2	AT2G22070	9383602	9386064	+	downstream	2799	337	Overlapping
AT2G22080	AT2G22080	RepAll_peak_11877	chr2	9385990	9387659	448	3.97	44.87	411	9386401	9386402	2	AT2G22080	9386516	9388183	+	upstream	-115	114	NearestLocation
AT2G22125	AT2G22125	RepAll_peak_11882	chr2	9405840	9406513	212	3.07	21.2	301	9406141	9406142	2	AT2G22125	9406263	9414518	+	upstream	-122	121	NearestLocation
AT2G22426	AT2G22426	RepAll_peak_11933	chr2	9516398	9518228	296	2.99	29.69	673	9517071	9517072	2	AT2G22426	9517017	9517229	+	inside	54	54	NearestLocation
AT2G22426	AT2G22426	RepAll_peak_11937	chr2	9520564	9521319	411	4.26	41.12	438	9521002	9521003	2	AT2G22426	9517017	9517229	+	downstream	3985	3773	NearestLocation
AT2G22426	AT2G22426	RepAll_peak_11935	chr2	9519201	9519851	163	2.76	16.38	454	9519655	9519656	2	AT2G22426	9517017	9517229	+	downstream	2638	2426	NearestLocation
AT2G22430	Homeobox-leucine zipper protein ATHB-6	RepAll_peak_11940	chr2	9525819	9526817	151	2.5	15.18	639	9526458	9526459	2	AT2G22430	9526095	9527830	-	inside	1372	363	NearestLocation
AT2G22430	Homeobox-leucine zipper protein ATHB-6	RepAll_peak_11941	chr2	9526924	9528663	504	4.72	50.49	915	9527839	9527840	2	AT2G22430	9526095	9527830	-	upstream	-9	9	NearestLocation
AT2G22482	AT2G22482	RepAll_peak_11954	chr2	9549761	9550480	227	3.16	22.74	457	9550218	9550219	2	AT2G22482	9549649	9550084	-	upstream	-134	134	NearestLocation
AT2G22500	AT2G22500	RepAll_peak_11960	chr2	9562592	9563692	366	4.03	36.68	610	9563202	9563203	2	AT2G22500	9563224	9564751	-	downstream	1549	21	NearestLocation
AT2G22660	AT2G22660	RepAll_peak_11981	chr2	9631173	9632043	385	4.13	38.56	470	9631643	9631644	2	AT2G22660	9627408	9631081	+	downstream	4235	562	Overlapping
AT2G22660	AT2G22660	RepAll_peak_11980	chr2	9626963	9627939	187	2.97	18.73	307	9627270	9627271	2	AT2G22660	9627408	9631081	+	upstream	-138	137	NearestLocation
AT2G22680	AT2G22680	RepAll_peak_11989	chr2	9646519	9647570	235	3.13	23.56	453	9646972	9646973	2	AT2G22680	9645313	9647613	+	inside	1659	640	NearestLocation
AT2G22760	Transcription factor bHLH19	RepAll_peak_12001	chr2	9675000	9678103	967	6.71	96.76	1048	9676048	9676049	2	AT2G22760	9677880	9679364	+	upstream	-1832	1831	NearestLocation
AT2G22760	Transcription factor bHLH19	RepAll_peak_12003	chr2	9679713	9681078	498	4.69	49.8	301	9680014	9680015	2	AT2G22760	9677880	9679364	+	downstream	2134	650	NearestLocation
AT2G22760	Transcription factor bHLH19	RepAll_peak_12002	chr2	9678917	9679531	154	2.74	15.41	345	9679262	9679263	2	AT2G22760	9677880	9679364	+	inside	1382	101	NearestLocation
AT2G22770	Transcription factor NAI1	RepAll_peak_12005	chr2	9682140	9685669	740	5.78	74.05	1524	9683664	9683665	2	AT2G22770	9684725	9686595	+	upstream	-1061	1060	NearestLocation
AT2G22770	Transcription factor NAI1	RepAll_peak_12006	chr2	9685813	9687071	619	5.25	61.92	565	9686378	9686379	2	AT2G22770	9684725	9686595	+	inside	1653	216	NearestLocation
AT2G22790	AT2G22790	RepAll_peak_12013	chr2	9695241	9696981	245	3.14	24.52	1433	9696674	9696675	2	AT2G22790	9695932	9696909	+	inside	742	234	NearestLocation
AT2G22790	AT2G22790	RepAll_peak_12012	chr2	9694104	9694967	197	3.04	19.73	567	9694671	9694672	2	AT2G22790	9695932	9696909	+	upstream	-1261	1260	NearestLocation
AT2G22795	AT2G22795	RepAll_peak_12013	chr2	9695241	9696981	245	3.14	24.52	1433	9696674	9696675	2	AT2G22795	9697233	9699897	-	downstream	3223	558	Overlapping
AT2G22840	AT2G22840	RepAll_peak_12037	chr2	9727945	9728950	266	3.47	26.63	556	9728501	9728502	2	AT2G22840	9728756	9731301	+	upstream	-255	254	NearestLocation
AT2G22840	AT2G22840	RepAll_peak_12043	chr2	9731651	9732409	245	3.14	24.52	106	9731757	9731758	2	AT2G22840	9728756	9731301	+	downstream	3001	456	Overlapping
AT2G22850	AT2G22850	RepAll_peak_12045	chr2	9733170	9733798	159	2.73	15.92	319	9733489	9733490	2	AT2G22850	9731279	9733400	-	upstream	-89	89	NearestLocation
AT2G22850	AT2G22850	RepAll_peak_12043	chr2	9731651	9732409	245	3.14	24.52	106	9731757	9731758	2	AT2G22850	9731279	9733400	-	inside	1643	478	NearestLocation
AT2G22990	Serine carboxypeptidase-like 8	RepAll_peak_12077	chr2	9789881	9790652	163	2.81	16.33	535	9790416	9790417	2	AT2G22990	9786316	9790179	+	downstream	4100	237	Overlapping
AT2G22990	Serine carboxypeptidase-like 8	RepAll_peak_12071	chr2	9784118	9784937	187	2.97	18.73	538	9784656	9784657	2	AT2G22990	9786316	9790179	+	upstream	-1660	1659	NearestLocation
AT2G22990	Serine carboxypeptidase-like 8	RepAll_peak_12072	chr2	9785944	9786922	205	2.91	20.54	285	9786229	9786230	2	AT2G22990	9786316	9790179	+	upstream	-87	86	NearestLocation
AT2G23118	AT2G23118	RepAll_peak_12104	chr2	9841828	9843668	437	4.39	43.73	1151	9842979	9842980	2	AT2G23118	9841882	9842025	-	upstream	-954	954	Overlapping
AT2G23120	AT2G23120	RepAll_peak_12104	chr2	9841828	9843668	437	4.39	43.73	1151	9842979	9842980	2	AT2G23120	9842043	9842634	+	downstream	936	345	NearestLocation
AT2G23170	Indole-3-acetic acid-amido synthetase GH3.3	RepAll_peak_12112	chr2	9866344	9867012	321	3.7	32.13	361	9866705	9866706	2	AT2G23170	9863855	9866562	-	upstream	-143	143	Overlapping
AT2G23171	AT2G23171	RepAll_peak_12114	chr2	9868503	9869386	283	3.57	28.32	361	9868864	9868865	2	AT2G23171	9866619	9866792	-	upstream	-2072	2072	NearestLocation
AT2G23171	AT2G23171	RepAll_peak_12112	chr2	9866344	9867012	321	3.7	32.13	361	9866705	9866706	2	AT2G23171	9866619	9866792	-	inside	87	86	NearestLocation
AT2G23290	AT2G23290	RepAll_peak_12126	chr2	9905452	9906100	139	2.42	13.96	387	9905839	9905840	2	AT2G23290	9904787	9905920	-	inside	81	80	NearestLocation
AT2G23290	AT2G23290	RepAll_peak_12128	chr2	9907375	9909748	491	4.66	49.12	969	9908344	9908345	2	AT2G23290	9904787	9905920	-	upstream	-2424	2424	NearestLocation
AT2G23290	AT2G23290	RepAll_peak_12127	chr2	9906385	9907229	701	5.62	70.19	198	9906583	9906584	2	AT2G23290	9904787	9905920	-	upstream	-663	663	NearestLocation
AT2G23300	AT2G23300	RepAll_peak_12135	chr2	9917186	9917788	292	3.39	29.29	363	9917549	9917550	2	AT2G23300	9914608	9917130	+	downstream	2941	419	Overlapping
AT2G23300	AT2G23300	RepAll_peak_12132	chr2	9914105	9914693	294	3.63	29.47	226	9914331	9914332	2	AT2G23300	9914608	9917130	+	upstream	-277	276	NearestLocation
AT2G23310	Protein RER1C	RepAll_peak_12135	chr2	9917186	9917788	292	3.39	29.29	363	9917549	9917550	2	AT2G23310	9917520	9919258	+	inside	29	29	NearestLocation
AT2G23310	Protein RER1C	RepAll_peak_12137	chr2	9919430	9920616	271	3.5	27.19	356	9919786	9919787	2	AT2G23310	9917520	9919258	+	downstream	2266	528	NearestLocation
AT2G23320	Probable WRKY transcription factor 15	RepAll_peak_12139	chr2	9923493	9924135	310	3.35	31.02	271	9923764	9923765	2	AT2G23320	9924933	9926372	+	upstream	-1169	1168	NearestLocation
AT2G23320	Probable WRKY transcription factor 15	RepAll_peak_12138	chr2	9921624	9922433	260	3.44	26.07	512	9922136	9922137	2	AT2G23320	9924933	9926372	+	upstream	-2797	2796	NearestLocation
AT2G23320	Probable WRKY transcription factor 15	RepAll_peak_12140	chr2	9924430	9927233	709	5.65	70.95	2004	9926434	9926435	2	AT2G23320	9924933	9926372	+	downstream	1501	62	Overlapping
AT2G23321	AT2G23321	RepAll_peak_12140	chr2	9924430	9927233	709	5.65	70.95	2004	9926434	9926435	2	AT2G23321	9926378	9926518	+	inside	56	56	NearestLocation
AT2G23430	Cyclin-dependent kinase inhibitor 1	RepAll_peak_12158	chr2	9977106	9978646	360	3.73	36.09	921	9978027	9978028	2	AT2G23430	9976746	9978021	-	upstream	-6	6	NearestLocation
AT2G23450	Wall-associated receptor kinase-like 14	RepAll_peak_12164	chr2	9991231	9992156	245	3.14	24.52	573	9991804	9991805	2	AT2G23450	9988754	9991695	-	upstream	-109	109	NearestLocation
AT2G23450	Wall-associated receptor kinase-like 14	RepAll_peak_12162	chr2	9987862	9988900	115	2.44	11.5	355	9988217	9988218	2	AT2G23450	9988754	9991695	-	downstream	3478	536	NearestLocation
AT2G23460	AT2G23460	RepAll_peak_12166	chr2	9995020	9995670	267	3.3	26.71	256	9995276	9995277	2	AT2G23460	9995478	9999122	+	upstream	-202	201	NearestLocation
AT2G23460	AT2G23460	RepAll_peak_12165	chr2	9992316	9994041	283	3.57	28.32	1500	9993816	9993817	2	AT2G23460	9995478	9999122	+	upstream	-1662	1661	NearestLocation
AT2G23600	AT2G23600	RepAll_peak_12172	chr2	10043295	10044508	280	3.1	28.09	461	10043756	10043757	2	AT2G23600	10042199	10043673	-	upstream	-83	83	NearestLocation
AT2G23610	AT2G23610	RepAll_peak_12172	chr2	10043295	10044508	280	3.1	28.09	461	10043756	10043757	2	AT2G23610	10044179	10046532	-	downstream	2776	422	Overlapping
AT2G23690	AT2G23690	RepAll_peak_12186	chr2	10067975	10069538	244	3.34	24.43	1453	10069428	10069429	2	AT2G23690	10072233	10073126	+	upstream	-2805	2804	NearestLocation
AT2G23690	AT2G23690	RepAll_peak_12187	chr2	10071089	10072988	236	2.73	23.6	998	10072087	10072088	2	AT2G23690	10072233	10073126	+	upstream	-146	145	NearestLocation
AT2G23690	AT2G23690	RepAll_peak_12188	chr2	10073462	10075870	158	2.77	15.87	503	10073965	10073966	2	AT2G23690	10072233	10073126	+	downstream	1732	839	NearestLocation
AT2G23755	AT2G23755	RepAll_peak_12197	chr2	10105902	10107683	417	4.29	41.77	428	10106330	10106331	2	AT2G23755	10102787	10104029	-	upstream	-2301	2301	NearestLocation
AT2G23755	AT2G23755	RepAll_peak_12198	chr2	10107810	10108435	264	3.38	26.47	246	10108056	10108057	2	AT2G23755	10102787	10104029	-	upstream	-4027	4027	NearestLocation
AT2G23755	AT2G23755	RepAll_peak_12196	chr2	10104933	10105652	611	5.22	61.19	307	10105240	10105241	2	AT2G23755	10102787	10104029	-	upstream	-1211	1211	NearestLocation
AT2G23755	AT2G23755	RepAll_peak_12195	chr2	10103862	10104797	255	3.4	25.52	705	10104567	10104568	2	AT2G23755	10102787	10104029	-	upstream	-538	538	NearestLocation
AT2G23760	BEL1-like homeodomain protein 4	RepAll_peak_12198	chr2	10107810	10108435	264	3.38	26.47	246	10108056	10108057	2	AT2G23760	10107709	10113213	-	inside	5157	347	Overlapping
AT2G23760	BEL1-like homeodomain protein 4	RepAll_peak_12203	chr2	10112514	10113750	136	2.61	13.62	612	10113126	10113127	2	AT2G23760	10107709	10113213	-	inside	87	86	NearestLocation
AT2G23770	AT2G23770	RepAll_peak_12207	chr2	10119412	10120063	354	3.96	35.44	302	10119714	10119715	2	AT2G23770	10120242	10122080	-	downstream	2366	527	NearestLocation
AT2G23770	AT2G23770	RepAll_peak_12206	chr2	10117977	10118925	149	2.71	14.95	747	10118724	10118725	2	AT2G23770	10120242	10122080	-	downstream	3356	1517	NearestLocation
AT2G23770	AT2G23770	RepAll_peak_12209	chr2	10121514	10123164	564	4.64	56.44	720	10122234	10122235	2	AT2G23770	10120242	10122080	-	upstream	-154	154	NearestLocation
AT2G24100	AT2G24100	RepAll_peak_12244	chr2	10243208	10243862	202	3.07	20.23	477	10243685	10243686	2	AT2G24100	10244886	10246919	+	upstream	-1201	1200	NearestLocation
AT2G24100	AT2G24100	RepAll_peak_12245	chr2	10244354	10245276	382	3.55	38.25	441	10244795	10244796	2	AT2G24100	10244886	10246919	+	upstream	-91	90	NearestLocation
AT2G24550	AT2G24550	RepAll_peak_12294	chr2	10427331	10431257	385	4.13	38.56	2023	10429354	10429355	2	AT2G24550	10427856	10429222	-	upstream	-132	132	NearestLocation
AT2G24570	Probable WRKY transcription factor 17	RepAll_peak_12297	chr2	10439972	10442871	604	5.19	60.45	1427	10441399	10441400	2	AT2G24570	10437398	10439298	-	upstream	-2101	2101	NearestLocation
AT2G24570	Probable WRKY transcription factor 17	RepAll_peak_12295	chr2	10435697	10436387	260	3.44	26.07	454	10436151	10436152	2	AT2G24570	10437398	10439298	-	downstream	3147	1246	NearestLocation
AT2G24570	Probable WRKY transcription factor 17	RepAll_peak_12296	chr2	10436921	10439813	491	4.33	49.11	2560	10439481	10439482	2	AT2G24570	10437398	10439298	-	upstream	-183	183	NearestLocation
AT2G24765	ADP-ribosylation factor 3	RepAll_peak_12331	chr2	10561295	10561940	321	3.7	32.13	227	10561522	10561523	2	AT2G24765	10562726	10565198	+	upstream	-1204	1203	NearestLocation
AT2G24780	AT2G24780	RepAll_peak_12333	chr2	10566429	10567353	470	4.16	47.02	339	10566768	10566769	2	AT2G24780	10565622	10565946	-	upstream	-822	822	Overlapping
AT2G24790	Zinc finger protein CONSTANS-LIKE 3	RepAll_peak_12333	chr2	10566429	10567353	470	4.16	47.02	339	10566768	10566769	2	AT2G24790	10566898	10568145	+	upstream	-130	129	NearestLocation
AT2G25090	CBL-interacting serine/threonine-protein kinase 16	RepAll_peak_12354	chr2	10673083	10673652	210	2.94	21.02	209	10673292	10673293	2	AT2G25090	10670467	10672653	-	upstream	-639	639	NearestLocation
AT2G25200	AT2G25200	RepAll_peak_12382	chr2	10737267	10738130	379	4.1	37.93	541	10737808	10737809	2	AT2G25200	10736483	10737654	-	upstream	-154	154	NearestLocation
AT2G25430	Putative clathrin assembly protein At2g25430	RepAll_peak_12404	chr2	10824817	10825567	315	3.67	31.54	422	10825239	10825240	2	AT2G25430	10822370	10824916	+	downstream	2869	323	Overlapping
AT2G25460	AT2G25460	RepAll_peak_12408	chr2	10834325	10836849	365	3.99	36.56	1397	10835722	10835723	2	AT2G25460	10832754	10835483	-	upstream	-239	239	NearestLocation
AT2G25460	AT2G25460	RepAll_peak_12406	chr2	10829646	10833275	266	3.47	26.63	3240	10832886	10832887	2	AT2G25460	10832754	10835483	-	inside	2597	132	Overlapping
AT2G25482	AT2G25482	RepAll_peak_12412	chr2	10846583	10850843	1283	7.89	128.39	627	10847210	10847211	2	AT2G25482	10845884	10846348	-	upstream	-862	862	NearestLocation
AT2G25490	EIN3-binding F-box protein 1	RepAll_peak_12412	chr2	10846583	10850843	1283	7.89	128.39	627	10847210	10847211	2	AT2G25490	10847375	10850532	-	downstream	3322	164	Overlapping
AT2G25490	EIN3-binding F-box protein 1	RepAll_peak_12414	chr2	10851405	10852408	498	4.69	49.8	364	10851769	10851770	2	AT2G25490	10847375	10850532	-	upstream	-1237	1237	NearestLocation
AT2G25900	Zinc finger CCCH domain-containing protein 23	RepAll_peak_12475	chr2	11039264	11040454	554	4.95	55.4	673	11039937	11039938	2	AT2G25900	11041331	11043209	+	upstream	-1394	1393	NearestLocation
AT2G25900	Zinc finger CCCH domain-containing protein 23	RepAll_peak_12476	chr2	11041600	11043087	260	3.44	26.07	103	11041703	11041704	2	AT2G25900	11041331	11043209	+	inside	372	372	NearestLocation
AT2G26190	AT2G26190	RepAll_peak_12512	chr2	11146702	11148349	122	2.25	12.24	697	11147399	11147400	2	AT2G26190	11147639	11150510	-	downstream	3111	239	Overlapping
AT2G26190	AT2G26190	RepAll_peak_12514	chr2	11149385	11151498	266	3.25	26.6	1137	11150522	11150523	2	AT2G26190	11147639	11150510	-	upstream	-12	12	NearestLocation
AT2G26530	AT2G26530	RepAll_peak_12568	chr2	11282183	11285225	399	3.62	39.96	2647	11284830	11284831	2	AT2G26530	11282775	11284229	-	upstream	-601	601	NearestLocation
AT2G26550	AT2G26550	RepAll_peak_12570	chr2	11293190	11295481	187	2.97	18.73	678	11293868	11293869	2	AT2G26550	11291218	11293445	-	upstream	-423	423	NearestLocation
AT2G26560	AT2G26560	RepAll_peak_12570	chr2	11293190	11295481	187	2.97	18.73	678	11293868	11293869	2	AT2G26560	11293769	11295806	-	inside	1938	99	Overlapping
AT2G26560	AT2G26560	RepAll_peak_12572	chr2	11295890	11296842	249	3.37	24.97	478	11296368	11296369	2	AT2G26560	11293769	11295806	-	upstream	-562	562	NearestLocation
AT2G26650	Potassium channel AKT1	RepAll_peak_12588	chr2	11335136	11335860	172	2.87	17.28	392	11335528	11335529	2	AT2G26650	11331850	11336607	-	inside	1079	1078	NearestLocation
AT2G26650	Potassium channel AKT1	RepAll_peak_12589	chr2	11336315	11337410	124	2.21	12.48	413	11336728	11336729	2	AT2G26650	11331850	11336607	-	upstream	-121	121	NearestLocation
AT2G26710	AT2G26710	RepAll_peak_12617	chr2	11379737	11380885	318	3.77	31.81	660	11380397	11380398	2	AT2G26710	11380492	11383612	+	upstream	-95	94	NearestLocation
AT2G26710	AT2G26710	RepAll_peak_12615	chr2	11374212	11374873	365	3.61	36.58	334	11374546	11374547	2	AT2G26710	11380492	11383612	+	upstream	-5946	5945	NearestLocation
AT2G26710	AT2G26710	RepAll_peak_12619	chr2	11382436	11382881	140	2.59	14.01	260	11382696	11382697	2	AT2G26710	11380492	11383612	+	inside	2204	915	Overlapping
AT2G26730	Probable inactive receptor kinase At2g26730	RepAll_peak_12621	chr2	11387961	11388905	384	3.85	38.47	473	11388434	11388435	2	AT2G26730	11388407	11391641	+	inside	27	27	NearestLocation
AT2G27050	ETHYLENE INSENSITIVE 3-like 1 protein	RepAll_peak_12660	chr2	11545516	11546115	213	3.1	21.34	297	11545813	11545814	2	AT2G27050	11545753	11548293	+	inside	60	60	NearestLocation
AT2G27050	ETHYLENE INSENSITIVE 3-like 1 protein	RepAll_peak_12664	chr2	11548125	11548986	354	3.96	35.44	678	11548803	11548804	2	AT2G27050	11545753	11548293	+	downstream	3050	510	Overlapping
AT2G27310	F-box protein At2g27310	RepAll_peak_12697	chr2	11686615	11687392	158	2.77	15.87	602	11687217	11687218	2	AT2G27310	11683862	11684967	-	upstream	-2250	2250	NearestLocation
AT2G27310	F-box protein At2g27310	RepAll_peak_12696	chr2	11683235	11686307	554	4.95	55.4	489	11683724	11683725	2	AT2G27310	11683862	11684967	-	downstream	1243	137	NearestLocation
AT2G27490	AT2G27490	RepAll_peak_12725	chr2	11750545	11754184	292	3.54	29.25	417	11750962	11750963	2	AT2G27490	11748015	11750182	-	upstream	-780	780	NearestLocation
AT2G27500	Putative glucan endo-1,3-beta-glucosidase 14	RepAll_peak_12726	chr2	11754371	11755495	561	4.99	56.11	704	11755075	11755076	2	AT2G27500	11752170	11754028	-	upstream	-1047	1047	NearestLocation
AT2G27660	AT2G27660	RepAll_peak_12743	chr2	11800605	11801852	379	4.1	37.93	394	11800999	11801000	2	AT2G27660	11798537	11800850	-	upstream	-149	149	NearestLocation
AT2G27670	AT2G27670	RepAll_peak_12743	chr2	11800605	11801852	379	4.1	37.93	394	11800999	11801000	2	AT2G27670	11801568	11802891	-	downstream	1892	568	Overlapping
AT2G27810	Nucleobase-ascorbate transporter 12	RepAll_peak_12772	chr2	11856007	11857026	430	4.36	43.08	583	11856590	11856591	2	AT2G27810	11852080	11856291	+	downstream	4510	299	Overlapping
AT2G27820	Arogenate dehydratase 3, chloroplastic	RepAll_peak_12773	chr2	11857177	11858379	113	2.31	11.33	343	11857520	11857521	2	AT2G27820	11856768	11858288	+	inside	752	752	NearestLocation
AT2G27820	Arogenate dehydratase 3, chloroplastic	RepAll_peak_12772	chr2	11856007	11857026	430	4.36	43.08	583	11856590	11856591	2	AT2G27820	11856768	11858288	+	upstream	-178	177	NearestLocation
AT2G27820	Arogenate dehydratase 3, chloroplastic	RepAll_peak_12774	chr2	11858620	11859717	155	2.6	15.51	321	11858941	11858942	2	AT2G27820	11856768	11858288	+	downstream	2173	653	Overlapping
AT2G27830	AT2G27830	RepAll_peak_12775	chr2	11860222	11862148	255	3.4	25.52	1474	11861696	11861697	2	AT2G27830	11860218	11861475	+	downstream	1478	221	Overlapping
AT2G27830	AT2G27830	RepAll_peak_12774	chr2	11858620	11859717	155	2.6	15.51	321	11858941	11858942	2	AT2G27830	11860218	11861475	+	upstream	-1277	1276	NearestLocation
AT2G27860	AT2G27860	RepAll_peak_12780	chr2	11866599	11867120	252	3.29	25.28	342	11866941	11866942	2	AT2G27860	11864393	11866907	-	upstream	-34	34	NearestLocation
AT2G27870	AT2G27870	RepAll_peak_12780	chr2	11866599	11867120	252	3.29	25.28	342	11866941	11866942	2	AT2G27870	11867251	11868195	-	downstream	1254	309	Overlapping
AT2G28053	AT2G28053	RepAll_peak_12799	chr2	11940687	11941630	283	3.57	28.32	589	11941276	11941277	2	AT2G28053	11939853	11940239	-	upstream	-1037	1037	NearestLocation
AT2G28056	AT2G28056	RepAll_peak_12799	chr2	11940687	11941630	283	3.57	28.32	589	11941276	11941277	2	AT2G28056	11941661	11943604	-	downstream	2328	384	Overlapping
AT2G28056	AT2G28056	RepAll_peak_12801	chr2	11947291	11948389	233	3.27	23.35	237	11947528	11947529	2	AT2G28056	11941661	11943604	-	upstream	-3924	3924	NearestLocation
AT2G28056	AT2G28056	RepAll_peak_12800	chr2	11946481	11947125	641	5.35	64.14	374	11946855	11946856	2	AT2G28056	11941661	11943604	-	upstream	-3251	3251	NearestLocation
AT2G28360	AT2G28360	RepAll_peak_12869	chr2	12123116	12123977	646	5.23	64.66	422	12123538	12123539	2	AT2G28360	12124415	12130069	-	downstream	6531	876	Overlapping
AT2G28405	AT2G28405	RepAll_peak_12884	chr2	12152172	12152764	202	3.07	20.23	256	12152428	12152429	2	AT2G28405	12153294	12154092	-	downstream	1664	865	NearestLocation
AT2G28510	Dof zinc finger protein DOF2.1	RepAll_peak_12914	chr2	12204695	12205121	136	2.61	13.62	209	12204904	12204905	2	AT2G28510	12199098	12200765	-	upstream	-4139	4139	NearestLocation
AT2G28510	Dof zinc finger protein DOF2.1	RepAll_peak_12911	chr2	12201717	12202186	354	3.96	35.44	266	12201983	12201984	2	AT2G28510	12199098	12200765	-	upstream	-1218	1218	NearestLocation
AT2G28510	Dof zinc finger protein DOF2.1	RepAll_peak_12908	chr2	12198074	12199005	283	3.57	28.32	703	12198777	12198778	2	AT2G28510	12199098	12200765	-	downstream	1988	320	NearestLocation
AT2G28540	AT2G28540	RepAll_peak_12920	chr2	12223555	12226337	859	6.28	85.99	802	12224357	12224358	2	AT2G28540	12218045	12223828	+	downstream	6312	529	Overlapping
AT2G28550	Ethylene-responsive transcription factor RAP2-7	RepAll_peak_12920	chr2	12223555	12226337	859	6.28	85.99	802	12224357	12224358	2	AT2G28550	12225842	12228543	-	downstream	4186	1484	NearestLocation
AT2G28550	Ethylene-responsive transcription factor RAP2-7	RepAll_peak_12926	chr2	12232651	12233385	266	3.47	26.63	191	12232842	12232843	2	AT2G28550	12225842	12228543	-	upstream	-4299	4299	NearestLocation
AT2G28550	Ethylene-responsive transcription factor RAP2-7	RepAll_peak_12925	chr2	12231575	12232162	300	3.67	30.05	229	12231804	12231805	2	AT2G28550	12225842	12228543	-	upstream	-3261	3261	NearestLocation
AT2G28550	Ethylene-responsive transcription factor RAP2-7	RepAll_peak_12922	chr2	12227802	12228651	190	2.87	19.01	754	12228556	12228557	2	AT2G28550	12225842	12228543	-	upstream	-13	13	NearestLocation
AT2G28840	AT2G28840	RepAll_peak_12988	chr2	12378029	12378667	145	2.63	14.58	402	12378431	12378432	2	AT2G28840	12378337	12380742	+	inside	94	94	NearestLocation
AT2G28840	AT2G28840	RepAll_peak_12991	chr2	12380158	12381315	241	2.91	24.15	688	12380846	12380847	2	AT2G28840	12378337	12380742	+	downstream	2509	104	NearestLocation
AT2G28840	AT2G28840	RepAll_peak_12987	chr2	12376304	12377231	228	3.24	22.82	672	12376976	12376977	2	AT2G28840	12378337	12380742	+	upstream	-1361	1360	NearestLocation
AT2G28890	Probable protein phosphatase 2C 23	RepAll_peak_13001	chr2	12409152	12409921	582	5.09	58.27	480	12409632	12409633	2	AT2G28890	12405596	12408235	-	upstream	-1397	1397	NearestLocation
AT2G28890	Probable protein phosphatase 2C 23	RepAll_peak_13002	chr2	12411164	12412988	484	4.62	48.43	643	12411807	12411808	2	AT2G28890	12405596	12408235	-	upstream	-3572	3572	NearestLocation
AT2G28890	Probable protein phosphatase 2C 23	RepAll_peak_13000	chr2	12406631	12408688	450	4.46	45.06	1683	12408314	12408315	2	AT2G28890	12405596	12408235	-	upstream	-79	79	NearestLocation
AT2G28890	Probable protein phosphatase 2C 23	RepAll_peak_12998	chr2	12405098	12405946	207	3.1	20.74	376	12405474	12405475	2	AT2G28890	12405596	12408235	-	downstream	2761	121	Overlapping
AT2G28910	CAX-interacting protein 4	RepAll_peak_13005	chr2	12417958	12418599	294	3.63	29.47	379	12418337	12418338	2	AT2G28910	12415780	12417385	-	upstream	-952	952	Overlapping
AT2G28910	CAX-interacting protein 4	RepAll_peak_13004	chr2	12417116	12417673	119	2.48	11.91	332	12417448	12417449	2	AT2G28910	12415780	12417385	-	upstream	-63	63	NearestLocation
AT2G28920	AT2G28920	RepAll_peak_13005	chr2	12417958	12418599	294	3.63	29.47	379	12418337	12418338	2	AT2G28920	12418017	12418454	+	inside	320	116	NearestLocation
AT2G28920	AT2G28920	RepAll_peak_13006	chr2	12419647	12420983	525	4.82	52.58	268	12419915	12419916	2	AT2G28920	12418017	12418454	+	downstream	1898	1461	NearestLocation
AT2G28920	AT2G28920	RepAll_peak_13004	chr2	12417116	12417673	119	2.48	11.91	332	12417448	12417449	2	AT2G28920	12418017	12418454	+	upstream	-569	568	Overlapping
AT2G28950	Expansin-A6	RepAll_peak_13015	chr2	12430830	12432972	585	4.72	58.5	1506	12432336	12432337	2	AT2G28950	12431341	12433595	-	inside	1259	995	NearestLocation
AT2G28950	Expansin-A6	RepAll_peak_13016	chr2	12433099	12434122	109	2.22	10.9	831	12433930	12433931	2	AT2G28950	12431341	12433595	-	upstream	-335	335	NearestLocation
AT2G28950	Expansin-A6	RepAll_peak_13017	chr2	12435443	12436095	115	2.44	11.5	217	12435660	12435661	2	AT2G28950	12431341	12433595	-	upstream	-2065	2065	NearestLocation
AT2G29060	Scarecrow-like protein 33; Scarecrow-like protein 34	RepAll_peak_13027	chr2	12484542	12485343	300	3.67	30.05	349	12484891	12484892	2	AT2G29060	12481744	12484087	+	downstream	3147	804	Overlapping
AT2G29065	AT2G29065	RepAll_peak_13027	chr2	12484542	12485343	300	3.67	30.05	349	12484891	12484892	2	AT2G29065	12484843	12486983	+	inside	48	48	NearestLocation
AT2G29080	Cell division protease ftsH homolog 3, mitochondrial	RepAll_peak_13030	chr2	12493904	12494872	591	4.75	59.19	357	12494261	12494262	2	AT2G29080	12489627	12493285	-	upstream	-976	976	NearestLocation
AT2G29080	Cell division protease ftsH homolog 3, mitochondrial	RepAll_peak_13031	chr2	12495024	12496498	177	2.91	17.76	935	12495959	12495960	2	AT2G29080	12489627	12493285	-	upstream	-2674	2674	NearestLocation
AT2G29090	Abscisic acid 8'-hydroxylase 2	RepAll_peak_13030	chr2	12493904	12494872	591	4.75	59.19	357	12494261	12494262	2	AT2G29090	12494851	12499723	-	downstream	5462	589	Overlapping
AT2G29090	Abscisic acid 8'-hydroxylase 2	RepAll_peak_13031	chr2	12495024	12496498	177	2.91	17.76	935	12495959	12495960	2	AT2G29090	12494851	12499723	-	inside	3764	1108	Overlapping
AT2G29450	Glutathione S-transferase 103-1A	RepAll_peak_13081	chr2	12624125	12626559	385	4.13	38.56	414	12624539	12624540	2	AT2G29450	12624586	12625637	-	downstream	1098	46	NearestLocation
AT2G29490	AT2G29490	RepAll_peak_13086	chr2	12630911	12633323	744	5.64	74.42	1640	12632551	12632552	2	AT2G29490	12631378	12632473	-	upstream	-78	78	NearestLocation
AT2G29500	AT2G29500	RepAll_peak_13086	chr2	12630911	12633323	744	5.64	74.42	1640	12632551	12632552	2	AT2G29500	12633091	12633805	-	downstream	1254	539	Overlapping
AT2G29500	AT2G29500	RepAll_peak_13088	chr2	12633845	12634971	224	3.16	22.46	451	12634296	12634297	2	AT2G29500	12633091	12633805	-	upstream	-491	491	Overlapping
AT2G29660	AT2G29660	RepAll_peak_13106	chr2	12679628	12680891	287	3.37	28.74	618	12680246	12680247	2	AT2G29660	12678890	12680667	+	inside	1356	420	NearestLocation
AT2G29670	AT2G29670	RepAll_peak_13109	chr2	12685052	12685492	136	2.61	13.62	200	12685252	12685253	2	AT2G29670	12681958	12685087	-	upstream	-165	165	NearestLocation
AT2G29670	AT2G29670	RepAll_peak_13108	chr2	12682322	12683435	360	4	36.06	939	12683261	12683262	2	AT2G29670	12681958	12685087	-	inside	1826	1303	NearestLocation
AT2G29720	AT2G29720	RepAll_peak_13118	chr2	12701752	12703066	192	3.01	19.23	661	12702413	12702414	2	AT2G29720	12700401	12702341	-	upstream	-72	72	NearestLocation
AT2G29750	AT2G29750	RepAll_peak_13122	chr2	12709409	12710158	182	2.94	18.24	354	12709763	12709764	2	AT2G29750	12709727	12711696	+	inside	36	36	NearestLocation
AT2G29750	AT2G29750	RepAll_peak_13124	chr2	12711031	12712829	491	4.66	49.12	1477	12712508	12712509	2	AT2G29750	12709727	12711696	+	downstream	2781	812	Overlapping
AT2G29760	Pentatricopeptide repeat-containing protein At2g29760, chloroplastic	RepAll_peak_13124	chr2	12711031	12712829	491	4.66	49.12	1477	12712508	12712509	2	AT2G29760	12712884	12715852	+	upstream	-376	375	NearestLocation
AT2G29970	AT2G29970	RepAll_peak_13134	chr2	12775599	12777308	575	5.05	57.55	541	12776140	12776141	2	AT2G29970	12776386	12779938	+	upstream	-246	245	NearestLocation
AT2G29980	Omega-3 fatty acid desaturase, endoplasmic reticulum	RepAll_peak_13137	chr2	12781210	12782138	140	2.64	14.06	322	12781532	12781533	2	AT2G29980	12781591	12785053	-	downstream	3521	58	NearestLocation
AT2G29980	Omega-3 fatty acid desaturase, endoplasmic reticulum	RepAll_peak_13139	chr2	12787848	12788298	124	2.21	12.48	271	12788119	12788120	2	AT2G29980	12781591	12785053	-	upstream	-3066	3066	NearestLocation
AT2G29980	Omega-3 fatty acid desaturase, endoplasmic reticulum	RepAll_peak_13138	chr2	12782700	12785015	217	3.1	21.71	351	12783051	12783052	2	AT2G29980	12781591	12785053	-	inside	2002	1460	NearestLocation
AT2G29995	Protein PSY3	RepAll_peak_13146	chr2	12796916	12798233	398	4.19	39.83	1050	12797966	12797967	2	AT2G29995	12796907	12799419	-	inside	1453	1059	NearestLocation
AT2G29995	Protein PSY3	RepAll_peak_13148	chr2	12799148	12800366	318	3.77	31.81	913	12800061	12800062	2	AT2G29995	12796907	12799419	-	upstream	-642	642	NearestLocation
AT2G30020	Probable protein phosphatase 2C 25	RepAll_peak_13155	chr2	12813286	12814402	177	2.91	17.76	333	12813619	12813620	2	AT2G30020	12814410	12816088	+	upstream	-791	790	NearestLocation
AT2G30032	AT2G30032	RepAll_peak_13159	chr2	12818745	12820360	740	5.78	74.05	829	12819574	12819575	2	AT2G30032	12819529	12819654	-	inside	80	45	NearestLocation
AT2G30032	AT2G30032	RepAll_peak_13158	chr2	12816276	12818128	271	3.5	27.19	1343	12817619	12817620	2	AT2G30032	12819529	12819654	-	downstream	2035	1909	NearestLocation
AT2G30040	AT2G30040	RepAll_peak_13160	chr2	12820602	12823865	360	4	36.06	2304	12822906	12822907	2	AT2G30040	12821710	12823169	+	inside	1196	262	NearestLocation
AT2G30060	Ran-binding protein 1 homolog b	RepAll_peak_13167	chr2	12828939	12831279	278	3.2	27.84	1174	12830113	12830114	2	AT2G30060	12826915	12828919	+	downstream	3198	1194	NearestLocation
AT2G30100	Pentatricopeptide repeat-containing protein At2g30100, chloroplastic	RepAll_peak_13172	chr2	12847168	12847770	266	3.47	26.63	210	12847378	12847379	2	AT2G30100	12847828	12849669	+	upstream	-450	449	NearestLocation
AT2G30220	GDSL esterase/lipase At2g30220	RepAll_peak_13197	chr2	12893526	12895296	811	6.08	81.15	327	12893853	12893854	2	AT2G30220	12891266	12892537	-	upstream	-1316	1316	NearestLocation
AT2G30230	AT2G30230	RepAll_peak_13199	chr2	12897885	12899254	260	3.44	26.07	572	12898457	12898458	2	AT2G30230	12897071	12897885	+	downstream	1386	572	NearestLocation
AT2G30250	Probable WRKY transcription factor 25	RepAll_peak_13201	chr2	12903866	12905619	445	4.32	44.51	1474	12905340	12905341	2	AT2G30250	12903236	12905198	-	upstream	-142	142	NearestLocation
AT2G30260	AT2G30260	RepAll_peak_13201	chr2	12903866	12905619	445	4.32	44.51	1474	12905340	12905341	2	AT2G30260	12905402	12907509	-	downstream	2169	61	Overlapping
AT2G30260	AT2G30260	RepAll_peak_13203	chr2	12907538	12908194	122	2.25	12.24	188	12907726	12907727	2	AT2G30260	12905402	12907509	-	upstream	-217	217	NearestLocation
AT2G30360	CBL-interacting serine/threonine-protein kinase 11	RepAll_peak_13211	chr2	12936895	12937669	112	2.38	11.23	388	12937283	12937284	2	AT2G30360	12936979	12938834	-	inside	1551	304	Overlapping
AT2G30360	CBL-interacting serine/threonine-protein kinase 11	RepAll_peak_13213	chr2	12938235	12940049	312	3.73	31.22	1313	12939548	12939549	2	AT2G30360	12936979	12938834	-	upstream	-714	714	NearestLocation
AT2G30362	AT2G30362	RepAll_peak_13211	chr2	12936895	12937669	112	2.38	11.23	388	12937283	12937284	2	AT2G30362	12937351	12939638	+	upstream	-68	67	NearestLocation
AT2G30362	AT2G30362	RepAll_peak_13213	chr2	12938235	12940049	312	3.73	31.22	1313	12939548	12939549	2	AT2G30362	12937351	12939638	+	inside	2197	89	Overlapping
AT2G30370	AT2G30370	RepAll_peak_13213	chr2	12938235	12940049	312	3.73	31.22	1313	12939548	12939549	2	AT2G30370	12940455	12942409	-	downstream	2861	906	Overlapping
AT2G30440	Thylakoidal processing peptidase 1, chloroplastic	RepAll_peak_13231	chr2	12972589	12973861	421	4.02	42.13	383	12972972	12972973	2	AT2G30440	12972877	12975497	+	inside	95	95	NearestLocation
AT2G30490	Trans-cinnamate 4-monooxygenase	RepAll_peak_13240	chr2	12995323	12996124	446	4.13	44.63	542	12995865	12995866	2	AT2G30490	12993663	12995770	-	upstream	-95	95	NearestLocation
AT2G30490	Trans-cinnamate 4-monooxygenase	RepAll_peak_13241	chr2	12997087	12998032	312	3.73	31.22	352	12997439	12997440	2	AT2G30490	12993663	12995770	-	upstream	-1669	1669	NearestLocation
AT2G30500	AT2G30500	RepAll_peak_13241	chr2	12997087	12998032	312	3.73	31.22	352	12997439	12997440	2	AT2G30500	12998159	13000464	-	downstream	3025	719	Overlapping
AT2G30500	AT2G30500	RepAll_peak_13242	chr2	12999906	13001115	851	6.24	85.18	825	13000731	13000732	2	AT2G30500	12998159	13000464	-	upstream	-267	267	NearestLocation
AT2G30505	AT2G30505	RepAll_peak_13242	chr2	12999906	13001115	851	6.24	85.18	825	13000731	13000732	2	AT2G30505	13000973	13002563	-	downstream	1832	241	Overlapping
AT2G30520	Root phototropism protein 2	RepAll_peak_13246	chr2	13005359	13008200	498	4.69	49.8	1354	13006713	13006714	2	AT2G30520	13002742	13005600	-	upstream	-1113	1113	NearestLocation
AT2G30520	Root phototropism protein 2	RepAll_peak_13244	chr2	13002131	13004766	123	2.51	12.33	2244	13004375	13004376	2	AT2G30520	13002742	13005600	-	inside	1225	1224	NearestLocation
AT2G30600	AT2G30600	RepAll_peak_13257	chr2	13036308	13042355	522	4.67	52.26	755	13037063	13037064	2	AT2G30600	13036876	13041684	+	inside	187	187	NearestLocation
AT2G30780	Pentatricopeptide repeat-containing protein At2g30780	RepAll_peak_13282	chr2	13115556	13116155	172	2.87	17.28	310	13115866	13115867	2	AT2G30780	13116474	13118808	+	upstream	-608	607	NearestLocation
AT2G30870	Glutathione S-transferase ERD13	RepAll_peak_13287	chr2	13140935	13141893	294	3.63	29.47	382	13141317	13141318	2	AT2G30870	13141357	13142613	+	upstream	-40	39	NearestLocation
AT2G30980	Shaggy-related protein kinase zeta	RepAll_peak_13304	chr2	13185710	13186620	177	2.74	17.73	234	13185944	13185945	2	AT2G30980	13182069	13185949	-	inside	5	4	NearestLocation
AT2G30984	AT2G30984	RepAll_peak_13304	chr2	13185710	13186620	177	2.74	17.73	234	13185944	13185945	2	AT2G30984	13186544	13187253	-	downstream	1309	599	Overlapping
AT2G30985	AT2G30985	RepAll_peak_13304	chr2	13185710	13186620	177	2.74	17.73	234	13185944	13185945	2	AT2G30985	13186716	13187200	+	upstream	-772	771	Overlapping
AT2G30990	AT2G30990	RepAll_peak_13308	chr2	13191117	13192345	217	3.17	21.77	662	13191779	13191780	2	AT2G30990	13187583	13190419	-	upstream	-1360	1360	NearestLocation
AT2G30990	AT2G30990	RepAll_peak_13307	chr2	13189305	13190871	260	3.44	26.07	1182	13190487	13190488	2	AT2G30990	13187583	13190419	-	upstream	-68	68	NearestLocation
AT2G31010	AT2G31010	RepAll_peak_13309	chr2	13193287	13194630	233	3.27	23.35	800	13194087	13194088	2	AT2G31010	13194185	13200128	+	upstream	-98	97	NearestLocation
AT2G31010	AT2G31010	RepAll_peak_13310	chr2	13200016	13201861	430	4.36	43.08	742	13200758	13200759	2	AT2G31010	13194185	13200128	+	downstream	6573	630	Overlapping
AT2G31018	AT2G31018	RepAll_peak_13310	chr2	13200016	13201861	430	4.36	43.08	742	13200758	13200759	2	AT2G31018	13201432	13201551	-	downstream	793	673	NearestLocation
AT2G31020	AT2G31020	RepAll_peak_13310	chr2	13200016	13201861	430	4.36	43.08	742	13200758	13200759	2	AT2G31020	13201668	13204821	+	upstream	-910	909	Overlapping
AT2G31090	AT2G31090	RepAll_peak_13329	chr2	13254998	13256509	200	2.89	20.06	1198	13256196	13256197	2	AT2G31090	13256138	13256711	+	inside	58	58	NearestLocation
AT2G31100	AT2G31100	RepAll_peak_13329	chr2	13254998	13256509	200	2.89	20.06	1198	13256196	13256197	2	AT2G31100	13256738	13258176	-	downstream	1980	541	Overlapping
AT2G31130	AT2G31130	RepAll_peak_13335	chr2	13266231	13266857	385	4.13	38.56	396	13266627	13266628	2	AT2G31130	13263579	13266560	-	upstream	-67	67	NearestLocation
AT2G31218	AT2G31218	RepAll_peak_13348	chr2	13301769	13302371	539	4.89	53.98	320	13302089	13302090	2	AT2G31218	13302039	13302170	-	inside	81	50	NearestLocation
AT2G31220	Transcription factor bHLH10	RepAll_peak_13348	chr2	13301769	13302371	539	4.89	53.98	320	13302089	13302090	2	AT2G31220	13302681	13304869	+	upstream	-592	591	Overlapping
AT2G31230	Ethylene-responsive transcription factor 15	RepAll_peak_13351	chr2	13307476	13308297	366	4.03	36.68	216	13307692	13307693	2	AT2G31230	13306593	13307475	-	upstream	-217	217	NearestLocation
AT2G31230	Ethylene-responsive transcription factor 15	RepAll_peak_13352	chr2	13309373	13309874	131	2.37	13.17	212	13309585	13309586	2	AT2G31230	13306593	13307475	-	upstream	-2110	2110	NearestLocation
AT2G31370	Probable transcription factor PosF21	RepAll_peak_13376	chr2	13381417	13382143	249	3.37	24.97	343	13381760	13381761	2	AT2G31370	13378944	13381544	+	downstream	2816	216	Overlapping
AT2G31570	Probable glutathione peroxidase 2	RepAll_peak_13390	chr2	13435927	13441333	470	4.56	47.07	3980	13439907	13439908	2	AT2G31570	13437974	13439881	-	upstream	-26	26	NearestLocation
AT2G31580	AT2G31580	RepAll_peak_13391	chr2	13445684	13447352	228	3.24	22.82	346	13446030	13446031	2	AT2G31580	13440909	13445851	-	upstream	-179	179	Overlapping
AT2G31585	AT2G31585	RepAll_peak_13391	chr2	13445684	13447352	228	3.24	22.82	346	13446030	13446031	2	AT2G31585	13446002	13446729	+	inside	28	28	NearestLocation
AT2G31590	AT2G31590	RepAll_peak_13391	chr2	13445684	13447352	228	3.24	22.82	346	13446030	13446031	2	AT2G31590	13446829	13448133	-	downstream	2103	798	Overlapping
AT2G31730	AT2G31730	RepAll_peak_13403	chr2	13488377	13491259	288	3.6	28.89	475	13488852	13488853	2	AT2G31730	13487568	13489679	-	inside	827	826	NearestLocation
AT2G31800	AT2G31800	RepAll_peak_13413	chr2	13523352	13524490	422	4.31	42.25	450	13523802	13523803	2	AT2G31800	13520325	13523708	-	upstream	-94	94	NearestLocation
AT2G31810	AT2G31810	RepAll_peak_13418	chr2	13528136	13529126	140	2.64	14.06	633	13528769	13528770	2	AT2G31810	13524221	13528557	+	downstream	4548	212	Overlapping
AT2G31810	AT2G31810	RepAll_peak_13413	chr2	13523352	13524490	422	4.31	42.25	450	13523802	13523803	2	AT2G31810	13524221	13528557	+	upstream	-419	418	Overlapping
AT2G32150	AT2G32150	RepAll_peak_13468	chr2	13658647	13661408	287	3.43	28.79	2030	13660677	13660678	2	AT2G32150	13659006	13660764	+	inside	1671	86	Overlapping
AT2G32150	AT2G32150	RepAll_peak_13467	chr2	13657562	13658510	240	3.11	24.01	455	13658017	13658018	2	AT2G32150	13659006	13660764	+	upstream	-989	988	Overlapping
AT2G32240	AT2G32240	RepAll_peak_13486	chr2	13689225	13691360	212	3.14	21.25	1932	13691157	13691158	2	AT2G32240	13684299	13691155	-	upstream	-2	2	NearestLocation
AT2G32240	AT2G32240	RepAll_peak_13487	chr2	13691956	13693494	294	3.63	29.47	199	13692155	13692156	2	AT2G32240	13684299	13691155	-	upstream	-1000	1000	Overlapping
AT2G32250	Protein FAR1-RELATED SEQUENCE 2	RepAll_peak_13487	chr2	13691956	13693494	294	3.63	29.47	199	13692155	13692156	2	AT2G32250	13693105	13697154	+	upstream	-950	949	NearestLocation
AT2G32510	AT2G32510	RepAll_peak_13522	chr2	13800119	13800930	332	3.59	33.2	201	13800320	13800321	2	AT2G32510	13798821	13799939	-	upstream	-381	381	NearestLocation
AT2G32510	AT2G32510	RepAll_peak_13520	chr2	13798010	13799653	169	2.53	16.97	791	13798801	13798802	2	AT2G32510	13798821	13799939	-	downstream	1138	19	NearestLocation
AT2G32510	AT2G32510	RepAll_peak_13523	chr2	13801227	13801681	119	2.48	11.91	191	13801418	13801419	2	AT2G32510	13798821	13799939	-	upstream	-1479	1479	NearestLocation
AT2G32550	AT2G32550	RepAll_peak_13532	chr2	13819810	13820738	237	3.23	23.78	505	13820315	13820316	2	AT2G32550	13819379	13822839	+	inside	936	936	NearestLocation
AT2G32560	F-box protein At2g32560	RepAll_peak_13535	chr2	13825602	13826639	404	4.23	40.48	659	13826261	13826262	2	AT2G32560	13824794	13826986	+	inside	1467	724	Overlapping
AT2G32560	F-box protein At2g32560	RepAll_peak_13533	chr2	13824240	13824826	266	3.25	26.6	254	13824494	13824495	2	AT2G32560	13824794	13826986	+	upstream	-300	299	NearestLocation
AT2G32580	AT2G32580	RepAll_peak_13535	chr2	13825602	13826639	404	4.23	40.48	659	13826261	13826262	2	AT2G32580	13827436	13829317	+	upstream	-1175	1174	NearestLocation
AT2G32710	Cyclin-dependent kinase inhibitor 4	RepAll_peak_13552	chr2	13875459	13876662	255	3.4	25.52	920	13876379	13876380	2	AT2G32710	13873436	13875831	+	downstream	2943	548	Overlapping
AT2G32720	Probable cytochrome b5 isoform 2	RepAll_peak_13552	chr2	13875459	13876662	255	3.4	25.52	920	13876379	13876380	2	AT2G32720	13876774	13878531	-	downstream	2152	394	NearestLocation
AT2G32940	AT2G32940	RepAll_peak_13578	chr2	13970833	13972249	451	4.36	45.17	662	13971495	13971496	2	AT2G32940	13971997	13977476	-	downstream	5981	501	Overlapping
AT2G32940	AT2G32940	RepAll_peak_13579	chr2	13977529	13978479	228	3.24	22.82	292	13977821	13977822	2	AT2G32940	13971997	13977476	-	upstream	-345	345	Overlapping
AT2G32950	E3 ubiquitin-protein ligase COP1	RepAll_peak_13579	chr2	13977529	13978479	228	3.24	22.82	292	13977821	13977822	2	AT2G32950	13977933	13983535	+	upstream	-112	111	NearestLocation
AT2G32950	E3 ubiquitin-protein ligase COP1	RepAll_peak_13581	chr2	13983467	13984375	202	3.07	20.23	547	13984014	13984015	2	AT2G32950	13977933	13983535	+	downstream	6081	479	Overlapping
AT2G32960	AT2G32960	RepAll_peak_13583	chr2	13987442	13988149	318	3.77	31.81	191	13987633	13987634	2	AT2G32960	13987767	13990976	+	upstream	-134	133	NearestLocation
AT2G32960	AT2G32960	RepAll_peak_13584	chr2	13988848	13989641	119	2.48	11.91	221	13989069	13989070	2	AT2G32960	13987767	13990976	+	inside	1302	1302	NearestLocation
AT2G32960	AT2G32960	RepAll_peak_13582	chr2	13984535	13985540	172	2.87	17.28	169	13984704	13984705	2	AT2G32960	13987767	13990976	+	upstream	-3063	3062	NearestLocation
AT2G32960	AT2G32960	RepAll_peak_13581	chr2	13983467	13984375	202	3.07	20.23	547	13984014	13984015	2	AT2G32960	13987767	13990976	+	upstream	-3753	3752	NearestLocation
AT2G32970	AT2G32970	RepAll_peak_13588	chr2	13995437	13996990	641	5.35	64.14	1086	13996523	13996524	2	AT2G32970	13991448	13995749	-	upstream	-774	774	NearestLocation
AT2G32980	AT2G32980	RepAll_peak_13588	chr2	13995437	13996990	641	5.35	64.14	1086	13996523	13996524	2	AT2G32980	13997382	13999828	-	downstream	3305	858	Overlapping
AT2G33130	AT2G33130	RepAll_peak_13607	chr2	14045300	14046819	168	2.6	16.88	280	14045580	14045581	2	AT2G33130	14046521	14046832	-	downstream	1252	940	Overlapping
AT2G33150	3-ketoacyl-CoA thiolase 2, peroxisomal	RepAll_peak_13612	chr2	14050677	14052080	348	3.93	34.83	737	14051414	14051415	2	AT2G33150	14047478	14051140	-	upstream	-274	274	NearestLocation
AT2G33170	AT2G33170	RepAll_peak_13619	chr2	14059923	14062275	411	4.26	41.12	896	14060819	14060820	2	AT2G33170	14056250	14060641	-	upstream	-178	178	NearestLocation
AT2G33180	AT2G33180	RepAll_peak_13620	chr2	14063949	14067093	575	5.05	57.55	1870	14065819	14065820	2	AT2G33180	14066463	14067467	+	upstream	-644	643	NearestLocation
AT2G33480	AT2G33480	RepAll_peak_13662	chr2	14183060	14183705	159	2.73	15.92	247	14183307	14183308	2	AT2G33480	14181186	14182402	+	downstream	2121	905	Overlapping
AT2G33480	AT2G33480	RepAll_peak_13661	chr2	14181004	14182681	163	2.81	16.33	112	14181116	14181117	2	AT2G33480	14181186	14182402	+	upstream	-70	69	NearestLocation
AT2G33480	AT2G33480	RepAll_peak_13660	chr2	14178215	14180842	471	4.24	47.17	2202	14180417	14180418	2	AT2G33480	14181186	14182402	+	upstream	-769	768	NearestLocation
AT2G33550	AT2G33550	RepAll_peak_13672	chr2	14211087	14211946	202	3.07	20.23	421	14211508	14211509	2	AT2G33550	14210032	14211588	-	inside	80	79	NearestLocation
AT2G33550	AT2G33550	RepAll_peak_13671	chr2	14208980	14209583	118	2.47	11.83	253	14209233	14209234	2	AT2G33550	14210032	14211588	-	downstream	2355	798	Overlapping
AT2G33710	Ethylene-responsive transcription factor ERF112	RepAll_peak_13690	chr2	14260089	14261196	366	4.03	36.68	620	14260709	14260710	2	AT2G33710	14258509	14260739	-	inside	30	29	NearestLocation
AT2G33710	Ethylene-responsive transcription factor ERF112	RepAll_peak_13691	chr2	14261404	14262531	484	4.62	48.43	270	14261674	14261675	2	AT2G33710	14258509	14260739	-	upstream	-935	935	NearestLocation
AT2G34070	AT2G34070	RepAll_peak_13729	chr2	14388327	14390115	411	4.26	41.12	1129	14389456	14389457	2	AT2G34070	14387421	14390230	-	inside	774	773	NearestLocation
AT2G34160	Uncharacterized protein At2g34160	RepAll_peak_13745	chr2	14427399	14428079	145	2.68	14.5	391	14427790	14427791	2	AT2G34160	14426203	14427383	+	downstream	1587	407	Overlapping
AT2G34160	Uncharacterized protein At2g34160	RepAll_peak_13744	chr2	14425669	14426483	183	2.54	18.33	454	14426123	14426124	2	AT2G34160	14426203	14427383	+	upstream	-80	79	NearestLocation
AT2G34500	AT2G34500	RepAll_peak_13784	chr2	14538562	14542642	484	4.62	48.43	2962	14541524	14541525	2	AT2G34500	14539479	14541406	-	upstream	-118	118	NearestLocation
AT2G34510	AT2G34510	RepAll_peak_13788	chr2	14545141	14547273	197	2.98	19.71	1819	14546960	14546961	2	AT2G34510	14543997	14546879	-	upstream	-81	81	NearestLocation
AT2G34520	AT2G34520	RepAll_peak_13788	chr2	14545141	14547273	197	2.98	19.71	1819	14546960	14546961	2	AT2G34520	14547784	14548758	-	downstream	1798	823	Overlapping
AT2G34610	AT2G34610	RepAll_peak_13799	chr2	14574124	14575761	470	4.56	47.07	1110	14575234	14575235	2	AT2G34610	14575392	14576517	+	upstream	-158	157	NearestLocation
AT2G34650	AT2G34650	RepAll_peak_13811	chr2	14589254	14591477	271	3.5	27.19	1534	14590788	14590789	2	AT2G34650	14589760	14591788	-	inside	1000	999	NearestLocation
AT2G34710	Homeobox-leucine zipper protein ATHB-14	RepAll_peak_13829	chr2	14644859	14645622	342	3.9	34.21	340	14645199	14645200	2	AT2G34710	14639323	14644273	-	upstream	-926	926	NearestLocation
AT2G34720	Nuclear transcription factor Y subunit A-4	RepAll_peak_13831	chr2	14651439	14652188	644	4.74	64.43	547	14651986	14651987	2	AT2G34720	14649767	14651627	-	upstream	-359	359	NearestLocation
AT2G35000	RING-H2 finger protein ATL2G	RepAll_peak_13873	chr2	14753701	14754598	415	3.99	41.51	318	14754019	14754020	2	AT2G35000	14751574	14753319	-	upstream	-700	700	Overlapping
AT2G35000	RING-H2 finger protein ATL2G	RepAll_peak_13872	chr2	14751434	14753367	324	3.8	32.41	1644	14753078	14753079	2	AT2G35000	14751574	14753319	-	inside	241	240	NearestLocation
AT2G35010	AT2G35010	RepAll_peak_13873	chr2	14753701	14754598	415	3.99	41.51	318	14754019	14754020	2	AT2G35010	14754271	14756323	+	upstream	-252	251	NearestLocation
AT2G35260	AT2G35260	RepAll_peak_13904	chr2	14849246	14849821	140	2.64	14.06	329	14849575	14849576	2	AT2G35260	14849536	14851969	+	inside	39	39	NearestLocation
AT2G35260	AT2G35260	RepAll_peak_13906	chr2	14851415	14852094	260	3.44	26.07	481	14851896	14851897	2	AT2G35260	14849536	14851969	+	inside	2360	72	NearestLocation
AT2G35360	AT2G35360	RepAll_peak_13920	chr2	14887808	14889348	192	3.01	19.23	345	14888153	14888154	2	AT2G35360	14889048	14890847	-	downstream	2694	894	NearestLocation
AT2G35720	Chaperone protein dnaJ 13	RepAll_peak_13969	chr2	15015158	15016835	244	3.34	24.43	783	15015941	15015942	2	AT2G35720	15016670	15020011	+	upstream	-729	728	NearestLocation
AT2G35720	Chaperone protein dnaJ 13	RepAll_peak_13972	chr2	15020466	15021116	294	3.63	29.47	346	15020812	15020813	2	AT2G35720	15016670	15020011	+	downstream	4142	801	Overlapping
AT2G35840	Probable sucrose-phosphatase 2	RepAll_peak_13998	chr2	15057009	15058215	201	2.91	20.19	143	15057152	15057153	2	AT2G35840	15053623	15057426	+	inside	3529	273	Overlapping
AT2G35850	AT2G35850	RepAll_peak_13998	chr2	15057009	15058215	201	2.91	20.19	143	15057152	15057153	2	AT2G35850	15056753	15056995	+	downstream	399	157	NearestLocation
AT2G35880	AT2G35880	RepAll_peak_14001	chr2	15062065	15063072	145	2.68	14.5	515	15062580	15062581	2	AT2G35880	15062988	15065870	-	downstream	3290	407	Overlapping
AT2G35880	AT2G35880	RepAll_peak_14003	chr2	15065888	15066748	232	2.87	23.2	592	15066480	15066481	2	AT2G35880	15062988	15065870	-	upstream	-610	610	NearestLocation
AT2G35890	Calcium-dependent protein kinase 25	RepAll_peak_14003	chr2	15065888	15066748	232	2.87	23.2	592	15066480	15066481	2	AT2G35890	15067175	15069136	-	downstream	2656	694	Overlapping
AT2G35920	AT2G35920	RepAll_peak_14008	chr2	15080738	15082675	384	4.09	38.43	399	15081137	15081138	2	AT2G35920	15075597	15080812	+	downstream	5540	325	Overlapping
AT2G35930	U-box domain-containing protein 23	RepAll_peak_14012	chr2	15087279	15088248	119	2.48	11.91	161	15087440	15087441	2	AT2G35930	15082855	15084473	-	upstream	-2967	2967	NearestLocation
AT2G35930	U-box domain-containing protein 23	RepAll_peak_14009	chr2	15082889	15085406	504	4.72	50.49	1857	15084746	15084747	2	AT2G35930	15082855	15084473	-	upstream	-273	273	NearestLocation
AT2G35930	U-box domain-containing protein 23	RepAll_peak_14011	chr2	15086455	15086878	119	2.48	11.91	282	15086737	15086738	2	AT2G35930	15082855	15084473	-	upstream	-2264	2264	NearestLocation
AT2G35930	U-box domain-containing protein 23	RepAll_peak_14008	chr2	15080738	15082675	384	4.09	38.43	399	15081137	15081138	2	AT2G35930	15082855	15084473	-	downstream	3336	1717	NearestLocation
AT2G35940	BEL1-like homeodomain protein 1	RepAll_peak_14017	chr2	15092776	15094337	525	4.82	52.58	1179	15093955	15093956	2	AT2G35940	15088832	15092415	-	upstream	-1540	1540	NearestLocation
AT2G35940	BEL1-like homeodomain protein 1	RepAll_peak_14016	chr2	15090704	15092647	437	4.39	43.73	1453	15092157	15092158	2	AT2G35940	15088832	15092415	-	inside	258	257	NearestLocation
AT2G35945	AT2G35945	RepAll_peak_14016	chr2	15090704	15092647	437	4.39	43.73	1453	15092157	15092158	2	AT2G35945	15090867	15091764	+	downstream	1290	393	Overlapping
AT2G35970	AT2G35970	RepAll_peak_14026	chr2	15107894	15108499	187	2.95	18.74	260	15108154	15108155	2	AT2G35970	15109007	15109773	+	upstream	-853	852	NearestLocation
AT2G36053	AT2G36053	RepAll_peak_14041	chr2	15134932	15140634	740	5.78	74.05	3283	15138215	15138216	2	AT2G36053	15138996	15139178	+	upstream	-781	780	NearestLocation
AT2G36080	B3 domain-containing protein At2g36080	RepAll_peak_14047	chr2	15153559	15154208	212	3.14	21.25	363	15153922	15153923	2	AT2G36080	15148259	15151575	-	upstream	-2347	2347	NearestLocation
AT2G36080	B3 domain-containing protein At2g36080	RepAll_peak_14045	chr2	15147880	15153042	611	5.22	61.19	4560	15152440	15152441	2	AT2G36080	15148259	15151575	-	upstream	-865	865	NearestLocation
AT2G36080	B3 domain-containing protein At2g36080	RepAll_peak_14046	chr2	15153180	15153427	123	2.51	12.33	81	15153261	15153262	2	AT2G36080	15148259	15151575	-	upstream	-1686	1686	NearestLocation
AT2G36220	AT2G36220	RepAll_peak_14068	chr2	15189625	15190688	182	2.94	18.24	540	15190165	15190166	2	AT2G36220	15192480	15193698	+	upstream	-2315	2314	NearestLocation
AT2G36220	AT2G36220	RepAll_peak_14069	chr2	15190815	15191325	163	2.76	16.38	321	15191136	15191137	2	AT2G36220	15192480	15193698	+	upstream	-1344	1343	NearestLocation
AT2G36220	AT2G36220	RepAll_peak_14070	chr2	15191728	15194216	349	3.62	34.94	1548	15193276	15193277	2	AT2G36220	15192480	15193698	+	inside	796	421	NearestLocation
AT2G36230	1-(5-phosphoribosyl)-5-[(5-phosphoribosylamino)methylideneamino] imidazole-4-carboxamide isomerase, chloroplastic	RepAll_peak_14070	chr2	15191728	15194216	349	3.62	34.94	1548	15193276	15193277	2	AT2G36230	15193694	15195538	-	downstream	2262	417	Overlapping
AT2G36320	Zinc finger A20 and AN1 domain-containing stress-associated protein 4	RepAll_peak_14085	chr2	15227592	15230903	363	3.92	36.31	1210	15228802	15228803	2	AT2G36320	15228788	15230496	+	inside	14	14	NearestLocation
AT2G36340	AT2G36340	RepAll_peak_14088	chr2	15237531	15238360	177	2.74	17.73	297	15237828	15237829	2	AT2G36340	15235723	15237728	+	downstream	2105	100	Overlapping
AT2G36350	AT2G36350	RepAll_peak_14088	chr2	15237531	15238360	177	2.74	17.73	297	15237828	15237829	2	AT2G36350	15238093	15241923	+	upstream	-265	264	NearestLocation
AT2G36370	LRR and BTB/POZ domain-containing protein FBL11	RepAll_peak_14089	chr2	15252754	15256176	732	5.75	73.27	433	15253187	15253188	2	AT2G36370	15247793	15252967	+	downstream	5394	220	Overlapping
AT2G36380	AT2G36380	RepAll_peak_14089	chr2	15252754	15256176	732	5.75	73.27	433	15253187	15253188	2	AT2G36380	15257583	15263766	+	upstream	-4396	4395	NearestLocation
AT2G36380	AT2G36380	RepAll_peak_14091	chr2	15257232	15257980	187	2.97	18.73	442	15257674	15257675	2	AT2G36380	15257583	15263766	+	inside	91	91	NearestLocation
AT2G36380	AT2G36380	RepAll_peak_14098	chr2	15262958	15264494	294	3.63	29.47	996	15263954	15263955	2	AT2G36380	15257583	15263766	+	downstream	6371	188	Overlapping
AT2G36390	AT2G36390	RepAll_peak_14098	chr2	15262958	15264494	294	3.63	29.47	996	15263954	15263955	2	AT2G36390	15264237	15270092	+	upstream	-283	282	NearestLocation
AT2G36400	AT2G36400	RepAll_peak_14099	chr2	15269441	15271746	554	4.95	55.4	1665	15271106	15271107	2	AT2G36400	15270088	15272823	-	inside	1717	1018	NearestLocation
AT2G36430	AT2G36430	RepAll_peak_14109	chr2	15289710	15290327	142	2.52	14.23	340	15290050	15290051	2	AT2G36430	15290204	15291763	+	upstream	-154	153	NearestLocation
AT2G36430	AT2G36430	RepAll_peak_14110	chr2	15290803	15292716	348	3.93	34.83	1103	15291906	15291907	2	AT2G36430	15290204	15291763	+	downstream	1702	143	Overlapping
AT2G36440	AT2G36440	RepAll_peak_14110	chr2	15290803	15292716	348	3.93	34.83	1103	15291906	15291907	2	AT2G36440	15292648	15292872	+	upstream	-742	741	NearestLocation
AT2G36460	Fructose-bisphosphate aldolase	RepAll_peak_14114	chr2	15296263	15299151	223	3.01	22.36	1051	15297314	15297315	2	AT2G36460	15296701	15298514	-	inside	1200	613	NearestLocation
AT2G36530	Enolase	RepAll_peak_14122	chr2	15320382	15324369	235	3.08	23.5	2322	15322704	15322705	2	AT2G36530	15320756	15323869	-	inside	1165	1164	NearestLocation
AT2G36570	AT2G36570	RepAll_peak_14126	chr2	15337998	15339390	195	2.76	19.54	565	15338563	15338564	2	AT2G36570	15335496	15337927	+	downstream	3067	636	Overlapping
AT2G36571	AT2G36571	RepAll_peak_14126	chr2	15337998	15339390	195	2.76	19.54	565	15338563	15338564	2	AT2G36571	15337989	15338129	-	upstream	-434	434	NearestLocation
AT2G36580	Pyruvate kinase	RepAll_peak_14126	chr2	15337998	15339390	195	2.76	19.54	565	15338563	15338564	2	AT2G36580	15339122	15343086	+	upstream	-559	558	Overlapping
AT2G36590	AT2G36590	RepAll_peak_14131	chr2	15345092	15346357	212	3.14	21.25	577	15345669	15345670	2	AT2G36590	15343006	15345337	-	upstream	-332	332	NearestLocation
AT2G36600	AT2G36600	RepAll_peak_14131	chr2	15345092	15346357	212	3.14	21.25	577	15345669	15345670	2	AT2G36600	15346160	15346232	+	upstream	-491	490	Overlapping
AT2G36690	AT2G36690	RepAll_peak_14148	chr2	15377074	15377518	212	3.14	21.25	229	15377303	15377304	2	AT2G36690	15379694	15381987	+	upstream	-2391	2390	NearestLocation
AT2G36690	AT2G36690	RepAll_peak_14150	chr2	15379102	15379937	336	3.86	33.61	413	15379515	15379516	2	AT2G36690	15379694	15381987	+	upstream	-179	178	NearestLocation
AT2G36690	AT2G36690	RepAll_peak_14149	chr2	15378482	15378970	154	2.74	15.41	306	15378788	15378789	2	AT2G36690	15379694	15381987	+	upstream	-906	905	NearestLocation
AT2G36770	AT2G36770	RepAll_peak_14159	chr2	15416524	15417372	182	2.94	18.24	272	15416796	15416797	2	AT2G36770	15415139	15416766	-	upstream	-30	30	NearestLocation
AT2G36780	AT2G36780	RepAll_peak_14159	chr2	15416524	15417372	182	2.94	18.24	272	15416796	15416797	2	AT2G36780	15417490	15419154	-	downstream	2358	693	Overlapping
AT2G36790	Flavonol-3-O-glycoside-7-O-glucosyltransferase 1	RepAll_peak_14162	chr2	15419978	15422267	226	3.14	22.66	644	15420622	15420623	2	AT2G36790	15420190	15421866	-	inside	1244	432	Overlapping
AT2G36792	AT2G36792	RepAll_peak_14162	chr2	15419978	15422267	226	3.14	22.66	644	15420622	15420623	2	AT2G36792	15420355	15421964	+	inside	267	267	NearestLocation
AT2G36800	Cytokinin-O-glucosyltransferase 3	RepAll_peak_14163	chr2	15422888	15425908	317	3.27	31.7	1407	15424295	15424296	2	AT2G36800	15423380	15425016	-	inside	721	720	NearestLocation
AT2G36880	S-adenosylmethionine synthetase 3	RepAll_peak_14185	chr2	15480974	15481727	557	4.86	55.76	641	15481615	15481616	2	AT2G36880	15479366	15481412	-	upstream	-203	203	Overlapping
AT2G36881	AT2G36881	RepAll_peak_14185	chr2	15480974	15481727	557	4.86	55.76	641	15481615	15481616	2	AT2G36881	15481542	15481703	-	inside	88	73	NearestLocation
AT2G36885	AT2G36885	RepAll_peak_14185	chr2	15480974	15481727	557	4.86	55.76	641	15481615	15481616	2	AT2G36885	15482003	15483711	-	downstream	2096	387	Overlapping
AT2G36890	Transcription factor RAX2	RepAll_peak_14191	chr2	15485168	15486197	172	2.87	17.28	430	15485598	15485599	2	AT2G36890	15485779	15487277	+	upstream	-181	180	NearestLocation
AT2G36890	Transcription factor RAX2	RepAll_peak_14193	chr2	15487685	15488558	197	3.04	19.73	505	15488190	15488191	2	AT2G36890	15485779	15487277	+	downstream	2411	913	Overlapping
AT2G36950	AT2G36950	RepAll_peak_14207	chr2	15514510	15517040	255	3.4	25.52	2126	15516636	15516637	2	AT2G36950	15515133	15516931	+	inside	1503	294	NearestLocation
AT2G36960	TSL-kinase interacting protein 1	RepAll_peak_14210	chr2	15519705	15520864	217	3.17	21.77	830	15520535	15520536	2	AT2G36960	15522920	15527758	+	upstream	-2385	2384	NearestLocation
AT2G36960	TSL-kinase interacting protein 1	RepAll_peak_14214	chr2	15527880	15528425	158	2.77	15.87	287	15528167	15528168	2	AT2G36960	15522920	15527758	+	downstream	5247	409	Overlapping
AT2G36960	TSL-kinase interacting protein 1	RepAll_peak_14211	chr2	15520990	15522500	186	2.8	18.65	755	15521745	15521746	2	AT2G36960	15522920	15527758	+	upstream	-1175	1174	NearestLocation
AT2G37420	AT2G37420	RepAll_peak_14294	chr2	15705294	15707455	446	4.13	44.63	823	15706117	15706118	2	AT2G37420	15700331	15705346	+	downstream	5786	771	Overlapping
AT2G37430	AT2G37430	RepAll_peak_14294	chr2	15705294	15707455	446	4.13	44.63	823	15706117	15706118	2	AT2G37430	15706357	15707224	+	upstream	-240	239	NearestLocation
AT2G37440	AT2G37440	RepAll_peak_14303	chr2	15721678	15722709	360	4	36.06	160	15721838	15721839	2	AT2G37440	15718053	15722108	+	inside	3785	269	Overlapping
AT2G37450	AT2G37450	RepAll_peak_14303	chr2	15721678	15722709	360	4	36.06	160	15721838	15721839	2	AT2G37450	15722568	15725062	-	downstream	3224	729	NearestLocation
AT2G37450	AT2G37450	RepAll_peak_14306	chr2	15724595	15726454	246	2.94	24.63	1091	15725686	15725687	2	AT2G37450	15722568	15725062	-	upstream	-624	624	NearestLocation
AT2G37570	AT2G37570	RepAll_peak_14325	chr2	15763031	15764885	417	4.29	41.77	328	15763359	15763360	2	AT2G37570	15761300	15763383	-	inside	24	23	NearestLocation
AT2G37590	Dof zinc finger protein DOF2.4	RepAll_peak_14328	chr2	15771127	15771962	168	2.84	16.8	575	15771702	15771703	2	AT2G37590	15769121	15770619	+	downstream	2581	1083	NearestLocation
AT2G37678	AT2G37678	RepAll_peak_14348	chr2	15802141	15803100	348	3.93	34.83	703	15802844	15802845	2	AT2G37678	15801465	15802793	-	upstream	-51	51	NearestLocation
AT2G37680	AT2G37680	RepAll_peak_14348	chr2	15802141	15803100	348	3.93	34.83	703	15802844	15802845	2	AT2G37680	15803243	15805573	-	downstream	2729	398	Overlapping
AT2G37750	AT2G37750	RepAll_peak_14362	chr2	15830105	15832118	348	3.93	34.83	317	15830422	15830423	2	AT2G37750	15830989	15831558	+	upstream	-567	566	NearestLocation
AT2G38000	AT2G38000	RepAll_peak_14397	chr2	15904946	15905961	491	4.54	49.15	590	15905536	15905537	2	AT2G38000	15903125	15905391	-	upstream	-145	145	NearestLocation
AT2G38025	AT2G38025	RepAll_peak_14402	chr2	15916631	15917330	288	3.42	28.88	396	15917027	15917028	2	AT2G38025	15914958	15916733	-	upstream	-294	294	Overlapping
AT2G38030	AT2G38030	RepAll_peak_14402	chr2	15916631	15917330	288	3.42	28.88	396	15917027	15917028	2	AT2G38030	15916817	15916889	+	downstream	210	138	Overlapping
AT2G38040	AT2G38040	RepAll_peak_14402	chr2	15916631	15917330	288	3.42	28.88	396	15917027	15917028	2	AT2G38040	15917093	15921170	+	upstream	-66	65	NearestLocation
AT2G38120	Auxin transporter protein 1	RepAll_peak_14430	chr2	15968630	15969905	312	3.73	31.22	282	15968912	15968913	2	AT2G38120	15972993	15977180	+	upstream	-4081	4080	NearestLocation
AT2G38120	Auxin transporter protein 1	RepAll_peak_14432	chr2	15972064	15978529	437	4.39	43.73	4053	15976117	15976118	2	AT2G38120	15972993	15977180	+	inside	3124	1062	NearestLocation
AT2G38180	GDSL esterase/lipase At2g38180	RepAll_peak_14442	chr2	15994870	15997414	373	4.06	37.3	891	15995761	15995762	2	AT2G38180	15997114	15998906	+	upstream	-1353	1352	NearestLocation
AT2G38195	AT2G38195	RepAll_peak_14445	chr2	16006789	16007337	172	2.87	17.28	300	16007089	16007090	2	AT2G38195	16002263	16006654	+	downstream	4826	435	Overlapping
AT2G38210	Putative PDX1-like protein 4	RepAll_peak_14445	chr2	16006789	16007337	172	2.87	17.28	300	16007089	16007090	2	AT2G38210	16007012	16007690	+	inside	77	77	NearestLocation
AT2G38220	AT2G38220	RepAll_peak_14447	chr2	16011055	16011592	163	2.81	16.33	189	16011244	16011245	2	AT2G38220	16007891	16010932	+	downstream	3353	312	Overlapping
AT2G38220	AT2G38220	RepAll_peak_14445	chr2	16006789	16007337	172	2.87	17.28	300	16007089	16007090	2	AT2G38220	16007891	16010932	+	upstream	-802	801	Overlapping
AT2G38230	Pyridoxal biosynthesis protein PDX1.1	RepAll_peak_14447	chr2	16011055	16011592	163	2.81	16.33	189	16011244	16011245	2	AT2G38230	16011456	16012508	+	upstream	-212	211	NearestLocation
AT2G38250	AT2G38250	RepAll_peak_14452	chr2	16016662	16018670	197	2.98	19.71	1455	16018117	16018118	2	AT2G38250	16018357	16019500	+	upstream	-240	239	NearestLocation
AT2G38290	Ammonium transporter 2	RepAll_peak_14463	chr2	16041828	16043361	202	3.01	20.2	611	16042439	16042440	2	AT2G38290	16039475	16042383	-	upstream	-56	56	NearestLocation
AT2G38290	Ammonium transporter 2	RepAll_peak_14462	chr2	16040387	16041677	197	3.04	19.73	970	16041357	16041358	2	AT2G38290	16039475	16042383	-	inside	1026	1025	NearestLocation
AT2G38310	AT2G38310	RepAll_peak_14469	chr2	16049299	16053360	546	4.92	54.69	2539	16051838	16051839	2	AT2G38310	16050063	16051168	+	downstream	1775	670	NearestLocation
AT2G38470	Probable WRKY transcription factor 33	RepAll_peak_14496	chr2	16107344	16111096	360	4	36.06	853	16108197	16108198	2	AT2G38470	16108361	16110766	+	upstream	-164	163	NearestLocation
AT2G38810	Probable histone H2A variant 2; Histone H2A	RepAll_peak_14537	chr2	16221403	16222506	354	3.96	35.44	182	16221585	16221586	2	AT2G38810	16219269	16220928	-	upstream	-657	657	Overlapping
AT2G38820	AT2G38820	RepAll_peak_14537	chr2	16221403	16222506	354	3.96	35.44	182	16221585	16221586	2	AT2G38820	16221836	16223662	+	upstream	-251	250	NearestLocation
AT2G38820	AT2G38820	RepAll_peak_14539	chr2	16223096	16224207	120	2.29	12.01	717	16223813	16223814	2	AT2G38820	16221836	16223662	+	downstream	1977	151	Overlapping
AT2G38870	AT2G38870	RepAll_peak_14546	chr2	16234484	16238307	255	3.4	25.52	2697	16237181	16237182	2	AT2G38870	16236381	16237280	-	inside	99	98	NearestLocation
AT2G39200	MLO-like protein 12	RepAll_peak_14601	chr2	16361183	16362279	553	4.83	55.33	746	16361929	16361930	2	AT2G39200	16356148	16359813	-	upstream	-2116	2116	NearestLocation
AT2G39200	MLO-like protein 12	RepAll_peak_14600	chr2	16358909	16360344	373	4.06	37.3	1173	16360082	16360083	2	AT2G39200	16356148	16359813	-	upstream	-269	269	NearestLocation
AT2G39210	AT2G39210	RepAll_peak_14602	chr2	16364158	16365290	360	4	36.06	740	16364898	16364899	2	AT2G39210	16366157	16368275	-	downstream	3377	1258	NearestLocation
AT2G39210	AT2G39210	RepAll_peak_14607	chr2	16370169	16371023	315	3.38	31.56	274	16370443	16370444	2	AT2G39210	16366157	16368275	-	upstream	-2168	2168	NearestLocation
AT2G39210	AT2G39210	RepAll_peak_14604	chr2	16367504	16369037	404	4.23	40.48	1192	16368696	16368697	2	AT2G39210	16366157	16368275	-	upstream	-421	421	NearestLocation
AT2G39210	AT2G39210	RepAll_peak_14603	chr2	16365481	16367324	648	5.38	64.89	507	16365988	16365989	2	AT2G39210	16366157	16368275	-	downstream	2287	168	NearestLocation
AT2G39210	AT2G39210	RepAll_peak_14605	chr2	16369139	16369448	123	2.51	12.33	195	16369334	16369335	2	AT2G39210	16366157	16368275	-	upstream	-1059	1059	NearestLocation
AT2G39210	AT2G39210	RepAll_peak_14608	chr2	16371157	16372087	283	3.57	28.32	373	16371530	16371531	2	AT2G39210	16366157	16368275	-	upstream	-3255	3255	NearestLocation
AT2G39250	AP2-like ethylene-responsive transcription factor SNZ	RepAll_peak_14617	chr2	16390539	16392201	502	4.67	50.27	1341	16391880	16391881	2	AT2G39250	16388886	16391073	-	upstream	-807	807	NearestLocation
AT2G39260	AT2G39260	RepAll_peak_14617	chr2	16390539	16392201	502	4.67	50.27	1341	16391880	16391881	2	AT2G39260	16392047	16399680	-	downstream	7800	166	Overlapping
AT2G39360	AT2G39360	RepAll_peak_14634	chr2	16439721	16441902	450	4.46	45.06	1402	16441123	16441124	2	AT2G39360	16437472	16440154	-	upstream	-969	969	NearestLocation
AT2G39380	AT2G39380	RepAll_peak_14639	chr2	16448861	16450655	457	4.49	45.73	717	16449578	16449579	2	AT2G39380	16447006	16449083	-	upstream	-495	495	NearestLocation
AT2G39390	60S ribosomal protein L35-2	RepAll_peak_14641	chr2	16451606	16452704	342	3.9	34.21	849	16452455	16452456	2	AT2G39390	16450660	16451878	-	upstream	-577	577	Overlapping
AT2G39400	AT2G39400	RepAll_peak_14641	chr2	16451606	16452704	342	3.9	34.21	849	16452455	16452456	2	AT2G39400	16452612	16454801	+	upstream	-157	156	NearestLocation
AT2G39420	AT2G39420	RepAll_peak_14648	chr2	16459178	16460606	375	3.98	37.53	1076	16460254	16460255	2	AT2G39420	16460364	16463061	+	upstream	-110	109	NearestLocation
AT2G39450	AT2G39450	RepAll_peak_14657	chr2	16473801	16474808	255	3.4	25.52	139	16473940	16473941	2	AT2G39450	16471632	16473818	-	upstream	-122	122	NearestLocation
AT2G39460	60S ribosomal protein L23a-1	RepAll_peak_14657	chr2	16473801	16474808	255	3.4	25.52	139	16473940	16473941	2	AT2G39460	16474149	16476108	+	upstream	-209	208	Overlapping
AT2G39480	AT2G39480	RepAll_peak_14663	chr2	16485096	16486079	177	2.74	17.73	679	16485775	16485776	2	AT2G39480	16477792	16485039	-	upstream	-736	736	NearestLocation
AT2G39518	UPF0497 membrane protein At2g39518	RepAll_peak_14673	chr2	16496768	16498646	373	4.06	37.3	763	16497531	16497532	2	AT2G39518	16495875	16496995	-	upstream	-536	536	NearestLocation
AT2G39520	AT2G39520	RepAll_peak_14673	chr2	16496768	16498646	373	4.06	37.3	763	16497531	16497532	2	AT2G39520	16496813	16497621	+	inside	718	89	Overlapping
AT2G39530	UPF0497 membrane protein At2g39530	RepAll_peak_14673	chr2	16496768	16498646	373	4.06	37.3	763	16497531	16497532	2	AT2G39530	16498486	16499471	-	downstream	1940	954	Overlapping
AT2G39660	Serine/threonine-protein kinase BIK1	RepAll_peak_14688	chr2	16530585	16534126	484	4.62	48.43	1016	16531601	16531602	2	AT2G39660	16531688	16533931	+	upstream	-87	86	NearestLocation
AT2G39700	Expansin-A4	RepAll_peak_14696	chr2	16543389	16544531	187	2.97	18.73	303	16543692	16543693	2	AT2G39700	16543832	16545584	-	downstream	1892	139	NearestLocation
AT2G39700	Expansin-A4	RepAll_peak_14699	chr2	16547479	16548511	263	3.12	26.3	253	16547732	16547733	2	AT2G39700	16543832	16545584	-	upstream	-2148	2148	NearestLocation
AT2G39700	Expansin-A4	RepAll_peak_14698	chr2	16546649	16547265	444	4.43	44.4	343	16546992	16546993	2	AT2G39700	16543832	16545584	-	upstream	-1408	1408	NearestLocation
AT2G39705	AT2G39705	RepAll_peak_14703	chr2	16555402	16558375	342	3.9	34.21	2183	16557585	16557586	2	AT2G39705	16556856	16557577	+	downstream	729	8	NearestLocation
AT2G39705	AT2G39705	RepAll_peak_14704	chr2	16559017	16560205	458	4.19	45.89	525	16559542	16559543	2	AT2G39705	16556856	16557577	+	downstream	2686	1965	NearestLocation
AT2G39705	AT2G39705	RepAll_peak_14702	chr2	16552584	16553946	464	4.53	46.4	998	16553582	16553583	2	AT2G39705	16556856	16557577	+	upstream	-3274	3273	NearestLocation
AT2G39710	AT2G39710	RepAll_peak_14709	chr2	16565107	16565716	168	2.84	16.8	410	16565517	16565518	2	AT2G39710	16561788	16563380	-	upstream	-2137	2137	NearestLocation
AT2G39710	AT2G39710	RepAll_peak_14705	chr2	16560321	16563374	450	4.46	45.06	823	16561144	16561145	2	AT2G39710	16561788	16563380	-	downstream	2236	643	NearestLocation
AT2G39760	AT2G39760	RepAll_peak_14721	chr2	16586686	16587453	177	2.91	17.76	415	16587101	16587102	2	AT2G39760	16583073	16586252	+	downstream	4028	849	Overlapping
AT2G39865	AT2G39865	RepAll_peak_14741	chr2	16641346	16644368	740	5.78	74.05	1117	16642463	16642464	2	AT2G39865	16641761	16641907	-	upstream	-556	556	NearestLocation
AT2G39870	AT2G39870	RepAll_peak_14741	chr2	16641346	16644368	740	5.78	74.05	1117	16642463	16642464	2	AT2G39870	16643381	16645377	+	upstream	-918	917	Overlapping
AT2G39930	AT2G39930	RepAll_peak_14759	chr2	16672118	16673106	127	2.54	12.75	293	16672411	16672412	2	AT2G39930	16666023	16672494	+	inside	6388	82	Overlapping
AT2G39930	AT2G39930	RepAll_peak_14757	chr2	16664121	16665978	283	3.57	28.32	1322	16665443	16665444	2	AT2G39930	16666023	16672494	+	upstream	-580	579	NearestLocation
AT2G39950	AT2G39950	RepAll_peak_14765	chr2	16679818	16680986	464	4.53	46.4	770	16680588	16680589	2	AT2G39950	16676542	16680489	-	upstream	-99	99	NearestLocation
AT2G39950	AT2G39950	RepAll_peak_14762	chr2	16675423	16676108	300	3.67	30.05	351	16675774	16675775	2	AT2G39950	16676542	16680489	-	downstream	4715	767	Overlapping
AT2G39960	Probable signal peptidase complex subunit 2	RepAll_peak_14766	chr2	16683501	16684226	144	2.67	14.41	335	16683836	16683837	2	AT2G39960	16681474	16683640	-	upstream	-196	196	NearestLocation
AT2G39960	Probable signal peptidase complex subunit 2	RepAll_peak_14765	chr2	16679818	16680986	464	4.53	46.4	770	16680588	16680589	2	AT2G39960	16681474	16683640	-	downstream	3052	885	Overlapping
AT2G39990	Eukaryotic translation initiation factor 3 subunit F	RepAll_peak_14777	chr2	16696613	16697122	182	2.94	18.24	237	16696850	16696851	2	AT2G39990	16698092	16700012	-	downstream	3162	1241	NearestLocation
AT2G39990	Eukaryotic translation initiation factor 3 subunit F	RepAll_peak_14782	chr2	16700079	16702700	366	4.03	36.68	843	16700922	16700923	2	AT2G39990	16698092	16700012	-	upstream	-910	910	NearestLocation
AT2G40000	AT2G40000	RepAll_peak_14782	chr2	16700079	16702700	366	4.03	36.68	843	16700922	16700923	2	AT2G40000	16700510	16702028	-	inside	1106	412	Overlapping
AT2G40004	AT2G40004	RepAll_peak_14783	chr2	16702938	16703657	207	3.1	20.74	252	16703190	16703191	2	AT2G40004	16704063	16704954	+	upstream	-873	872	NearestLocation
AT2G40080	AT2G40080	RepAll_peak_14791	chr2	16734034	16735704	623	4.67	62.37	1008	16735042	16735043	2	AT2G40080	16734294	16734912	-	upstream	-130	130	Overlapping
AT2G40081	AT2G40081	RepAll_peak_14791	chr2	16734034	16735704	623	4.67	62.37	1008	16735042	16735043	2	AT2G40081	16735002	16735115	-	inside	73	40	NearestLocation
AT2G40090	Putative ABC1 protein At2g40090	RepAll_peak_14796	chr2	16740800	16742231	320	3.54	32.06	297	16741097	16741098	2	AT2G40090	16737466	16740370	-	upstream	-727	727	NearestLocation
AT2G40095	AT2G40095	RepAll_peak_14797	chr2	16742512	16746473	575	5.05	57.55	1399	16743911	16743912	2	AT2G40095	16743023	16745144	+	inside	888	888	NearestLocation
AT2G40100	Chlorophyll a-b binding protein CP29.3, chloroplastic	RepAll_peak_14798	chr2	16746914	16748187	385	4.13	38.56	538	16747452	16747453	2	AT2G40100	16745653	16747400	+	downstream	1799	52	Overlapping
AT2G40110	AT2G40110	RepAll_peak_14798	chr2	16746914	16748187	385	4.13	38.56	538	16747452	16747453	2	AT2G40110	16747940	16749545	+	upstream	-488	487	NearestLocation
AT2G40110	AT2G40110	RepAll_peak_14799	chr2	16749007	16750125	296	2.99	29.69	839	16749846	16749847	2	AT2G40110	16747940	16749545	+	downstream	1906	301	Overlapping
AT2G40113	AT2G40113	RepAll_peak_14799	chr2	16749007	16750125	296	2.99	29.69	839	16749846	16749847	2	AT2G40113	16750035	16751084	+	upstream	-189	188	NearestLocation
AT2G40140	Zinc finger CCCH domain-containing protein 29	RepAll_peak_14813	chr2	16771370	16775799	379	4.1	37.93	3153	16774523	16774524	2	AT2G40140	16772073	16774657	+	inside	2450	133	Overlapping
AT2G40140	Zinc finger CCCH domain-containing protein 29	RepAll_peak_14811	chr2	16769319	16770921	511	4.76	51.18	1111	16770430	16770431	2	AT2G40140	16772073	16774657	+	upstream	-1643	1642	NearestLocation
AT2G40230	AT2G40230	RepAll_peak_14831	chr2	16801262	16804879	876	6.34	87.62	486	16801748	16801749	2	AT2G40230	16803092	16804741	-	downstream	2993	1343	NearestLocation
AT2G40230	AT2G40230	RepAll_peak_14832	chr2	16805285	16806859	396	3.9	39.68	356	16805641	16805642	2	AT2G40230	16803092	16804741	-	upstream	-900	900	NearestLocation
AT2G40270	AT2G40270	RepAll_peak_14850	chr2	16824053	16825599	450	4.46	45.06	1071	16825124	16825125	2	AT2G40270	16821934	16824506	-	upstream	-618	618	NearestLocation
AT2G40280	AT2G40280	RepAll_peak_14850	chr2	16824053	16825599	450	4.46	45.06	1071	16825124	16825125	2	AT2G40280	16825500	16828398	-	downstream	3274	375	Overlapping
AT2G40330	AT2G40330	RepAll_peak_14860	chr2	16846527	16849282	296	3.17	29.62	1507	16848034	16848035	2	AT2G40330	16844864	16845934	-	upstream	-2100	2100	NearestLocation
AT2G40330	AT2G40330	RepAll_peak_14859	chr2	16842776	16846337	306	3.7	30.63	823	16843599	16843600	2	AT2G40330	16844864	16845934	-	downstream	2335	1264	NearestLocation
AT2G40340	Dehydration-responsive element-binding protein 2C	RepAll_peak_14861	chr2	16849419	16851237	336	3.86	33.61	1149	16850568	16850569	2	AT2G40340	16848438	16850487	-	upstream	-81	81	NearestLocation
AT2G40340	Dehydration-responsive element-binding protein 2C	RepAll_peak_14860	chr2	16846527	16849282	296	3.17	29.62	1507	16848034	16848035	2	AT2G40340	16848438	16850487	-	downstream	2453	403	Overlapping
AT2G40540	Potassium transporter 2	RepAll_peak_14898	chr2	16929251	16930017	270	3.06	27.08	427	16929678	16929679	2	AT2G40540	16930864	16934588	+	upstream	-1186	1185	NearestLocation
AT2G40540	Potassium transporter 2	RepAll_peak_14900	chr2	16934190	16934731	122	2.38	12.2	443	16934633	16934634	2	AT2G40540	16930864	16934588	+	downstream	3769	45	Overlapping
AT2G40540	Potassium transporter 2	RepAll_peak_14899	chr2	16930516	16931259	227	2.84	22.73	277	16930793	16930794	2	AT2G40540	16930864	16934588	+	upstream	-71	70	NearestLocation
AT2G40660	AT2G40660	RepAll_peak_14913	chr2	16968968	16970691	843	6.21	84.37	394	16969362	16969363	2	AT2G40660	16965933	16969035	+	downstream	3429	327	Overlapping
AT2G40670	Two-component response regulator ARR16	RepAll_peak_14913	chr2	16968968	16970691	843	6.21	84.37	394	16969362	16969363	2	AT2G40670	16970230	16971234	+	upstream	-868	867	NearestLocation
AT2G40670	Two-component response regulator ARR16	RepAll_peak_14914	chr2	16971268	16972363	154	2.74	15.41	522	16971790	16971791	2	AT2G40670	16970230	16971234	+	downstream	1560	556	Overlapping
AT2G40800	AT2G40800	RepAll_peak_14926	chr2	17026847	17027451	212	3.14	21.25	126	17026973	17026974	2	AT2G40800	17024391	17026973	-	overlapStart	0	0	NearestLocation
AT2G40970	AT2G40970	RepAll_peak_14958	chr2	17098440	17099924	355	3.84	35.52	902	17099342	17099343	2	AT2G40970	17097550	17098695	-	upstream	-647	647	NearestLocation
AT2G41010	AT2G41010	RepAll_peak_14963	chr2	17112901	17115479	324	3.8	32.41	2380	17115281	17115282	2	AT2G41010	17113866	17114804	-	upstream	-477	477	NearestLocation
AT2G41080	Pentatricopeptide repeat-containing protein At2g41080	RepAll_peak_14972	chr2	17135369	17135911	255	3.4	25.52	133	17135502	17135503	2	AT2G41080	17132853	17134593	+	downstream	2649	909	Overlapping
AT2G41082	AT2G41082	RepAll_peak_14972	chr2	17135369	17135911	255	3.4	25.52	133	17135502	17135503	2	AT2G41082	17134825	17134929	+	downstream	677	573	Overlapping
AT2G41090	Calmodulin-like protein 10	RepAll_peak_14972	chr2	17135369	17135911	255	3.4	25.52	133	17135502	17135503	2	AT2G41090	17135721	17136852	+	upstream	-219	218	NearestLocation
AT2G41090	Calmodulin-like protein 10	RepAll_peak_14973	chr2	17136982	17140648	385	4.13	38.56	292	17137274	17137275	2	AT2G41090	17135721	17136852	+	downstream	1553	422	Overlapping
AT2G41100	Calmodulin-like protein 12	RepAll_peak_14973	chr2	17136982	17140648	385	4.13	38.56	292	17137274	17137275	2	AT2G41100	17137829	17139612	+	upstream	-555	554	NearestLocation
AT2G41170	F-box protein At2g41170	RepAll_peak_14983	chr2	17160484	17162837	430	4.36	43.08	2040	17162524	17162525	2	AT2G41170	17159104	17161136	-	upstream	-1388	1388	NearestLocation
AT2G41178	AT2G41178	RepAll_peak_14985	chr2	17164290	17167010	222	3.2	22.29	2022	17166312	17166313	2	AT2G41178	17164795	17165449	-	upstream	-863	863	NearestLocation
AT2G41180	AT2G41180	RepAll_peak_14985	chr2	17164290	17167010	222	3.2	22.29	2022	17166312	17166313	2	AT2G41180	17165191	17166025	+	downstream	1121	287	Overlapping
AT2G41220	Ferredoxin-dependent glutamate synthase 2, chloroplastic	RepAll_peak_14990	chr2	17176981	17177998	379	4.1	37.93	524	17177505	17177506	2	AT2G41220	17177664	17188751	+	upstream	-159	158	NearestLocation
AT2G41220	Ferredoxin-dependent glutamate synthase 2, chloroplastic	RepAll_peak_14992	chr2	17188611	17189964	197	2.98	19.71	638	17189249	17189250	2	AT2G41220	17177664	17188751	+	downstream	11585	498	Overlapping
AT2G41340	AT2G41340	RepAll_peak_15014	chr2	17230564	17231591	173	2.82	17.3	170	17230734	17230735	2	AT2G41340	17229008	17230482	+	downstream	1726	252	Overlapping
AT2G41342	AT2G41342	RepAll_peak_15014	chr2	17230564	17231591	173	2.82	17.3	170	17230734	17230735	2	AT2G41342	17230533	17231037	-	inside	303	201	NearestLocation
AT2G41350	AT2G41350	RepAll_peak_15014	chr2	17230564	17231591	173	2.82	17.3	170	17230734	17230735	2	AT2G41350	17231341	17233557	+	upstream	-607	606	Overlapping
AT2G41380	AT2G41380	RepAll_peak_15025	chr2	17248918	17249368	187	2.97	18.73	138	17249056	17249057	2	AT2G41380	17251941	17253057	+	upstream	-2885	2884	NearestLocation
AT2G41380	AT2G41380	RepAll_peak_15027	chr2	17249904	17250741	145	2.68	14.5	596	17250500	17250501	2	AT2G41380	17251941	17253057	+	upstream	-1441	1440	NearestLocation
AT2G41380	AT2G41380	RepAll_peak_15023	chr2	17245940	17246610	294	3.63	29.47	315	17246255	17246256	2	AT2G41380	17251941	17253057	+	upstream	-5686	5685	NearestLocation
AT2G41380	AT2G41380	RepAll_peak_15028	chr2	17250883	17253383	470	4.56	47.07	968	17251851	17251852	2	AT2G41380	17251941	17253057	+	upstream	-90	89	NearestLocation
AT2G41380	AT2G41380	RepAll_peak_15024	chr2	17247196	17248383	212	3.14	21.25	896	17248092	17248093	2	AT2G41380	17251941	17253057	+	upstream	-3849	3848	NearestLocation
AT2G41430	AT2G41430	RepAll_peak_15036	chr2	17268593	17271134	388	3.71	38.89	689	17269282	17269283	2	AT2G41430	17269232	17270542	+	inside	50	50	NearestLocation
AT2G41550	AT2G41550	RepAll_peak_15050	chr2	17330777	17331972	281	3.48	28.12	493	17331270	17331271	2	AT2G41550	17328970	17331173	-	upstream	-97	97	NearestLocation
AT2G41560	Calcium-transporting ATPase 4, plasma membrane-type	RepAll_peak_15050	chr2	17330777	17331972	281	3.48	28.12	493	17331270	17331271	2	AT2G41560	17332084	17337269	-	downstream	5999	813	Overlapping
AT2G41560	Calcium-transporting ATPase 4, plasma membrane-type	RepAll_peak_15053	chr2	17334880	17336865	294	3.27	29.42	1259	17336139	17336140	2	AT2G41560	17332084	17337269	-	inside	1130	1129	NearestLocation
AT2G41640	AT2G41640	RepAll_peak_15058	chr2	17359384	17360815	417	4.29	41.77	1000	17360384	17360385	2	AT2G41640	17360486	17363788	+	upstream	-102	101	NearestLocation
AT2G41660	AT2G41660	RepAll_peak_15063	chr2	17368218	17370005	411	4.26	41.12	1323	17369541	17369542	2	AT2G41660	17367822	17369189	+	downstream	1719	352	NearestLocation
AT2G41660	AT2G41660	RepAll_peak_15062	chr2	17366879	17368079	392	4.16	39.2	340	17367219	17367220	2	AT2G41660	17367822	17369189	+	upstream	-603	602	NearestLocation
AT2G41730	AT2G41730	RepAll_peak_15076	chr2	17408863	17410589	617	5.11	61.74	1249	17410112	17410113	2	AT2G41730	17409463	17409937	+	downstream	649	175	NearestLocation
AT2G41740	Villin-2	RepAll_peak_15076	chr2	17408863	17410589	617	5.11	61.74	1249	17410112	17410113	2	AT2G41740	17410715	17417740	-	downstream	7628	602	Overlapping
AT2G41870	AT2G41870	RepAll_peak_15110	chr2	17471600	17474763	271	3.5	27.19	1502	17473102	17473103	2	AT2G41870	17470866	17472936	-	upstream	-166	166	NearestLocation
AT2G41900	Zinc finger CCCH domain-containing protein 30	RepAll_peak_15119	chr2	17489276	17490973	292	3.54	29.25	825	17490101	17490102	2	AT2G41900	17490405	17493922	+	upstream	-304	303	NearestLocation
AT2G41930	AT2G41930	RepAll_peak_15124	chr2	17503329	17503990	324	3.8	32.41	316	17503645	17503646	2	AT2G41930	17501629	17502684	+	downstream	2016	961	NearestLocation
AT2G41940	AT2G41940	RepAll_peak_15131	chr2	17508484	17509431	354	3.96	35.44	379	17508863	17508864	2	AT2G41940	17507509	17508616	+	downstream	1354	247	NearestLocation
AT2G41940	AT2G41940	RepAll_peak_15125	chr2	17504272	17505226	634	5.32	63.4	461	17504733	17504734	2	AT2G41940	17507509	17508616	+	upstream	-2776	2775	NearestLocation
AT2G41945	AT2G41945	RepAll_peak_15131	chr2	17508484	17509431	354	3.96	35.44	379	17508863	17508864	2	AT2G41945	17509069	17512954	-	downstream	4091	205	Overlapping
AT2G41945	AT2G41945	RepAll_peak_15132	chr2	17509799	17510846	153	2.32	15.3	521	17510320	17510321	2	AT2G41945	17509069	17512954	-	inside	2634	1251	NearestLocation
AT2G41990	AT2G41990	RepAll_peak_15140	chr2	17526534	17527976	333	3.76	33.3	608	17527142	17527143	2	AT2G41990	17527257	17528937	+	upstream	-115	114	NearestLocation
AT2G42280	Transcription factor bHLH130	RepAll_peak_15182	chr2	17615632	17617289	641	5.35	64.14	515	17616147	17616148	2	AT2G42280	17611185	17613519	-	upstream	-2628	2628	NearestLocation
AT2G42280	Transcription factor bHLH130	RepAll_peak_15181	chr2	17612536	17615192	525	4.82	52.58	2039	17614575	17614576	2	AT2G42280	17611185	17613519	-	upstream	-1056	1056	NearestLocation
AT2G42290	AT2G42290	RepAll_peak_15182	chr2	17615632	17617289	641	5.35	64.14	515	17616147	17616148	2	AT2G42290	17616841	17619593	-	downstream	3446	693	Overlapping
AT2G42350	RING-H2 finger protein ATL2K	RepAll_peak_15190	chr2	17638343	17641032	324	3.8	32.41	420	17638763	17638764	2	AT2G42350	17639152	17639998	+	upstream	-389	388	NearestLocation
AT2G42380	AT2G42380	RepAll_peak_15192	chr2	17645960	17646779	243	3.26	24.31	206	17646166	17646167	2	AT2G42380	17646900	17648945	-	downstream	2779	733	Overlapping
AT2G42380	AT2G42380	RepAll_peak_15196	chr2	17648801	17649868	477	4.59	47.75	336	17649137	17649138	2	AT2G42380	17646900	17648945	-	upstream	-192	192	NearestLocation
AT2G42440	LOB domain-containing protein 17	RepAll_peak_15207	chr2	17667416	17668206	417	4.29	41.77	501	17667917	17667918	2	AT2G42440	17668701	17669817	-	downstream	1900	783	NearestLocation
AT2G42740	60S ribosomal protein L11-1	RepAll_peak_15267	chr2	17792858	17793597	260	3.44	26.07	383	17793241	17793242	2	AT2G42740	17791729	17793082	+	downstream	1512	159	Overlapping
AT2G42750	AT2G42750	RepAll_peak_15268	chr2	17795622	17796882	686	5.55	68.66	560	17796182	17796183	2	AT2G42750	17793307	17795680	+	downstream	2875	502	Overlapping
AT2G42750	AT2G42750	RepAll_peak_15267	chr2	17792858	17793597	260	3.44	26.07	383	17793241	17793242	2	AT2G42750	17793307	17795680	+	upstream	-66	65	NearestLocation
AT2G42760	AT2G42760	RepAll_peak_15268	chr2	17795622	17796882	686	5.55	68.66	560	17796182	17796183	2	AT2G42760	17795984	17797231	-	inside	1049	198	NearestLocation
AT2G42870	AT2G42870	RepAll_peak_15289	chr2	17839030	17840716	228	3.24	22.82	714	17839744	17839745	2	AT2G42870	17836416	17837250	-	upstream	-2494	2494	NearestLocation
AT2G42870	AT2G42870	RepAll_peak_15288	chr2	17836989	17838762	676	5.36	67.62	1466	17838455	17838456	2	AT2G42870	17836416	17837250	-	upstream	-1205	1205	NearestLocation
AT2G42880	Mitogen-activated protein kinase 20	RepAll_peak_15294	chr2	17844900	17845507	312	3.73	31.22	197	17845097	17845098	2	AT2G42880	17840388	17844380	-	upstream	-717	717	NearestLocation
AT2G42880	Mitogen-activated protein kinase 20	RepAll_peak_15289	chr2	17839030	17840716	228	3.24	22.82	714	17839744	17839745	2	AT2G42880	17840388	17844380	-	downstream	4636	643	Overlapping
AT2G42880	Mitogen-activated protein kinase 20	RepAll_peak_15293	chr2	17843960	17844596	266	3.47	26.63	309	17844269	17844270	2	AT2G42880	17840388	17844380	-	inside	111	110	NearestLocation
AT2G42955	AT2G42955	RepAll_peak_15302	chr2	17867677	17868529	288	3.6	28.89	538	17868215	17868216	2	AT2G42955	17866686	17867572	-	upstream	-643	643	NearestLocation
AT2G42960	AT2G42960	RepAll_peak_15302	chr2	17867677	17868529	288	3.6	28.89	538	17868215	17868216	2	AT2G42960	17868597	17870630	-	downstream	2415	381	Overlapping
AT2G43010	Transcription factor PIF4	RepAll_peak_15317	chr2	17889152	17889981	255	3.4	25.52	267	17889419	17889420	2	AT2G43010	17886427	17889050	+	downstream	2992	369	Overlapping
AT2G43010	Transcription factor PIF4	RepAll_peak_15314	chr2	17885326	17887072	597	5.15	59.72	1002	17886328	17886329	2	AT2G43010	17886427	17889050	+	upstream	-99	98	NearestLocation
AT2G43140	Transcription factor bHLH129	RepAll_peak_15353	chr2	17933894	17934994	518	4.79	51.88	793	17934687	17934688	2	AT2G43140	17931525	17935686	-	inside	999	998	NearestLocation
AT2G43240	AT2G43240	RepAll_peak_15374	chr2	17975899	17976319	172	2.87	17.28	158	17976057	17976058	2	AT2G43240	17970859	17975867	-	upstream	-190	190	NearestLocation
AT2G43320	AT2G43320	RepAll_peak_15387	chr2	18000387	18001278	343	3.65	34.35	451	18000838	18000839	2	AT2G43320	17996650	17999927	-	upstream	-911	911	Overlapping
AT2G43330	Probable inositol transporter 1	RepAll_peak_15387	chr2	18000387	18001278	343	3.65	34.35	451	18000838	18000839	2	AT2G43330	18000854	18004083	+	upstream	-16	15	NearestLocation
AT2G43340	AT2G43340	RepAll_peak_15389	chr2	18006390	18008018	371	3.51	37.13	1158	18007548	18007549	2	AT2G43340	18007697	18008665	+	upstream	-149	148	NearestLocation
AT2G43340	AT2G43340	RepAll_peak_15388	chr2	18003851	18006275	392	4.16	39.2	1244	18005095	18005096	2	AT2G43340	18007697	18008665	+	upstream	-2602	2601	NearestLocation
AT2G43350	Probable glutathione peroxidase 3, mitochondrial	RepAll_peak_15389	chr2	18006390	18008018	371	3.51	37.13	1158	18007548	18007549	2	AT2G43350	18008482	18010606	-	downstream	3058	933	Overlapping
AT2G43500	AT2G43500	RepAll_peak_15414	chr2	18060000	18062065	756	5.85	75.61	508	18060508	18060509	2	AT2G43500	18061925	18066639	+	upstream	-1417	1416	NearestLocation
AT2G43535	AT2G43535	RepAll_peak_15417	chr2	18070580	18071866	131	2.58	13.18	226	18070806	18070807	2	AT2G43535	18070973	18071676	+	upstream	-167	166	NearestLocation
AT2G43535	AT2G43535	RepAll_peak_15418	chr2	18072021	18073903	330	3.83	33.01	483	18072504	18072505	2	AT2G43535	18070973	18071676	+	downstream	1531	828	Overlapping
AT2G43540	AT2G43540	RepAll_peak_15418	chr2	18072021	18073903	330	3.83	33.01	483	18072504	18072505	2	AT2G43540	18072371	18072963	+	inside	133	133	NearestLocation
AT2G43550	AT2G43550	RepAll_peak_15418	chr2	18072021	18073903	330	3.83	33.01	483	18072504	18072505	2	AT2G43550	18073234	18073905	+	upstream	-730	729	Overlapping
AT2G43680	Protein IQ-DOMAIN 14	RepAll_peak_15438	chr2	18107107	18107630	348	3.93	34.83	124	18107231	18107232	2	AT2G43680	18108349	18111831	+	upstream	-1118	1117	NearestLocation
AT2G43910	AT2G43910	RepAll_peak_15485	chr2	18186219	18188418	366	4.03	36.68	1811	18188030	18188031	2	AT2G43910	18184461	18187028	-	upstream	-1002	1002	NearestLocation
AT2G43910	AT2G43910	RepAll_peak_15480	chr2	18183787	18184386	146	2.66	14.65	450	18184237	18184238	2	AT2G43910	18184461	18187028	-	downstream	2791	223	Overlapping
AT2G43920	AT2G43920	RepAll_peak_15485	chr2	18186219	18188418	366	4.03	36.68	1811	18188030	18188031	2	AT2G43920	18189008	18191348	-	downstream	3318	977	Overlapping
AT2G44010	AT2G44010	RepAll_peak_15495	chr2	18215417	18218248	539	4.89	53.98	787	18216204	18216205	2	AT2G44010	18216684	18217438	+	upstream	-480	479	NearestLocation
AT2G44080	AT2G44080	RepAll_peak_15506	chr2	18234113	18235875	430	4.36	43.08	1179	18235292	18235293	2	AT2G44080	18237152	18238173	+	upstream	-1860	1859	NearestLocation
AT2G44080	AT2G44080	RepAll_peak_15507	chr2	18236055	18238841	763	5.88	76.39	865	18236920	18236921	2	AT2G44080	18237152	18238173	+	upstream	-232	231	NearestLocation
AT2G44120	60S ribosomal protein L7-3	RepAll_peak_15516	chr2	18248146	18249679	228	3.24	22.82	785	18248931	18248932	2	AT2G44120	18249042	18251156	-	downstream	2225	110	Overlapping
AT2G44130	F-box/kelch-repeat protein At2g44130	RepAll_peak_15520	chr2	18251718	18255851	259	3.31	25.9	2331	18254049	18254050	2	AT2G44130	18253610	18255054	+	inside	439	439	NearestLocation
AT2G44140	Cysteine protease ATG4a	RepAll_peak_15520	chr2	18251718	18255851	259	3.31	25.9	2331	18254049	18254050	2	AT2G44140	18253497	18258035	-	inside	3986	552	Overlapping
AT2G44200	AT2G44200	RepAll_peak_15534	chr2	18278211	18279244	222	3.13	22.22	295	18278506	18278507	2	AT2G44200	18276210	18278627	+	inside	2296	120	Overlapping
AT2G44430	AT2G44430	RepAll_peak_15565	chr2	18333559	18335201	207	3.1	20.74	1106	18334665	18334666	2	AT2G44430	18333547	18336364	+	inside	1118	1118	NearestLocation
[truncated: 2,760 more rows]
