# Supplementary material for: A B-ARR-mediated cytokinin transcriptional network directs hormone cross-regulation and shoot development
Source: Nat Commun. 2018 Apr 23;9:1604. doi: 10.1038/s41467-018-03921-6 (PMC5913131; doi:10.1038/s41467-018-03921-6)
Supplement: Supplementary file 5 — Supplementary Data 3 [file 41467_2018_3921_MOESM5_ESM.xlsx]

## Sheet: Sheet1
Supplementary Data 3 Differentially expressed genes by cytokinin treatment
Differentially expressed genes by 4-hour 6-BA treatment compared to mock treatment (DMSO).
(Sorted by fold change, up-regulated in red, down-regulated in blue)
Gene_ID	locus	sample_1	sample_2	status	value_1	value_2	log2(fold_change)	test_stat	p_value	q_value	significant	Annotation
AT1G74890	chr1:28131589-28132710	Mock	10uM 6BA 4 hour	OK	0.21312	43.4413	7.67126	-4.20313	2.63251e-05	0.00247427	yes	ARR15|F25A4.14|F25A4_14|RESPONSE REGULATOR 15|response regulator 15|AT1G74890|-|protein-coding
AT2G32680	chr2:13857876-13862614	Mock	10uM 6BA 4 hour	OK	0.190254	4.54444	4.5781	-5.25154	1.50837e-07	2.84445e-05	yes	RLP23|AtRLP23|F24L7.18|F24L7_18|receptor like protein 23|AT2G32680|-|protein-coding
AT4G29740	chr4:14566264-14569332	Mock	10uM 6BA 4 hour	OK	0.73709	15.2066	4.36671	-4.42606	9.59696e-06	0.00106278	yes	CKX4|ATCKX4|T16L4.250|T16L4_250|cytokinin oxidase 4|AT4G29740|-|protein-coding
AT2G40670	chr2:16970229-16971234	Mock	10uM 6BA 4 hour	OK	3.8164	77.3377	4.34089	-5.43282	5.54711e-08	1.21717e-05	yes	RR16|ARR16|RESPONSE REGULATOR 16|T7D17.15|T7D17_15|response regulator 16|AT2G40670|-|protein-coding
AT4G11190	chr4:6826676-6827383	Mock	10uM 6BA 4 hour	OK	4.72546	95.0199	4.3297	-10.2159	0	0	yes	AT4G11190|T22B4.170|T22B4_170|AT4G11190|-|protein-coding
AT3G28570	chr3:10710533-10711889	Mock	10uM 6BA 4 hour	OK	1.19531	17.5199	3.87354	-7.29685	2.94653e-13	1.77468e-10	yes	AT3G28570|-|AT3G28570|-|protein-coding
AT3G48100	chr3:17758426-17760874	Mock	10uM 6BA 4 hour	OK	9.85901	128.877	3.7084	-14.5501	0	0	yes	RR5|ARABIDOPSIS THALIANA RESPONSE REGULATOR 2|ARR5|ATRR2|IBC6|INDUCED BY CYTOKININ 6|response regulator 5|AT3G48100|-|protein-coding
AT5G47980	chr5:19428887-19430476	Mock	10uM 6BA 4 hour	OK	2.86005	35.0113	3.61371	-10.3229	0	0	yes	AT5G47980|MDN11.1|AT5G47980|-|protein-coding
AT5G62920	chr5:25252385-25254212	Mock	10uM 6BA 4 hour	OK	9.83745	110.178	3.4854	-12.3743	0	0	yes	ARR6|MQB2.220|MQB2_220|response regulator 6|AT5G62920|-|protein-coding
AT2G25160	chr2:10709063-10711240	Mock	10uM 6BA 4 hour	OK	1.9702	20.6247	3.38796	-8.93816	0	0	yes	CYP82F1|''cytochrome P450|F13D4.120|F13D4_120|cytochrome P450|family 82|polypeptide 1|polypeptide 1''|subfamily F|AT2G25160|-|protein-coding
AT1G19050	chr1:6577832-6579178	Mock	10uM 6BA 4 hour	OK	27.7871	286.643	3.36677	-14.1029	0	0	yes	ARR7|F14D16.20|F14D16_20|response regulator 7|AT1G19050|-|protein-coding
AT4G24890	chr4:12811478-12814449	Mock	10uM 6BA 4 hour	OK	0.510836	4.99739	3.29024	-4.95661	7.17337e-07	0.000113819	yes	PAP24|ARABIDOPSIS THALIANA PURPLE ACID PHOSPHATASE 24|ATPAP24|F13M23.30|F13M23_30|purple acid phosphatase 24|AT4G24890|-|protein-coding
AT1G64590	chr1:23993532-23995509	Mock	10uM 6BA 4 hour	OK	0.911415	8.73608	3.26081	-5.38109	7.40374e-08	1.56073e-05	yes	AT1G64590|F1N19.16|F1N19_16|AT1G64590|-|protein-coding
AT3G28560	chr3:10707095-10708479	Mock	10uM 6BA 4 hour	OK	1.23003	11.2529	3.19354	-5.9993	1.98174e-09	6.1242e-07	yes	AT3G28560|-|AT3G28560|-|protein-coding
AT3G44326	chr3:16000878-16002118	Mock	10uM 6BA 4 hour	OK	2.65337	23.8885	3.17042	-7.89772	2.88658e-15	2.30244e-12	yes	AT3G44326|-|AT3G44326|-|protein-coding
AT5G47990	chr5:19434826-19436689	Mock	10uM 6BA 4 hour	OK	14.0117	125.536	3.1634	-13.7721	0	0	yes	CYP705A5|MDN11.4|MDN11_4|THAD|THAD1|THALIAN-DIOL DESATURASE|cytochrome P450|family 705|polypeptide 5|subfamily A|AT5G47990|-|protein-coding
AT1G14960	chr1:5159198-5160083	Mock	10uM 6BA 4 hour	OK	8.05425	71.1877	3.14381	-8.87082	0	0	yes	AT1G14960|F10B6.39|F10B6_39|AT1G14960|-|protein-coding
AT1G67110	chr1:25061730-25065446	Mock	10uM 6BA 4 hour	OK	2.31605	19.6586	3.08543	-8.47242	0	0	yes	CYP735A2|F5A8.3|F5A8_3|cytochrome P450|family 735|polypeptide 2|subfamily A|AT1G67110|-|protein-coding
AT1G68460	chr1:25668609-25670182	Mock	10uM 6BA 4 hour	OK	0.303572	2.52632	3.05693	-3.28393	0.0010237	0.0483391	yes	IPT1|ATIPT1|ATP/ADP ISOPENTENYLTRANSFERASE|Arabidopsis thaliana isopentenyltransferase 1|T26J14.3|T26J14_3|isopentenyltransferase 1|AT1G68460|-|protein-coding
AT1G72140	chr1:27141813-27144490	Mock	10uM 6BA 4 hour	OK	1.6821	13.8094	3.03732	-7.59871	2.9976e-14	2.13173e-11	yes	AT1G72140|T9N14.16|T9N14_16|AT1G72140|-|protein-coding
AT4G03610	chr4:1604938-1606982	Mock	10uM 6BA 4 hour	OK	2.93031	24.008	3.03439	-5.20159	1.97596e-07	3.59576e-05	yes	AT4G03610|T5L23.10|T5L23_10|AT4G03610|-|protein-coding
AT5G38020	chr5:15165651-15167729	Mock	10uM 6BA 4 hour	OK	3.46211	27.4066	2.9848	-8.77593	0	0	yes	AT5G38020|F16F17.20|F16F17_20|AT5G38020|-|protein-coding
AT3G13270	chr3:4285850-4288332	Mock	10uM 6BA 4 hour	OK	0.320163	2.46766	2.94627	-3.37064	0.000749948	0.0381601	yes	AT3G13270|-|AT3G13270|-|pseudo
AT3G56080	chr3:20810308-20813036	Mock	10uM 6BA 4 hour	OK	0.375934	2.85317	2.92401	-3.99678	6.42103e-05	0.00532339	yes	AT3G56080|-|AT3G56080|-|protein-coding
AT4G11210	chr4:6832690-6833245	Mock	10uM 6BA 4 hour	OK	5.32976	38.5545	2.85475	-5.89401	3.76935e-09	1.09062e-06	yes	AT4G11210|F8L21.1|AT4G11210|-|protein-coding
AT5G36180	chr5:14239027-14242135	Mock	10uM 6BA 4 hour	OK	3.98276	28.0895	2.81819	-9.43592	0	0	yes	scpl1|MAB16.13|MAB16_13|serine carboxypeptidase-like 1|AT5G36180|-|protein-coding
AT5G48000	chr5:19444137-19447850	Mock	10uM 6BA 4 hour	OK	11.1578	75.2049	2.75278	-10.4727	0	0	yes	CYP708A2|''cytochrome P450|CYP708 A2|CYTOCHROME P450|FAMILY 708|MDN11.7|MDN11_7|POLYPEPTIDE 2|SUBFAMILY A|THAH|THAH1|THALIANOL HYDROXYLASE|THALIANOL HYDROXYLASE 1|cytochrome P450|family 708|polypeptide 2|polypeptide 2''|subfamily A|AT5G48000|-|protein-coding
AT1G10470	chr1:3442326-3443957	Mock	10uM 6BA 4 hour	OK	45.2169	295.81	2.70974	-12.3599	0	0	yes	ARR4|ATRR1|IBC7|INDUCED BY CYTOKININ 7|MEE7|RESPONCE REGULATOR 1|T10O24.8|T10O24_8|maternal effect embryo arrest 7|response regulator 4|AT1G10470|-|protein-coding
AT3G59480	chr3:21983020-21986351	Mock	10uM 6BA 4 hour	OK	3.18562	20.5511	2.68957	-6.5952	4.24687e-11	1.95747e-08	yes	AT3G59480|-|AT3G59480|-|protein-coding
AT5G65140	chr5:26019587-26022222	Mock	10uM 6BA 4 hour	OK	2.857	18.1389	2.66652	-4.53828	5.67162e-06	0.000666867	yes	TPPJ|MQN23.7|MQN23_7|trehalose-6-phosphate phosphatase J|AT5G65140|-|protein-coding
AT4G26150	chr4:13253209-13254904	Mock	10uM 6BA 4 hour	OK	3.53316	21.7809	2.62404	-7.36079	1.82743e-13	1.13541e-10	yes	CGA1|F20B18.260|F20B18_260|GATA TRANSCRIPTION FACTOR 22|GATA22|GNC-LIKE|GNL|cytokinin-responsive gata factor 1|AT4G26150|-|protein-coding
AT2G26480	chr2:11263962-11265684	Mock	10uM 6BA 4 hour	OK	1.18118	6.93305	2.55327	-4.82499	1.40007e-06	0.000200095	yes	UGT76D1|T9J22.15|T9J22_15|UDP-glucosyl transferase 76D1|AT2G26480|-|protein-coding
AT5G48010	chr5:19456959-19461689	Mock	10uM 6BA 4 hour	OK	12.2924	69.2018	2.49304	-10.8832	0	0	yes	THAS1|Arabidopsis thaliana thalianol synthase 1|AtTHAS1|MDN11.9|MDN11_9|THALIANOL SYNTHASE|THAS|thalianol synthase 1|AT5G48010|-|protein-coding
AT2G43550	chr2:18073233-18075498	Mock	10uM 6BA 4 hour	OK	13.9678	78.1498	2.48413	-4.00873	6.10469e-05	0.0050966	yes	AT2G43550|T1O24.29|AT2G43550|-|protein-coding
AT1G13420	chr1:4604840-4606053	Mock	10uM 6BA 4 hour	OK	14.2484	77.3792	2.44114	-10.0943	0	0	yes	ST4B|ARABIDOPSIS THALIANA SULFOTRANSFERASE 4B|ATST4B|T6J4.16|T6J4_16|sulfotransferase 4B|AT1G13420|-|protein-coding
AT5G37690	chr5:14973352-14976169	Mock	10uM 6BA 4 hour	OK	2.76331	14.9109	2.4319	-6.3275	2.49161e-10	9.36733e-08	yes	AT5G37690|AT5G37700|K12B20.140|K12B20_140|AT5G37690|-|protein-coding
AT4G25410	chr4:12985754-12987217	Mock	10uM 6BA 4 hour	OK	3.57817	19.0808	2.41482	-5.17253	2.30951e-07	4.10599e-05	yes	AT4G25410|T30C3.80|T30C3_80|AT4G25410|-|protein-coding
AT1G58170	chr1:21536127-21536836	Mock	10uM 6BA 4 hour	OK	5.27972	27.642	2.38833	-5.67107	1.41907e-08	3.49003e-06	yes	AT1G58170|T15M6.17|AT1G58170|-|protein-coding
AT2G33020	chr2:14013873-14016516	Mock	10uM 6BA 4 hour	OK	0.786367	4.06217	2.36898	-4.90653	9.27003e-07	0.000141386	yes	RLP24|AtRLP24|T21L14.1|receptor like protein 24|AT2G33020|-|protein-coding
AT1G55990	chr1:20942486-20942951	Mock	10uM 6BA 4 hour	OK	7.51844	38.2511	2.347	-4.34199	1.41198e-05	0.00148296	yes	AT1G55990|F14J16.30|F14J16_30|AT1G55990|-|protein-coding
AT2G01880	chr2:391422-394032	Mock	10uM 6BA 4 hour	OK	2.04778	10.1859	2.31443	-4.95564	7.20938e-07	0.000114084	yes	PAP7|ATPAP7|PURPLE ACID PHOSPHATASE 7|T23K3.7|T23K3_7|purple acid phosphatase 7|AT2G01880|-|protein-coding
AT4G22214	chr4:11755309-11756195	Mock	10uM 6BA 4 hour	OK	3.33433	16.2078	2.28122	-4.76545	1.88434e-06	0.000261088	yes	AT4G22214|-|AT4G22214|-|protein-coding
AT1G75450	chr1:28313486-28318375	Mock	10uM 6BA 4 hour	OK	3.66104	17.634	2.26803	-5.42592	5.76579e-08	1.25582e-05	yes	CKX5|ARABIDOPSIS THALIANA CYTOKININ OXIDASE 5|ATCKX5|ATCKX6|CYTOKININ OXIDASE 6|F1B16.2|F1B16_2|cytokinin oxidase 5|AT1G75450|-|protein-coding
AT1G62975	chr1:23328849-23330776	Mock	10uM 6BA 4 hour	OK	2.83055	13.5102	2.2549	-5.22049	1.78446e-07	3.29149e-05	yes	AT1G62975|-|AT1G62975|-|protein-coding
AT5G55270	chr5:22419156-22420410	Mock	10uM 6BA 4 hour	OK	4.46787	21.298	2.25306	-6.66819	2.58971e-11	1.23272e-08	yes	AT5G55270|MCO15.22|MCO15_22|AT5G55270|-|protein-coding
AT1G01010	chr1:3630-5899	Mock	10uM 6BA 4 hour	OK	11.7217	55.8378	2.25206	-9.65972	0	0	yes	NAC001|ANAC001|NAC domain containing protein 1|T25K16.1|T25K16_1|AT1G01010|-|protein-coding
AT5G07475	chr5:2364744-2365605	Mock	10uM 6BA 4 hour	OK	3.1602	14.4272	2.19071	-4.20199	2.64579e-05	0.00248279	yes	AT5G07475|-|AT5G07475|-|protein-coding
AT4G39770	chr4:18448979-18451293	Mock	10uM 6BA 4 hour	OK	1.25674	5.68867	2.17841	-3.87195	0.000107968	0.00823359	yes	TPPH|T19P19.160|T19P19_160|trehalose-6-phosphate phosphatase H|AT4G39770|-|protein-coding
AT3G29670	chr3:11527871-11529350	Mock	10uM 6BA 4 hour	OK	1.32535	5.9944	2.17724	-4.24417	2.19408e-05	0.00213353	yes	PMAT2|phenolic glucoside malonyltransferase 2|AT3G29670|-|protein-coding
AT2G38760	chr2:16200993-16202669	Mock	10uM 6BA 4 hour	OK	3.33607	14.7114	2.14071	-5.67149	1.41559e-08	3.49003e-06	yes	ANNAT3|ANN3|ANNEXIN 3|AtANN3|T6A23.4|T6A23_4|annexin 3|AT2G38760|-|protein-coding
AT5G26290	chr5:9226078-9227873	Mock	10uM 6BA 4 hour	OK	7.01086	30.8066	2.13558	-6.76458	1.337e-11	6.78833e-09	yes	AT5G26290|F9D12.6|F9D12_6|AT5G26290|-|protein-coding
AT1G12740	chr1:4342281-4344857	Mock	10uM 6BA 4 hour	OK	9.83926	41.9113	2.09072	-8.85521	0	0	yes	CYP87A2|''cytochrome P450|T12C24.27|T12C24_27|cytochrome P450|family 87|polypeptide 2|polypeptide 2''|subfamily A|AT1G12740|-|protein-coding
AT5G47950	chr5:19417030-19418546	Mock	10uM 6BA 4 hour	OK	2.47621	10.2954	2.0558	-5.29687	1.17802e-07	2.27976e-05	yes	AT5G47950|K16F13.6|K16F13_6|AT5G47950|-|protein-coding
AT5G09520	chr5:2958291-2958856	Mock	10uM 6BA 4 hour	OK	5.68608	23.4768	2.04573	-4.24628	2.17348e-05	0.002124	yes	PELPK2|Pro-Glu-Leu|Ile|Val-Pro-Lys 2|T5E8.1|AT5G09520|-|protein-coding
AT5G06570	chr5:2007599-2011041	Mock	10uM 6BA 4 hour	OK	11.8016	48.4395	2.03719	-7.78255	7.10543e-15	5.30883e-12	yes	AT5G06570|F15M7.10|F15M7_10|AT5G06570|-|protein-coding
AT3G50300	chr3:18643954-18645406	Mock	10uM 6BA 4 hour	OK	2.93331	11.9363	2.02476	-5.47527	4.36836e-08	9.87903e-06	yes	AT3G50300|-|AT3G50300|-|protein-coding
AT4G33610	chr4:16146260-16146993	Mock	10uM 6BA 4 hour	OK	16.9181	67.7358	2.00135	-7.16808	7.60503e-13	4.40085e-10	yes	AT4G33610|T16L1.100|T16L1_100|AT4G33610|-|protein-coding
AT3G45070	chr3:16486282-16487349	Mock	10uM 6BA 4 hour	OK	6.10117	24.4213	2.00098	-6.17928	6.43928e-10	2.19698e-07	yes	AT3G45070|AtSULT202B1|SULT202B1|sulfotransferase 202B1|AT3G45070|-|protein-coding
AT1G66800	chr1:24924812-24926365	Mock	10uM 6BA 4 hour	OK	3.04959	12.1945	1.99955	-4.84077	1.29334e-06	0.000188492	yes	AT1G66800|F4N21.7|F4N21_7|AT1G66800|-|protein-coding
AT5G05860	chr5:1765506-1767455	Mock	10uM 6BA 4 hour	OK	19.9221	79.6022	1.99844	-9.05567	0	0	yes	UGT76C2|MJJ3.28|MJJ3_28|UDP-glucosyl transferase 76C2|AT5G05860|-|protein-coding
AT5G38030	chr5:15171245-15175457	Mock	10uM 6BA 4 hour	OK	2.0794	8.26244	1.9904	-5.2947	1.19211e-07	2.29949e-05	yes	AT5G38030|F16F17.3|F16F17_3|AT5G38030|-|protein-coding
AT2G18180	chr2:7911053-7913695	Mock	10uM 6BA 4 hour	OK	0.907514	3.58493	1.98195	-3.47203	0.00051653	0.0280997	yes	AT2G18180|F8D23.4|F8D23_4|AT2G18180|-|protein-coding
AT1G11670	chr1:3928161-3931576	Mock	10uM 6BA 4 hour	OK	16.5965	65.3457	1.97721	-9.03441	0	0	yes	AT1G11670|F25C20.18|F25C20_18|AT1G11670|-|protein-coding
AT5G64620	chr5:25831833-25832502	Mock	10uM 6BA 4 hour	OK	21.3315	83.769	1.97343	-7.38819	1.4877e-13	9.44209e-11	yes	C/VIF2|ATC/VIF2|CELL WALL / VACUOLAR INHIBITOR OF FRUCTOSIDASE 2|MUB3.14|MUB3_14|cell wall / vacuolar inhibitor of fructosidase 2|AT5G64620|-|protein-coding
AT3G44550	chr3:16138016-16141546	Mock	10uM 6BA 4 hour	OK	2.20569	8.63682	1.96927	-5.05099	4.39536e-07	7.37035e-05	yes	FAR5|fatty acid reductase 5|AT3G44550|-|protein-coding
AT5G26260	chr5:9200462-9202400	Mock	10uM 6BA 4 hour	OK	100.487	390.2	1.9572	-8.85555	0	0	yes	AT5G26260|T19G15.110|T19G15_110|AT5G26260|-|protein-coding
AT1G67460	chr1:25269625-25271861	Mock	10uM 6BA 4 hour	OK	1.85897	7.17989	1.94946	-4.58666	4.50398e-06	0.000549271	yes	AT1G67460|T1F15.7|T1F15_7|AT1G67460|-|protein-coding
AT4G28250	chr4:14000037-14002069	Mock	10uM 6BA 4 hour	OK	3.1191	11.9823	1.9417	-5.11205	3.18674e-07	5.46794e-05	yes	EXPB3|ATEXPB3|ATHEXP BETA 1.6|F26K10.130|F26K10_130|expansin B3|AT4G28250|-|protein-coding
AT1G67195	chr1:25137110-25137937	Mock	10uM 6BA 4 hour	OK	25.1125	95.239	1.92315	-6.62103	3.56715e-11	1.65788e-08	yes	MIR414|microRNA414|p_MI0001425|AT1G67195|-|ncRNA
AT3G57010	chr3:21095653-21097451	Mock	10uM 6BA 4 hour	OK	13.2786	50.1357	1.91674	-8.18905	2.22045e-16	2.01634e-13	yes	AT3G57010|-|AT3G57010|-|protein-coding
AT4G28840	chr4:14240796-14242611	Mock	10uM 6BA 4 hour	OK	4.04197	15.0383	1.89552	-4.07077	4.68582e-05	0.00407935	yes	AT4G28840|F16A16.50|F16A16_50|TCP Interactor containing EAR motif protein 1|TIE1|AT4G28840|-|protein-coding
AT4G25400	chr4:12981294-12982468	Mock	10uM 6BA 4 hour	OK	4.01233	14.8139	1.88444	-3.59134	0.000328986	0.0196742	yes	AT4G25400|T30C3.70|T30C3_70|AT4G25400|-|protein-coding
AT2G35980	chr2:15110587-15111471	Mock	10uM 6BA 4 hour	OK	19.3027	71.2088	1.88325	-7.43941	1.0103e-13	6.82117e-11	yes	YLS9|ARABIDOPSIS NDR1/HIN1-LIKE 10|ATNHL10|F11F19.11|F11F19_11|NDR1/HIN1-LIKE|NHL10|YELLOW-LEAF-SPECIFIC GENE 9|AT2G35980|-|protein-coding
AT1G13510	chr1:4629202-4630821	Mock	10uM 6BA 4 hour	OK	2.19278	8.02269	1.87132	-4.5571	5.18651e-06	0.000614726	yes	AT1G13510|F13B4.15|F13B4_15|AT1G13510|-|protein-coding
AT3G22800	chr3:8062887-8064556	Mock	10uM 6BA 4 hour	OK	9.31577	33.0631	1.82747	-7.42407	1.13465e-13	7.52501e-11	yes	AT3G22800|-|AT3G22800|-|protein-coding
AT2G35770	chr2:15033594-15036518	Mock	10uM 6BA 4 hour	OK	1.7204	6.09118	1.82398	-3.98244	6.8211e-05	0.00556868	yes	scpl28|T20F21.4|T20F21_4|serine carboxypeptidase-like 28|AT2G35770|-|protein-coding
AT5G44417	chr5:17901831-17903346	Mock	10uM 6BA 4 hour	OK	3.53756	12.5163	1.82298	-5.33147	9.7423e-08	1.9427e-05	yes	AT5G44417|-|AT5G44417|-|miscRNA
AT2G44230	chr2:18286524-18288400	Mock	10uM 6BA 4 hour	OK	2.39355	8.41663	1.81409	-4.93467	8.02847e-07	0.000125365	yes	AT2G44230|F4I1.4|AT2G44230|-|protein-coding
AT1G14220	chr1:4858641-4859601	Mock	10uM 6BA 4 hour	OK	3.44623	12.1069	1.81274	-3.42396	0.000617154	0.0324088	yes	AT1G14220|F7A19.32|F7A19_32|AT1G14220|-|protein-coding
AT1G49450	chr1:18305540-18307557	Mock	10uM 6BA 4 hour	OK	0.884607	3.05795	1.78946	-3.33877	0.000841499	0.041414	yes	AT1G49450|F13F21.11|F13F21_11|AT1G49450|-|protein-coding
AT5G42590	chr5:17031110-17033726	Mock	10uM 6BA 4 hour	OK	4.12679	14.0343	1.76587	-5.71965	1.06746e-08	2.78791e-06	yes	CYP71A16|K16E1.6|K16E1_6|MRO|cytochrome P450|family 71|marneral oxidase|polypeptide 16|subfamily A|AT5G42590|-|protein-coding
AT4G15230	chr4:8680181-8686880	Mock	10uM 6BA 4 hour	OK	12.3501	41.6404	1.75346	-8.20634	2.22045e-16	2.01634e-13	yes	ABCG30|ATP-binding cassette G30|ATPDR2|DL3660W|FCAALL.241|PDR2|pleiotropic drug resistance 2|AT4G15230|-|protein-coding
AT1G15580	chr1:5365664-5366497	Mock	10uM 6BA 4 hour	OK	5.62376	18.9544	1.75292	-3.83481	0.000125662	0.00925993	yes	IAA5|ATAUX2-27|AUX2-27|AUXIN-INDUCIBLE 2-27|T16N11.9|T16N11_9|indole-3-acetic acid inducible 5|AT1G15580|-|protein-coding
AT2G38110	chr2:15952606-15955494	Mock	10uM 6BA 4 hour	OK	2.3442	7.89461	1.75177	-4.71993	2.35921e-06	0.000317928	yes	GPAT6|ATGPAT6|F16M14.4|F16M14_4|GLYCEROL-3-PHOSPHATE ACYLTRANSFERASE 6|GLYCEROL-3-PHOSPHATE sn-2-ACYLTRANSFERASE 6|glycerol-3-phosphate acyltransferase 6|AT2G38110|-|protein-coding
AT1G34330	chr1:12528094-12529132	Mock	10uM 6BA 4 hour	OK	2.07993	6.99581	1.74995	-3.35014	0.000807707	0.0401642	yes	AT1G34330|F7P12.9|AT1G34330|-|miscRNA
AT2G01890	chr2:396767-399208	Mock	10uM 6BA 4 hour	OK	8.68179	29.0173	1.74085	-6.41994	1.36325e-10	5.43686e-08	yes	PAP8|ATPAP8|PURPLE ACID PHOSPHATASE 8|T23K3.8|T23K3_8|purple acid phosphatase 8|AT2G01890|-|protein-coding
AT2G22510	chr2:9569025-9569758	Mock	10uM 6BA 4 hour	OK	20.4887	66.885	1.70685	-6.50886	7.57225e-11	3.21548e-08	yes	AT2G22510|F14M13.9|F14M13_9|AT2G22510|-|protein-coding
AT4G23420	chr4:12225514-12228718	Mock	10uM 6BA 4 hour	OK	2.98808	9.71732	1.70134	-4.11692	3.83967e-05	0.0034391	yes	AT4G23420|F16G20.120|F16G20_120|AT4G23420|-|protein-coding
AT1G74458	chr1:27986956-27987675	Mock	10uM 6BA 4 hour	OK	15.8865	51.471	1.69596	-4.9855	6.18023e-07	9.96688e-05	yes	AT1G74458|-|AT1G74458|-|protein-coding
AT3G45700	chr3:16778712-16781198	Mock	10uM 6BA 4 hour	OK	2.88325	9.26466	1.68404	-4.92835	8.29258e-07	0.000128133	yes	AT3G45700|-|AT3G45700|-|protein-coding
AT2G46660	chr2:19153327-19155489	Mock	10uM 6BA 4 hour	OK	1.0826	3.45383	1.67369	-3.35377	0.000797178	0.0397747	yes	CYP78A6|EOD3|T3A4.4|T3A4_4|cytochrome P450|enhancer of da1-1|family 78|polypeptide 6|subfamily A|AT2G46660|-|protein-coding
AT5G51780	chr5:21034822-21036773	Mock	10uM 6BA 4 hour	OK	9.29352	29.3539	1.65925	-5.45503	4.89635e-08	1.09889e-05	yes	AT5G51780|MIO24.9|MIO24_9|AT5G51780|-|protein-coding
AT2G30540	chr2:13011104-13011784	Mock	10uM 6BA 4 hour	OK	5.9002	18.5304	1.65106	-3.85357	0.00011641	0.00870859	yes	AT2G30540|T6B20.11|T6B20_11|AT2G30540|-|protein-coding
AT4G39070	chr4:18204854-18206509	Mock	10uM 6BA 4 hour	OK	4.12841	12.9535	1.64968	-4.20958	2.5585e-05	0.00242012	yes	BZS1|B-box domain protein 20|BBX20|F19H22.170|F19H22_170|AT4G39070|-|protein-coding
AT3G52720	chr3:19538689-19541284	Mock	10uM 6BA 4 hour	OK	3.15594	9.74049	1.62592	-3.71979	0.000199386	0.0134193	yes	ACA1|A. THALIANA ALPHA CARBONIC ANHYDRASE 1|ATACA1|CAH1|CARBONIC ANHYDRASE 1|alpha carbonic anhydrase 1|AT3G52720|-|protein-coding
AT3G57040	chr3:21109613-21111432	Mock	10uM 6BA 4 hour	OK	15.0702	46.2283	1.61708	-6.85258	7.25286e-12	3.75527e-09	yes	ARR9|ATRR4|F24I3_120|RESPONSE REGULATOR 4|response regulator 9|AT3G57040|-|protein-coding
AT3G15990	chr3:5426986-5430880	Mock	10uM 6BA 4 hour	OK	2.60737	7.91962	1.60284	-4.92109	8.60639e-07	0.000132635	yes	SULTR3;4|MSL1.24|sulfate transporter 3;4|AT3G15990|-|protein-coding
AT1G28100	chr1:9801081-9806896	Mock	10uM 6BA 4 hour	OK	10.3137	31.2267	1.59822	-4.09469	4.22728e-05	0.0037241	yes	AT1G28100|F13K9.27|F13K9_27|AT1G28100|-|protein-coding
AT2G38750	chr2:16196264-16198491	Mock	10uM 6BA 4 hour	OK	12.4158	37.5191	1.59546	-6.53183	6.49718e-11	2.79924e-08	yes	ANNAT4|ANNEXIN 4|AtANN4|T6A23.5|T6A23_5|annexin 4|AT2G38750|-|protein-coding
AT4G16000	chr4:9063844-9064481	Mock	10uM 6BA 4 hour	OK	6.34259	19.1242	1.59226	-3.66854	0.000243939	0.0157533	yes	AT4G16000|DL4040C|FCAALL.25|AT4G16000|-|protein-coding
AT1G53625	chr1:20014409-20014923	Mock	10uM 6BA 4 hour	OK	21.301	64.0304	1.58783	-5.08548	3.66694e-07	6.25186e-05	yes	AT1G53625|-|AT1G53625|-|protein-coding
AT4G29690	chr4:14540906-14542481	Mock	10uM 6BA 4 hour	OK	7.27402	21.8444	1.58644	-5.93065	3.01741e-09	8.90513e-07	yes	AT4G29690|T16L4.200|T16L4_200|AT4G29690|-|protein-coding
AT1G78120	chr1:29393938-29396086	Mock	10uM 6BA 4 hour	OK	3.12383	9.36509	1.58398	-4.67574	2.92892e-06	0.000382476	yes	TPR12|T11I11.6|T11I11_6|tetratricopeptide repeat 12|AT1G78120|-|protein-coding
AT3G16390	chr3:5562570-5564571	Mock	10uM 6BA 4 hour	OK	3.39495	10.167	1.58244	-4.64261	3.44037e-06	0.000438591	yes	NSP3|T2O4.21|nitrile specifier protein 3|AT3G16390|-|protein-coding
AT1G75440	chr1:28313486-28318375	Mock	10uM 6BA 4 hour	OK	51.0405	151.751	1.57199	-6.21325	5.18986e-10	1.8234e-07	yes	UBC16|F1B16.3|F1B16_3|ubiquitin-conjugating enzyme 16|AT1G75440|-|protein-coding
AT5G11160	chr5:3550519-3552207	Mock	10uM 6BA 4 hour	OK	6.03774	17.9405	1.57114	-4.68522	2.79655e-06	0.000368452	yes	APT5|F2I11.50|F2I11_50|adenine phosphoribosyltransferase 5|AT5G11160|-|protein-coding
AT1G09390	chr1:3031202-3035036	Mock	10uM 6BA 4 hour	OK	3.88746	11.5072	1.56564	-4.41432	1.01326e-05	0.00111167	yes	AT1G09390|F14J9.5|F14J9_5|AT1G09390|-|protein-coding
AT3G45710	chr3:16782642-16784735	Mock	10uM 6BA 4 hour	OK	7.19811	21.3034	1.5654	-6.19	6.01631e-10	2.0889e-07	yes	AT3G45710|-|AT3G45710|-|protein-coding
AT5G23190	chr5:7803140-7805815	Mock	10uM 6BA 4 hour	OK	2.16274	6.38849	1.56261	-4.38213	1.17526e-05	0.00125669	yes	CYP86B1|''cytochrome P450|MKD15.5|MKD15_5|cytochrome P450|family 86|polypeptide 1|polypeptide 1''|subfamily B|AT5G23190|-|protein-coding
AT4G22570	chr4:11882125-11885421	Mock	10uM 6BA 4 hour	OK	12.608	37.14	1.55863	-5.63202	1.78106e-08	4.27472e-06	yes	APT3|F7K2.150|F7K2_150|adenine phosphoribosyl transferase 3|AT4G22570|-|protein-coding
AT3G19850	chr3:6898180-6901255	Mock	10uM 6BA 4 hour	OK	2.37747	6.9992	1.55776	-4.33547	1.45451e-05	0.00151952	yes	AT3G19850|-|AT3G19850|-|protein-coding
AT1G04360	chr1:1167456-1168878	Mock	10uM 6BA 4 hour	OK	4.50325	13.1653	1.5477	-4.76871	1.85408e-06	0.0002575	yes	AT1G04360|ARABIDOPSIS TOXICOS EN LEVADURA 1|ATL1|F19P19.21|F19P19_21|AT1G04360|-|protein-coding
AT1G59940	chr1:22065616-22066973	Mock	10uM 6BA 4 hour	OK	7.69669	22.4681	1.54557	-5.04634	4.50351e-07	7.50903e-05	yes	ARR3|F23H11.25|F23H11_25|response regulator 3|AT1G59940|-|protein-coding
AT5G26220	chr5:9162968-9164685	Mock	10uM 6BA 4 hour	OK	5.5929	16.3155	1.54458	-4.1965	2.71069e-05	0.00252762	yes	AT5G26220|AtGGCT2;1|GGCT2;1|T19G15.70|T19G15_70|gamma-glutamyl cyclotransferase 2;1|AT5G26220|-|protein-coding
AT2G41310	chr2:17221932-17224427	Mock	10uM 6BA 4 hour	OK	13.2967	38.7421	1.54284	-6.82082	9.05254e-12	4.64631e-09	yes	RR3|ARR8|ATRR3|RESPONSE REGULATOR 8|response regulator 3|AT2G41310|-|protein-coding
AT3G44320	chr3:15993378-15995811	Mock	10uM 6BA 4 hour	OK	15.2334	43.9463	1.5285	-6.58233	4.63121e-11	2.07089e-08	yes	NIT3|AtNIT3|NITRILASE 3|nitrilase 3|AT3G44320|-|protein-coding
AT4G23750	chr4:12376193-12378024	Mock	10uM 6BA 4 hour	OK	8.14843	23.083	1.50224	-5.9886	2.11653e-09	6.47297e-07	yes	CRF2|F9D16.220|F9D16_220|TARGET OF MONOPTEROS 3|TMO3|cytokinin response factor 2|AT4G23750|-|protein-coding
AT1G57820	chr1:21414169-21417946	Mock	10uM 6BA 4 hour	OK	10.7908	30.3846	1.49354	-6.50131	7.96261e-11	3.33328e-08	yes	VIM1|F12K22.14|F12K22_14|ORTH2|ORTHRUS 2|VARIANT IN METHYLATION 1|AT1G57820|-|protein-coding
AT1G35830	chr1:13321213-13322122	Mock	10uM 6BA 4 hour	OK	5.03095	14.1165	1.48848	-3.83386	0.000126148	0.00928416	yes	AT1G35830|F10O5.2|F10O5_2|AT1G35830|-|protein-coding
AT1G73280	chr1:27552969-27555322	Mock	10uM 6BA 4 hour	OK	3.01421	8.45753	1.48846	-3.77938	0.000157217	0.0111268	yes	scpl3|T18K17.5|T18K17_5|serine carboxypeptidase-like 3|AT1G73280|-|protein-coding
AT5G56960	chr5:23038702-23041174	Mock	10uM 6BA 4 hour	OK	3.25118	9.11793	1.48774	-3.97264	7.10809e-05	0.00575521	yes	AT5G56960|MHM17.7|MHM17_7|AT5G56960|-|protein-coding
AT1G70560	chr1:26604854-26607503	Mock	10uM 6BA 4 hour	OK	8.77448	24.4517	1.47855	-5.58594	2.32441e-08	5.46608e-06	yes	TAA1|CKRC1|F24J13.13|F24J13_13|SAV3|SHADE AVOIDANCE 3|WEAK ETHYLENE INSENSITIVE 8|WEI8|cytokinin induced root curling 1|tryptophan aminotransferase of Arabidopsis 1|AT1G70560|-|protein-coding
AT2G17820	chr2:7742923-7748220	Mock	10uM 6BA 4 hour	OK	10.7089	29.4369	1.45882	-6.88548	5.75939e-12	3.09044e-09	yes	HK1|AHK1|ATHK1|T13L16.16|T13L16_16|histidine kinase 1|AT2G17820|-|protein-coding
AT1G31040	chr1:11069792-11072291	Mock	10uM 6BA 4 hour	OK	7.85019	21.5724	1.45838	-4.29773	1.72553e-05	0.00174853	yes	AT1G31040|F17F8.4|AT1G31040|-|protein-coding
AT3G16410	chr3:5571991-5574541	Mock	10uM 6BA 4 hour	OK	6.93968	18.9936	1.45257	-5.86223	4.56702e-09	1.296e-06	yes	NSP4|T2O4.17|nitrile specifier protein 4|AT3G16410|-|protein-coding
AT2G25150	chr2:10702362-10704294	Mock	10uM 6BA 4 hour	OK	3.77298	10.2979	1.44857	-4.33242	1.47481e-05	0.00153258	yes	AT2G25150|F13D4.110|F13D4_110|AT2G25150|-|protein-coding
AT1G03850	chr1:976096-977761	Mock	10uM 6BA 4 hour	OK	74.548	202.695	1.44307	-6.36245	1.9856e-10	7.61038e-08	yes	GRXS13|ATGRXS13|F21M11.22|F21M11_22|glutaredoxin 13|AT1G03850|-|protein-coding
AT3G13400	chr3:4355137-4357428	Mock	10uM 6BA 4 hour	OK	3.88577	10.5636	1.44283	-4.65195	3.2881e-06	0.000423015	yes	sks13|SKU5 similar 13|SKU5 similar 13|AT3G13400|-|protein-coding
AT4G22666	chr4:11917056-11917879	Mock	10uM 6BA 4 hour	OK	11.9655	32.3275	1.43388	-4.57622	4.73458e-06	0.00057149	yes	AT4G22666|-|AT4G22666|-|protein-coding
AT3G09220	chr3:2827238-2830542	Mock	10uM 6BA 4 hour	OK	8.04566	21.6792	1.43003	-5.83436	5.39959e-09	1.4893e-06	yes	LAC7|laccase 7|AT3G09220|-|protein-coding
AT5G48070	chr5:19482105-19483452	Mock	10uM 6BA 4 hour	OK	7.26536	19.5481	1.42792	-4.61933	3.84981e-06	0.000477384	yes	XTH20|ATXTH20|MDN11.15|MDN11_15|XYLOGLUCAN ENDOTRANSGLUCOSYLASE/HYDROLASE 20|xyloglucan endotransglucosylase/hydrolase 20|AT5G48070|-|protein-coding
AT2G39220	chr2:16374895-16377020	Mock	10uM 6BA 4 hour	OK	1.49362	4.00985	1.42474	-3.28999	0.00100189	0.0475375	yes	PLP6|PATATIN-like protein 6|PLA IIB|T16B24.14|T16B24_14|AT2G39220|-|protein-coding
AT3G51660	chr3:19164062-19165247	Mock	10uM 6BA 4 hour	OK	82.0541	220.222	1.42431	-6.42015	1.36141e-10	5.43686e-08	yes	AT3G51660|-|AT3G51660|-|protein-coding
AT4G19030	chr4:10421524-10423487	Mock	10uM 6BA 4 hour	OK	24.2168	64.9274	1.42282	-6.36988	1.89177e-10	7.29814e-08	yes	NLM1|AT-NLM1|ATNLM1|F13C5.200|F13C5_200|NIP1;1|NOD26-LIKE INTRINSIC PROTEIN 1;1|NOD26-LIKE MAJOR INTRINSIC PROTEIN 1|NOD26-like major intrinsic protein 1|AT4G19030|-|protein-coding
AT5G19260	chr5:6479399-6480446	Mock	10uM 6BA 4 hour	OK	4.18394	11.1733	1.41713	-3.62439	0.000289645	0.0179961	yes	FAF3|F7K24.10|F7K24_10|FANTASTIC FOUR 3|AT5G19260|-|protein-coding
AT2G01830	chr2:362982-369707	Mock	10uM 6BA 4 hour	OK	7.11039	18.873	1.40832	-6.2047	5.4802e-10	1.91402e-07	yes	WOL|AHK4|ARABIDOPSIS HISTIDINE KINASE 4|ATCRE1|CRE1|CYTOKININ RESPONSE 1|T23K3.2|T23K3_2|WOL1|WOODEN LEG|WOODEN LEG 1|AT2G01830|-|protein-coding
AT4G21120	chr4:11270044-11273973	Mock	10uM 6BA 4 hour	OK	24.597	64.9062	1.39987	-6.58309	4.60756e-11	2.07089e-08	yes	AAT1|AtCAT1|CAT1|CATIONIC AMINO ACID TRANSPORTER 1|F7J7.60|F7J7_60|amino acid transporter 1|AT4G21120|-|protein-coding
AT1G74460	chr1:27987960-27989801	Mock	10uM 6BA 4 hour	OK	7.16687	18.865	1.3963	-4.83652	1.32133e-06	0.00019089	yes	AT1G74460|F1M20.14|F1M20_14|AT1G74460|-|protein-coding
AT3G27690	chr3:10255946-10257011	Mock	10uM 6BA 4 hour	OK	23.2497	61.0021	1.39165	-5.71837	1.07548e-08	2.79648e-06	yes	LHCB2.3|LHCB2|LHCB2.4|LIGHT-HARVESTING CHLOROPHYLL B-BINDING 2|photosystem II light harvesting complex gene 2.3|AT3G27690|-|protein-coding
AT2G22770	chr2:9684724-9686595	Mock	10uM 6BA 4 hour	OK	10.012	26.1207	1.38347	-5.37695	7.57602e-08	1.58578e-05	yes	NAI1|T30L20.3|T30L20_3|AT2G22770|-|protein-coding
AT1G17190	chr1:5875349-5876545	Mock	10uM 6BA 4 hour	OK	25.2876	65.727	1.37806	-5.9322	2.98897e-09	8.86554e-07	yes	GSTU26|ATGSTU26|F20D23.11|F20D23_11|glutathione S-transferase tau 26|AT1G17190|-|protein-coding
AT1G14640	chr1:5023655-5025955	Mock	10uM 6BA 4 hour	OK	9.17429	23.7161	1.3702	-5.8561	4.73854e-09	1.33187e-06	yes	AT1G14640|T5E21.18|T5E21_18|AT1G14640|-|protein-coding
AT1G21120	chr1:7395227-7396773	Mock	10uM 6BA 4 hour	OK	32.428	83.4566	1.36379	-6.22626	4.7769e-10	1.70883e-07	yes	IGMT2|T22I11.5|T22I11_5|indole glucosinolate O-methyltransferase 2|AT1G21120|-|protein-coding
AT3G14550	chr3:4884565-4885982	Mock	10uM 6BA 4 hour	OK	3.13417	8.01568	1.35474	-3.42482	0.000615207	0.0323931	yes	GGPS3|geranylgeranyl pyrophosphate synthase 3|AT3G14550|-|protein-coding
AT5G45950	chr5:18634078-18636699	Mock	10uM 6BA 4 hour	OK	5.15673	13.1803	1.35385	-4.22748	2.36319e-05	0.00227068	yes	AT5G45950|K15I22.15|K15I22_15|AT5G45950|-|protein-coding
AT5G16080	chr5:5252314-5253618	Mock	10uM 6BA 4 hour	OK	4.21573	10.7695	1.35309	-3.84691	0.000119619	0.00892606	yes	CXE17|AtCXE17|F1N13.220|F1N13_220|carboxyesterase 17|AT5G16080|-|protein-coding
AT2G04100	chr2:1376889-1379130	Mock	10uM 6BA 4 hour	OK	8.63342	22.0251	1.35114	-5.33952	9.31927e-08	1.87099e-05	yes	AT2G04100|F3L12.7|F3L12_7|AT2G04100|-|protein-coding
AT2G37970	chr2:15890971-15893639	Mock	10uM 6BA 4 hour	OK	51.7557	131.807	1.34864	-5.88346	4.01766e-09	1.15679e-06	yes	SOUL-1|AtHBP2|HBP2|T8P21.12|T8P21_12|haem-binding protein 2|AT2G37970|-|protein-coding
AT3G06070	chr3:1831056-1831923	Mock	10uM 6BA 4 hour	OK	15.2493	38.5137	1.33663	-4.7441	2.09437e-06	0.000285497	yes	AT3G06070|F24F17.5|F24F17_5|AT3G06070|-|protein-coding
AT3G49120	chr3:18207650-18210132	Mock	10uM 6BA 4 hour	OK	213.609	539.188	1.33581	-5.53351	3.13889e-08	7.2656e-06	yes	PRXCB|ARABIDOPSIS THALIANA PEROXIDASE CB|ATPCB|ATPERX34|F2K15.3|PEROXIDASE 34|PERX34|PRX34|peroxidase CB|AT3G49120|-|protein-coding
AT4G36610	chr4:17265389-17267314	Mock	10uM 6BA 4 hour	OK	3.75047	9.42965	1.33014	-3.39077	0.000696978	0.0359294	yes	AT4G36610|AP22.94|AP22_94|AT4G36610|-|protein-coding
AT3G47380	chr3:17457794-17458570	Mock	10uM 6BA 4 hour	OK	5.98635	15.0487	1.32989	-3.32906	0.000871402	0.0424377	yes	AT3G47380|-|AT3G47380|-|protein-coding
AT1G01030	chr1:11648-13714	Mock	10uM 6BA 4 hour	OK	5.45409	13.6685	1.32545	-4.84004	1.2981e-06	0.00018872	yes	NGA3|NGATHA3|T25K16.3|T25K16_3|AT1G01030|-|protein-coding
AT1G04250	chr1:1136257-1138613	Mock	10uM 6BA 4 hour	OK	41.4486	102.661	1.3085	-6.14506	7.99351e-10	2.68078e-07	yes	AXR3|AUXIN RESISTANT 3|AtIAA17|F19P19.31|F19P19_31|IAA17|indole-3-acetic acid inducible 17|AT1G04250|-|protein-coding
AT3G61640	chr3:22810040-22810747	Mock	10uM 6BA 4 hour	OK	69.3738	171.516	1.30588	-5.90257	3.57877e-09	1.05093e-06	yes	AGP20|Arabinogalactan protein 20|AtAGP20|arabinogalactan protein 20|AT3G61640|-|protein-coding
AT1G70850	chr1:26714865-26716829	Mock	10uM 6BA 4 hour	OK	74.0967	182.558	1.30087	-6.21932	4.99323e-10	1.76482e-07	yes	MLP34|F15H11.10|F15H11_10|MLP-like protein 34|AT1G70850|-|protein-coding
AT1G10585	chr1:3493939-3495144	Mock	10uM 6BA 4 hour	OK	35.0192	85.5523	1.28866	-5.51312	3.52522e-08	8.06496e-06	yes	AT1G10585|-|AT1G10585|-|protein-coding
AT2G47880	chr2:19605039-19605671	Mock	10uM 6BA 4 hour	OK	8.99608	21.9082	1.2841	-3.33138	0.000864153	0.042224	yes	AT2G47880|T9J23.13|AT2G47880|-|protein-coding
AT4G37410	chr4:17590768-17592920	Mock	10uM 6BA 4 hour	OK	70.7437	171.906	1.28095	-6.02561	1.68474e-09	5.37524e-07	yes	CYP81F4|''cytochrome P450|F6G17.60|F6G17_60|cytochrome P450|family 81|polypeptide 4|polypeptide 4''|subfamily F|AT4G37410|-|protein-coding
AT1G21520	chr1:7534153-7534789	Mock	10uM 6BA 4 hour	OK	13.551	32.828	1.27653	-3.9138	9.08547e-05	0.00711233	yes	AT1G21520|F24J8.16|F24J8_16|AT1G21520|-|protein-coding
AT5G24140	chr5:8164346-8167673	Mock	10uM 6BA 4 hour	OK	4.52782	10.9535	1.2745	-4.22723	2.36589e-05	0.00227068	yes	SQP2|MLE8.6|MLE8_6|squalene monooxygenase 2|AT5G24140|-|protein-coding
AT4G19230	chr4:10521378-10523961	Mock	10uM 6BA 4 hour	OK	24.1303	57.8542	1.26158	-5.96563	2.43691e-09	7.37634e-07	yes	CYP707A1|''cytochrome P450|T18B16.200|T18B16_200|cytochrome P450|family 707|polypeptide 1|polypeptide 1''|subfamily A|AT4G19230|-|protein-coding
AT1G18400	chr1:6331397-6333743	Mock	10uM 6BA 4 hour	OK	8.51823	20.3918	1.25936	-4.1183	3.81677e-05	0.00342378	yes	BEE1|BR enhanced expression 1|F15H18.11|F15H18_11|AT1G18400|-|protein-coding
AT1G69530	chr1:26141835-26143500	Mock	10uM 6BA 4 hour	OK	51.7779	123.898	1.25875	-5.75889	8.46707e-09	2.2614e-06	yes	EXPA1|AT-EXP1|ATEXP1|ATEXPA1|ATHEXP ALPHA 1.2|EXP1|EXPANSIN 1|F10D13.18|F10D13_18|expansin A1|AT1G69530|-|protein-coding
AT1G72610	chr1:27338124-27340328	Mock	10uM 6BA 4 hour	OK	391.352	935.451	1.25719	-4.90377	9.40146e-07	0.000143021	yes	GER1|A. THALIANA GERMIN-LIKE PROTEIN 1|ATGER1|F28P22.20|F28P22_20|GERMIN-LIKE PROTEIN 1|GLP1|germin-like protein 1|AT1G72610|-|protein-coding
AT5G24110	chr5:8153114-8154709	Mock	10uM 6BA 4 hour	OK	17.5378	41.9019	1.25655	-5.28921	1.22845e-07	2.35419e-05	yes	WRKY30|ARABIDOPSIS THALIANA WRKY DNA-BINDING PROTEIN 30|ATWRKY30|MLE8.3|MLE8_3|WRKY DNA-binding protein 30|AT5G24110|-|protein-coding
AT5G21482	chr5:7226726-7230210	Mock	10uM 6BA 4 hour	OK	3.78148	9.00307	1.25146	-3.97622	7.0018e-05	0.00567694	yes	CKX7|ARABIDOPSIS THALIANA CYTOKININ OXIDASE 5|ATCKX5|cytokinin oxidase 7|AT5G21482|-|protein-coding
AT1G12420	chr1:4226361-4229138	Mock	10uM 6BA 4 hour	OK	6.32473	14.9766	1.24364	-4.64337	3.42778e-06	0.000437932	yes	ACR8|ACT domain repeat 8|F5O11.14|F5O11_14|AT1G12420|-|protein-coding
AT1G24020	chr1:8500399-8502065	Mock	10uM 6BA 4 hour	OK	10.1366	23.9871	1.24269	-3.58527	0.000336733	0.0199957	yes	MLP423|MLP-like protein 423|T23E23.28|T23E23_28|AT1G24020|-|protein-coding
AT1G71000	chr1:26769335-26770111	Mock	10uM 6BA 4 hour	OK	20.1714	47.6736	1.24088	-3.78337	0.00015472	0.0110028	yes	AT1G71000|F15H11.19|F15H11_19|AT1G71000|-|protein-coding
AT3G10960	chr3:3424812-3426997	Mock	10uM 6BA 4 hour	OK	7.30452	17.2546	1.24012	-5.07345	3.90672e-07	6.62627e-05	yes	AZG1|ATAZG1|AZA-guanine resistant1|AT3G10960|-|protein-coding
AT5G63450	chr5:25408894-25410573	Mock	10uM 6BA 4 hour	OK	3.67747	8.66233	1.23604	-3.72487	0.000195417	0.0132382	yes	CYP94B1|''cytochrome P450|MLE2.8|MLE2_8|cytochrome P450|family 94|polypeptide 1|polypeptide 1''|subfamily B|AT5G63450|-|protein-coding
AT3G18773	chr3:6465824-6467175	Mock	10uM 6BA 4 hour	OK	5.04424	11.8088	1.22716	-3.77618	0.00015925	0.0112035	yes	AT3G18773|MVE11.14|AT3G18773|-|protein-coding
AT5G12110	chr5:3914467-3915968	Mock	10uM 6BA 4 hour	OK	26.5814	62.1623	1.22562	-5.3203	1.03597e-07	2.03149e-05	yes	AT5G12110|MXC9.7|MXC9_7|AT5G12110|-|protein-coding
AT4G12520	chr4:7421055-7421738	Mock	10uM 6BA 4 hour	OK	21.6145	50.4327	1.22236	-4.54109	5.59653e-06	0.000659352	yes	AT4G12520|T1P17.110|AT4G12520|-|protein-coding
AT2G29500	chr2:12633090-12633805	Mock	10uM 6BA 4 hour	OK	234.723	541.395	1.20572	-5.51667	3.45475e-08	7.93451e-06	yes	AT2G29500|F16P2.12|F16P2_12|AT2G29500|-|protein-coding
AT1G32540	chr1:11767503-11769898	Mock	10uM 6BA 4 hour	OK	12.959	29.5658	1.18997	-3.57868	0.000345333	0.0203833	yes	LOL1|T9G5.1|T9G5_1|lsd one like 1|AT1G32540|-|protein-coding
AT4G25200	chr4:12917016-12918053	Mock	10uM 6BA 4 hour	OK	146.926	334.073	1.18507	-5.60576	2.07345e-08	4.91509e-06	yes	HSP23.6-MITO|ATHSP23.6-MITO|F24A6.40|F24A6_40|SMALL HEAT SHOCK PROTEIN 23.6|mitochondrion-localized small heat shock protein 23.6|AT4G25200|-|protein-coding
AT2G18300	chr2:7952441-7954739	Mock	10uM 6BA 4 hour	OK	6.21245	14.0427	1.17659	-3.30213	0.000959524	0.0459679	yes	HBI1|HOMOLOG OF BEE2 INTERACTING WITH IBH 1|T30D6.19|T30D6_19|AT2G18300|-|protein-coding
AT1G49660	chr1:18378696-18379799	Mock	10uM 6BA 4 hour	OK	45.3051	102.235	1.17415	-5.53205	3.1651e-08	7.29767e-06	yes	CXE5|AtCXE5|F14J22.11|F14J22_11|carboxyesterase 5|AT1G49660|-|protein-coding
AT4G28940	chr4:14274340-14277095	Mock	10uM 6BA 4 hour	OK	4.81616	10.8459	1.17119	-3.4633	0.000533593	0.0289213	yes	AT4G28940|F25O24.60|F25O24_60|AT4G28940|-|protein-coding
AT3G19400	chr3:6725467-6727000	Mock	10uM 6BA 4 hour	OK	5.70572	12.8086	1.16663	-3.62344	0.000290713	0.0180213	yes	AT3G19400|-|AT3G19400|-|protein-coding
AT4G28703	chr4:14166268-14166928	Mock	10uM 6BA 4 hour	OK	20.8646	46.7822	1.1649	-3.81189	0.000137906	0.0100122	yes	AT4G28703|-|AT4G28703|-|protein-coding
AT1G76250	chr1:28606449-28609128	Mock	10uM 6BA 4 hour	OK	4.0335	9.03685	1.16379	-3.52774	0.000419128	0.0238104	yes	AT1G76250|T23E18.18|T23E18_18|AT1G76250|-|protein-coding
AT2G18190	chr2:7914304-7915872	Mock	10uM 6BA 4 hour	OK	5.60194	12.5408	1.16264	-3.83202	0.000127097	0.00934197	yes	AT2G18190|F8D23.3|F8D23_3|AT2G18190|-|protein-coding
AT1G18140	chr1:6238843-6241436	Mock	10uM 6BA 4 hour	OK	3.34994	7.49832	1.16243	-3.57507	0.000350138	0.0206257	yes	LAC1|ATLAC1|T10F20.14|laccase 1|AT1G18140|-|protein-coding
AT5G02780	chr5:630875-632683	Mock	10uM 6BA 4 hour	OK	11.271	25.2282	1.16242	-3.57905	0.000344849	0.0203824	yes	GSTL1|F9G14.90|F9G14_90|glutathione transferase lambda 1|AT5G02780|-|protein-coding
AT5G59240	chr5:23902464-23903733	Mock	10uM 6BA 4 hour	OK	7.44921	16.6602	1.16125	-3.32014	0.000899737	0.0437094	yes	AT5G59240|MNC17.7|MNC17_7|AT5G59240|-|protein-coding
AT3G27200	chr3:10043521-10044373	Mock	10uM 6BA 4 hour	OK	8.52308	19.0532	1.16058	-3.31074	0.000930493	0.0449079	yes	AT3G27200|-|AT3G27200|-|protein-coding
AT3G29575	chr3:11382213-11384004	Mock	10uM 6BA 4 hour	OK	10.9288	24.4122	1.15947	-3.64067	0.000271932	0.0170988	yes	AFP3|ABI five binding protein 3|AT3G29575|-|protein-coding
AT5G04770	chr5:1379067-1382419	Mock	10uM 6BA 4 hour	OK	8.59211	19.1877	1.1591	-4.75855	1.94985e-06	0.000267029	yes	CAT6|ARABIDOPSIS THALIANA CATIONIC AMINO ACID TRANSPORTER 6|ATCAT6|MUK11.10|cationic amino acid transporter 6|AT5G04770|-|protein-coding
AT4G33770	chr4:16193421-16196428	Mock	10uM 6BA 4 hour	OK	5.9611	13.2856	1.15621	-3.72175	0.000197843	0.0133415	yes	AT4G33770|3|4-trisphosphate 5/6 kinase 2|ITPK2|T16L1.260|T16L1_260|inositol 1|AT4G33770|-|protein-coding
AT5G13580	chr5:4370691-4373201	Mock	10uM 6BA 4 hour	OK	3.06641	6.82168	1.15358	-3.7763	0.000159175	0.0112035	yes	ABCG6|ATP-binding cassette G6|T6I14.7|AT5G13580|-|protein-coding
AT3G11720	chr3:3705864-3708721	Mock	10uM 6BA 4 hour	OK	11.0862	24.391	1.13759	-4.12158	3.76276e-05	0.00338562	yes	AT3G11720|T19F11.12|AT3G11720|-|protein-coding
AT5G48570	chr5:19690541-19693845	Mock	10uM 6BA 4 hour	OK	27.712	60.9022	1.13599	-5.36726	7.99431e-08	1.64988e-05	yes	AT5G48570|ATFKBP65|FKBP65|K15N18.12|K15N18_12|ROF2|AT5G48570|-|protein-coding
AT5G64770	chr5:25897366-25898124	Mock	10uM 6BA 4 hour	OK	105.595	231.61	1.13315	-5.34078	9.25473e-08	1.87075e-05	yes	RGF9|CLE-like 9|CLEL 9|GLV2|GOLVEN 2|MVP7.10|MVP7_10|root meristem growth factor 9|AT5G64770|-|protein-coding
AT5G23830	chr5:8033737-8034930	Mock	10uM 6BA 4 hour	OK	22.0663	48.3139	1.13059	-4.41509	1.00968e-05	0.0011098	yes	AT5G23830|MRO11.13|MRO11_13|AT5G23830|-|protein-coding
AT3G46230	chr3:16979047-16984841	Mock	10uM 6BA 4 hour	OK	54.0333	117.761	1.12395	-4.33399	1.46431e-05	0.00152436	yes	HSP17.4|ARABIDOPSIS THALIANA HEAT SHOCK PROTEIN 17.4|ATHSP17.4|SMALL HEAT-SHOCK PROTEIN 17.4|heat shock protein 17.4|AT3G46230|-|protein-coding
AT1G75770	chr1:28449989-28451108	Mock	10uM 6BA 4 hour	OK	16.9079	36.74	1.11965	-4.22612	2.37752e-05	0.00227813	yes	AT1G75770|F10A5.4|F10A5_4|AT1G75770|-|protein-coding
AT1G31710	chr1:11349839-11355486	Mock	10uM 6BA 4 hour	OK	12.4851	27.0997	1.11806	-5.04036	4.64649e-07	7.7039e-05	yes	AT1G31710|F27M3.9|F27M3_9|AT1G31710|-|protein-coding
AT5G40730	chr5:16301074-16301520	Mock	10uM 6BA 4 hour	OK	124.408	269.666	1.11609	-5.07241	3.92819e-07	6.64359e-05	yes	AGP24|ARABIDOPSIS THALIANA ARABINOGALACTAN PROTEIN 24|ATAGP24|MNF13.250|MNF13_250|arabinogalactan protein 24|AT5G40730|-|protein-coding
AT2G28210	chr2:12029996-12032420	Mock	10uM 6BA 4 hour	OK	10.1508	21.9577	1.11314	-3.27687	0.00104966	0.0492499	yes	ACA2|ATACA2|T3B23.12|T3B23_12|alpha carbonic anhydrase 2|AT2G28210|-|protein-coding
AT4G35160	chr4:16730759-16732811	Mock	10uM 6BA 4 hour	OK	30.5612	65.8476	1.10743	-5.18953	2.10822e-07	3.79384e-05	yes	AT4G35160|T12J5.30|T12J5_30|AT4G35160|-|protein-coding
AT5G40390	chr5:16161514-16165357	Mock	10uM 6BA 4 hour	OK	5.43613	11.6815	1.10358	-4.46675	7.94167e-06	0.000896285	yes	SIP1|MPO12.100|MPO12_100|RS5|raffinose synthase 5|seed imbibition 1-like|AT5G40390|-|protein-coding
AT3G15950	chr3:5397568-5402652	Mock	10uM 6BA 4 hour	OK	93.7283	201.389	1.10343	-4.93308	8.09414e-07	0.000126057	yes	NAI2|-|AT3G15950|-|protein-coding
AT4G16980	chr4:9556977-9557812	Mock	10uM 6BA 4 hour	OK	37.7315	80.6861	1.09655	-4.83259	1.3477e-06	0.000194019	yes	AT4G16980|DL4520C|FCAALL.321|AT4G16980|-|protein-coding
AT2G07050	chr2:2924446-2930672	Mock	10uM 6BA 4 hour	OK	22.564	48.015	1.08947	-5.23396	1.65914e-07	3.07958e-05	yes	CAS1|CYCLOARTENOL SYNTHASE 1|T4E14.16|T4E14_16|cycloartenol synthase 1|AT2G07050|-|protein-coding
AT4G28350	chr4:14026576-14028622	Mock	10uM 6BA 4 hour	OK	15.1268	32.0698	1.08411	-4.7869	1.69381e-06	0.000238609	yes	AT4G28350|F20O9.40|F20O9_40|L-type lectin receptor kinase VII.2|LecRK-VII.2|AT4G28350|-|protein-coding
AT1G62660	chr1:23199717-23203765	Mock	10uM 6BA 4 hour	OK	23.8039	50.4543	1.08378	-5.15497	2.53668e-07	4.44295e-05	yes	AT1G62660|F23N19.3|AT1G62660|-|protein-coding
AT2G43535	chr2:18070972-18071676	Mock	10uM 6BA 4 hour	OK	70.5631	149.542	1.08357	-4.84177	1.28687e-06	0.000188481	yes	AT2G43535|-|AT2G43535|-|protein-coding
AT2G40230	chr2:16803091-16804741	Mock	10uM 6BA 4 hour	OK	5.33383	11.2954	1.08249	-3.67522	0.000237646	0.0154653	yes	AT2G40230|T7M7.11|T7M7_11|AT2G40230|-|protein-coding
AT4G12545	chr4:7434198-7434858	Mock	10uM 6BA 4 hour	OK	26.8958	56.6516	1.07474	-4.16257	3.1468e-05	0.00288865	yes	AT4G12545|-|AT4G12545|-|protein-coding
AT3G12860	chr3:4091569-4093921	Mock	10uM 6BA 4 hour	OK	8.21622	17.2125	1.06691	-4.09802	4.16707e-05	0.00368206	yes	AT3G12860|-|AT3G12860|-|protein-coding
AT1G21050	chr1:7366774-7367678	Mock	10uM 6BA 4 hour	OK	44.935	93.764	1.06119	-4.857	1.19177e-06	0.000177189	yes	AT1G21050|T22I11.13|T22I11_13|AT1G21050|-|protein-coding
AT4G20390	chr4:11007034-11008066	Mock	10uM 6BA 4 hour	OK	17.4349	36.2548	1.0562	-3.93359	8.3688e-05	0.00665725	yes	AT4G20390|CASP-like protein 1B2|CASPL1B2|F9F13.40|F9F13_40|AT4G20390|-|protein-coding
AT5G16010	chr5:5227923-5229116	Mock	10uM 6BA 4 hour	OK	48.0287	99.8629	1.05605	-4.95078	7.39157e-07	0.000116312	yes	AT5G16010|F1N13.150|F1N13_150|AT5G16010|-|protein-coding
AT1G30040	chr1:10537647-10539831	Mock	10uM 6BA 4 hour	OK	9.22385	19.1449	1.05351	-3.64444	0.000267976	0.0168988	yes	GA2OX2|ATGA2OX2|GIBBERELLIN 2-OXIDASE 2|T1P2.6|T1P2_6|gibberellin 2-oxidase|AT1G30040|-|protein-coding
AT2G05100	chr2:1823239-1824425	Mock	10uM 6BA 4 hour	OK	238.29	494.097	1.05208	-4.57744	4.70691e-06	0.000569314	yes	LHCB2.1|F15L11.2|F15L11_2|LHCB2|LIGHT-HARVESTING CHLOROPHYLL B-BINDING 2|photosystem II light harvesting complex gene 2.1|AT2G05100|-|protein-coding
AT2G39700	chr2:16543831-16545584	Mock	10uM 6BA 4 hour	OK	38.1584	78.6475	1.0434	-4.96437	6.89248e-07	0.000110474	yes	EXPA4|ATEXP4|ATEXPA4|ATHEXP ALPHA 1.6|F17A14.7|F17A14_7|expansin A4|AT2G39700|-|protein-coding
AT3G22850	chr3:8089002-8090470	Mock	10uM 6BA 4 hour	OK	275.194	566.726	1.0422	-4.65922	3.17415e-06	0.000410865	yes	AT3G22850|-|AT3G22850|-|protein-coding
AT3G50700	chr3:18840410-18842950	Mock	10uM 6BA 4 hour	OK	13.3064	27.2022	1.03161	-4.62956	3.66437e-06	0.000461842	yes	IDD2|AtIDD2|indeterminate(ID)-domain 2|AT3G50700|-|protein-coding
AT1G04240	chr1:1128187-1129551	Mock	10uM 6BA 4 hour	OK	8.96388	18.2155	1.02297	-3.58346	0.000339067	0.0200938	yes	SHY2|F19P19.32|F19P19_32|IAA3|SHORT HYPOCOTYL 2|indole-3-acetic acid inducible 3|AT1G04240|-|protein-coding
AT1G07400	chr1:2274942-2275758	Mock	10uM 6BA 4 hour	OK	69.2404	140.154	1.01733	-4.7362	2.1776e-06	0.000296159	yes	AT1G07400|F22G5.25|F22G5_25|AT1G07400|-|protein-coding
AT1G12950	chr1:4419769-4422638	Mock	10uM 6BA 4 hour	OK	4.71321	9.53139	1.01598	-3.4167	0.000633855	0.0331385	yes	RSH2|F13K23.21|F13K23_21|RELA/SPOT homolog 2|RHS3|ROOT HAIR SPECIFIC 3|root hair specific 2|AT1G12950|-|protein-coding
AT2G31570	chr2:13436556-13439881	Mock	10uM 6BA 4 hour	OK	262.4	528.52	1.01019	-4.62689	3.712e-06	0.000464301	yes	GPX2|ATGPX2|GLUTATHIONE PEROXIDASE|T9H9.9|T9H9_9|glutathione peroxidase 2|AT2G31570|-|protein-coding
AT2G10940	chr2:4310411-4312103	Mock	10uM 6BA 4 hour	OK	140.027	281.811	1.00902	-4.59636	4.29946e-06	0.0005276	yes	AT2G10940|F15K19.1|F15K19_1|AT2G10940|-|protein-coding
AT1G21850	chr1:7667802-7670530	Mock	10uM 6BA 4 hour	OK	10.9322	22.0006	1.00895	-4.13731	3.51397e-05	0.00318117	yes	sks8|SKU5 similar 8|T26F17.6|T26F17_6|AT1G21850|-|protein-coding
AT5G03610	chr5:915464-918485	Mock	10uM 6BA 4 hour	OK	83.4596	167.928	1.00869	-4.76367	1.90104e-06	0.000261978	yes	AT5G03610|F17C15.30|F17C15_30|AT5G03610|-|protein-coding
AT3G15810	chr3:5347821-5349288	Mock	10uM 6BA 4 hour	OK	18.0338	36.2184	1.00602	-4.07471	4.60724e-05	0.00402281	yes	AT3G15810|-|AT3G15810|-|protein-coding
AT1G13740	chr1:4713673-4718235	Mock	10uM 6BA 4 hour	OK	9.52447	19.1184	1.00525	-3.60913	0.00030723	0.0187531	yes	AFP2|ABI five binding protein 2|F21F23.17|F21F23_17|AT1G13740|-|protein-coding
AT1G54050	chr1:20179421-20180281	Mock	10uM 6BA 4 hour	OK	18.6268	37.3751	1.0047	-3.51118	0.000446116	0.025102	yes	AT1G54050|F15I1.13|F15I1_13|AT1G54050|-|protein-coding
AT5G18270	chr5:6040918-6042938	Mock	10uM 6BA 4 hour	OK	15.884	31.859	1.00413	-4.27756	1.88949e-05	0.00190319	yes	ANAC087|Arabidopsis NAC domain containing protein 87|MRG7.23|MRG7_23|AT5G18270|-|protein-coding
AT3G46700	chr3:17200300-17201889	Mock	10uM 6BA 4 hour	OK	13.2259	26.4852	1.00182	-4.23336	2.30227e-05	0.00222409	yes	AT3G46700|-|AT3G46700|-|protein-coding
AT4G37070	chr4:17464784-17467109	Mock	10uM 6BA 4 hour	OK	9.86849	19.6732	0.99533	-3.65395	0.000258239	0.0164784	yes	PLP1|AP22.83|AP22_83|AtPLAIVA|PLA IVA|phospholipase A IVA|AT4G37070|-|protein-coding
AT5G63380	chr5:25387410-25390063	Mock	10uM 6BA 4 hour	OK	7.57129	15.0514	0.991283	-3.89051	0.000100035	0.00773862	yes	AT5G63380|K9H21.11|K9H21_11|AT5G63380|-|protein-coding
AT3G27060	chr3:9979865-9981295	Mock	10uM 6BA 4 hour	OK	28.3181	56.2829	0.990971	-4.57038	4.86843e-06	0.000582878	yes	TSO2|ATTSO2|TSO MEANING 'UGLY' IN CHINESE 2|AT3G27060|-|protein-coding
AT5G12030	chr5:3884106-3884737	Mock	10uM 6BA 4 hour	OK	87.1889	173.059	0.989047	-4.47094	7.78762e-06	0.000882273	yes	HSP17.6A|AT-HSP17.6A|F14F18.200|F14F18_200|HEAT SHOCK PROTEIN 17.6|HSP17.6|heat shock protein 17.6A|AT5G12030|-|protein-coding
AT2G20800	chr2:8953251-8955761	Mock	10uM 6BA 4 hour	OK	22.2761	44.1777	0.987821	-4.48681	7.22963e-06	0.0008286	yes	NDB4|F5H14.23|F5H14_23|NAD(P)H dehydrogenase B4|AT2G20800|-|protein-coding
AT2G23540	chr2:10024345-10026233	Mock	10uM 6BA 4 hour	OK	12.4621	24.6057	0.981446	-3.95498	7.65424e-05	0.0061552	yes	AT2G23540|F26B6.19|F26B6_19|AT2G23540|-|protein-coding
AT5G46890	chr5:19036295-19036916	Mock	10uM 6BA 4 hour	OK	83.3679	164.561	0.981059	-4.5476	5.42604e-06	0.000641827	yes	AT5G46890|MQD22.2|MQD22_2|AT5G46890|-|protein-coding
AT3G15850	chr3:5359008-5361185	Mock	10uM 6BA 4 hour	OK	36.4301	71.6457	0.97575	-4.62866	3.68036e-06	0.000462199	yes	FAD5|ADS3|AtADS3|FADB|FATTY ACID DESATURASE B|JB67|fatty acid desaturase 5|AT3G15850|-|protein-coding
AT3G25770	chr3:9406872-9407955	Mock	10uM 6BA 4 hour	OK	388.815	762.637	0.971914	-4.22421	2.39784e-05	0.00229388	yes	AOC2|allene oxide cyclase 2|AT3G25770|-|protein-coding
AT1G53540	chr1:19980461-19981109	Mock	10uM 6BA 4 hour	OK	39.7572	77.903	0.970462	-4.00607	6.17376e-05	0.00513972	yes	AT1G53540|F22G10.20|AT1G53540|-|protein-coding
AT3G13610	chr3:4449373-4452624	Mock	10uM 6BA 4 hour	OK	23.2749	45.3929	0.963693	-4.09349	4.24924e-05	0.00373787	yes	AT3G13610|F6'H1|AT3G13610|-|protein-coding
AT3G10912	chr3:3412910-3414019	Mock	10uM 6BA 4 hour	OK	9.8401	19.1472	0.960388	-3.38769	0.00070485	0.0362402	yes	NA
AT1G21110	chr1:7389980-7391553	Mock	10uM 6BA 4 hour	OK	44.6505	86.7142	0.957591	-4.40599	1.053e-05	0.00114886	yes	IGMT3|T22I11.6|T22I11_6|indole glucosinolate O-methyltransferase 3|AT1G21110|-|protein-coding
AT1G19020	chr1:6568072-6568597	Mock	10uM 6BA 4 hour	OK	571.78	1110.32	0.957439	-4.35654	1.32137e-05	0.00139774	yes	AT1G19020|F14D16.17|F14D16_17|AT1G19020|-|protein-coding
AT3G29250	chr3:11193658-11194993	Mock	10uM 6BA 4 hour	OK	194.219	374.476	0.94719	-4.39435	1.11103e-05	0.00120327	yes	SDR4|AtSDR4|short-chain dehydrogenase reductase 4|AT3G29250|-|protein-coding
AT5G12020	chr5:3882236-3882938	Mock	10uM 6BA 4 hour	OK	71.4464	136.556	0.934556	-4.23765	2.25872e-05	0.00218918	yes	HSP17.6II|17.6 kDa class II heat shock protein|F14F18.190|F14F18_190|AT5G12020|-|protein-coding
AT3G04300	chr3:1140192-1141030	Mock	10uM 6BA 4 hour	OK	18.8919	36.0511	0.932274	-3.36982	0.000752174	0.0382404	yes	AT3G04300|T6K12.8|T6K12_8|AT3G04300|-|protein-coding
AT5G19290	chr5:6494054-6495284	Mock	10uM 6BA 4 hour	OK	30.3042	57.7476	0.930245	-4.30153	1.69619e-05	0.00172915	yes	AT5G19290|F7K24.40|F7K24_40|AT5G19290|-|protein-coding
AT5G54970	chr5:22313209-22313764	Mock	10uM 6BA 4 hour	OK	37.6439	71.5894	0.927329	-3.61122	0.000304756	0.01866	yes	AT5G54970|MBG8.24|MBG8_24|AT5G54970|-|protein-coding
AT3G16770	chr3:5705661-5707023	Mock	10uM 6BA 4 hour	OK	70.9551	134.802	0.925868	-4.45975	8.20546e-06	0.000920774	yes	EBP|ATEBP|ERF72|ETHYLENE RESPONSE FACTOR 72|MGL6.1|RAP2.3|RELATED TO AP2 3|ethylene-responsive element binding protein|AT3G16770|-|protein-coding
AT3G27880	chr3:10338211-10339436	Mock	10uM 6BA 4 hour	OK	33.5201	63.3997	0.919449	-4.23517	2.28382e-05	0.00220987	yes	AT3G27880|-|AT3G27880|-|protein-coding
AT2G03230	chr2:972916-973375	Mock	10uM 6BA 4 hour	OK	51.2415	96.6859	0.915994	-3.51012	0.000447906	0.025107	yes	AT2G03230|T18E12.10|T18E12_10|AT2G03230|-|protein-coding
AT3G53180	chr3:19706893-19711439	Mock	10uM 6BA 4 hour	OK	72.1331	136.065	0.915563	-4.17621	2.96407e-05	0.00273794	yes	NodGS|nodulin/glutamine synthase-like protein|AT3G53180|-|protein-coding
AT4G37400	chr4:17584050-17586360	Mock	10uM 6BA 4 hour	OK	15.7095	29.6128	0.914586	-4.02154	5.78195e-05	0.00486154	yes	CYP81F3|''cytochrome P450|F6G17.50|F6G17_50|cytochrome P450|family 81|polypeptide 3|polypeptide 3''|subfamily F|AT4G37400|-|protein-coding
AT1G59860	chr1:22031412-22032132	Mock	10uM 6BA 4 hour	OK	37.7659	71.077	0.9123	-3.89707	9.73653e-05	0.00756182	yes	AT1G59860|F23H11.18|F23H11_18|AT1G59860|-|protein-coding
AT2G22970	chr2:9774852-9778528	Mock	10uM 6BA 4 hour	OK	9.3949	17.6796	0.912138	-3.61241	0.00030336	0.0185938	yes	SCPL11|T20K9.19|serine carboxypeptidase-like 11|AT2G22970|-|protein-coding
AT3G52170	chr3:19346751-19349533	Mock	10uM 6BA 4 hour	OK	10.1384	18.989	0.905342	-3.8677	0.000109866	0.00833527	yes	AT3G52170|T25B15.1|AT3G52170|-|protein-coding
AT4G29270	chr4:14423661-14424882	Mock	10uM 6BA 4 hour	OK	18.8392	35.2299	0.90306	-3.59356	0.000326187	0.0195464	yes	AT4G29270|F17A13.90|F17A13_90|AT4G29270|-|protein-coding
AT3G16450	chr3:5588393-5590055	Mock	10uM 6BA 4 hour	OK	63.0242	117.713	0.901294	-4.0326	5.51637e-05	0.00467719	yes	JAL33|Jacalin-related lectin 33|T2O4.11|AT3G16450|-|protein-coding
AT5G60950	chr5:24526846-24528084	Mock	10uM 6BA 4 hour	OK	18.9469	35.3441	0.899511	-3.67105	0.000241554	0.0156725	yes	COBL5|COBRA-like protein 5 precursor|MSL3.7|MSL3_7|AT5G60950|-|protein-coding
AT1G33610	chr1:12188909-12190418	Mock	10uM 6BA 4 hour	OK	15.4541	28.7927	0.897711	-3.89841	9.68267e-05	0.0075299	yes	AT1G33610|T1E4.10|T1E4_10|AT1G33610|-|protein-coding
AT4G38080	chr4:17882963-17883612	Mock	10uM 6BA 4 hour	OK	113.294	210.916	0.896596	-4.26189	2.02709e-05	0.00200082	yes	AT4G38080|F20D10.200|F20D10_200|AT4G38080|-|protein-coding
AT3G49110	chr3:18200663-18203142	Mock	10uM 6BA 4 hour	OK	154.006	286.161	0.893842	-4.14258	3.43417e-05	0.0031137	yes	PRXCA|ATPCA|ATPRX33|F2K15.4|PEROXIDASE 33|PEROXIDASE CA|PRX33|peroxidase CA|AT3G49110|-|protein-coding
AT1G65390	chr1:24292477-24294631	Mock	10uM 6BA 4 hour	OK	26.9643	49.8162	0.885564	-3.91585	9.00852e-05	0.00706146	yes	PP2-A5|AT1G65400|ATPP2-A5|T8F5.18|T8F5_18|phloem protein 2 A5|AT1G65390|-|protein-coding
AT3G16400	chr3:5566085-5568545	Mock	10uM 6BA 4 hour	OK	105.531	194.159	0.87957	-4.09274	4.26305e-05	0.00374444	yes	NSP1|ATMLP-470|ATNSP1|MYROSINASE-BINDING PROTEIN-LIKE PROTEIN-470|NITRILE SPECIFIER PROTEIN 1|T2O4.9|nitrile specifier protein 1|AT3G16400|-|protein-coding
AT3G55010	chr3:20386618-20388806	Mock	10uM 6BA 4 hour	OK	21.8965	40.2816	0.879419	-3.8064	0.000141006	0.0101958	yes	PUR5|ATPURM|EMB2818|EMBRYO DEFECTIVE 2818|AT3G55010|-|protein-coding
AT3G16460	chr3:5592581-5595717	Mock	10uM 6BA 4 hour	OK	182.754	334.942	0.874009	-3.61928	0.000295423	0.0182018	yes	JAL34|T2O4.14|jacalin-related lectin 34|AT3G16460|-|protein-coding
AT4G22780	chr4:11968275-11971149	Mock	10uM 6BA 4 hour	OK	10.4304	19.1	0.872774	-3.69617	0.000218875	0.0144671	yes	ACR7|ACT domain repeat 7|T12H17.170|T12H17_170|AT4G22780|-|protein-coding
AT3G57020	chr3:21098314-21100360	Mock	10uM 6BA 4 hour	OK	21.1265	38.6696	0.872144	-3.74226	0.000182376	0.0125317	yes	AT3G57020|-|AT3G57020|-|protein-coding
AT1G32860	chr1:11907108-11908928	Mock	10uM 6BA 4 hour	OK	58.3882	106.865	0.872038	-4.15542	3.24684e-05	0.00297123	yes	AT1G32860|F9L11.6|F9L11_6|AT1G32860|-|protein-coding
AT5G39760	chr5:15911415-15912830	Mock	10uM 6BA 4 hour	OK	25.7043	46.7984	0.864448	-3.98571	6.72801e-05	0.00551556	yes	HB23|AtHB23|MKM21.8|MKM21_8|ZHD10|ZINC FINGER HOMEODOMAIN 10|homeobox protein 23|AT5G39760|-|protein-coding
AT4G27970	chr4:13918289-13920132	Mock	10uM 6BA 4 hour	OK	14.7977	26.9206	0.863343	-3.74584	0.000179789	0.0124263	yes	SLAH2|SLAC1 homologue 2|T13J8.80|T13J8_80|AT4G27970|-|protein-coding
AT3G11120	chr3:3481051-3481448	Mock	10uM 6BA 4 hour	OK	250.214	453.745	0.858721	-3.64498	0.000267413	0.0168988	yes	AT3G11120|F11B9.31|AT3G11120|-|protein-coding
AT5G60890	chr5:24494690-24496351	Mock	10uM 6BA 4 hour	OK	11.7012	21.1696	0.855332	-3.38299	0.000717004	0.0367371	yes	MYB34|ALTERED TRYPTOPHAN REGULATION 1|ATMYB34|ATR1|MSL3.10|MSL3_10|myb domain protein 34|AT5G60890|-|protein-coding
AT5G18170	chr5:6006038-6008472	Mock	10uM 6BA 4 hour	OK	46.3222	83.7685	0.854704	-4.13286	3.58284e-05	0.00323855	yes	GDH1|GLUTAMATE DECARBOXYLASE 1|GLUTAMATE DEHYDROGENASE 1|MRG7.13|MRG7_13|glutamate dehydrogenase 1|AT5G18170|-|protein-coding
AT2G37980	chr2:15894056-15897610	Mock	10uM 6BA 4 hour	OK	7.46896	13.4941	0.853348	-3.45438	0.00055155	0.0295957	yes	AT2G37980|T8P21.11|T8P21_11|AT2G37980|-|protein-coding
AT2G17500	chr2:7606756-7616342	Mock	10uM 6BA 4 hour	OK	64.9093	117.242	0.852989	-3.38377	0.000714973	0.0366649	yes	AT2G17500|MJB20.6|MJB20_6|PILS5|PIN-LIKES 5|AT2G17500|-|protein-coding
AT5G05850	chr5:1762404-1764678	Mock	10uM 6BA 4 hour	OK	13.0518	23.443	0.844906	-3.68269	0.000230785	0.0151021	yes	PIRL1|MJJ3.27|MJJ3_27|plant intracellular ras group-related LRR 1|AT5G05850|-|protein-coding
AT4G36930	chr4:17414126-17416294	Mock	10uM 6BA 4 hour	OK	39.0668	70.0805	0.843069	-4.0361	5.43463e-05	0.00462574	yes	SPT|AP22.25|AP22_25|SPATULA|AT4G36930|-|protein-coding
AT5G53500	chr5:21725440-21729300	Mock	10uM 6BA 4 hour	OK	9.53236	17.0298	0.837158	-3.79572	0.000147218	0.0105841	yes	AT5G53500|MNC6.4|MNC6_4|AT5G53500|-|protein-coding
AT5G21105	chr5:7172686-7177841	Mock	10uM 6BA 4 hour	OK	39.3662	70.052	0.831468	-3.60729	0.000309418	0.0188498	yes	AT5G21105|-|AT5G21105|-|protein-coding
AT5G59820	chr5:24102971-24103787	Mock	10uM 6BA 4 hour	OK	184.326	326.869	0.826449	-3.92347	8.72822e-05	0.00687828	yes	RHL41|AtZAT12|MMN10.11|MMN10_11|RESPONSIVE TO HIGH LIGHT 41|ZAT12|AT5G59820|-|protein-coding
AT3G26570	chr3:9756190-9758633	Mock	10uM 6BA 4 hour	OK	21.5892	38.2782	0.826216	-3.36264	0.000772007	0.0390469	yes	PHT2;1|ORF02|phosphate transporter 2;1|AT3G26570|-|protein-coding
AT4G37790	chr4:17768041-17769606	Mock	10uM 6BA 4 hour	OK	27.7597	49.1311	0.823644	-3.82607	0.000130205	0.00951158	yes	HAT22|HOMEOBOX PROTEIN|T28I19.70|T28I19_70|AT4G37790|-|protein-coding
AT1G71140	chr1:26824676-26826748	Mock	10uM 6BA 4 hour	OK	16.4665	29.1147	0.82221	-3.59586	0.000323318	0.0194602	yes	AT1G71140|F23N20.13|F23N20_13|AT1G71140|-|protein-coding
AT5G59450	chr5:23974667-23978399	Mock	10uM 6BA 4 hour	OK	31.4632	55.5668	0.820556	-3.76422	0.000167072	0.011698	yes	AT5G59450|F2O15.5|F2O15_5|AT5G59450|-|protein-coding
AT1G76790	chr1:28816640-28823673	Mock	10uM 6BA 4 hour	OK	40.8121	71.9764	0.818527	-3.8559	0.000115305	0.00864786	yes	IGMT5|F28O16.16|F28O16_16|indole glucosinolate O-methyltransferase 5|AT1G76790|-|protein-coding
AT5G62070	chr5:24929918-24932576	Mock	10uM 6BA 4 hour	OK	27.1934	47.5159	0.805153	-3.75114	0.000176031	0.0121951	yes	IQD23|IQ-domain 23|MTG10.10|MTG10_10|AT5G62070|-|protein-coding
AT3G20370	chr3:7105370-7107225	Mock	10uM 6BA 4 hour	OK	36.6761	64.0764	0.804953	-3.83742	0.000124334	0.00918499	yes	AT3G20370|-|AT3G20370|-|protein-coding
AT3G09270	chr3:2848288-2849289	Mock	10uM 6BA 4 hour	OK	68.5412	119.589	0.803039	-3.81506	0.00013615	0.00990905	yes	GSTU8|ATGSTU8|glutathione S-transferase TAU 8|AT3G09270|-|protein-coding
AT5G54550	chr5:22158400-22159560	Mock	10uM 6BA 4 hour	OK	43.3166	75.4817	0.801209	-3.80646	0.000140971	0.0101958	yes	AT5G54550|MRB17.5|MRB17_5|AT5G54550|-|protein-coding
AT5G56630	chr5:22923921-22926963	Mock	10uM 6BA 4 hour	OK	103.898	180.251	0.794846	-3.61672	0.000298361	0.0183445	yes	PFK7|MIK19.8|MIK19_8|phosphofructokinase 7|AT5G56630|-|protein-coding
AT3G22660	chr3:8016050-8017508	Mock	10uM 6BA 4 hour	OK	74.5998	129.414	0.794755	-3.83822	0.000123927	0.00916642	yes	AT3G22660|-|AT3G22660|-|protein-coding
AT4G01250	chr4:522603-524216	Mock	10uM 6BA 4 hour	OK	26.4984	45.8369	0.790602	-3.53478	0.000408109	0.0234325	yes	WRKY22|AtWRKY22|F2N1.6|F2N1_6|AT4G01250|-|protein-coding
AT4G34260	chr4:16398027-16401810	Mock	10uM 6BA 4 hour	OK	17.1927	29.703	0.788813	-3.75739	0.000171692	0.0119506	yes	FUC95A|ALTERED XYLOGLUCAN 8|AXY8|F10M10.30|F10M10_30|AT4G34260|-|protein-coding
AT2G23600	chr2:10042198-10043673	Mock	10uM 6BA 4 hour	OK	44.5158	76.6964	0.784841	-3.64031	0.000272306	0.0170988	yes	ACL|ACETONE-CYANOHYDRIN LYASE|ARABIDOPSIS METHYL ESTERASE 8|ARABIDOPSIS THALIANA METHYL ESTERASE 2|ATME8|ATMES2|F26B6.25|F26B6_25|ME8|MES2|METHYL ESTERASE 2|METHYL ESTERASE 8|acetone-cyanohydrin lyase|AT2G23600|-|protein-coding
AT3G09350	chr3:2871044-2873312	Mock	10uM 6BA 4 hour	OK	78.5943	134.948	0.779908	-3.66578	0.000246586	0.0158895	yes	Fes1A|-|AT3G09350|-|protein-coding
AT5G15350	chr5:4984958-4986239	Mock	10uM 6BA 4 hour	OK	51.3444	88.1349	0.779506	-3.60956	0.000306713	0.0187447	yes	ENODL17|AtENODL17|F8M21.240|F8M21_240|early nodulin-like protein 17|AT5G15350|-|protein-coding
AT5G02490	chr5:550034-552647	Mock	10uM 6BA 4 hour	OK	63.6353	109.199	0.779065	-3.66957	0.000242961	0.0157245	yes	Hsp70-2|AtHsp70-2|T22P11.80|T22P11_80|AT5G02490|-|protein-coding
AT3G23830	chr3:8606476-8608083	Mock	10uM 6BA 4 hour	OK	41.7337	71.6103	0.778954	-3.50137	0.000462874	0.0257019	yes	GRP4|AtGRP4|GR-RBP4|glycine-rich RNA-binding protein 4|AT3G23830|-|protein-coding
AT5G13330	chr5:4272059-4274660	Mock	10uM 6BA 4 hour	OK	65.0207	111.566	0.778931	-3.76653	0.000165531	0.0116039	yes	Rap2.6L|T22N19.2|related to AP2 6l|AT5G13330|-|protein-coding
AT4G28360	chr4:14029008-14031040	Mock	10uM 6BA 4 hour	OK	22.3563	38.3098	0.777035	-3.42032	0.00062548	0.0327877	yes	AT4G28360|F20O9.30|F20O9_30|AT4G28360|-|protein-coding
AT3G48110	chr3:17763000-17771146	Mock	10uM 6BA 4 hour	OK	15.0102	25.4737	0.763064	-3.6639	0.000248406	0.0159615	yes	EDD1|EDD|EMBRYO-DEFECTIVE-DEVELOPMENT 1|GLYCYL-TRNA SYNTHETASE|AT3G48110|-|protein-coding
AT3G25597	chr3:9305921-9306766	Mock	10uM 6BA 4 hour	OK	35.2718	59.6725	0.75855	-3.32907	0.00087138	0.0424377	yes	AT3G25597|-|AT3G25597|-|protein-coding
AT1G07135	chr1:2189927-2190659	Mock	10uM 6BA 4 hour	OK	94.051	159.024	0.757729	-3.53356	0.00041	0.0234726	yes	AT1G07135|-|AT1G07135|-|protein-coding
AT3G13790	chr3:4532910-4535867	Mock	10uM 6BA 4 hour	OK	117.969	199.439	0.757538	-3.47832	0.000504564	0.0275503	yes	ATBFRUCT1|ARABIDOPSIS THALIANA CELL WALL INVERTASE 1|ATCWINV1|AT3G13790|-|protein-coding
AT5G49480	chr5:20070742-20071638	Mock	10uM 6BA 4 hour	OK	472.218	797.893	0.756743	-3.312	0.000926314	0.0448161	yes	CP1|ATCP1|Ca2+-binding protein 1|K6M13.2|K6M13_2|AT5G49480|-|protein-coding
AT1G79470	chr1:29894597-29897166	Mock	10uM 6BA 4 hour	OK	13.9616	23.5563	0.754645	-3.34636	0.00081879	0.0405786	yes	AT1G79470|T8K14.11|T8K14_11|AT1G79470|-|protein-coding
AT4G15160	chr4:8646149-8647252	Mock	10uM 6BA 4 hour	OK	58.3944	98.4859	0.754088	-3.60951	0.000306774	0.0187447	yes	AT4G15160|DL3625W|FCAALL.211|AT4G15160|-|protein-coding
AT1G14620	chr1:5014752-5016604	Mock	10uM 6BA 4 hour	OK	41.0498	69.1869	0.753125	-3.42848	0.000606961	0.0320446	yes	DECOY|T5E21.12|T5E21_12|AT1G14620|-|protein-coding
AT1G02360	chr1:471989-473160	Mock	10uM 6BA 4 hour	OK	45.2622	76.1596	0.750719	-3.45884	0.000542506	0.0291634	yes	AT1G02360|T6A9.5|T6A9_5|AT1G02360|-|protein-coding
AT2G21790	chr2:9293269-9297842	Mock	10uM 6BA 4 hour	OK	18.3385	30.8462	0.750216	-3.60611	0.000310822	0.0188771	yes	RNR1|ATRNR1|CLS8|CRINKLY LEAVES 8|DPD2|R1|RIBONUCLEOTIDE REDUCTASE 1|RIBONUCLEOTIDE REDUCTASE LARGE SUBUNIT 1|defective in pollen organelle DNA degradation 2|ribonucleotide reductase 1|AT2G21790|-|protein-coding
AT4G34950	chr4:16642315-16644818	Mock	10uM 6BA 4 hour	OK	30.1824	50.738	0.749357	-3.51981	0.000431862	0.0243696	yes	AT4G34950|F11I11.190|F11I11_190|AT4G34950|-|protein-coding
AT1G50740	chr1:18807671-18809004	Mock	10uM 6BA 4 hour	OK	64.6713	108.63	0.748232	-3.49061	0.000481915	0.0266339	yes	AT1G50740|F4M15.3|F4M15_3|AT1G50740|-|protein-coding
AT2G38250	chr2:16018356-16019500	Mock	10uM 6BA 4 hour	OK	43.3356	72.7684	0.747759	-3.37355	0.000742061	0.037824	yes	AT2G38250|F16M14.18|F16M14_18|AT2G38250|-|protein-coding
AT3G16240	chr3:5505403-5508414	Mock	10uM 6BA 4 hour	OK	184.883	309.997	0.745642	-3.43331	0.000596261	0.0315361	yes	DELTA-TIP|AQP1|ATTIP2;1|DELTA-TIP1|TIP2;1|delta tonoplast integral protein|AT3G16240|-|protein-coding
AT4G16260	chr4:9200009-9201552	Mock	10uM 6BA 4 hour	OK	42.3532	70.8518	0.742334	-3.53579	0.000406558	0.0233662	yes	AT4G16260|DL4170C|FCAALL.386|AT4G16260|-|protein-coding
AT3G59900	chr3:22129725-22130464	Mock	10uM 6BA 4 hour	OK	127.753	213.637	0.741809	-3.59087	0.00032957	0.0196891	yes	ARGOS|AUXIN-REGULATED GENE INVOLVED IN ORGAN SIZE|AT3G59900|-|protein-coding
AT5G07030	chr5:2183359-2185972	Mock	10uM 6BA 4 hour	OK	14.5265	24.2775	0.740933	-3.29287	0.000991693	0.0471294	yes	AT5G07030|MOJ9.20|MOJ9_20|AT5G07030|-|protein-coding
AT4G12400	chr4:7338658-7341363	Mock	10uM 6BA 4 hour	OK	35.3816	59.0904	0.739922	-3.46081	0.000538549	0.02903	yes	Hop3|T1P17.2|AT4G12400|-|protein-coding
AT5G09530	chr5:2959733-2961271	Mock	10uM 6BA 4 hour	OK	41.122	68.4224	0.734558	-3.47924	0.000502834	0.0275058	yes	PELPK1|PRP10|Pro-Glu-Leu|Ile|Val-Pro-Lys 1|T5E8.2|proline-rich protein 10|AT5G09530|-|protein-coding
AT2G20490	chr2:8831715-8832916	Mock	10uM 6BA 4 hour	OK	147.755	245.585	0.733017	-3.31687	0.000910324	0.0441511	yes	NOP10|EDA27|EMBRYO SAC DEVELOPMENT ARREST 27|T13C7.8|T13C7_8|AT2G20490|-|protein-coding
AT3G18130	chr3:6210903-6212433	Mock	10uM 6BA 4 hour	OK	72.256	119.624	0.727317	-3.52518	0.0004232	0.0239956	yes	RACK1C_AT|RACK1C|receptor for activated C kinase 1C|AT3G18130|-|protein-coding
AT3G03920	chr3:1006841-1010480	Mock	10uM 6BA 4 hour	OK	143.769	237.898	0.726589	-3.50619	0.000454574	0.0253843	yes	AT3G03920|F20H23.3|F20H23_3|AT3G03920|-|protein-coding
AT4G29700	chr4:14543456-14545138	Mock	10uM 6BA 4 hour	OK	18.1408	30.0153	0.726455	-3.28882	0.00100607	0.0476973	yes	AT4G29700|T16L4.210|T16L4_210|AT4G29700|-|protein-coding
AT5G64230	chr5:25692452-25694053	Mock	10uM 6BA 4 hour	OK	37.2431	61.5177	0.724027	-3.4229	0.000619577	0.0325071	yes	AT5G64230|MSJ1.7|MSJ1_7|AT5G64230|-|protein-coding
AT3G03060	chr3:692055-695648	Mock	10uM 6BA 4 hour	OK	48.9191	80.595	0.720293	-3.48257	0.000496626	0.0272682	yes	AT3G03060|T17B22.25|T17B22_25|AT3G03060|-|protein-coding
AT3G29400	chr3:11297282-11299620	Mock	10uM 6BA 4 hour	OK	18.3046	30.0649	0.71587	-3.34022	0.000837122	0.0413136	yes	EXO70E1|ATEXO70E1|exocyst subunit exo70 family protein E1|AT3G29400|-|protein-coding
AT1G61800	chr1:22824439-22826774	Mock	10uM 6BA 4 hour	OK	86.8954	142.367	0.712259	-3.40348	0.000665343	0.0346008	yes	GPT2|ARABIDOPSIS GLUCOSE-6-PHOSPHATE/PHOSPHATE TRANSLOCATOR 2|ATGPT2|GLUCOSE6-PHOSPHATE/PHOSPHATE TRANSPORTER 2|T13M11.18|T13M11_18|glucose-6-phosphate/phosphate translocator 2|AT1G61800|-|protein-coding
AT4G34290	chr4:16410831-16412385	Mock	10uM 6BA 4 hour	OK	59.9087	97.8923	0.708431	-3.27405	0.00106016	0.0496634	yes	AT4G34290|F10M10.60|F10M10_60|AT4G34290|-|protein-coding
AT1G14200	chr1:4854383-4855200	Mock	10uM 6BA 4 hour	OK	66.6224	108.751	0.706948	-3.33317	0.000858639	0.0420591	yes	AT1G14200|F7A19.29|F7A19_29|AT1G14200|-|protein-coding
AT1G74310	chr1:27935297-27940190	Mock	10uM 6BA 4 hour	OK	27.7252	45.0259	0.699555	-3.29714	0.000976759	0.0465696	yes	HSP101|ATHSP101|F1O17.2|F1O17_2|HEAT SHOCK PROTEIN ATHSP101|HOT1|heat shock protein 101|AT1G74310|-|protein-coding
AT3G14310	chr3:4771901-4775119	Mock	10uM 6BA 4 hour	OK	82.6486	51.3968	-0.685313	3.36056	0.000777853	0.0391747	yes	PME3|ATPME3|OVERLY ZINC SENSITIVE 2|OZS2|pectin methylesterase 3|AT3G14310|-|protein-coding
AT4G26080	chr4:13219960-13222284	Mock	10uM 6BA 4 hour	OK	74.4188	46.2312	-0.6868	3.38473	0.000712474	0.0365685	yes	ABI1|ABA INSENSITIVE 1|AtABI1|F20B18.190|F20B18_190|PROTEIN PHOSPHATASE 2C ABI1|AT4G26080|-|protein-coding
AT3G50740	chr3:18855160-18856884	Mock	10uM 6BA 4 hour	OK	43.1146	26.7321	-0.689605	3.31367	0.000920807	0.0445863	yes	UGT72E1|F18B3.20|UDP-glucosyl transferase 72E1|AT3G50740|-|protein-coding
AT5G49440	chr5:20048238-20049597	Mock	10uM 6BA 4 hour	OK	141.75	87.7287	-0.692229	3.40221	0.000668425	0.0347304	yes	AT5G49440|K7J8.12|K7J8_12|AT5G49440|-|protein-coding
AT3G51600	chr3:19138393-19139252	Mock	10uM 6BA 4 hour	OK	450.411	277.975	-0.696285	3.34326	0.000828012	0.0409596	yes	LTP5|T18N14.5|lipid transfer protein 5|AT3G51600|-|protein-coding
AT5G63600	chr5:25460683-25462458	Mock	10uM 6BA 4 hour	OK	70.2419	43.3378	-0.696706	3.33336	0.00085804	0.0420591	yes	FLS5|ATFLS5|MBK5.7|MBK5_7|flavonol synthase 5|AT5G63600|-|protein-coding
AT1G20440	chr1:7084408-7085772	Mock	10uM 6BA 4 hour	OK	170.466	105.047	-0.698454	3.3908	0.000696882	0.0359294	yes	COR47|AtCOR47|F5M15.22|F5M15_22|RD17|cold-regulated 47|AT1G20440|-|protein-coding
AT5G17860	chr5:5902393-5904380	Mock	10uM 6BA 4 hour	OK	43.3277	26.6323	-0.702111	3.39015	0.000698552	0.0359791	yes	CAX7|MPI7.2|calcium exchanger 7|AT5G17860|-|protein-coding
AT3G26740	chr3:9827800-9828680	Mock	10uM 6BA 4 hour	OK	362.296	220.933	-0.713557	3.47915	0.000503007	0.0275058	yes	CCL|CCR-like|AT3G26740|-|protein-coding
AT1G50480	chr1:18701950-18706478	Mock	10uM 6BA 4 hour	OK	64.3786	39.2421	-0.714179	3.27379	0.00106115	0.0496703	yes	THFS|10-FORMYLTETRAHYDROFOLATE SYNTHETASE|10-formyltetrahydrofolate synthetase|F11F12.17|AT1G50480|-|protein-coding
AT3G14940	chr3:5025237-5029710	Mock	10uM 6BA 4 hour	OK	48.7114	29.646	-0.716423	3.45719	0.000545837	0.0293158	yes	PPC3|ATPPC3|phosphoenolpyruvate carboxylase 3|AT3G14940|-|protein-coding
AT5G12170	chr5:3931561-3935129	Mock	10uM 6BA 4 hour	OK	58.712	35.6473	-0.719862	3.51038	0.000447471	0.0251064	yes	CLT3|CRT (chloroquine-resistance transporter)-like transporter 3|AT5G12170|-|protein-coding
AT5G27350	chr5:9648666-9654426	Mock	10uM 6BA 4 hour	OK	24.8786	15.1005	-0.720314	3.27727	0.00104815	0.0492179	yes	SFP1|F21A20.60|F21A20_60|AT5G27350|-|protein-coding
AT1G28660	chr1:10071711-10073411	Mock	10uM 6BA 4 hour	OK	99.1832	59.7691	-0.730696	3.51064	0.000447033	0.0251064	yes	AT1G28660|-|AT1G28660|-|protein-coding
AT1G71030	chr1:26795122-26796364	Mock	10uM 6BA 4 hour	OK	75.9691	45.7392	-0.731983	3.43661	0.000589041	0.0312382	yes	MYBL2|ARABIDOPSIS MYB-LIKE 2|ATMYBL2|F23N20.2|F23N20_2|MYB-like 2|AT1G71030|-|protein-coding
AT4G21400	chr4:11399130-11401709	Mock	10uM 6BA 4 hour	OK	26.3374	15.777	-0.739292	3.48134	0.000498911	0.0273682	yes	CRK28|F18E5.20|cysteine-rich RLK (RECEPTOR-like protein kinase) 28|AT4G21400|-|protein-coding
AT5G09220	chr5:2866251-2869054	Mock	10uM 6BA 4 hour	OK	55.9654	33.4332	-0.743253	3.61993	0.000294685	0.0181754	yes	AAP2|T2K12.6|amino acid permease 2|AT5G09220|-|protein-coding
AT3G60530	chr3:22373214-22374387	Mock	10uM 6BA 4 hour	OK	88.5187	52.8294	-0.744641	3.60726	0.000309452	0.0188498	yes	GATA4|GATA transcription factor 4|AT3G60530|-|protein-coding
AT3G23000	chr3:8172596-8174131	Mock	10uM 6BA 4 hour	OK	45.6324	27.1852	-0.74724	3.55985	0.000371066	0.0216853	yes	CIPK7|ATSR2|ATSRPK1|CBL-interacting protein kinase 7|PKS7|SNF1-RELATED PROTEIN KINASE 3.10|SnRK3.10|AT3G23000|-|protein-coding
AT3G01690	chr3:256536-258547	Mock	10uM 6BA 4 hour	OK	45.3227	26.7649	-0.759892	3.59482	0.000324618	0.0194852	yes	AT3G01690|F4P13.23|F4P13_23|AT3G01690|-|protein-coding
AT1G72430	chr1:27264910-27265630	Mock	10uM 6BA 4 hour	OK	61.6503	36.2672	-0.765442	3.28199	0.00103076	0.0485172	yes	AT1G72430|SAUR78|SMALL AUXIN UPREGULATED RNA 78|T10D10.10|T10D10_10|AT1G72430|-|protein-coding
AT1G75800	chr1:28458781-28460854	Mock	10uM 6BA 4 hour	OK	52.6682	30.9331	-0.767783	3.68863	0.000225463	0.0148361	yes	AT1G75800|T4O12.3|T4O12_3|AT1G75800|-|protein-coding
AT1G66200	chr1:24655209-24657683	Mock	10uM 6BA 4 hour	OK	216.636	126.508	-0.776041	3.68159	0.000231781	0.0151357	yes	GSR2|ATGSR2|F15E12.14|F15E12_14|GLN1;2|GLUTAMINE SYNTHETASE|glutamine synthase clone F11|glutamine synthetase 1;2|AT1G66200|-|protein-coding
AT1G73330	chr1:27568717-27569717	Mock	10uM 6BA 4 hour	OK	91.023	53.0881	-0.777843	3.73514	0.00018761	0.0128359	yes	DR4|ATDR4|T9L24.45|T9L24_45|drought-repressed 4|AT1G73330|-|protein-coding
AT4G23060	chr4:12087202-12090575	Mock	10uM 6BA 4 hour	OK	52.3456	30.5141	-0.778591	3.77545	0.000159722	0.0112233	yes	IQD22|F7H19.250|F7H19_250|IQ-domain 22|AT4G23060|-|protein-coding
AT4G21960	chr4:11646173-11648462	Mock	10uM 6BA 4 hour	OK	200.191	116.598	-0.779836	3.74158	0.000182864	0.0125506	yes	PRXR1|F1N20.3|PEROXIDASE PRXR1|AT4G21960|-|protein-coding
AT4G30170	chr4:14762840-14764627	Mock	10uM 6BA 4 hour	OK	85.6835	49.6775	-0.786425	3.80903	0.000139513	0.0101164	yes	AT4G30170|F9N11.20|F9N11_20|AT4G30170|-|protein-coding
AT2G36320	chr2:15228787-15230496	Mock	10uM 6BA 4 hour	OK	91.8521	53.1029	-0.790522	3.8886	0.000100823	0.00778939	yes	AT2G36320|F2H17.7|F2H17_7|AT2G36320|-|protein-coding
AT5G39580	chr5:15847077-15849108	Mock	10uM 6BA 4 hour	OK	180.028	103.705	-0.79573	3.78017	0.000156721	0.011105	yes	AT5G39580|MIJ24.50|MIJ24_50|AT5G39580|-|protein-coding
AT4G12470	chr4:7401108-7401907	Mock	10uM 6BA 4 hour	OK	1588.93	915.297	-0.795745	3.31114	0.000929176	0.044881	yes	AZI1|T1P17.60|T1P17_60|azelaic acid induced 1|AT4G12470|-|protein-coding
AT1G62810	chr1:23257725-23261966	Mock	10uM 6BA 4 hour	OK	10.9459	6.29706	-0.797641	3.38669	0.000707411	0.0363402	yes	CuAO1|COPPER AMINE OXIDASE1|F23N19.18|F23N19_18|AT1G62810|-|protein-coding
AT2G27830	chr2:11860217-11861475	Mock	10uM 6BA 4 hour	OK	89.8087	51.6237	-0.79882	3.89268	9.91436e-05	0.00767973	yes	AT2G27830|F15K20.7|F15K20_7|AT2G27830|-|protein-coding
AT5G57350	chr5:23230878-23236572	Mock	10uM 6BA 4 hour	OK	23.7061	13.5852	-0.803219	3.32822	0.00087402	0.0425301	yes	HA3|AHA3|ARABIDOPSIS THALIANA ARABIDOPSIS H(+)-ATPASE|ATAHA3|H(+)-ATPase 3|MJB24.16|MJB24_16|P-TYPE H(+)-ATPASE ISOFORM 3|AT5G57350|-|protein-coding
AT5G25170	chr5:8693136-8697108	Mock	10uM 6BA 4 hour	OK	22.8914	13.1025	-0.804962	3.36138	0.000775527	0.0390909	yes	AT5G25170|F21J6.101|F21J6_101|AT5G25170|-|protein-coding
AT4G15530	chr4:8864827-8870967	Mock	10uM 6BA 4 hour	OK	117.835	67.3218	-0.807618	3.84919	0.000118508	0.00885435	yes	PPDK|DL3805C|FCAALL.325|pyruvate orthophosphate dikinase|AT4G15530|-|protein-coding
AT3G48530	chr3:17987377-17989763	Mock	10uM 6BA 4 hour	OK	62.655	35.7832	-0.808148	3.94517	7.97423e-05	0.00636053	yes	KING1|KINgamma|SNF1-related protein kinase regulatory subunit gamma 1|AT3G48530|-|protein-coding
AT5G57090	chr5:23100692-23104735	Mock	10uM 6BA 4 hour	OK	17.9462	10.1706	-0.819279	3.6508	0.000261425	0.0166278	yes	EIR1|AGR|AGR1|AGRAVITROPIC ROOT|AGRAVITROPIC ROOT 1|ARABIDOPSIS THALIANA PIN-FORMED 2|ATPIN2|AUXIN TRANSPORT PROTEIN EIR1|ETHYLENE INSENSITIVE ROOT 1|MM31|MUL3.3|MUL3_3|PIN-FORMED 2|PIN2|POLAR-AUXIN-TRANSPORT EFFLUX COMPONENT AGRAVITROPIC 1|WAV6|WAVY ROOTS 6|AT5G57090|-|protein-coding
AT1G62380	chr1:23082169-23084253	Mock	10uM 6BA 4 hour	OK	582.112	329.241	-0.822152	3.58847	0.000332619	0.0198312	yes	ACO2|ACC OXIDASE|ACC oxidase 2|ATACO2|F24O1.40|F24O1_40|AT1G62380|-|protein-coding
AT5G43350	chr5:17399788-17401949	Mock	10uM 6BA 4 hour	OK	23.1472	13.0817	-0.823291	3.58736	0.000334043	0.0198959	yes	PHT1;1|ARABIDOPSIS THALIANA PHOSPHATE TRANSPORTER 1|ATPT1|MWF20.4|MWF20_4|PHOSPHATE TRANSPORTER|PT1|phosphate transporter 1;1|AT5G43350|-|protein-coding
AT5G24030	chr5:8118316-8122784	Mock	10uM 6BA 4 hour	OK	26.1961	14.7185	-0.831715	3.9181	8.9251e-05	0.00700538	yes	SLAH3|MZF18.9|MZF18_9|SLAC1 homologue 3|AT5G24030|-|protein-coding
AT5G58350	chr5:23582494-23587801	Mock	10uM 6BA 4 hour	OK	29.9774	16.7895	-0.836315	3.86136	0.000112755	0.00852163	yes	WNK4|MCK7.22|MCK7_22|ZIK2|with no lysine (K) kinase 4|AT5G58350|-|protein-coding
AT3G22200	chr3:7835143-7839467	Mock	10uM 6BA 4 hour	OK	62.3835	34.9354	-0.836477	3.68582	0.000227968	0.0149509	yes	POP2|GABA-T|GAMMA-AMINOBUTYRATE TRANSAMINASE|HER1|HEXENAL RESPONSE1|POLLEN-PISTIL INCOMPATIBILITY 2|AT3G22200|-|protein-coding
AT1G02640	chr1:564204-567769	Mock	10uM 6BA 4 hour	OK	31.5035	17.6143	-0.838763	4.03231	5.52308e-05	0.00467719	yes	BXL2|ATBXL2|BETA-XYLOSIDASE 2|T14P4.8|T14P4_8|beta-xylosidase 2|AT1G02640|-|protein-coding
AT1G09530	chr1:3076581-3079539	Mock	10uM 6BA 4 hour	OK	41.8015	23.2811	-0.844397	4.07299	4.64135e-05	0.00404662	yes	PIF3|F14J9.19|F14J9_19|PAP3|PHOTOCURRENT 1|PHYTOCHROME INTERACTING FACTOR 3|PHYTOCHROME-ASSOCIATED PROTEIN 3|POC1|phytochrome interacting factor 3|purple acid phosphatase 3|AT1G09530|-|protein-coding
AT3G07460	chr3:2384417-2385719	Mock	10uM 6BA 4 hour	OK	97.2858	53.9428	-0.850799	4.03371	5.49019e-05	0.00466271	yes	AT3G07460|-|AT3G07460|-|protein-coding
AT2G41880	chr2:17474618-17477223	Mock	10uM 6BA 4 hour	OK	24.78	13.7121	-0.853725	3.69714	0.000218039	0.0144397	yes	GK-1|AGK1|T11A7.23|guanylate kinase 1|AT2G41880|-|protein-coding
AT3G59140	chr3:21863419-21868701	Mock	10uM 6BA 4 hour	OK	10.6794	5.87993	-0.860962	3.9276	8.57969e-05	0.00678842	yes	ABCC10|ATMRP14|ATP-binding cassette C10|MRP14|multidrug resistance-associated protein 14|AT3G59140|-|protein-coding
AT5G10180	chr5:3193143-3197120	Mock	10uM 6BA 4 hour	OK	9.35755	5.15075	-0.861347	3.32917	0.000871045	0.0424377	yes	SULTR2;1|ARABIDOPSIS SULFATE TRANSPORTER 68|AST68|slufate transporter 2;1|sulfate transporter 2;1|AT5G10180|-|protein-coding
AT1G72900	chr1:27432194-27433782	Mock	10uM 6BA 4 hour	OK	34.4481	18.9038	-0.865745	3.87397	0.000107076	0.00818671	yes	AT1G72900|F3N23.10|F3N23_10|AT1G72900|-|protein-coding
AT3G24670	chr3:9003575-9008801	Mock	10uM 6BA 4 hour	OK	20.8353	11.4055	-0.869306	3.29724	0.000976414	0.0465696	yes	AT3G24670|-|AT3G24670|-|protein-coding
AT1G71880	chr1:27054179-27056341	Mock	10uM 6BA 4 hour	OK	72.8526	39.8284	-0.871185	4.27003	1.95448e-05	0.00194871	yes	SUC1|ARABIDOPSIS THALIANA SUCROSE-PROTON SYMPORTER 1|ATSUC1|F17M19.3|F17M19_3|SUCROSE-H+ SYMPORTER|sucrose-proton symporter 1|AT1G71880|-|protein-coding
AT1G66180	chr1:24647187-24648813	Mock	10uM 6BA 4 hour	OK	46.1908	25.2156	-0.873291	4.15845	3.20417e-05	0.00293674	yes	AT1G66180|F15E12.7|F15E12_7|AT1G66180|-|protein-coding
AT5G49890	chr5:20288118-20292350	Mock	10uM 6BA 4 hour	OK	12.8507	7.00823	-0.874722	3.79959	0.000144935	0.0104327	yes	CLC-C|ATCLC-C|CHLORIDE CHANNEL C|K9P8.3|K9P8_3|chloride channel C|AT5G49890|-|protein-coding
AT3G23030	chr3:8180767-8181800	Mock	10uM 6BA 4 hour	OK	318.777	173.805	-0.875082	4.24478	2.18806e-05	0.0021322	yes	IAA2|indole-3-acetic acid inducible 2|AT3G23030|-|protein-coding
AT1G50420	chr1:18677925-18680117	Mock	10uM 6BA 4 hour	OK	12.0039	6.49891	-0.885235	3.42525	0.00061424	0.032371	yes	SCL3|F11F12.22|F11F12_22|SCARECROW-LIKE 3|SCL-3|scarecrow-like 3|AT1G50420|-|protein-coding
AT4G30960	chr4:15067052-15069010	Mock	10uM 6BA 4 hour	OK	153.538	82.8959	-0.889226	4.29778	1.72519e-05	0.00174853	yes	SIP3|ATCIPK6|CBL-INTERACTING PROTEIN KINASE 6|CIPK6|F6I18.130|F6I18_130|SNF1-RELATED PROTEIN KINASE 3.14|SNRK3.14|SOS3-interacting protein 3|AT4G30960|-|protein-coding
AT1G22190	chr1:7835781-7837288	Mock	10uM 6BA 4 hour	OK	22.8978	12.3302	-0.893012	3.77879	0.000157589	0.0111393	yes	AT1G22190|F16L1.8|F16L1_8|RAP2.4|related to AP2 4|AT1G22190|-|protein-coding
AT4G08950	chr4:5740296-5741524	Mock	10uM 6BA 4 hour	OK	66.204	35.4944	-0.89933	4.28403	1.83542e-05	0.00185189	yes	EXO|EXORDIUM|T3H13.3|T3H13_3|AT4G08950|-|protein-coding
AT1G56220	chr1:21043347-21044738	Mock	10uM 6BA 4 hour	OK	131.576	70.194	-0.906479	3.7435	0.000181474	0.0124843	yes	AT1G56220|F14G9.17|F14G9_17|AT1G56220|-|protein-coding
AT1G64660	chr1:24028917-24030780	Mock	10uM 6BA 4 hour	OK	81.77	43.6157	-0.906725	4.45156	8.52482e-06	0.000952988	yes	MGL|ATMGL|F1N19.23|F1N19_23|methionine gamma-lyase|AT1G64660|-|protein-coding
AT1G52190	chr1:19434508-19438971	Mock	10uM 6BA 4 hour	OK	15.0641	8.01138	-0.910991	3.87623	0.000106085	0.00812151	yes	AT1G52190|AtNPF1.2|F9I5.4|F9I5_4|NPF1.2|NRT1.11|NRT1/ PTR family 1.2|nitrate transporter 1.11|AT1G52190|-|protein-coding
AT3G49960	chr3:18524083-18525687	Mock	10uM 6BA 4 hour	OK	15.9092	8.45898	-0.91131	3.28846	0.00100738	0.0477213	yes	AT3G49960|-|AT3G49960|-|protein-coding
AT4G23030	chr4:12072856-12074365	Mock	10uM 6BA 4 hour	OK	31.2336	16.4299	-0.92678	4.14388	3.41484e-05	0.00310572	yes	AT4G23030|F7H19.220|F7H19_220|AT4G23030|-|protein-coding
AT5G55930	chr5:22652714-22658048	Mock	10uM 6BA 4 hour	OK	36.3858	19.0867	-0.930811	3.67098	0.000241626	0.0156725	yes	OPT1|ARABIDOPSIS THALIANA OLIGOPEPTIDE TRANSPORTER 1|ATOPT1|MYN21.4|MYN21_4|oligopeptide transporter 1|AT5G55930|-|protein-coding
AT3G46660	chr3:17188869-17191167	Mock	10uM 6BA 4 hour	OK	22.9593	12.0407	-0.931156	4.0762	4.57784e-05	0.00400846	yes	UGT76E12|UDP-glucosyl transferase 76E12|AT3G46660|-|protein-coding
AT4G30140	chr4:14738386-14740676	Mock	10uM 6BA 4 hour	OK	29.3896	15.3345	-0.938525	4.05454	5.0233e-05	0.00432216	yes	CDEF1|CUTICLE DESTRUCTING FACTOR 1|CUTICLE DESTRUCTING FACTOR 1|F6G3.170|F6G3_170|AT4G30140|-|protein-coding
AT1G19530	chr1:6763914-6764971	Mock	10uM 6BA 4 hour	OK	76.3645	39.8249	-0.939232	3.99456	6.48147e-05	0.0053581	yes	AT1G19530|F18O14.29|F18O14_29|AT1G19530|-|protein-coding
AT1G23040	chr1:8164958-8165862	Mock	10uM 6BA 4 hour	OK	25.9205	13.4926	-0.941919	3.44684	0.000567189	0.0303246	yes	AT1G23040|F19G10.19|AT1G23040|-|protein-coding
AT4G24350	chr4:12609527-12612131	Mock	10uM 6BA 4 hour	OK	20.0085	10.3907	-0.945327	3.31378	0.000920427	0.0445863	yes	AT4G24350|T22A6.180|T22A6_180|AT4G24350|-|protein-coding
AT3G21080	chr3:7388366-7389974	Mock	10uM 6BA 4 hour	OK	23.0937	11.9911	-0.945535	3.54533	0.000392118	0.0226687	yes	AT3G21080|-|AT3G21080|-|protein-coding
AT5G54190	chr5:21990911-21992812	Mock	10uM 6BA 4 hour	OK	15.066	7.78787	-0.951992	3.2835	0.00102525	0.0483738	yes	PORA|K18G13.7|K18G13_7|protochlorophyllide oxidoreductase A|AT5G54190|-|protein-coding
AT4G37390	chr4:17579656-17582022	Mock	10uM 6BA 4 hour	OK	113.541	58.6618	-0.952718	4.57094	4.85551e-06	0.000582514	yes	BRU6|AUR3|AUXIN UPREGULATED 3|F6G17.40|F6G17_40|GH3-2|GH3.2|YADOKARI 1|YDK1|AT4G37390|-|protein-coding
AT5G24210	chr5:8217334-8219619	Mock	10uM 6BA 4 hour	OK	35.9457	18.5716	-0.952724	4.24468	2.1891e-05	0.0021322	yes	AT5G24210|MOP9.2|MOP9_2|AT5G24210|-|protein-coding
AT4G37980	chr4:17852440-17854500	Mock	10uM 6BA 4 hour	OK	29.2786	15.1142	-0.95394	3.9072	9.33738e-05	0.00729985	yes	ELI3-1|ATCAD7|CAD7|CINNAMYL-ALCOHOL DEHYDROGENASE 7|ELI3|ELICITOR-ACTIVATED GENE 3|F20D10.100|F20D10_100|elicitor-activated gene 3-1|AT4G37980|-|protein-coding
AT2G38940	chr2:16257227-16260225	Mock	10uM 6BA 4 hour	OK	20.0988	10.3659	-0.95526	4.0673	4.75619e-05	0.00412238	yes	PHT1;4|ARABIDOPSIS THALIANA PHOSPHATE TRANSPORTER 2|ATPT2|T7F6.11|T7F6_11|phosphate transporter 1;4|AT2G38940|-|protein-coding
AT1G29395	chr1:10288196-10289621	Mock	10uM 6BA 4 hour	OK	26.6483	13.6657	-0.963491	3.53278	0.00041122	0.0234968	yes	COR413IM1|COLD REGULATED 314 INNER MEMBRANE 1|COLD REGULATED 314 THYLAKOID MEMBRANE 1|COR413-TM1|COR414-TM1|cold regulated 414 thylakoid membrane 1|AT1G29395|-|protein-coding
AT2G34080	chr2:14392550-14413489	Mock	10uM 6BA 4 hour	OK	40.4803	20.707	-0.967102	4.05737	4.96292e-05	0.00427644	yes	AT2G34080|T14G11.20|T14G11_20|AT2G34080|-|protein-coding
AT3G22120	chr3:7794956-7796327	Mock	10uM 6BA 4 hour	OK	1046.54	532.489	-0.974808	3.74098	0.000183308	0.0125665	yes	CWLP|cell wall-plasma membrane linker protein|AT3G22120|-|protein-coding
AT4G10380	chr4:6431235-6434822	Mock	10uM 6BA 4 hour	OK	43.5127	22.1133	-0.976523	4.58176	4.61086e-06	0.000559992	yes	NIP5;1|AtNIP5;1|F7L13.6|NLM6|NLM8|NOD26-LIKE MIP 6|NOD26-LIKE MIP 8|NOD26-like intrinsic protein 5;1|AT4G10380|-|protein-coding
AT1G06180	chr1:1889407-1891158	Mock	10uM 6BA 4 hour	OK	23.0602	11.713	-0.977289	3.42646	0.000611501	0.0322555	yes	MYB13|ATMYB13|ATMYBLFGN|F9P14.4|F9P14_4|myb domain protein 13|AT1G06180|-|protein-coding
AT2G36630	chr2:15352490-15355177	Mock	10uM 6BA 4 hour	OK	24.4589	12.3929	-0.98084	4.31328	1.60853e-05	0.00164641	yes	AT2G36630|F13K3.3|F13K3_3|AT2G36630|-|protein-coding
AT5G53420	chr5:21673524-21675733	Mock	10uM 6BA 4 hour	OK	116.677	58.478	-0.996552	4.56912	4.89786e-06	0.000584033	yes	AT5G53420|MYN8.3|MYN8_3|AT5G53420|-|protein-coding
AT1G33800	chr1:12261418-12262717	Mock	10uM 6BA 4 hour	OK	18.0983	9.06579	-0.997348	3.6312	0.000282103	0.0176389	yes	GXMT1|AtGXMT1|F14M2.8|F14M2_8|GXM1|glucuronoxylan methyltransferase 1|AT1G33800|-|protein-coding
AT4G15390	chr4:8792811-8794293	Mock	10uM 6BA 4 hour	OK	19.8028	9.90885	-0.998911	3.99775	6.39474e-05	0.00531619	yes	AT4G15390|DL3740C|FCAALL.282|AT4G15390|-|protein-coding
AT3G23550	chr3:8448272-8450697	Mock	10uM 6BA 4 hour	OK	145.92	72.731	-1.00454	4.85918	1.17873e-06	0.000175729	yes	AT3G23550|-|AT3G23550|-|protein-coding
AT4G19840	chr4:10774272-10775901	Mock	10uM 6BA 4 hour	OK	23.9514	11.8758	-1.01208	3.70623	0.000210371	0.0140515	yes	PP2-A1|ATPP2-A1|ATPP2A-1|T16H5.200|T16H5_200|phloem protein 2-A1|AT4G19840|-|protein-coding
AT4G36850	chr4:17353290-17355891	Mock	10uM 6BA 4 hour	OK	60.2228	29.7388	-1.01796	4.82027	1.43364e-06	0.000203905	yes	AT4G36850|AP22.27|AP22_27|AT4G36850|-|protein-coding
AT5G65210	chr5:26057622-26061104	Mock	10uM 6BA 4 hour	OK	42.7169	21.0644	-1.02	3.99676	6.42144e-05	0.00532339	yes	TGA1|MQN23.15|MQN23_15|TGACG sequence-specific binding protein 1|AT5G65210|-|protein-coding
AT3G30180	chr3:11810736-11813765	Mock	10uM 6BA 4 hour	OK	16.6169	8.14104	-1.02937	4.11013	3.95429e-05	0.0035098	yes	BR6OX2|CYP85A2|brassinosteroid-6-oxidase 2|AT3G30180|-|protein-coding
AT2G33830	chr2:14309483-14310351	Mock	10uM 6BA 4 hour	OK	497.221	243.548	-1.02968	4.95289	7.31203e-07	0.000115399	yes	AT2G33830|AtDRM2|DRM2|dormancy associated gene 2|AT2G33830|-|protein-coding
AT2G13610	chr2:5673687-5675831	Mock	10uM 6BA 4 hour	OK	8.11276	3.96512	-1.03283	3.57383	0.000351804	0.0207031	yes	ABCG5|ATP-binding cassette G5|T10F5.15|T10F5_15|AT2G13610|-|protein-coding
AT4G23700	chr4:12342427-12346043	Mock	10uM 6BA 4 hour	OK	59.4131	28.8881	-1.04031	4.84782	1.24825e-06	0.000184089	yes	CHX17|ATCHX17|F9D16.170|F9D16_170|cation/H+ exchanger 17|AT4G23700|-|protein-coding
AT2G24260	chr2:10319333-10322222	Mock	10uM 6BA 4 hour	OK	22.9881	11.1641	-1.04201	4.25014	2.13638e-05	0.00209816	yes	LRL1|F27D4.17|F27D4_17|LJRHL1-like 1|AT2G24260|-|protein-coding
AT2G27660	chr2:11798536-11800850	Mock	10uM 6BA 4 hour	OK	7.89193	3.83083	-1.04272	3.63638	0.000276495	0.0173066	yes	AT2G27660|F15K20.24|F15K20_24|AT2G27660|-|protein-coding
AT5G07460	chr5:2360633-2362013	Mock	10uM 6BA 4 hour	OK	29.7865	14.4521	-1.04338	4.06818	4.73823e-05	0.00411285	yes	PMSR2|ARABIDOPSIS THALIANA METHIONINE SULFOXIDE REDUCTASE 2|ATMSRA2|T2I1.170|T2I1_170|peptidemethionine sulfoxide reductase 2|AT5G07460|-|protein-coding
AT5G59780	chr5:24082196-24083431	Mock	10uM 6BA 4 hour	OK	27.7662	13.4251	-1.0484	3.35958	0.000780615	0.0392468	yes	MYB59|ATMYB59|ATMYB59-1|ATMYB59-2|ATMYB59-3|MTH12.19|MTH12_19|MYB DOMAIN PROTEIN 59|myb domain protein 59|AT5G59780|-|protein-coding
AT5G52050	chr5:21138861-21140643	Mock	10uM 6BA 4 hour	OK	12.6885	6.10137	-1.05631	3.9225	8.7635e-05	0.00689687	yes	AT5G52050|AtDTX50|DTX50|Detoxification Efflux Carrier 50|MSG15.13|MSG15_13|AT5G52050|-|protein-coding
AT5G53550	chr5:21755290-21758921	Mock	10uM 6BA 4 hour	OK	25.767	12.2934	-1.06764	4.25142	2.12418e-05	0.00208966	yes	YSL3|ATYSL3|MNC6.9|MNC6_9|YELLOW STRIPE LIKE 3|YELLOW STRIPE like 3|AT5G53550|-|protein-coding
AT5G18130	chr5:5995478-5997498	Mock	10uM 6BA 4 hour	OK	46.116	21.701	-1.08751	4.57791	4.6964e-06	0.000569209	yes	AT5G18130|MRG7.9|MRG7_9|AT5G18130|-|protein-coding
AT5G01215	chr5:84306-86275	Mock	10uM 6BA 4 hour	OK	198.708	93.3545	-1.08986	5.26486	1.40299e-07	2.67133e-05	yes	AT5G01215|-|AT5G01215|-|ncRNA
AT1G69930	chr1:26337496-26338795	Mock	10uM 6BA 4 hour	OK	42.8341	20.0636	-1.09418	4.64933	3.33019e-06	0.000427314	yes	GSTU11|ATGSTU11|T17F3.4|T17F3_4|glutathione S-transferase TAU 11|AT1G69930|-|protein-coding
AT3G62270	chr3:23042283-23046048	Mock	10uM 6BA 4 hour	OK	24.2205	11.2687	-1.10391	5.1802	2.21652e-07	3.95258e-05	yes	AT3G62270|BOR2|REQUIRES HIGH BORON 2|AT3G62270|-|protein-coding
AT5G61520	chr5:24739025-24741273	Mock	10uM 6BA 4 hour	OK	17.8877	8.31868	-1.10454	4.23233	2.31288e-05	0.00223068	yes	AT5G61520|K11J9.8|K11J9_8|AT5G61520|-|protein-coding
AT1G10070	chr1:3288086-3296198	Mock	10uM 6BA 4 hour	OK	22.827	10.5925	-1.1077	3.84636	0.000119887	0.00893474	yes	BCAT-2|ATBCAT-2|BCAT2|T27I1.9|T27I1_9|branched-chain amino acid transaminase 2|branched-chain amino acid transferase 2|AT1G10070|-|protein-coding
AT2G47160	chr2:19357477-19361147	Mock	10uM 6BA 4 hour	OK	22.2254	10.3126	-1.1078	5.00762	5.51068e-07	8.96055e-05	yes	BOR1|AtBOR1|REQUIRES HIGH BORON 1|T3D7.3|AT2G47160|-|protein-coding
AT2G15880	chr2:6918038-6920319	Mock	10uM 6BA 4 hour	OK	7.93743	3.6732	-1.11163	3.7501	0.000176766	0.0122316	yes	AT2G15880|F19G14.12|F19G14_12|AT2G15880|-|protein-coding
AT5G65690	chr5:26266339-26269616	Mock	10uM 6BA 4 hour	OK	6.94168	3.20182	-1.11639	3.62595	0.000287896	0.0179252	yes	PCK2|PEPCK|PHOSPHOENOLPYRUVATE CARBOXYKINASE|phosphoenolpyruvate carboxykinase 2|AT5G65690|-|protein-coding
AT5G40450	chr5:16184649-16195651	Mock	10uM 6BA 4 hour	OK	49.2403	22.6762	-1.11866	5.16214	2.44142e-07	4.32748e-05	yes	AT5G40450|MPO12.160|MPO12_160|AT5G40450|-|protein-coding
AT3G18200	chr3:6234305-6236091	Mock	10uM 6BA 4 hour	OK	9.94261	4.5719	-1.12083	3.35771	0.000785912	0.039379	yes	UMAMIT4|Usually multiple acids move in and out Transporters 4|AT3G18200|-|protein-coding
AT3G10120	chr3:3130071-3130891	Mock	10uM 6BA 4 hour	OK	31.9432	14.6771	-1.12194	4.03059	5.56361e-05	0.00469803	yes	AT3G10120|-|AT3G10120|-|protein-coding
AT2G36970	chr2:15529005-15530749	Mock	10uM 6BA 4 hour	OK	17.6906	8.113	-1.12467	4.34153	1.41496e-05	0.00148345	yes	AT2G36970|T1J8.15|T1J8_15|AT2G36970|-|protein-coding
AT1G71960	chr1:27082393-27088248	Mock	10uM 6BA 4 hour	OK	7.30512	3.34263	-1.12792	3.77851	0.000157771	0.0111393	yes	ABCG25|ARABIDOPSIS THALIANA ATP-BINDING CASETTE FAMILY G 25|ATABCG25|ATP-binding casette G25|ATP-binding casette family G25|Arabidopsis thaliana ATP-binding cassette G25|F17M19.11|F17M19_11|AT1G71960|-|protein-coding
AT3G53420	chr3:19803654-19805713	Mock	10uM 6BA 4 hour	OK	92.3701	42.0023	-1.13696	5.28696	1.24363e-07	2.37557e-05	yes	PIP2A|AtPIP2;1|PIP2|PIP2;1|PLASMA MEMBRANE INTRINSIC PROTEIN 2|PLASMA MEMBRANE INTRINSIC PROTEIN 2;1|plasma membrane intrinsic protein 2A|AT3G53420|-|protein-coding
AT1G61590	chr1:22723500-22726074	Mock	10uM 6BA 4 hour	OK	12.6008	5.68317	-1.14875	3.96059	7.47657e-05	0.00603699	yes	AT1G61590|T25B24.6|T25B24_6|AT1G61590|-|protein-coding
AT5G44480	chr5:17921514-17923643	Mock	10uM 6BA 4 hour	OK	14.4422	6.5002	-1.15174	3.92473	8.68256e-05	0.00686062	yes	DUR|DEFECTIVE UGE IN ROOT|MFC16.15|MFC16_15|AT5G44480|-|protein-coding
AT4G27260	chr4:13653608-13656204	Mock	10uM 6BA 4 hour	OK	31.6036	14.1893	-1.15529	5.4144	6.14956e-08	1.32474e-05	yes	WES1|GH3.5|M4I22.70|M4I22_70|AT4G27260|-|protein-coding
AT3G25930	chr3:9492844-9493953	Mock	10uM 6BA 4 hour	OK	25.749	11.5259	-1.15964	3.68476	0.000228918	0.0149965	yes	AT3G25930|-|AT3G25930|-|protein-coding
AT2G17710	chr2:7693595-7694746	Mock	10uM 6BA 4 hour	OK	21.5101	9.57185	-1.16814	3.8811	0.000103986	0.00797113	yes	AT2G17710|T17A5.17|T17A5_17|AT2G17710|-|protein-coding
AT4G33420	chr4:16084827-16086296	Mock	10uM 6BA 4 hour	OK	25.2205	11.0802	-1.18661	4.60678	4.08949e-06	0.000503929	yes	AT4G33420|F17M5.180|F17M5_180|AT4G33420|-|protein-coding
AT5G13170	chr5:4181041-4183306	Mock	10uM 6BA 4 hour	OK	10.1745	4.4641	-1.18852	3.53118	0.000413707	0.0235884	yes	SAG29|AtSWEET15|SWEET15|T19L5.130|T19L5_130|senescence-associated gene 29|AT5G13170|-|protein-coding
AT4G36430	chr4:17204477-17205966	Mock	10uM 6BA 4 hour	OK	11.8635	5.20442	-1.18872	3.59885	0.000319633	0.0192907	yes	AT4G36430|AP22.54|AP22_54|AT4G36430|-|protein-coding
AT1G17020	chr1:5820205-5822013	Mock	10uM 6BA 4 hour	OK	14.4127	6.32197	-1.18889	4.12049	3.78067e-05	0.00339656	yes	SRG1|ATSRG1|F20D23.28|F20D23_28|SENESCENCE-RELATED GENE 1|senescence-related gene 1|AT1G17020|-|protein-coding
AT5G64260	chr5:25703928-25705316	Mock	10uM 6BA 4 hour	OK	280.817	122.964	-1.19139	5.66785	1.44599e-08	3.54149e-06	yes	EXL2|EXORDIUM like 2|MSJ1_10|AT5G64260|-|protein-coding
AT1G15125	chr1:5204624-5205912	Mock	10uM 6BA 4 hour	OK	262.427	113.987	-1.20305	5.70778	1.14458e-08	2.92462e-06	yes	AT1G15125|-|AT1G15125|-|protein-coding
AT2G39980	chr2:16687672-16689956	Mock	10uM 6BA 4 hour	OK	71.8385	31.1379	-1.20608	5.84219	5.15205e-09	1.4277e-06	yes	AT2G39980|T28M21.14|T28M21_14|AT2G39980|-|protein-coding
AT5G67480	chr5:26930938-26933093	Mock	10uM 6BA 4 hour	OK	79.5536	34.316	-1.21305	4.83836	1.30915e-06	0.000189859	yes	BT4|ATBT4|BTB and TAZ domain protein 4|K9I9.4|K9I9_4|AT5G67480|-|protein-coding
AT5G44260	chr5:17829625-17831225	Mock	10uM 6BA 4 hour	OK	19.9941	8.62256	-1.21339	4.77654	1.78334e-06	0.000249435	yes	AT5G44260|AtTZF5|K9L2.1|K9L2_1|TZF5|Tandem CCCH Zinc Finger protein 5|AT5G44260|-|protein-coding
AT2G05540	chr2:2033155-2034217	Mock	10uM 6BA 4 hour	OK	22.293	9.53265	-1.22564	3.67401	0.000238776	0.0155218	yes	AT2G05540|T20G20.11|T20G20_11|AT2G05540|-|protein-coding
AT3G23175	chr3:8273999-8275470	Mock	10uM 6BA 4 hour	OK	16.4605	6.97462	-1.23882	3.75257	0.000175033	0.0121402	yes	AT3G23175|-|AT3G23175|-|protein-coding
AT2G40970	chr2:17097549-17098695	Mock	10uM 6BA 4 hour	OK	19.3436	8.19329	-1.23934	4.33441	1.46153e-05	0.00152415	yes	MYBC1|T20B5.17|T20B5_17|AT2G40970|-|protein-coding
AT1G74650	chr1:28041190-28042995	Mock	10uM 6BA 4 hour	OK	8.47406	3.56675	-1.24844	3.66915	0.000243361	0.0157332	yes	MYB31|ARABIDOPSIS THALIANA MYB DOMAIN PROTEIN 31|ATMYB31|ATY13|F1M20.33|F1M20_33|myb domain protein 31|AT1G74650|-|protein-coding
AT3G23470	chr3:8414709-8418165	Mock	10uM 6BA 4 hour	OK	7.91319	3.32265	-1.25193	3.53098	0.00041402	0.0235884	yes	AT3G23470|-|AT3G23470|-|protein-coding
AT3G11340	chr3:3556704-3558269	Mock	10uM 6BA 4 hour	OK	62.7706	26.2593	-1.25726	6.01201	1.83242e-09	5.75312e-07	yes	UGT76B1|UDP-dependent glycosyltransferase 76B1|AT3G11340|-|protein-coding
AT5G47560	chr5:19287368-19290465	Mock	10uM 6BA 4 hour	OK	43.4981	18.1615	-1.26007	6.0569	1.3877e-09	4.45159e-07	yes	TDT|ATSDAT|ATTDT|TONOPLAST DICARBOXYLATE TRANSPORTER|tonoplast dicarboxylate transporter|AT5G47560|-|protein-coding
AT1G32450	chr1:11715149-11719970	Mock	10uM 6BA 4 hour	OK	43.5978	18.2015	-1.2602	6.02125	1.73073e-09	5.49229e-07	yes	NRT1.5|AtNPF7.3|F5D14.23|F5D14_23|NPF7.3|NRT1/ PTR family 7.3|nitrate transporter 1.5|AT1G32450|-|protein-coding
AT4G30670	chr4:14957357-14957962	Mock	10uM 6BA 4 hour	OK	41.3792	17.2602	-1.26146	4.21872	2.45689e-05	0.002339	yes	AT4G30670|T10C21.20|T10C21_20|AT4G30670|-|protein-coding
AT4G15236	chr4:8696682-8702727	Mock	10uM 6BA 4 hour	OK	5.12211	2.11844	-1.27374	4.57536	4.75405e-06	0.000572669	yes	ABCG43|ATP-binding cassette G43|AT4G15236|-|protein-coding
AT2G37170	chr2:15613401-15614857	Mock	10uM 6BA 4 hour	OK	127.32	52.6465	-1.27405	6.18317	6.28281e-10	2.15759e-07	yes	PIP2B|PIP2;2|PLASMA MEMBRANE INTRINSIC PROTEIN 2;2|T2N18.7|T2N18_7|plasma membrane intrinsic protein 2|AT2G37170|-|protein-coding
AT1G31950	chr1:11475806-11478194	Mock	10uM 6BA 4 hour	OK	5.74886	2.36827	-1.27944	3.48463	0.000492826	0.0271353	yes	AT1G31950|F5M6.5|AT1G31950|-|protein-coding
AT4G12290	chr4:7304404-7307138	Mock	10uM 6BA 4 hour	OK	14.5053	5.9565	-1.28404	5.30142	1.14906e-07	2.23102e-05	yes	AT4G12290|T4C9.130|T4C9_130|AT4G12290|-|protein-coding
AT1G21400	chr1:7493425-7496710	Mock	10uM 6BA 4 hour	OK	24.6053	10.0424	-1.29287	5.60914	2.03333e-08	4.83941e-06	yes	AT1G21400|F24J8.4|F24J8_4|AT1G21400|-|protein-coding
AT1G26250	chr1:9083837-9085464	Mock	10uM 6BA 4 hour	OK	7.61019	3.09775	-1.29671	3.71654	0.000201966	0.0135621	yes	AT1G26250|F28B23.9|F28B23_9|AT1G26250|-|protein-coding
AT2G40900	chr2:17063121-17065684	Mock	10uM 6BA 4 hour	OK	7.173	2.9063	-1.3034	3.68156	0.000231811	0.0151357	yes	UMAMIT11|T20B5.10|T20B5_10|Usually multiple acids move in and out Transporters 11|AT2G40900|-|protein-coding
AT2G17280	chr2:7513127-7515048	Mock	10uM 6BA 4 hour	OK	17.9726	7.19302	-1.32113	4.33926	1.42964e-05	0.00149618	yes	AT2G17280|F5J6.4|F5J6_4|AT2G17280|-|protein-coding
AT1G75820	chr1:28463461-28466971	Mock	10uM 6BA 4 hour	OK	5.69728	2.26604	-1.3301	4.62451	3.75486e-06	0.00046659	yes	CLV1|ATCLV1|CLAVATA 1|CLV1 RECEPTOR KINASE PRECURSOR|FAS3|FASCIATA 3|FLO5|FLOWER DEVELOPMENT 5|T4O12.5|T4O12_5|AT1G75820|-|protein-coding
AT4G24120	chr4:12524490-12527341	Mock	10uM 6BA 4 hour	OK	9.4322	3.70738	-1.34719	4.87248	1.10205e-06	0.000165519	yes	YSL1|ATYSL1|T19F6.110|T19F6_110|YELLOW STRIPE LIKE 1|YELLOW STRIPE like 1|AT4G24120|-|protein-coding
AT1G06160	chr1:1883003-1883934	Mock	10uM 6BA 4 hour	OK	18.8902	7.32144	-1.36743	4.21537	2.49365e-05	0.00236637	yes	ORA59|F9P14.2|F9P14_2|octadecanoid-responsive Arabidopsis AP2/ERF 59|AT1G06160|-|protein-coding
AT3G49620	chr3:18393746-18396816	Mock	10uM 6BA 4 hour	OK	203.793	78.7596	-1.37157	6.65341	2.86386e-11	1.35232e-08	yes	DIN11|DARK INDUCIBLE 11|AT3G49620|-|protein-coding
AT1G23760	chr1:8402045-8404301	Mock	10uM 6BA 4 hour	OK	7.01188	2.69705	-1.37842	4.24968	2.1408e-05	0.00209901	yes	JP630|F5O8.31|F5O8_31|PG3|POLYGALACTURONASE 3|AT1G23760|-|protein-coding
AT5G50160	chr5:20415770-20418742	Mock	10uM 6BA 4 hour	OK	4.07416	1.56437	-1.38092	3.64231	0.000270207	0.0170213	yes	FRO8|ATFRO8|FERRIC REDUCTION OXIDASE 8|K6A12.2|K6A12_2|ferric reduction oxidase 8|AT5G50160|-|protein-coding
AT1G02300	chr1:453287-455463	Mock	10uM 6BA 4 hour	OK	7.5319	2.84244	-1.40588	3.47464	0.000511531	0.0279049	yes	AT1G02300|T6A9.28|T7I23.12|T7I23_12|AT1G02300|-|protein-coding
AT1G15040	chr1:5177528-5181389	Mock	10uM 6BA 4 hour	OK	25.4431	9.55456	-1.41301	4.39175	1.12441e-05	0.0012111	yes	GAT1_2.1|GAT|T15D22.12|T15D22_12|glutamine amidotransferase|glutamine amidotransferase 1_2.1|AT1G15040|-|protein-coding
AT4G34600	chr4:16529224-16530199	Mock	10uM 6BA 4 hour	OK	22.1525	8.31297	-1.41403	3.41793	0.000630994	0.0330474	yes	AT4G34600|T4L20.180|T4L20_180|AT4G34600|-|protein-coding
AT3G28345	chr3:10593752-10598775	Mock	10uM 6BA 4 hour	OK	9.1502	3.41839	-1.42049	5.81736	5.97831e-09	1.64126e-06	yes	ABCB15|ATP-binding cassette B15|MDR13|multi-drug resistance 13|AT3G28345|-|protein-coding
AT5G49850	chr5:20259907-20262585	Mock	10uM 6BA 4 hour	OK	8.5745	3.17263	-1.43437	4.59356	4.3575e-06	0.000533613	yes	AT5G49850|K21G20.6|K21G20_6|AT5G49850|-|protein-coding
AT5G09440	chr5:2938346-2939461	Mock	10uM 6BA 4 hour	OK	98.982	36.476	-1.44022	6.88173	5.91283e-12	3.14419e-09	yes	EXL4|EXORDIUM like 4|T5E8.240|T5E8_240|AT5G09440|-|protein-coding
AT1G80240	chr1:30171356-30172839	Mock	10uM 6BA 4 hour	OK	16.5267	6.08072	-1.44249	4.91648	8.81128e-07	0.000135439	yes	DGR1|DUF642 L-GalL responsive gene 1|F18B13.30|F18B13_30|AT1G80240|-|protein-coding
AT1G02810	chr1:618264-620480	Mock	10uM 6BA 4 hour	OK	3.80341	1.39399	-1.44808	3.31825	0.000905825	0.043969	yes	AT1G02810|F22D16.20|F22D16_20|AT1G02810|-|protein-coding
AT2G43860	chr2:18162944-18164428	Mock	10uM 6BA 4 hour	OK	10.8131	3.91401	-1.46606	4.11068	3.945e-05	0.00350683	yes	AT2G43860|F18O19.3|AT2G43860|-|protein-coding
AT3G62550	chr3:23135983-23137173	Mock	10uM 6BA 4 hour	OK	11.5263	4.13188	-1.48006	3.35881	0.000782783	0.0393223	yes	AT3G62550|-|AT3G62550|-|protein-coding
AT3G01190	chr3:67057-68536	Mock	10uM 6BA 4 hour	OK	27.8535	9.86902	-1.49688	5.74686	9.09186e-09	2.40649e-06	yes	AT3G01190|T4P13.12|T4P13_12|AT3G01190|-|protein-coding
AT3G14680	chr3:4934419-4936563	Mock	10uM 6BA 4 hour	OK	14.1715	4.9613	-1.5142	5.35378	8.61353e-08	1.76532e-05	yes	CYP72A14|''cytochrome P450|cytochrome P450|family 72|polypeptide 14|polypeptide 14''|subfamily A|AT3G14680|-|protein-coding
AT4G12480	chr4:7406104-7406937	Mock	10uM 6BA 4 hour	OK	721.131	246.652	-1.54778	7.27875	3.36842e-13	2.00829e-10	yes	EARLI1|EARLY ARABIDOPSIS ALUMINUM INDUCED 1|T1P17.70|T1P17_70|pEARLI 1|AT4G12480|-|protein-coding
AT5G45380	chr5:18391123-18395894	Mock	10uM 6BA 4 hour	OK	10.2434	3.4784	-1.55819	5.67238	1.40824e-08	3.49003e-06	yes	DUR3|ATDUR3|DEGRADATION OF UREA 3|MFC19.5|MFC19_5|AT5G45380|-|protein-coding
AT1G69870	chr1:26316026-26320220	Mock	10uM 6BA 4 hour	OK	70.5334	23.7484	-1.57048	7.63345	2.28706e-14	1.66659e-11	yes	NRT1.7|AtNPF2.13|NPF2.13|NRT1/ PTR family 2.13|T17F3.10|T17F3_10|nitrate transporter 1.7|AT1G69870|-|protein-coding
AT4G21680	chr4:11511114-11519765	Mock	10uM 6BA 4 hour	OK	15.891	5.34855	-1.57099	4.70405	2.5505e-06	0.000342144	yes	NRT1.8|AtNPF7.2|F17L22.140|F17L22_140|NITRATE TRANSPORTER 1.8|NPF7.2|NRT1/ PTR family 7.2|AT4G21680|-|protein-coding
AT3G23190	chr3:8279288-8280912	Mock	10uM 6BA 4 hour	OK	6.69648	2.24048	-1.5796	3.33165	0.000863326	0.0422186	yes	AT3G23190|-|AT3G23190|-|protein-coding
AT3G25190	chr3:9174456-9175776	Mock	10uM 6BA 4 hour	OK	30.5403	9.97039	-1.61499	5.43152	5.58747e-08	1.22148e-05	yes	AT3G25190|AtVTL5|MJL12.26|VTL5|Vacuolar Iron Transporter-Like 5|AT3G25190|-|protein-coding
AT1G59950	chr1:22068032-22070588	Mock	10uM 6BA 4 hour	OK	12.6753	4.13342	-1.61661	4.17413	2.99133e-05	0.00275449	yes	AT1G59950|F23H11.26|F23H11_26|AT1G59950|-|protein-coding
AT2G42430	chr2:17663443-17665295	Mock	10uM 6BA 4 hour	OK	16.0159	5.16074	-1.63385	4.93	8.22306e-07	0.000127393	yes	LBD16|ASL18|ASYMMETRIC LEAVES2-LIKE 18|MHK10.15|MHK10_15|lateral organ boundaries-domain 16|AT2G42430|-|protein-coding
AT4G17340	chr4:9699252-9700410	Mock	10uM 6BA 4 hour	OK	92.356	29.6538	-1.63899	7.4485	9.4369e-14	6.47689e-11	yes	TIP2;2|DELTA-TIP2|DL4705W|FCAALL.412|tonoplast intrinsic protein 2;2|AT4G17340|-|protein-coding
AT5G14780	chr5:4776942-4779494	Mock	10uM 6BA 4 hour	OK	113.71	35.7173	-1.67066	7.93342	2.22045e-15	1.8203e-12	yes	FDH|AtFDH1|FORMATE DEHYDROGENASE|T9L3.80|T9L3_80|formate dehydrogenase|AT5G14780|-|protein-coding
AT1G08630	chr1:2743760-2747967	Mock	10uM 6BA 4 hour	OK	36.0676	11.2097	-1.68595	6.16121	7.21909e-10	2.4349e-07	yes	THA1|F22O13.11|F22O13_11|threonine aldolase 1|AT1G08630|-|protein-coding
AT5G47450	chr5:19248248-19249504	Mock	10uM 6BA 4 hour	OK	13.4506	4.17971	-1.6862	4.56949	4.8891e-06	0.000584033	yes	TIP2;3|ARABIDOPSIS THALIANA TONOPLAST INTRINSIC PROTEIN 2;3|ATTIP2;3|DELTA-TIP3|DELTA-TONOPLAST INTRINSIC PROTEIN 3|MNJ7.4|MNJ7_4|tonoplast intrinsic protein 2;3|AT5G47450|-|protein-coding
AT2G46750	chr2:19208319-19210958	Mock	10uM 6BA 4 hour	OK	11.4163	3.51315	-1.70026	5.69932	1.20288e-08	3.02128e-06	yes	GulLO2|4-lactone ( L -GulL) oxidase 2|AtGulLO2|F19D11.3|L -gulono-1|AT2G46750|-|protein-coding
AT2G23030	chr2:9803491-9806700	Mock	10uM 6BA 4 hour	OK	7.25334	2.17009	-1.74089	4.20666	2.59175e-05	0.00244374	yes	SNRK2.9|F21P24.9|F21P24_9|SNF1-related protein kinase 2.9|SNRK2-9|SUCROSE NONFERMENTING 1-RELATED PROTEIN KINASE 2-9|AT2G23030|-|protein-coding
AT1G15380	chr1:5290744-5292535	Mock	10uM 6BA 4 hour	OK	6.27216	1.86966	-1.74618	3.2802	0.00103732	0.0487873	yes	GLYI4|F9L1.33|F9L1_33|glyoxylase I 4|AT1G15380|-|protein-coding
AT5G37540	chr5:14912834-14914431	Mock	10uM 6BA 4 hour	OK	10.7425	3.198	-1.74809	5.25295	1.49679e-07	2.83167e-05	yes	AT5G37540|MPA22.8|MPA22_8|AT5G37540|-|protein-coding
AT4G14130	chr4:8137050-8138281	Mock	10uM 6BA 4 hour	OK	22.5994	6.71532	-1.75076	5.69018	1.26907e-08	3.16064e-06	yes	XTH15|DL3105C|FCAALL.173|XTR7|xyloglucan endotransglucosylase/hydrolase 15|xyloglucan endotransglycosylase 7|AT4G14130|-|protein-coding
AT3G55130	chr3:20433877-20436390	Mock	10uM 6BA 4 hour	OK	9.03928	2.66825	-1.76031	5.89876	3.66237e-09	1.07016e-06	yes	ABCG19|ATP-binding cassette G19|ATWBC19|WBC19|white-brown complex homolog 19|AT3G55130|-|protein-coding
AT1G23060	chr1:8170754-8172992	Mock	10uM 6BA 4 hour	OK	5.16308	1.51299	-1.77083	3.75525	0.000173172	0.0120379	yes	MDP40|MICROTUBULE DESTABILIZING PROTEIN 40|T26J12.16|T26J12_16|AT1G23060|-|protein-coding
AT5G50760	chr5:20644660-20645469	Mock	10uM 6BA 4 hour	OK	32.3345	9.21493	-1.81103	5.86974	4.36473e-09	1.24458e-06	yes	AT5G50760|MFB16.16|MFB16_16|SAUR55|SMALL AUXIN UPREGULATED RNA 55|AT5G50760|-|protein-coding
AT1G77330	chr1:29062989-29064537	Mock	10uM 6BA 4 hour	OK	62.7137	17.7478	-1.82114	8.17657	2.22045e-16	2.01634e-13	yes	AT1G77330|ACC oxidase 5|ACO5|F2P24.4|F2P24_4|AT1G77330|-|protein-coding
AT2G28630	chr2:12275318-12277245	Mock	10uM 6BA 4 hour	OK	4.25522	1.18739	-1.84144	4.07588	4.58401e-05	0.00400846	yes	KCS12|3-ketoacyl-CoA synthase 12|T8O18.8|T8O18_8|AT2G28630|-|protein-coding
AT2G46690	chr2:19180729-19181467	Mock	10uM 6BA 4 hour	OK	25.7463	7.03756	-1.87122	5.25627	1.4701e-07	2.79011e-05	yes	AT2G46690|SAUR32|SMALL AUXIN UPREGULATED RNA 32|T3A4.7|AT2G46690|-|protein-coding
AT3G48520	chr3:17974976-17976670	Mock	10uM 6BA 4 hour	OK	6.34159	1.73071	-1.87348	4.60291	4.16624e-06	0.000512317	yes	CYP94B3|cytochrome P450|family 94|polypeptide 3|subfamily B|AT3G48520|-|protein-coding
AT3G24300	chr3:8805630-8807388	Mock	10uM 6BA 4 hour	OK	4.19267	1.14082	-1.87779	3.93056	8.47472e-05	0.0067234	yes	AMT1;3|AMMONIUM TRANSPORTER 1;3|ATAMT1;3|ammonium transporter 1;3|AT3G24300|-|protein-coding
AT3G61430	chr3:22733308-22735335	Mock	10uM 6BA 4 hour	OK	140.673	38.0995	-1.8845	9.05972	0	0	yes	PIP1A|ARABIDOPSIS THALIANA PLASMA MEMBRANE INTRINSIC PROTEIN 1|ATPIP1|PIP1|PIP1;1|PLASMA MEMBRANE INTRINSIC PROTEIN 1|PLASMA MEMBRANE INTRINSIC PROTEIN 1;1|plasma membrane intrinsic protein 1A|AT3G61430|-|protein-coding
AT2G27550	chr2:11773250-11774681	Mock	10uM 6BA 4 hour	OK	18.2821	4.9007	-1.89937	5.06997	3.97876e-07	6.7099e-05	yes	ATC|F10A12.20|centroradialis|AT2G27550|-|protein-coding
AT1G05700	chr1:1709795-1713245	Mock	10uM 6BA 4 hour	OK	3.39527	0.898686	-1.91764	4.33118	1.48309e-05	0.00153848	yes	AT1G05700|F3F20.15|F3F20_15|AT1G05700|-|protein-coding
AT1G12110	chr1:4105232-4109545	Mock	10uM 6BA 4 hour	OK	52.2925	13.7442	-1.92778	9.10866	0	0	yes	NRT1.1|ARABIDOPSIS THALIANA NITRATE TRANSPORTER 1|ATNRT1|ATNRT1.1|AtNPF6.3|B-1|CHL1|CHL1-1|CHLORATE/NITRATE TRANSPORTER|CHLORINA 1|F12F1.1|F12F1_1|NITRATE TRANSPORTER 1|NITRATE/CHLORATE TRANSPORTER|NPF6.3|NRT1|NRT1/ PTR family 6.3|nitrate transporter 1.1|AT1G12110|-|protein-coding
AT3G53200	chr3:19718281-19719462	Mock	10uM 6BA 4 hour	OK	16.7832	4.2295	-1.98846	5.24211	1.5875e-07	2.96526e-05	yes	MYB27|AtMYB27|myb domain protein 27|AT3G53200|-|protein-coding
AT5G23660	chr5:7971650-7973925	Mock	10uM 6BA 4 hour	OK	29.1247	7.29131	-1.99799	7.32785	2.33813e-13	1.42276e-10	yes	SWEET12|AtSWEET12|MQM1.8|MQM1_8|MTN3|homolog of Medicago truncatula MTN3|AT5G23660|-|protein-coding
AT2G23170	chr2:9863854-9866562	Mock	10uM 6BA 4 hour	OK	97.2574	24.3093	-2.0003	9.68919	0	0	yes	GH3.3|T20D16.20|T20D16_20|AT2G23170|-|protein-coding
AT1G72200	chr1:27169794-27171321	Mock	10uM 6BA 4 hour	OK	4.63411	1.13573	-2.02867	4.01999	5.82011e-05	0.00488665	yes	AT1G72200|T9N14.11|T9N14_11|AT1G72200|-|protein-coding
AT2G41850	chr2:17461654-17464161	Mock	10uM 6BA 4 hour	OK	18.0866	4.36199	-2.05187	7.08396	1.40088e-12	7.87494e-10	yes	PGAZAT|ADPG2|ARABIDOPSIS DEHISCENCE ZONE POLYGALACTURONASE 2|T11A7.5|T11A7_5|polygalacturonase abscission zone A. thaliana|AT2G41850|-|protein-coding
AT1G49470	chr1:18310493-18311634	Mock	10uM 6BA 4 hour	OK	13.6096	3.25569	-2.06359	5.45295	4.9541e-08	1.10346e-05	yes	AT1G49470|F13F21.10|F13F21_10|AT1G49470|-|protein-coding
AT2G28110	chr2:11977943-11979837	Mock	10uM 6BA 4 hour	OK	9.73691	2.27272	-2.09905	5.70266	1.1795e-08	3.00086e-06	yes	FRA8|F24D13.10|F24D13_10|FRAGILE FIBER 8|IRREGULAR XYLEM 7|IRX7|AT2G28110|-|protein-coding
AT3G23430	chr3:8387507-8393296	Mock	10uM 6BA 4 hour	OK	17.5172	4.06562	-2.10723	8.39346	0	0	yes	PHO1|ARABIDOPSIS PHOSPHATE 1|ATPHO1|phosphate 1|AT3G23430|-|protein-coding
AT2G22122	chr2:9403263-9403808	Mock	10uM 6BA 4 hour	OK	13.8375	3.11031	-2.15346	3.61529	0.000300012	0.0184077	yes	AT2G22122|-|AT2G22122|-|protein-coding
AT4G30450	chr4:14886026-14886675	Mock	10uM 6BA 4 hour	OK	12.6047	2.82082	-2.15977	3.93163	8.43729e-05	0.00670271	yes	AT4G30450|F17I23.210|F17I23_210|AT4G30450|-|protein-coding
AT5G57685	chr5:23366003-23366867	Mock	10uM 6BA 4 hour	OK	11.6468	2.4593	-2.24362	4.63301	3.60392e-06	0.000456484	yes	GDU3|ARABIDOPSIS THALIANA GLUTAMINE DUMPER 3|ATGDU3|LESS SUSCEPTIBLE TO BSCTV 1|LSB1|glutamine dumper 3|AT5G57685|-|protein-coding
AT4G28040	chr4:13940345-13943732	Mock	10uM 6BA 4 hour	OK	53.7843	10.7346	-2.32491	7.86048	3.77476e-15	2.89357e-12	yes	UMAMIT33|T13J8.150|T13J8_150|Usually multiple acids move in and out Transporters 33|AT4G28040|-|protein-coding
AT1G54890	chr1:20463082-20464470	Mock	10uM 6BA 4 hour	OK	7.40676	1.4518	-2.351	4.51644	6.28888e-06	0.0007336	yes	AT1G54890|F14C21.44|F14C21_44|AT1G54890|-|protein-coding
AT1G01070	chr1:38751-40944	Mock	10uM 6BA 4 hour	OK	3.28472	0.635658	-2.36945	3.39082	0.00069685	0.0359294	yes	UMAMIT28|T25K16.7|T25K16_7|Usually multiple acids move in and out Transporters 28|AT1G01070|-|protein-coding
AT5G10580	chr5:3347420-3350071	Mock	10uM 6BA 4 hour	OK	13.276	2.51056	-2.40274	5.15653	2.51574e-07	4.43259e-05	yes	AT5G10580|F12B17.70|F12B17_70|AT5G10580|-|protein-coding
AT5G43180	chr5:17336329-17337872	Mock	10uM 6BA 4 hour	OK	5.68646	1.06164	-2.42124	3.51046	0.000447327	0.0251064	yes	AT5G43180|K24F5.2|K24F5_2|AT5G43180|-|protein-coding
AT3G08860	chr3:2696558-2699158	Mock	10uM 6BA 4 hour	OK	2.59326	0.469399	-2.46588	3.61895	0.000295797	0.0182058	yes	PYD4|PYRIMIDINE 4|AT3G08860|-|protein-coding
AT5G24910	chr5:8567580-8570358	Mock	10uM 6BA 4 hour	OK	2.8316	0.474211	-2.57802	3.92147	8.80094e-05	0.00691711	yes	CYP714A1|ELA1|EUI-like p450 A1|F6A4.120|F6A4_120|cytochrome P450|family 714|polypeptide 1|subfamily A|AT5G24910|-|protein-coding
AT1G20160	chr1:6990783-6993972	Mock	10uM 6BA 4 hour	OK	2.82569	0.466582	-2.5984	4.42209	9.7753e-06	0.0010805	yes	ATSBT5.2|T20H2.6|T20H2_6|AT1G20160|-|protein-coding
AT3G14260	chr3:4747768-4748819	Mock	10uM 6BA 4 hour	OK	5.24525	0.806034	-2.7021	3.68712	0.000226809	0.014908	yes	AT3G14260|-|AT3G14260|-|protein-coding
AT4G39675	chr4:18413774-18414240	Mock	10uM 6BA 4 hour	OK	15.5311	2.24313	-2.79158	3.70998	0.000207276	0.013887	yes	AT4G39675|-|AT4G39675|-|protein-coding
AT4G37160	chr4:17494704-17497124	Mock	10uM 6BA 4 hour	OK	2.01252	0.267604	-2.91083	3.44411	0.000572952	0.0305773	yes	sks15|AP22.55|AP22_55|SKU5 similar 15|SKU5 similar 15|AT4G37160|-|protein-coding
AT2G14960	chr2:6451371-6453670	Mock	10uM 6BA 4 hour	OK	1.81085	0.232462	-2.9616	3.59577	0.00032343	0.0194602	yes	GH3.1|T26I20.12|T26I20_12|AT2G14960|-|protein-coding
AT3G20380	chr3:7108096-7109914	Mock	10uM 6BA 4 hour	OK	3.13677	0.35684	-3.13593	3.76391	0.000167278	0.0116986	yes	AT3G20380|-|AT3G20380|-|protein-coding
AT2G28780	chr2:12340033-12343421	Mock	10uM 6BA 4 hour	OK	2.76984	0.309984	-3.15954	4.8479	1.24775e-06	0.000184089	yes	AT2G28780|F8N16.7|F8N16_7|AT2G28780|-|protein-coding
AT5G38940	chr5:15588756-15589666	Mock	10uM 6BA 4 hour	OK	18.5062	2.01691	-3.19779	6.18306	6.28726e-10	2.15759e-07	yes	AT5G38940|K15E6.120|K15E6_120|AT5G38940|-|protein-coding
AT1G49570	chr1:18347035-18348951	Mock	10uM 6BA 4 hour	OK	22.1861	1.30469	-4.08788	8.74808	0	0	yes	AT1G49570|F14J22.19|F14J22_19|AT1G49570|-|protein-coding
AT5G19890	chr5:6724114-6725923	Mock	10uM 6BA 4 hour	OK	39.3305	0.805954	-5.60881	9.77428	0	0	yes	AT5G19890|F28I16.40|F28I16_40|AT5G19890|-|protein-coding
