# Supplementary material for: A B-ARR-mediated cytokinin transcriptional network directs hormone cross-regulation and shoot development
Source: Nat Commun. 2018 Apr 23;9:1604. doi: 10.1038/s41467-018-03921-6 (PMC5913131; doi:10.1038/s41467-018-03921-6)
Supplement: Supplementary file 6 — Supplementary Data 4 [file 41467_2018_3921_MOESM6_ESM.xlsx]

## Sheet: Sheet1
Column1	Column2	Column3	Column4	Column5	Column6	Column7	Column8	Column9	Column10	Column11	Column12	Column14
Supplementary Data 4 Differentially expressed genes in arr1/10/12 triple mutants
Differentially expressed genes in arr1/10/12 triple mutants compared to the wild type.
(Sorted by fold change, up-regulated in red, down-regulated in blue)
Gene_ID	locus	sample_1	sample_2	status	value_1	value_2	log2(fold_change)	test_stat	p_value	q_value	significant	Annotation
AT1G01130	chr1:61904-63811	WT	triple mutants	OK	7.2878	0	NA	NA	5e-05	0.000644509	yes	AT1G01130|F6F3.33|AT1G01130|-|protein-coding
AT1G04425	chr1:1194186-1196889	WT	triple mutants	OK	4.39171	0	NA	NA	5e-05	0.000644509	yes	AT1G04425|-|AT1G04425|-|ncRNA
AT1G10160	chr1:3328970-3333470	WT	triple mutants	OK	3.36215	0	NA	NA	5e-05	0.000644509	yes	AT1G10160|F14N23.4|F14N23_4|AT1G10160|-|pseudo
AT1G12400	chr1:4221862-4222837	WT	triple mutants	OK	9.32245	0	NA	NA	5e-05	0.000644509	yes	AT1G12400|F5O11.12|F5O11_12|AT1G12400|-|protein-coding
AT1G15885	chr1:5460476-5461281	WT	triple mutants	OK	9.84823	0	NA	NA	5e-05	0.000644509	yes	AT1G15885|-|AT1G15885|-|protein-coding
AT1G21120	chr1:7395227-7396773	WT	triple mutants	OK	2.17606	0	NA	NA	5e-05	0.000644509	yes	IGMT2|T22I11.5|T22I11_5|indole glucosinolate O-methyltransferase 2|AT1G21120|-|protein-coding
AT1G23935	chr1:8461908-8465943	WT	triple mutants	OK	1.79601	0	NA	NA	5e-05	0.000644509	yes	AT1G23935|-|AT1G23935|-|protein-coding
AT1G24148	chr1:8544249-8545551	WT	triple mutants	OK	3.84393	0	NA	NA	5e-05	0.000644509	yes	AT1G24148|-|AT1G24148|-|protein-coding
AT1G24880	chr1:8774996-8783775	WT	triple mutants	OK	7.77257	0	NA	NA	5e-05	0.000644509	yes	LpxC2|AtLpxC2|F5A9.14|F5A9_14|lipid X C2|AT1G24880|-|protein-coding
AT1G50520	chr1:18719377-18721729	WT	triple mutants	OK	4.18457	0	NA	NA	5e-05	0.000644509	yes	CYP705A27|''cytochrome P450|F11F12.13|F11F12_13|cytochrome P450|family 705|polypeptide 27|polypeptide 27''|subfamily A|AT1G50520|-|protein-coding
AT1G52618	chr1:19603146-19603662	WT	triple mutants	OK	5.83801	0	NA	NA	5e-05	0.000644509	yes	AT1G52618|-|AT1G52618|-|protein-coding
AT1G52825	chr1:19670488-19670967	WT	triple mutants	OK	15.0181	0	NA	NA	5e-05	0.000644509	yes	AT1G52825|-|AT1G52825|-|protein-coding
AT1G52827	chr1:19671447-19671925	WT	triple mutants	OK	23.5507	0	NA	NA	5e-05	0.000644509	yes	CDT1|ATCDT1|CADMIUM TOLERANCE 1|AT1G52827|-|protein-coding
AT1G53887	chr1:20122425-20122866	WT	triple mutants	OK	15.3142	0	NA	NA	5e-05	0.000644509	yes	AT1G53887|-|AT1G53887|-|protein-coding
AT1G58150	chr1:21530102-21530458	WT	triple mutants	OK	11.3529	0	NA	NA	5e-05	0.000644509	yes	AT1G58150|T15M6.2|AT1G58150|-|protein-coding
AT1G58400	chr1:21696164-21699118	WT	triple mutants	OK	2.12291	0	NA	NA	5e-05	0.000644509	yes	AT1G58400|F9K23.7|F9K23_7|AT1G58400|-|protein-coding
AT1G60525	chr1:22299525-22301343	WT	triple mutants	OK	4.32025	0	NA	NA	5e-05	0.000644509	yes	AT1G60525|-|AT1G60525|-|ncRNA
AT1G60530	chr1:22299525-22301343	WT	triple mutants	OK	5.22074	0	NA	NA	5e-05	0.000644509	yes	DRP4A|Dynamin related protein 4A|F8A5.7|F8A5_7|AT1G60530|-|protein-coding
AT1G65510	chr1:24359452-24360081	WT	triple mutants	OK	3.98093	0	NA	NA	5e-05	0.000644509	yes	AT1G65510|F5I14.24|F5I14_24|AT1G65510|-|protein-coding
AT1G66100	chr1:24605670-24606537	WT	triple mutants	OK	12.1018	0	NA	NA	5e-05	0.000644509	yes	AT1G66100|F15E12.20|F15E12_20|AT1G66100|-|protein-coding
AT1G66540	chr1:24824458-24826670	WT	triple mutants	OK	3.74048	0	NA	NA	5e-05	0.000644509	yes	AT1G66540|F28G11.4|F28G11_4|AT1G66540|-|protein-coding
AT1G67105	chr1:25057478-25058264	WT	triple mutants	OK	7.76878	0	NA	NA	5e-05	0.000644509	yes	AT1G67105|-|AT1G67105|-|ncRNA
AT2G03710	chr2:1129267-1131838	WT	triple mutants	OK	2.2136	0	NA	NA	5e-05	0.000644509	yes	SEP4|AGAMOUS-like 3|AGL3|F19B11.16|F19B11_16|MADS BOX PROTEIN|SEPALLATA 4|AT2G03710|-|protein-coding
AT2G04050	chr2:1337385-1339270	WT	triple mutants	OK	2.88415	0	NA	NA	5e-05	0.000644509	yes	AT2G04050|F3L12.12|F3L12_12|AT2G04050|-|protein-coding
AT2G04800	chr2:1687195-1687817	WT	triple mutants	OK	4.90652	0	NA	NA	5e-05	0.000644509	yes	AT2G04800|F28I8.16|F28I8_16|AT2G04800|-|protein-coding
AT2G05185	chr2:1876937-1878219	WT	triple mutants	OK	2.33375	0	NA	NA	5e-05	0.000644509	yes	AT2G05185|-|AT2G05185|-|protein-coding
AT2G07042	chr2:2919952-2922249	WT	triple mutants	OK	2.24245	0	NA	NA	5e-05	0.000644509	yes	AT2G07042|-|AT2G07042|-|ncRNA
AT2G10931	chr2:4304946-4305887	WT	triple mutants	OK	7.00518	0	NA	NA	5e-05	0.000644509	yes	AT2G10931|-|AT2G10931|-|protein-coding
AT2G14660	chr2:6272490-6273083	WT	triple mutants	OK	25.4156	0	NA	NA	5e-05	0.000644509	yes	AT2G14660|T6B13.10|T6B13_10|AT2G14660|-|protein-coding
AT2G43860	chr2:18162944-18164428	WT	triple mutants	OK	4.46145	0	NA	NA	5e-05	0.000644509	yes	AT2G43860|F18O19.3|AT2G43860|-|protein-coding
AT3G13435	chr3:4375424-4376069	WT	triple mutants	OK	7.75086	0	NA	NA	5e-05	0.000644509	yes	AT3G13435|-|AT3G13435|-|protein-coding
AT3G13437	chr3:4376360-4376959	WT	triple mutants	OK	2.94591	0	NA	NA	5e-05	0.000644509	yes	AT3G13437|AtEWR1|EWR1|Enhancer of vascular Wilt Resistance 1|AT3G13437|-|protein-coding
AT3G20557	chr3:7180036-7181079	WT	triple mutants	OK	2.49141	0	NA	NA	5e-05	0.000644509	yes	AT3G20557|VASCULAR-RELATED UNKNOWN PROTEIN 3|VUP3|AT3G20557|-|protein-coding
AT3G21950	chr3:7734395-7736394	WT	triple mutants	OK	4.21599	0	NA	NA	5e-05	0.000644509	yes	AT3G21950|-|AT3G21950|-|protein-coding
AT3G24890	chr3:9097513-9098945	WT	triple mutants	OK	5.38928	0	NA	NA	5e-05	0.000644509	yes	VAMP728|ATVAMP728|vesicle-associated membrane protein 728|AT3G24890|-|protein-coding
AT3G24929	chr3:9104494-9105648	WT	triple mutants	OK	3.17276	0	NA	NA	5e-05	0.000644509	yes	AT3G24929|-|AT3G24929|-|protein-coding
AT3G26922	chr3:9922798-9924615	WT	triple mutants	OK	2.22782	0	NA	NA	5e-05	0.000644509	yes	AT3G26922|-|AT3G26922|-|protein-coding
AT4G01740	chr4:753421-755456	WT	triple mutants	OK	2.55773	0	NA	NA	5e-05	0.000644509	yes	AT4G01740|T15B16.10|T15B16_10|AT4G01740|-|protein-coding
AT4G05631	chr4:2990005-2992618	WT	triple mutants	OK	8.84196	0	NA	NA	5e-05	0.000644509	yes	AT4G05631|-|AT4G05631|-|protein-coding
AT4G39925	chr4:18517408-18518052	WT	triple mutants	OK	5.41383	0	NA	NA	5e-05	0.000644509	yes	AT4G39925|-|AT4G39925|-|protein-coding
AT5G18050	chr5:5974566-5975054	WT	triple mutants	OK	3.57829	0	NA	NA	5e-05	0.000644509	yes	SAUR22|MCM23.15|MCM23_15|SMALL AUXIN UP RNA 22|AT5G18050|-|protein-coding
AT5G24660	chr5:8443278-8443834	WT	triple mutants	OK	6.14244	0	NA	NA	5e-05	0.000644509	yes	LSU2|MXC17.2|MXC17_2|RESPONSE TO LOW SULFUR 2|AT5G24660|-|protein-coding
AT5G25020	chr5:8618566-8619465	WT	triple mutants	OK	2.76624	0	NA	NA	5e-05	0.000644509	yes	AT5G25020|T11H3.30|T11H3_30|AT5G25020|-|protein-coding
AT5G25040	chr5:8621953-8624337	WT	triple mutants	OK	8.6723	0	NA	NA	5e-05	0.000644509	yes	AT5G25040|T11H3.50|T11H3_50|AT5G25040|-|protein-coding
AT5G44460	chr5:17917225-17917983	WT	triple mutants	OK	6.57052	0	NA	NA	5e-05	0.000644509	yes	CML43|MFC16.12|MFC16_12|calmodulin like 43|AT5G44460|-|protein-coding
AT5G44572	chr5:17968151-17969563	WT	triple mutants	OK	13.0507	0	NA	NA	5e-05	0.000644509	yes	AT5G44572|-|AT5G44572|-|protein-coding
AT5G44574	chr5:17970692-17971449	WT	triple mutants	OK	8.59409	0	NA	NA	5e-05	0.000644509	yes	AT5G44574|-|AT5G44574|-|protein-coding
AT5G56370	chr5:22835981-22837941	WT	triple mutants	OK	2.22819	0	NA	NA	5e-05	0.000644509	yes	AT5G56370|MCD7.13|MCD7_13|AT5G56370|-|protein-coding
AT3G29140	chr3:11105804-11106144	WT	triple mutants	OK	6.59171	0	NA	NA	0.0002	0.00217033	yes	AT3G29140|-|AT3G29140|-|protein-coding
AT3G28899	chr3:10902326-10902515	WT	triple mutants	OK	35.5225	0	NA	NA	0.00275	0.0183621	yes	AT3G28899|-|AT3G28899|-|protein-coding
AT5G53815	chr5:21850178-21853011	WT	triple mutants	OK	2.03517	0	NA	NA	0.0075	0.0394643	yes	AT5G53815|-|AT5G53815|-|pseudo
AT1G58270	chr1:21612115-21614117	WT	triple mutants	OK	147.696	0.851187	-7.43894	-10.7432	5e-05	0.000644509	yes	ZW9|F19C14.11|F19C14_11|AT1G58270|-|protein-coding
AT4G34881	chr4:16617622-16618506	WT	triple mutants	OK	217.331	1.31654	-7.367	-11.5316	5e-05	0.000644509	yes	AT4G34881|-|AT4G34881|-|protein-coding
AT1G20390	chr1:7065493-7071561	WT	triple mutants	OK	36.4748	0.324104	-6.8143	-11.1306	5e-05	0.000644509	yes	AT1G20390|F5M15.26|F5M15_26|AT1G20390|-|pseudo
AT5G17870	chr5:5907774-5908335	WT	triple mutants	OK	678.56	8.065	-6.39466	-19.4132	5e-05	0.000644509	yes	PSRP6|MPI7.3|MPI7_3|plastid-specific 50S ribosomal protein 6|AT5G17870|-|protein-coding
AT2G15292	chr2:6644280-6645533	WT	triple mutants	OK	35.5228	0.44885	-6.30637	-6.80114	0.0076	0.0398785	yes	AT2G15292|-|AT2G15292|-|ncRNA
AT5G17890	chr5:5916969-5923355	WT	triple mutants	OK	8.33634	0.10733	-6.27929	-5.99305	0.0033	0.0211061	yes	DAR4|CHILLING SENSITIVE 3|CHS3|DA1-related protein 4|MPI7.6|MPI7_6|AT5G17890|-|protein-coding
AT1G57860	chr1:21429897-21430865	WT	triple mutants	OK	149.757	1.94611	-6.26589	-10.9577	5e-05	0.000644509	yes	AT1G57860|F12K22.19|AT1G57860|-|protein-coding
AT5G55896	chr5:22628016-22633342	WT	triple mutants	OK	11.7196	0.190451	-5.94336	-6.65005	0.00095	0.00787128	yes	AT5G55896|-|AT5G55896|-|pseudo
AT1G31580	chr1:11311168-11311989	WT	triple mutants	OK	176.252	2.91002	-5.92047	-11.8925	5e-05	0.000644509	yes	ECS1|CXC750|F27M3.20|F27M3_20|AT1G31580|-|protein-coding
AT4G01593	chr4:690709-692169	WT	triple mutants	OK	24.1624	0.4345	-5.79727	-2.72531	0.00665	0.0360601	yes	AT4G01593|-|AT4G01593|-|ncRNA
AT5G22880	chr5:7651956-7652622	WT	triple mutants	OK	241.279	4.40786	-5.77448	-14.3248	5e-05	0.000644509	yes	HTB2|H2B|HISTONE H2B|MRN17.11|MRN17_11|histone B2|AT5G22880|-|protein-coding
AT5G51630	chr5:20969442-20974916	WT	triple mutants	OK	4.90116	0.0973375	-5.65398	-3.54297	0.0031	0.0200798	yes	AT5G51630|K17N15.18|K17N15_18|AT5G51630|-|protein-coding
AT3G26240	chr3:9603888-9607192	WT	triple mutants	OK	7.25878	0.149181	-5.60459	-5.27818	0.00735	0.0389124	yes	AT3G26240|-|AT3G26240|-|protein-coding
AT1G62630	chr1:23185911-23188593	WT	triple mutants	OK	8.80083	0.189158	-5.53997	-5.36555	0.00765	0.040079	yes	AT1G62630|T3P18.19|T3P18_19|AT1G62630|-|protein-coding
AT5G24460	chr5:8354698-8355874	WT	triple mutants	OK	28.3239	0.611205	-5.53422	-6.41589	0.00125	0.00980249	yes	AT5G24460|T31K7.4|T31K7_4|AT5G24460|-|protein-coding
AT1G63360	chr1:23499514-23502169	WT	triple mutants	OK	13.3853	0.31166	-5.42454	-6.35084	0.00015	0.00170112	yes	AT1G63360|F2K11.26|F2K11_26|AT1G63360|-|protein-coding
AT1G58602	chr1:21746353-21765705	WT	triple mutants	OK	24.8534	0.614384	-5.33816	-9.94123	5e-05	0.000644509	yes	AT1G58602|-|AT1G58602|-|protein-coding
AT2G43590	chr2:18081330-18082767	WT	triple mutants	OK	101.205	2.53531	-5.31898	-11.4684	5e-05	0.000644509	yes	AT2G43590|F18O19.30|AT2G43590|-|protein-coding
AT3G28160	chr3:10494655-10496791	WT	triple mutants	OK	17.8439	0.517217	-5.10852	-7.14284	0.0001	0.00119967	yes	AT3G28160|-|AT3G28160|-|pseudo
AT3G16450	chr3:5588393-5590055	WT	triple mutants	OK	259.094	7.53577	-5.10358	-12.4632	5e-05	0.000644509	yes	JAL33|Jacalin-related lectin 33|T2O4.11|AT3G16450|-|protein-coding
AT1G23950	chr1:8469533-8471417	WT	triple mutants	OK	18.4024	0.571989	-5.00776	-4.06297	0.00025	0.00261274	yes	AT1G23950|T23E23.13|T23E23_13|AT1G23950|-|protein-coding
AT2G13970	chr2:5862535-5864801	WT	triple mutants	OK	7.95827	0.260104	-4.9353	-5.03951	0.003	0.0195932	yes	AT2G13970|F9B22.8|F9B22_8|AT2G13970|-|pseudo
AT2G18193	chr2:7917504-7919277	WT	triple mutants	OK	11.6377	0.404015	-4.84825	-5.32003	0.00095	0.00787128	yes	AT2G18193|-|AT2G18193|-|protein-coding
AT1G11280	chr1:3787333-3790876	WT	triple mutants	OK	12.2362	0.504865	-4.59911	-5.7822	5e-05	0.000644509	yes	AT1G11280|T28P6.7|T28P6_7|AT1G11280|-|protein-coding
AT2G15050	chr2:6518839-6520160	WT	triple mutants	OK	120.518	5.39485	-4.48152	-5.93133	5e-05	0.000644509	yes	LTP|LTP7|T15J14.9|T15J14_9|lipid transfer protein|lipid transfer protein 7|AT2G15050|-|protein-coding
AT1G12390	chr1:4220099-4221774	WT	triple mutants	OK	19.8178	0.957857	-4.37084	-5.92605	0.0004	0.00386042	yes	AT1G12390|F5O11.11|F5O11_11|AT1G12390|-|protein-coding
AT1G61180	chr1:22551331-22554649	WT	triple mutants	OK	9.45897	0.479153	-4.30313	-5.99933	5e-05	0.000644509	yes	AT1G61180|F11P17.10|F11P17_10|AT1G61180|-|protein-coding
AT1G61300	chr1:22607465-22610273	WT	triple mutants	OK	7.19277	0.365734	-4.29768	-5.46561	0.0001	0.00119967	yes	AT1G61300|T1F9.21|T1F9_21|AT1G61300|-|protein-coding
AT1G54260	chr1:20256935-20259417	WT	triple mutants	OK	10.1496	0.51712	-4.29478	-4.64151	0.00645	0.0352464	yes	AT1G54260|F20D21.8|F20D21_8|AT1G54260|-|protein-coding
AT2G21045	chr2:9027851-9029020	WT	triple mutants	OK	89.69	4.5728	-4.2938	-10.667	5e-05	0.000644509	yes	AT2G21045|-|AT2G21045|-|protein-coding
AT2G33220	chr2:14078850-14080157	WT	triple mutants	OK	127.436	6.5738	-4.27691	-12.3809	5e-05	0.000644509	yes	AT2G33220|F25I18.4|F25I18_4|AT2G33220|-|protein-coding
AT2G14080	chr2:5925185-5929600	WT	triple mutants	OK	4.7685	0.248618	-4.26153	-5.16125	0.00015	0.00170112	yes	AT2G14080|T22C12.1|AT2G14080|-|protein-coding
AT2G21080	chr2:9043698-9045389	WT	triple mutants	OK	9.78698	0.538114	-4.18488	-5.09241	0.0003	0.00304738	yes	AT2G21080|F26H11.16|F26H11_16|AT2G21080|-|protein-coding
AT3G03855	chr3:986947-990738	WT	triple mutants	OK	1.98763	0.11491	-4.11248	-3.73327	0.00905	0.0454507	yes	AT3G03855|F20H23.10|AT3G03855|-|miscRNA
AT1G49510	chr1:18326869-18328610	WT	triple mutants	OK	30.9984	1.8222	-4.08844	-7.90064	5e-05	0.000644509	yes	emb1273|F13F21.5|F13F21_5|embryo defective 1273|AT1G49510|-|protein-coding
AT1G67030	chr1:25016542-25017512	WT	triple mutants	OK	14.4965	0.853542	-4.0861	-5.33766	0.0012	0.00948429	yes	ZFP6|F1O19.8|F1O19_8|zinc finger protein 6|AT1G67030|-|protein-coding
AT3G60530	chr3:22373214-22374387	WT	triple mutants	OK	43.4369	2.61573	-4.05364	-8.765	5e-05	0.000644509	yes	GATA4|GATA transcription factor 4|AT3G60530|-|protein-coding
AT3G27610	chr3:10225524-10228192	WT	triple mutants	OK	9.00811	0.548665	-4.03723	-4.22746	0.0013	0.0101317	yes	AT3G27610|-|AT3G27610|-|protein-coding
AT5G56550	chr5:22894501-22896653	WT	triple mutants	OK	21.2257	1.30246	-4.0265	-4.65914	0.0002	0.00217033	yes	OXS3|ATOXS3|MKN22.7|MKN22_7|OXIDATIVE STRESS 3|AT5G56550|-|protein-coding
AT5G44580	chr5:17979310-17980411	WT	triple mutants	OK	35.9947	2.24747	-4.00141	-7.18594	0.00045	0.00425309	yes	AT5G44580|K15C23.2|K15C23_2|AT5G44580|-|protein-coding
AT1G65040	chr1:24159833-24163628	WT	triple mutants	OK	28.7773	1.86262	-3.94952	-6.37899	5e-05	0.000644509	yes	Hrd1B|AtHrd1B|F16G16.3|F16G16_3|homolog of yeast Hrd1|AT1G65040|-|protein-coding
AT1G23130	chr1:8200382-8201235	WT	triple mutants	OK	72.973	4.94785	-3.88249	-10.0717	5e-05	0.000644509	yes	AT1G23130|T26J12.10|T26J12_10|AT1G23130|-|protein-coding
AT5G63020	chr5:25281713-25286002	WT	triple mutants	OK	11.731	0.828838	-3.82309	-4.41726	0.00055	0.00501758	yes	AT5G63020|MJH22.8|MJH22_8|AT5G63020|-|protein-coding
AT1G31600	chr1:11312960-11316473	WT	triple mutants	OK	16.2302	1.15901	-3.80772	-5.54978	5e-05	0.000644509	yes	TRM9|AT1G31610|Arabidopsis thaliana tRNA methyltransferase 9|AtTRM9|F27M3.19|F27M3_19|tRNA methyltransferase 9|AT1G31600|-|protein-coding
AT5G54770	chr5:22246591-22248332	WT	triple mutants	OK	2355.06	168.77	-3.80264	-11.9582	5e-05	0.000644509	yes	THI1|MBG8.3|MBG8_3|THI1 PROTEIN|THI4|THIAMINE4|THIAZOLE REQUIRING|TZ|AT5G54770|-|protein-coding
AT4G12550	chr4:7439114-7439805	WT	triple mutants	OK	26.2906	1.90842	-3.7841	-6.24025	0.0002	0.00217033	yes	AIR1|Auxin-Induced in Root cultures 1|T1P17.140|T1P17_140|AT4G12550|-|protein-coding
AT1G67792	chr1:25417541-25420229	WT	triple mutants	OK	4.40117	0.329415	-3.73991	-3.90891	0.0004	0.00386042	yes	AT1G67792|-|AT1G67792|-|ncRNA
AT2G17650	chr2:7671015-7673036	WT	triple mutants	OK	3.63343	0.273898	-3.72962	-3.67404	0.00555	0.0313855	yes	AT2G17650|T17A5.12|T17A5_12|AT2G17650|-|protein-coding
AT1G69550	chr1:26148020-26153555	WT	triple mutants	OK	4.72804	0.36471	-3.69642	-5.80369	5e-05	0.000644509	yes	AT1G69550|F10D13.24|F10D13_24|AT1G69550|-|protein-coding
AT1G62980	chr1:23331675-23333110	WT	triple mutants	OK	14.5616	1.125	-3.69417	-5.43236	0.0004	0.00386042	yes	EXPA18|ATEXP18|ATEXPA18|ATHEXP ALPHA 1.25|EXP18|EXPANSIN 18|F16P17.14|F16P17_14|expansin A18|AT1G62980|-|protein-coding
AT5G58980	chr5:23811448-23814683	WT	triple mutants	OK	2.45183	0.189736	-3.69179	-3.14579	0.00925	0.0461651	yes	AT5G58980|K19M22.22|K19M22_22|AT5G58980|-|protein-coding
AT5G22860	chr5:7639317-7642984	WT	triple mutants	OK	7.20342	0.575461	-3.64589	-3.77877	0.0005	0.00463299	yes	AT5G22860|MRN17.9|MRN17_9|AT5G22860|-|protein-coding
AT3G27200	chr3:10043521-10044373	WT	triple mutants	OK	9.30515	0.749891	-3.63328	-3.93702	0.0095	0.047097	yes	AT3G27200|-|AT3G27200|-|protein-coding
AT1G33520	chr1:12157155-12158953	WT	triple mutants	OK	19.0358	1.54767	-3.62055	-7.27437	5e-05	0.000644509	yes	MOS2|2|F10C21.16|F10C21_16|modifier of snc1|AT1G33520|-|protein-coding
AT4G30140	chr4:14738386-14740676	WT	triple mutants	OK	39.993	3.27236	-3.61134	-8.64298	5e-05	0.000644509	yes	CDEF1|CUTICLE DESTRUCTING FACTOR 1|CUTICLE DESTRUCTING FACTOR 1|F6G3.170|F6G3_170|AT4G30140|-|protein-coding
AT5G62980	chr5:25276033-25277266	WT	triple mutants	OK	26.0142	2.13719	-3.60551	-6.35691	0.00045	0.00425309	yes	FOLB2|MJH22.3|MJH22_3|AT5G62980|-|protein-coding
AT2G21860	chr2:9318257-9320002	WT	triple mutants	OK	34.531	2.86057	-3.59352	-8.78608	5e-05	0.000644509	yes	AT2G21860|F7D8.18|F7D8_18|AT2G21860|-|protein-coding
AT1G52905	chr1:19706084-19706706	WT	triple mutants	OK	22.6715	1.91982	-3.56184	-5.76088	0.004	0.0244715	yes	AT1G52905|-|AT1G52905|-|protein-coding
AT5G24570	chr5:8405680-8406132	WT	triple mutants	OK	28.7778	2.59754	-3.46974	-6.36875	0.0026	0.0175743	yes	AT5G24570|K18P6.10|K18P6_10|AT5G24570|-|protein-coding
AT3G26900	chr3:9907233-9914514	WT	triple mutants	OK	69.5194	6.59625	-3.3977	-4.48544	5e-05	0.000644509	yes	SKL1|ATSKL1|Arabidopsis thaliana shikimate kinase-like 1|shikimate kinase like 1|shikimate kinase-like 1|AT3G26900|-|protein-coding
AT4G36120	chr4:17093087-17096573	WT	triple mutants	OK	2.74044	0.262309	-3.38507	-3.78919	0.00105	0.00851294	yes	AT4G36120|T19K4.250|T19K4_250|AT4G36120|-|protein-coding
AT1G23460	chr1:8327311-8329622	WT	triple mutants	OK	7.41821	0.717626	-3.36977	-4.5412	0.0003	0.00304738	yes	AT1G23460|F28C11.9|AT1G23460|-|protein-coding
AT3G59680	chr3:22044003-22046040	WT	triple mutants	OK	9.21856	0.913561	-3.33497	-3.45344	0.0008	0.0068423	yes	AT3G59680|-|AT3G59680|-|protein-coding
AT3G59930	chr3:22139550-22140320	WT	triple mutants	OK	25.7018	2.55351	-3.33131	-6.30655	5e-05	0.000644509	yes	AT3G59930|-|AT3G59930|-|protein-coding
AT3G28130	chr3:10465515-10468911	WT	triple mutants	OK	15.1218	1.52311	-3.31154	-4.90114	5e-05	0.000644509	yes	UMAMIT44|Usually multiple acids move in and out Transporters 44|AT3G28130|-|protein-coding
AT3G22570	chr3:8000514-8001238	WT	triple mutants	OK	13.8001	1.40885	-3.29209	-4.86102	0.00225	0.0157026	yes	AT3G22570|-|AT3G22570|-|protein-coding
AT1G23052	chr1:8168442-8169267	WT	triple mutants	OK	7.49509	0.788905	-3.24802	-3.86834	0.00845	0.0431472	yes	AT1G23052|-|AT1G23052|-|ncRNA
AT5G24770	chr5:8500475-8502224	WT	triple mutants	OK	5.21831	0.549448	-3.24753	-2.94785	0.0018	0.0131621	yes	VSP2|ATVSP2|T4C12.40|VEGETATIVE STORAGE PROTEIN 2|vegetative storage protein 2|AT5G24770|-|protein-coding
AT3G08940	chr3:2717674-2722624	WT	triple mutants	OK	897.779	95.321	-3.23549	-12.0793	5e-05	0.000644509	yes	LHCB4.2|light harvesting complex photosystem II|AT3G08940|-|protein-coding
AT5G10400	chr5:3270288-3270952	WT	triple mutants	OK	99.5971	10.7915	-3.20621	-10.8245	5e-05	0.000644509	yes	AT5G10400|F12B17.250|H3.1|histone 3.1|AT5G10400|-|protein-coding
AT1G66725	chr1:24883930-24884559	WT	triple mutants	OK	23.589	2.59854	-3.18234	-6.07966	0.00025	0.00261274	yes	MIR163|microRNA163|p_MI0000196|AT1G66725|-|ncRNA
AT5G44380	chr5:17878721-17881440	WT	triple mutants	OK	89.6815	9.91195	-3.17757	-11.18	5e-05	0.000644509	yes	AT5G44380|K9L2.18|K9L2_18|AT5G44380|-|protein-coding
AT3G28220	chr3:10524403-10526728	WT	triple mutants	OK	11.5827	1.28179	-3.17573	-5.26457	0.00015	0.00170112	yes	AT3G28220|-|AT3G28220|-|protein-coding
AT2G25350	chr2:10797598-10800756	WT	triple mutants	OK	4.32786	0.48003	-3.17246	-3.97994	0.00055	0.00501758	yes	AT2G25350|T22F11.4|AT2G25350|-|protein-coding
AT1G64640	chr1:24019489-24023196	WT	triple mutants	OK	40.6343	4.5819	-3.14868	-3.94513	5e-05	0.000644509	yes	ENODL8|AtENODL8|F1N19.21|F1N19_21|early nodulin-like protein 8|AT1G64640|-|protein-coding
AT5G55140	chr5:22380995-22382028	WT	triple mutants	OK	25.9303	2.94661	-3.13751	-6.35441	5e-05	0.000644509	yes	AT5G55140|MCO15.9|MCO15_9|AT5G55140|-|protein-coding
AT1G28670	chr1:10074506-10076344	WT	triple mutants	OK	148.123	16.8752	-3.13382	-11.923	5e-05	0.000644509	yes	ARAB-1|-|AT1G28670|-|protein-coding
AT2G28450	chr2:12162050-12166039	WT	triple mutants	OK	16.5794	1.91315	-3.11537	-6.91507	5e-05	0.000644509	yes	AT2G28450|T1B3.3|T1B3_3|AT2G28450|-|protein-coding
AT3G25190	chr3:9174456-9175776	WT	triple mutants	OK	34.3794	4.0086	-3.10037	-7.42097	5e-05	0.000644509	yes	AT3G25190|AtVTL5|MJL12.26|VTL5|Vacuolar Iron Transporter-Like 5|AT3G25190|-|protein-coding
AT2G05100	chr2:1823239-1824425	WT	triple mutants	OK	1304.05	152.098	-3.09993	-12.6504	5e-05	0.000644509	yes	LHCB2.1|F15L11.2|F15L11_2|LHCB2|LIGHT-HARVESTING CHLOROPHYLL B-BINDING 2|photosystem II light harvesting complex gene 2.1|AT2G05100|-|protein-coding
AT4G21770	chr4:11561228-11566357	WT	triple mutants	OK	20.59	2.41056	-3.09451	-6.33951	5e-05	0.000644509	yes	AT4G21770|F17L22.230|F17L22_230|AT4G21770|-|protein-coding
AT1G22630	chr1:8003314-8004304	WT	triple mutants	OK	88.3254	10.4535	-3.07884	-10.2301	5e-05	0.000644509	yes	AT1G22630|F12K8.2|AT1G22630|-|protein-coding
AT1G61795	chr1:22819631-22821029	WT	triple mutants	OK	12.1008	1.47167	-3.03958	-4.88613	0.00045	0.00425309	yes	AT1G61795|-|AT1G61795|-|protein-coding
AT1G52260	chr1:19460569-19463445	WT	triple mutants	OK	6.64994	0.813761	-3.03066	-4.56221	5e-05	0.000644509	yes	PDIL1-5|ARABIDOPSIS THALIANA PROTEIN DISULFIDE ISOMERASE 3|ATPDI3|ATPDIL1-5|F19K6.17|F19K6_17|PDI-like 1-5|PDI3|PROTEIN DISULFIDE ISOMERASE 3|AT1G52260|-|protein-coding
AT5G17190	chr5:5652217-5652983	WT	triple mutants	OK	78.0151	9.59705	-3.02309	-9.8059	5e-05	0.000644509	yes	AT5G17190|MKP11.4|MKP11_4|AT5G17190|-|protein-coding
AT2G37130	chr2:15597920-15600077	WT	triple mutants	OK	258.88	32.002	-3.01605	-10.0146	5e-05	0.000644509	yes	AT2G37130|T2N18.11|T2N18_11|AT2G37130|-|protein-coding
AT1G16260	chr1:5559578-5562113	WT	triple mutants	OK	6.80658	0.841572	-3.01577	-4.48051	5e-05	0.000644509	yes	AT1G16260|F3O9.6|F3O9_6|AT1G16260|-|protein-coding
AT3G14075	chr3:4663568-4667079	WT	triple mutants	OK	7.5918	0.952786	-2.99422	-4.65209	5e-05	0.000644509	yes	AT3G14075|-|AT3G14075|-|protein-coding
AT5G20790	chr5:7039910-7040654	WT	triple mutants	OK	10.5437	1.34455	-2.97118	-2.56462	0.003	0.0195932	yes	AT5G20790|T1M15.190|T1M15_190|AT5G20790|-|protein-coding
AT2G14880	chr2:6393331-6394938	WT	triple mutants	OK	78.1725	10.0189	-2.96394	-9.80177	5e-05	0.000644509	yes	AT2G14880|T26I20.4|T26I20_4|AT2G14880|-|protein-coding
AT5G20630	chr5:6975103-6975993	WT	triple mutants	OK	1998.95	259.88	-2.94333	-12.6079	5e-05	0.000644509	yes	GER3|ARABIDOPSIS THALIANA GERMIN 3|ATGER3|GERMIN-LIKE PROTEIN 3|GLP3|GLP3A|GLP3B|T1M15.30|T1M15_30|germin 3|AT5G20630|-|protein-coding
AT1G63850	chr1:23696961-23698708	WT	triple mutants	OK	18.1124	2.35623	-2.94242	-6.64907	5e-05	0.000644509	yes	AT1G63850|T12P18.13|T12P18_13|AT1G63850|-|protein-coding
AT1G27921	chr1:9726947-9730331	WT	triple mutants	OK	6.8825	0.916473	-2.90877	-2.12763	0.00555	0.0313855	yes	AT1G27921|-|AT1G27921|-|ncRNA
AT2G19530	chr2:8459946-8461715	WT	triple mutants	OK	5.48049	0.738408	-2.89181	-3.60794	0.0042	0.0253807	yes	AT2G19530|F3P11.13|F3P11_13|AT2G19530|-|protein-coding
AT5G53050	chr5:21509860-21513576	WT	triple mutants	OK	27.3071	3.73281	-2.87094	-6.59334	5e-05	0.000644509	yes	AT5G53050|MNB8.11|MNB8_11|AT5G53050|-|protein-coding
AT3G24840	chr3:9066839-9070626	WT	triple mutants	OK	6.44039	0.882445	-2.86757	-4.83934	5e-05	0.000644509	yes	AT3G24840|-|AT3G24840|-|protein-coding
AT2G14060	chr2:5914444-5915767	WT	triple mutants	OK	5.535	0.763305	-2.85825	-3.57003	0.00345	0.0218215	yes	AT2G14060|F9B22.17|F9B22_17|AT2G14060|-|protein-coding
AT1G34200	chr1:12455707-12457412	WT	triple mutants	OK	10.0583	1.38892	-2.85635	-5.19455	5e-05	0.000644509	yes	AT1G34200|F23M19.12|F23M19_12|AT1G34200|-|protein-coding
AT5G24150	chr5:8172315-8175431	WT	triple mutants	OK	17.2438	2.38672	-2.85298	-5.82841	5e-05	0.000644509	yes	SQP1|K12G2.2|K12G2_2|SQE5|SQUALENE MONOOXYGENASE 5|AT5G24150|-|protein-coding
AT4G24415	chr4:12623529-12626432	WT	triple mutants	OK	3.73892	0.519683	-2.84692	-2.1011	0.003	0.0195932	yes	MIR824|MIR824A|microRNA824A|p_MI0005409|AT4G24415|-|ncRNA
AT1G65800	chr1:24473120-24476715	WT	triple mutants	OK	3.13321	0.44126	-2.82794	-3.72513	0.0003	0.00304738	yes	RK2|ARABIDOPSIS RECEPTOR KINASE 2|ARK2|AtARK2|F1E22.21|F1E22_21|receptor kinase 2|AT1G65800|-|protein-coding
AT1G52070	chr1:19364887-19366924	WT	triple mutants	OK	71.7923	10.131	-2.82505	-9.59759	5e-05	0.000644509	yes	AT1G52070|F5F19.13|F5F19_13|AT1G52070|-|protein-coding
AT1G62150	chr1:22970028-22971764	WT	triple mutants	OK	2.81077	0.397013	-2.82371	-2.97534	0.0062	0.0341862	yes	AT1G62150|F19K23.9|F19K23_9|AT1G62150|-|protein-coding
AT1G68945	chr1:25926962-25927331	WT	triple mutants	OK	52.229	7.39205	-2.8208	-8.56881	0.00035	0.00346084	yes	AT1G68945|-|AT1G68945|-|protein-coding
AT1G58280	chr1:21620330-21622611	WT	triple mutants	OK	3.33661	0.480088	-2.79701	-1.86112	0.00595	0.0331067	yes	AT1G58280|F19C14.10|F19C14_10|AT1G58280|-|protein-coding
AT1G21740	chr1:7641579-7645078	WT	triple mutants	OK	6.352	0.915388	-2.79476	-5.23881	5e-05	0.000644509	yes	AT1G21740|F8K7.18|F8K7_18|AT1G21740|-|protein-coding
AT1G23020	chr1:8150069-8153530	WT	triple mutants	OK	35.4477	5.11848	-2.7919	-7.81256	5e-05	0.000644509	yes	FRO3|ATFRO3|F19G10.4|F19G10_4|FERRIC REDUCTION OXIDASE 3|ferric reduction oxidase 3|AT1G23020|-|protein-coding
AT5G44550	chr5:17941874-17943213	WT	triple mutants	OK	27.4779	3.98718	-2.78483	-6.58139	5e-05	0.000644509	yes	AT5G44550|CASP-like protein 1B1|CASPL1B1|MFC16.23|MFC16_23|AT5G44550|-|protein-coding
AT1G34160	chr1:12441392-12443256	WT	triple mutants	OK	4.16025	0.604883	-2.78194	-3.61266	0.00135	0.0104584	yes	AT1G34160|F12G12.2|F12G12_2|AT1G34160|-|protein-coding
AT3G26810	chr3:9867844-9870640	WT	triple mutants	OK	29.7859	4.35862	-2.77268	-8.35041	5e-05	0.000644509	yes	AFB2|auxin signaling F-box 2|AT3G26810|-|protein-coding
AT3G25030	chr3:9122196-9123502	WT	triple mutants	OK	5.453	0.807572	-2.75539	-2.38538	0.00455	0.0269886	yes	AT3G25030|-|AT3G25030|-|protein-coding
AT1G51400	chr1:19050343-19053534	WT	triple mutants	OK	171.925	25.7228	-2.74066	-5.19569	0.00055	0.00501758	yes	AT1G51400|F5D21.10|F5D21_10|AT1G51400|-|protein-coding
AT1G61870	chr1:22865003-22866615	WT	triple mutants	OK	23.649	3.54968	-2.73602	-7.07023	5e-05	0.000644509	yes	PPR336|F8K4.8|F8K4_8|pentatricopeptide repeat 336|AT1G61870|-|protein-coding
AT5G18290	chr5:6055027-6058368	WT	triple mutants	OK	7.70163	1.15772	-2.73388	-3.77112	0.0011	0.00883397	yes	SIP1;2|F20L16.1|SIP1B|SMALL AND BASIC INTRINSIC PROTEIN 1B|AT5G18290|-|protein-coding
AT5G15790	chr5:5148743-5154154	WT	triple mutants	OK	5.291	0.796831	-2.73119	-3.2354	0.00035	0.00346084	yes	AT5G15790|F14F8.170|F14F8_170|AT5G15790|-|protein-coding
AT5G59520	chr5:23991252-23992798	WT	triple mutants	OK	13.1711	1.98617	-2.72932	-5.38028	5e-05	0.000644509	yes	ZIP2|AtZIP2|F2O15.25|F2O15_25|ZRT/IRT-like protein 2|AT5G59520|-|protein-coding
AT5G10180	chr5:3193143-3197120	WT	triple mutants	OK	6.39936	0.976382	-2.71241	-4.83644	5e-05	0.000644509	yes	SULTR2;1|ARABIDOPSIS SULFATE TRANSPORTER 68|AST68|slufate transporter 2;1|sulfate transporter 2;1|AT5G10180|-|protein-coding
AT3G06660	chr3:2102401-2104906	WT	triple mutants	OK	8.66119	1.32548	-2.70805	-4.86984	5e-05	0.000644509	yes	AT3G06660|T8E24.3|AT3G06660|-|protein-coding
AT3G24515	chr3:8934471-8936279	WT	triple mutants	OK	7.83088	1.20083	-2.70515	-4.37137	0.00035	0.00346084	yes	UBC37|ubiquitin-conjugating enzyme 37|AT3G24515|-|protein-coding
AT1G60730	chr1:22358034-22360184	WT	triple mutants	OK	13.6638	2.09846	-2.70296	-4.4519	5e-05	0.000644509	yes	AT1G60730|F8A5.24|F8A5_24|AT1G60730|-|protein-coding
AT5G63030	chr5:25286222-25287694	WT	triple mutants	OK	47.4265	7.38981	-2.68209	-7.80581	5e-05	0.000644509	yes	GRXC1|MJH22.9|MJH22_9|glutaredoxin C1|AT5G63030|-|protein-coding
AT5G49350	chr5:20009740-20011099	WT	triple mutants	OK	6.19694	0.969917	-2.67562	-2.26032	0.0074	0.0390819	yes	AT5G49350|K7J8.2|K7J8_2|AT5G49350|-|protein-coding
AT5G16190	chr5:5283549-5286293	WT	triple mutants	OK	4.33851	0.679074	-2.67556	-3.4718	0.0022	0.0154349	yes	CSLA11|ARABIDOPSIS THALIANA CELLULOSE SYNTHASE LIKE A11|ATCSLA11|T21H19.110|T21H19_110|cellulose synthase like A11|AT5G16190|-|protein-coding
AT2G46490	chr2:19079405-19080053	WT	triple mutants	OK	57.7571	9.05223	-2.67365	-8.35034	5e-05	0.000644509	yes	AT2G46490|F11C10.31|AT2G46490|-|protein-coding
AT3G05140	chr3:1435697-1438341	WT	triple mutants	OK	3.89712	0.612457	-2.66973	-3.67481	0.0004	0.00386042	yes	RBK2|ROP binding protein kinases 2|T12H1.10|T12H1_10|AT3G05140|-|protein-coding
AT5G59732	chr5:24063876-24066170	WT	triple mutants	OK	7.65659	1.20991	-2.66181	-3.19366	0.0012	0.00948429	yes	AT5G59732|-|AT5G59732|-|ncRNA
AT1G47600	chr1:17491731-17494759	WT	triple mutants	OK	28.3678	4.50081	-2.656	-6.54387	5e-05	0.000644509	yes	BGLU34|F16N3.11|F16N3_11|TGG4|THIOGLUCOSIDE GLUCOHYDROLASE 4|beta glucosidase 34|AT1G47600|-|protein-coding
AT3G09160	chr3:2805778-2807055	WT	triple mutants	OK	11.4186	1.814	-2.65414	-4.42809	0.00055	0.00501758	yes	AT3G09160|-|AT3G09160|-|protein-coding
AT5G23050	chr5:7731268-7735439	WT	triple mutants	OK	24.9244	3.98109	-2.64632	-7.77504	5e-05	0.000644509	yes	AAE17|MYJ24.4|MYJ24_4|acyl-activating enzyme 17|AT5G23050|-|protein-coding
AT1G47250	chr1:17319176-17321074	WT	triple mutants	OK	19.4563	3.11762	-2.64172	-5.87011	5e-05	0.000644509	yes	PAF2|20S PROTEASOME SUBUNIT PAF2|20S proteasome alpha subunit F2|F8G22.3|F8G22_3|AT1G47250|-|protein-coding
AT5G63760	chr5:25515877-25517833	WT	triple mutants	OK	10.6238	1.70737	-2.63745	-4.63977	5e-05	0.000644509	yes	ARI15|ARABIDOPSIS ARIADNE 15|ARIADNE 15|ATARI15|MBK5.24|MBK5_24|AT5G63760|-|protein-coding
AT4G01770	chr4:764513-766865	WT	triple mutants	OK	4.25676	0.684497	-2.63664	-3.36476	0.00245	0.0168113	yes	RGXT1|T15B16.8|T15B16_8|rhamnogalacturonan xylosyltransferase 1|AT4G01770|-|protein-coding
AT5G10610	chr5:3353506-3355124	WT	triple mutants	OK	7.94776	1.29236	-2.62054	-4.58864	5e-05	0.000644509	yes	CYP81K1|''cytochrome P450|F12B17.40|F12B17_40|cytochrome P450|family 81|polypeptide 1|polypeptide 1''|subfamily K|AT5G10610|-|protein-coding
AT4G19810	chr4:10763933-10765753	WT	triple mutants	OK	16.9406	2.75585	-2.61991	-5.9073	5e-05	0.000644509	yes	ChiC|T16H5.170|T16H5_170|class V chitinase|AT4G19810|-|protein-coding
AT3G14350	chr3:4782756-4787236	WT	triple mutants	OK	40.5921	6.61548	-2.61728	-8.13199	5e-05	0.000644509	yes	SRF7|STRUBBELIG-receptor family 7|AT3G14350|-|protein-coding
AT2G17265	chr2:7508587-7509755	WT	triple mutants	OK	22.7701	3.71507	-2.61568	-6.36427	5e-05	0.000644509	yes	HSK|DMR1|DOWNY MILDEW RESISTANT 1|F5J6.24|F5J6_24|HOMOSERINE KINASE|homoserine kinase|AT2G17265|-|protein-coding
AT1G02220	chr1:428813-430647	WT	triple mutants	OK	8.88836	1.45091	-2.61496	-4.51997	0.00015	0.00170112	yes	NAC003|ANAC003|NAC domain containing protein 3|T6A9.17|AT1G02220|-|protein-coding
AT1G12160	chr1:4126065-4128310	WT	triple mutants	OK	4.56683	0.746789	-2.61242	-3.62058	0.0008	0.0068423	yes	AT1G12160|T28K15.10|T28K15_10|AT1G12160|-|protein-coding
AT1G25422	chr1:8918851-8919892	WT	triple mutants	OK	4.4533	0.734351	-2.60033	-2.99828	0.0099	0.0485968	yes	AT1G25422|-|AT1G25422|-|protein-coding
AT1G64230	chr1:23833550-23835536	WT	triple mutants	OK	218.243	36.014	-2.59931	-8.53718	5e-05	0.000644509	yes	UBC28|F22C12.2|F22C12_2|UBIQUITIN-CONJUGATING ENZYME28|ubiquitin-conjugating enzyme 28|AT1G64230|-|protein-coding
AT1G65390	chr1:24292477-24294631	WT	triple mutants	OK	5.77492	0.960264	-2.5883	-3.06674	0.00085	0.0071997	yes	PP2-A5|AT1G65400|ATPP2-A5|T8F5.18|T8F5_18|phloem protein 2 A5|AT1G65390|-|protein-coding
AT3G42800	chr3:14905229-14907035	WT	triple mutants	OK	2.61445	0.435218	-2.5867	-2.84423	0.0088	0.0445575	yes	AT3G42800|-|AT3G42800|-|protein-coding
AT5G22875	chr5:7650581-7651776	WT	triple mutants	OK	37.7953	6.33779	-2.57615	-3.82364	0.0001	0.00119967	yes	AT5G22875|-|AT5G22875|-|protein-coding
AT4G07825	chr4:4643839-4645338	WT	triple mutants	OK	30.7207	5.15683	-2.57465	-7.40379	5e-05	0.000644509	yes	AT4G07825|-|AT4G07825|-|protein-coding
AT3G59765	chr3:22076460-22078339	WT	triple mutants	OK	16.6626	2.81751	-2.56413	-4.89234	0.001	0.00820426	yes	AT3G59765|-|AT3G59765|-|ncRNA
AT2G21050	chr2:9034089-9036636	WT	triple mutants	OK	11.8928	2.01568	-2.56075	-5.60175	5e-05	0.000644509	yes	LAX2|F26H11.19|F26H11_19|like AUXIN RESISTANT 2|AT2G21050|-|protein-coding
AT5G44500	chr5:17927442-17929463	WT	triple mutants	OK	14.9585	2.53538	-2.56069	-4.19286	5e-05	0.000644509	yes	AT5G44500|MFC16.18|MFC16_18|AT5G44500|-|protein-coding
AT4G12545	chr4:7434198-7434858	WT	triple mutants	OK	42.0907	7.13425	-2.56067	-7.26126	5e-05	0.000644509	yes	AT4G12545|-|AT4G12545|-|protein-coding
AT1G61170	chr1:22549637-22550675	WT	triple mutants	OK	5.55928	0.953923	-2.54295	-3.33376	0.004	0.0244715	yes	AT1G61170|F11P17.11|F11P17_11|AT1G61170|-|protein-coding
AT1G66330	chr1:24729628-24732491	WT	triple mutants	OK	34.7947	5.97398	-2.5421	-6.67919	5e-05	0.000644509	yes	AT1G66330|T27F4.8|T27F4_8|AT1G66330|-|protein-coding
AT5G54520	chr5:22146513-22149120	WT	triple mutants	OK	4.92548	0.846483	-2.54071	-3.77872	0.0007	0.00613177	yes	AT5G54520|MRB17.2|MRB17_2|AT5G54520|-|protein-coding
AT2G15000	chr2:6480916-6482420	WT	triple mutants	OK	32.0753	5.59173	-2.5201	-4.18395	5e-05	0.000644509	yes	AT2G15000|T15J14.4|T15J14_4|AT2G15000|-|protein-coding
AT1G17160	chr1:5867634-5869356	WT	triple mutants	OK	15.8475	2.77528	-2.51355	-4.61995	5e-05	0.000644509	yes	AT1G17160|F20D23.14|F20D23_14|AT1G17160|-|protein-coding
AT3G11240	chr3:3518483-3521115	WT	triple mutants	OK	3.9262	0.68827	-2.51209	-3.5649	0.00075	0.00647787	yes	ATE2|ATATE2|arginine-tRNA protein transferase 2|AT3G11240|-|protein-coding
AT1G23205	chr1:8233996-8234893	WT	triple mutants	OK	27.0099	4.75142	-2.50706	-6.33289	5e-05	0.000644509	yes	AT1G23205|F26F24.4|F26F24_4|AT1G23205|-|protein-coding
AT2G18280	chr2:7945997-7950329	WT	triple mutants	OK	86.9498	15.3037	-2.5063	-8.44929	5e-05	0.000644509	yes	TLP2|AtTLP2|T30D6.21|T30D6_21|tubby like protein 2|AT2G18280|-|protein-coding
AT4G39955	chr4:18530542-18532259	WT	triple mutants	OK	4.5049	0.802076	-2.48968	-3.13841	0.00445	0.0265345	yes	AT4G39955|-|AT4G39955|-|protein-coding
AT2G14170	chr2:5977355-5981899	WT	triple mutants	OK	59.4282	10.5855	-2.48906	-7.78816	5e-05	0.000644509	yes	ALDH6B2|T22C12.10|T22C12_10|aldehyde dehydrogenase 6B2|aldehyde dehydrogenase 6B2|AT2G14170|-|protein-coding
AT3G09270	chr3:2848288-2849289	WT	triple mutants	OK	50.1575	8.956	-2.48554	-7.80416	5e-05	0.000644509	yes	GSTU8|ATGSTU8|glutathione S-transferase TAU 8|AT3G09270|-|protein-coding
AT2G25980	chr2:11077487-11079918	WT	triple mutants	OK	56.4157	10.1435	-2.47554	-8.58113	5e-05	0.000644509	yes	AT2G25980|T19L18.21|T19L18_21|AT2G25980|-|protein-coding
AT3G28210	chr3:10520508-10521532	WT	triple mutants	OK	7.98114	1.44211	-2.46842	-3.81411	0.00175	0.0128797	yes	PMZ|SAP12|STRESS-ASSOCIATED PROTEIN 12|AT3G28210|-|protein-coding
AT1G53320	chr1:19891013-19893504	WT	triple mutants	OK	37.9778	6.91112	-2.45817	-7.65703	5e-05	0.000644509	yes	TLP7|AtTLP7|F12M16.22|F12M16_22|tubby like protein 7|AT1G53320|-|protein-coding
AT1G30260	chr1:10651050-10651728	WT	triple mutants	OK	9.95505	1.82976	-2.44378	-3.96969	0.0043	0.0258242	yes	AT1G30260|AGAMOUS-like 79|AGL79|F12P21.9|F12P21_9|AT1G30260|-|protein-coding
AT1G69810	chr1:26277237-26279118	WT	triple mutants	OK	11.2853	2.08532	-2.43611	-4.61843	0.0001	0.00119967	yes	WRKY36|ATWRKY36|T17F3.16|T17F3_16|WRKY DNA-binding protein 36|AT1G69810|-|protein-coding
AT1G66620	chr1:24852805-24854153	WT	triple mutants	OK	5.36531	0.991717	-2.43566	-3.32565	0.003	0.0195932	yes	AT1G66620|T12I7.7|T12I7_7|AT1G66620|-|protein-coding
AT5G52860	chr5:21419775-21421567	WT	triple mutants	OK	2.22244	0.411783	-2.43219	-2.6765	0.0084	0.0429564	yes	ABCG8|ATP-binding cassette G8|MXC20.8|MXC20_8|AT5G52860|-|protein-coding
AT5G24380	chr5:8323894-8329490	WT	triple mutants	OK	7.5935	1.40823	-2.43089	-4.5631	5e-05	0.000644509	yes	YSL2|ATYSL2|K16H17.9|K16H17_9|YELLOW STRIPE LIKE 2|YELLOW STRIPE like 2|AT5G24380|-|protein-coding
AT1G29395	chr1:10288196-10289621	WT	triple mutants	OK	43.9268	8.16645	-2.42732	-7.28665	5e-05	0.000644509	yes	COR413IM1|COLD REGULATED 314 INNER MEMBRANE 1|COLD REGULATED 314 THYLAKOID MEMBRANE 1|COR413-TM1|COR414-TM1|cold regulated 414 thylakoid membrane 1|AT1G29395|-|protein-coding
AT3G25400	chr3:9213155-9214281	WT	triple mutants	OK	8.98367	1.67085	-2.42672	-3.63806	0.0066	0.0358462	yes	AT3G25400|-|AT3G25400|-|protein-coding
AT1G29418	chr1:10300877-10301951	WT	triple mutants	OK	60.6209	11.3115	-2.42203	-8.17008	5e-05	0.000644509	yes	AT1G29418|-|AT1G29418|-|protein-coding
AT1G61215	chr1:22572644-22575527	WT	triple mutants	OK	1.98352	0.371717	-2.41579	-2.64849	0.00725	0.0385143	yes	BRD4|BROMODOMAIN PROTEIN|bromodomain 4|AT1G61215|-|protein-coding
AT2G23170	chr2:9863854-9866562	WT	triple mutants	OK	3.64144	0.683325	-2.41386	-3.43526	0.00105	0.00851294	yes	GH3.3|T20D16.20|T20D16_20|AT2G23170|-|protein-coding
AT3G23510	chr3:8427659-8433314	WT	triple mutants	OK	9.9459	1.86721	-2.41322	-5.90476	5e-05	0.000644509	yes	AT3G23510|AT3G23500|AT3G23510|-|protein-coding
AT1G43580	chr1:16410531-16412728	WT	triple mutants	OK	25.104	4.74914	-2.40218	-6.7373	5e-05	0.000644509	yes	AT1G43580|T10P12.6|T10P12_6|AT1G43580|-|protein-coding
AT1G63110	chr1:23404820-23408052	WT	triple mutants	OK	18.6322	3.5252	-2.40202	-5.37218	5e-05	0.000644509	yes	AT1G63110|F16M19.3|F16M19_3|AT1G63110|-|protein-coding
AT1G24490	chr1:8682233-8688247	WT	triple mutants	OK	22.3307	4.28322	-2.38226	-3.18836	0.0003	0.00304738	yes	ALB4|ALBINA 4|ARABIDOPSIS THALIANA ENVELOPE MEMBRANE INTEGRASE|ARTEMIS|F21J9.16|AT1G24490|-|protein-coding
AT1G27130	chr1:9425459-9426886	WT	triple mutants	OK	24.7558	4.7489	-2.3821	-6.21905	5e-05	0.000644509	yes	GSTU13|ATGSTU13|GLUTATHIONE S-TRANSFERASE 12|GST12|T7N9.190|T7N9_190|glutathione S-transferase tau 13|AT1G27130|-|protein-coding
AT2G26470	chr2:11259152-11262494	WT	triple mutants	OK	6.48056	1.24533	-2.37959	-4.13537	0.00015	0.00170112	yes	AT2G26470|T9J22.14|T9J22_14|AT2G26470|-|protein-coding
AT5G22510	chr5:7474809-7477941	WT	triple mutants	OK	41.7757	8.0326	-2.37873	-8.06911	5e-05	0.000644509	yes	INV-E|A/N-InvE|Arabidopsis alkaline/neutral invertase|Arabidopsis alkaline/neutral invertase E|At-A/N-InvE|MQJ16.5|MQJ16_5|alkaline/neutral invertase|alkaline/neutral invertase E|AT5G22510|-|protein-coding
AT1G58370	chr1:21684583-21688321	WT	triple mutants	OK	8.20395	1.58286	-2.37378	-5.37988	5e-05	0.000644509	yes	RXF12|ARABIDOPSIS THALIANA XYLANASE 1|ATXYN1|F9K23.10|AT1G58370|-|protein-coding
AT1G20030	chr1:6945424-6947344	WT	triple mutants	OK	14.9453	2.88377	-2.37366	-4.73747	5e-05	0.000644509	yes	AT1G20030|T20H2.19|T20H2_19|AT1G20030|-|protein-coding
AT1G02260	chr1:440440-442877	WT	triple mutants	OK	7.22359	1.39797	-2.36938	-4.61831	5e-05	0.000644509	yes	AT1G02260|T6A9.21|AT1G02260|-|protein-coding
AT1G63900	chr1:23716642-23719337	WT	triple mutants	OK	15.0225	2.90811	-2.36897	-4.77436	5e-05	0.000644509	yes	DAL1|AT1G63890|DIAP1-like protein 1|SP1|SUPPRESSOR OF PPI1 locus 1|T12P18.8|T12P18_8|AT1G63900|-|protein-coding
AT3G28140	chr3:10470400-10471388	WT	triple mutants	OK	15.1597	2.93682	-2.36791	-3.15047	0.00025	0.00261274	yes	AT3G28140|-|AT3G28140|-|protein-coding
AT3G28270	chr3:10538104-10540024	WT	triple mutants	OK	9.46071	1.83337	-2.36745	-3.75618	5e-05	0.000644509	yes	AT3G28270|-|AT3G28270|-|protein-coding
AT5G19240	chr5:6470128-6471062	WT	triple mutants	OK	13.4791	2.61778	-2.36431	-4.46571	0.00015	0.00170112	yes	AT5G19240|T24G5.140|T24G5_140|AT5G19240|-|protein-coding
AT4G27870	chr4:13878922-13882882	WT	triple mutants	OK	57.0318	11.1006	-2.36113	-8.59872	5e-05	0.000644509	yes	AT4G27870|T27E11.110|T27E11_110|AT4G27870|-|protein-coding
AT4G01590	chr4:688812-690434	WT	triple mutants	OK	39.6595	7.73009	-2.35911	-5.51243	5e-05	0.000644509	yes	AT4G01590|T15B16.1|T15B16_1|AT4G01590|-|protein-coding
AT1G24240	chr1:8586352-8588116	WT	triple mutants	OK	15.3092	2.98672	-2.35777	-4.87003	5e-05	0.000644509	yes	AT1G24240|F3I6.17|F3I6_17|AT1G24240|-|protein-coding
AT5G20410	chr5:6896575-6898783	WT	triple mutants	OK	2.65784	0.519355	-2.35546	-2.86896	0.00465	0.0274768	yes	MGD2|ARABIDOPSIS THALIANA MONOGALACTOSYLDIACYLGLYCEROL SYNTHASE 2|ATMGD2|F5O24.300|F5O24_300|monogalactosyldiacylglycerol synthase 2|AT5G20410|-|protein-coding
AT1G17860	chr1:6149300-6152222	WT	triple mutants	OK	122.914	24.061	-2.35288	-9.64508	5e-05	0.000644509	yes	AT1G17860|F2H15.9|F2H15_9|AT1G17860|-|protein-coding
AT1G06830	chr1:2097150-2097655	WT	triple mutants	OK	20.028	3.92231	-2.35224	-5.06504	0.002	0.014307	yes	AT1G06830|F4H5.9|F4H5_9|AT1G06830|-|protein-coding
AT2G15280	chr2:6640153-6644037	WT	triple mutants	OK	20.4733	4.02105	-2.3481	-3.7478	0.0004	0.00386042	yes	AT2G15280|F27O10.7|F27O10_7|AT2G15280|-|protein-coding
AT1G01180	chr1:75582-76758	WT	triple mutants	OK	11.9153	2.34318	-2.34627	-4.71154	5e-05	0.000644509	yes	AT1G01180|F6F3.5|AT1G01180|-|protein-coding
AT2G32610	chr2:13836233-13839513	WT	triple mutants	OK	1.8716	0.368506	-2.34451	-2.58562	0.00585	0.0326908	yes	CSLB01|ATCSLB01|ATCSLB1|CELLULOSE SYNTHASE LIKE B1|T26B15.17|T26B15_17|cellulose synthase-like B1|AT2G32610|-|protein-coding
AT5G61590	chr5:24764437-24765324	WT	triple mutants	OK	70.6332	13.9335	-2.34179	-8.24327	5e-05	0.000644509	yes	AT5G61590|DEWAX|Decrease Wax Biosynthesis|K11J9.4|K11J9_4|AT5G61590|-|protein-coding
AT1G56720	chr1:21263419-21266368	WT	triple mutants	OK	16.5677	3.30291	-2.32656	-5.28061	5e-05	0.000644509	yes	AT1G56720|F25P12.84|F25P12_84|AT1G56720|-|protein-coding
AT5G44030	chr5:17714644-17721580	WT	triple mutants	OK	7.14342	1.43435	-2.31622	-3.71767	0.0003	0.00304738	yes	CESA4|IRREGULAR XYLEM 5|IRX5|MRH10.14|MRH10_14|NWS2|cellulose synthase A4|AT5G44030|-|protein-coding
AT1G62590	chr1:23173332-23179248	WT	triple mutants	OK	2.61794	0.527238	-2.31191	-2.69841	0.00185	0.0134625	yes	AT1G62590|AtPPR-AC|PPR-AC|Pentatricopeptide (PPR) Adenylate cyclase|T3P18.15|T3P18_15|AT1G62590|-|protein-coding
AT5G61340	chr5:24662003-24663117	WT	triple mutants	OK	15.1317	3.05992	-2.30601	-5.08068	5e-05	0.000644509	yes	AT5G61340|MFB13.11|MFB13_11|AT5G61340|-|protein-coding
AT2G35380	chr2:14892600-14893993	WT	triple mutants	OK	11.9641	2.42191	-2.30449	-3.5813	5e-05	0.000644509	yes	AT2G35380|T32F12.24|T32F12_24|AT2G35380|-|protein-coding
AT3G26410	chr3:9669415-9671348	WT	triple mutants	OK	5.6373	1.1447	-2.30004	-3.74635	0.00045	0.00425309	yes	TRM11|AtTRM11|tRNA modification 11|AT3G26410|-|protein-coding
AT5G17790	chr5:5869709-5872718	WT	triple mutants	OK	13.6225	2.79032	-2.28749	-5.98333	5e-05	0.000644509	yes	VAR3|MVA3.15|MVA3_15|VARIEGATED 3|AT5G17790|-|protein-coding
AT2G24700	chr2:10513015-10515411	WT	triple mutants	OK	2.12046	0.436858	-2.27915	-2.51992	0.0091	0.0456512	yes	AT2G24700|F27A10.1|F27A10_1|AT2G24700|-|protein-coding
AT5G58990	chr5:23814992-23816143	WT	triple mutants	OK	24.1759	5.0532	-2.2583	-5.67867	5e-05	0.000644509	yes	AT5G58990|K19M22.18|K19M22_18|AT5G58990|-|protein-coding
AT5G24060	chr5:8129978-8133301	WT	triple mutants	OK	48.6466	10.2147	-2.25169	-6.64645	5e-05	0.000644509	yes	AT5G24060|MZF18.6|MZF18_6|AT5G24060|-|protein-coding
AT2G18170	chr2:7907803-7909923	WT	triple mutants	OK	12.7831	2.68702	-2.25015	-5.26655	5e-05	0.000644509	yes	MPK7|ATMPK7|F8D23.5|F8D23_5|MAP kinase 7|AT2G18170|-|protein-coding
AT3G16650	chr3:5671066-5675324	WT	triple mutants	OK	2.21499	0.465665	-2.24994	-2.50191	0.00975	0.0480297	yes	AT3G16650|PRL2|Pleiotropic regulatory locus 2|AT3G16650|-|protein-coding
AT1G69510	chr1:26126349-26127961	WT	triple mutants	OK	152.964	32.2355	-2.24647	-6.96081	5e-05	0.000644509	yes	AT1G69510|F10D13.16|F10D13_16|AT1G69510|-|protein-coding
AT2G25355	chr2:10801277-10803722	WT	triple mutants	OK	6.72741	1.42051	-2.24365	-2.66593	0.00245	0.0168113	yes	AT2G25355|-|AT2G25355|-|protein-coding
AT2G31730	chr2:13487567-13489679	WT	triple mutants	OK	17.8201	3.78197	-2.23629	-5.16512	5e-05	0.000644509	yes	AT2G31730|T9H9.27|AT2G31730|-|protein-coding
AT1G51965	chr1:19312077-19314145	WT	triple mutants	OK	6.54311	1.39193	-2.23289	-4.23549	5e-05	0.000644509	yes	ABO5|ABA Overly-Sensitive 5|AT1G51965|-|protein-coding
AT2G02400	chr2:631235-632575	WT	triple mutants	OK	10.4214	2.21961	-2.23117	-4.44122	5e-05	0.000644509	yes	AT2G02400|T16F16.19|T16F16_19|AT2G02400|-|protein-coding
AT5G36220	chr5:14253689-14256033	WT	triple mutants	OK	3.4895	0.744947	-2.22781	-2.99369	0.0031	0.0200798	yes	CYP81D1|CYP91A1|CYTOCHROME P450 91A1|CYTOCHROME P450 MONOOXYGENASE|T30G6.3|T30G6_3|cytochrome P450|cytochrome p450 81d1|family 81|polypeptide 1|subfamily D|AT5G36220|-|protein-coding
AT1G50270	chr1:18622025-18626395	WT	triple mutants	OK	3.15337	0.67984	-2.21363	-2.53804	0.00895	0.0450944	yes	AT1G50270|F14I3.12|F14I3_12|AT1G50270|-|protein-coding
AT1G65540	chr1:24362381-24366011	WT	triple mutants	OK	21.1595	4.58958	-2.20487	-6.52776	5e-05	0.000644509	yes	LETM2|AtLETM2|F5I14.7|F5I14_7|leucine zipper-EF-hand-containing transmembrane protein 2|AT1G65540|-|protein-coding
AT1G30860	chr1:10986522-10989504	WT	triple mutants	OK	1.90583	0.413571	-2.20422	-2.78178	0.0035	0.0220607	yes	AT1G30860|T17H7.18|AT1G30860|-|protein-coding
AT5G24580	chr5:8410257-8412265	WT	triple mutants	OK	4.24793	0.924079	-2.20067	-2.35394	0.0035	0.0220607	yes	AT5G24580|K18P6.11|K18P6_11|AT5G24580|-|protein-coding
AT5G47240	chr5:19183600-19185644	WT	triple mutants	OK	11.8181	2.58015	-2.19547	-4.84006	5e-05	0.000644509	yes	NUDT8|MQL5.10|MQL5_10|atnudt8|nudix hydrolase homolog 8|AT5G47240|-|protein-coding
AT1G49630	chr1:18367592-18375381	WT	triple mutants	OK	9.7904	2.14071	-2.19328	-5.41999	5e-05	0.000644509	yes	PREP2|ATPREP2|F14J22.13|F14J22_13|presequence protease 2|AT1G49630|-|protein-coding
AT5G62420	chr5:25064834-25066111	WT	triple mutants	OK	4.80872	1.05286	-2.19134	-2.86311	0.0082	0.0422117	yes	AT5G62420|K19B1.2|K19B1_2|AT5G62420|-|protein-coding
AT3G22142	chr3:7803603-7808046	WT	triple mutants	OK	7.52555	1.66095	-2.17979	-5.60057	5e-05	0.000644509	yes	AT3G22142|-|AT3G22142|-|protein-coding
AT2G38390	chr2:16079680-16081509	WT	triple mutants	OK	4.25881	0.944204	-2.17328	-2.94521	0.0048	0.0281428	yes	AT2G38390|T19C21.12|T19C21_12|AT2G38390|-|protein-coding
AT1G34430	chr1:12587751-12590192	WT	triple mutants	OK	75.3159	16.6998	-2.17312	-8.29701	5e-05	0.000644509	yes	EMB3003|F12K21.24|F12K21_24|embryo defective 3003|AT1G34430|-|protein-coding
AT5G16380	chr5:5359362-5360710	WT	triple mutants	OK	8.33243	1.8487	-2.17222	-3.82968	0.00075	0.00647787	yes	AT5G16380|MQK4.11|MQK4_11|AT5G16380|-|protein-coding
AT4G31540	chr4:15284388-15287306	WT	triple mutants	OK	7.38693	1.64048	-2.17086	-4.94692	5e-05	0.000644509	yes	EXO70G1|ATEXO70G1|F3L17.110|F3L17_110|exocyst subunit exo70 family protein G1|AT4G31540|-|protein-coding
AT1G70880	chr1:26722880-26723778	WT	triple mutants	OK	21.9542	4.88143	-2.16912	-5.22655	0.00015	0.00170112	yes	AT1G70880|F15H11.28|F15H11_28|AT1G70880|-|protein-coding
AT1G60710	chr1:22354752-22356761	WT	triple mutants	OK	63.9175	14.2252	-2.16776	-7.98612	5e-05	0.000644509	yes	ATB2|F8A5.23|F8A5_23|AT1G60710|-|protein-coding
AT3G59000	chr3:21799275-21801743	WT	triple mutants	OK	3.6017	0.801706	-2.16753	-2.42081	0.0027	0.0180994	yes	AT3G59000|-|AT3G59000|-|protein-coding
AT5G37690	chr5:14973352-14976169	WT	triple mutants	OK	8.82972	1.9722	-2.16256	-4.18594	5e-05	0.000644509	yes	AT5G37690|AT5G37700|K12B20.140|K12B20_140|AT5G37690|-|protein-coding
AT4G14560	chr4:8361057-8361986	WT	triple mutants	OK	9.02172	2.01862	-2.16003	-3.65672	0.00135	0.0104584	yes	IAA1|AUX/IAA PROTEIN 1|AUXIN RESISTANT 5|AXR5|DL3320W|FCAALL.409|indole-3-acetic acid inducible|indole-3-acetic acid inducible 1|AT4G14560|-|protein-coding
AT1G61190	chr1:22557601-22560687	WT	triple mutants	OK	21.4684	4.82122	-2.15474	-6.79862	5e-05	0.000644509	yes	AT1G61190|F11P17.9|F11P17_9|AT1G61190|-|protein-coding
AT5G23240	chr5:7825881-7828724	WT	triple mutants	OK	44.4369	9.99655	-2.15226	-6.05445	5e-05	0.000644509	yes	AT5G23240|AtDjC17|DJC76|DNA J protein C76|MKD15.10|MKD15_10|AT5G23240|-|protein-coding
AT1G12740	chr1:4342281-4344857	WT	triple mutants	OK	16.5402	3.73199	-2.14796	-5.07413	5e-05	0.000644509	yes	CYP87A2|''cytochrome P450|T12C24.27|T12C24_27|cytochrome P450|family 87|polypeptide 2|polypeptide 2''|subfamily A|AT1G12740|-|protein-coding
AT5G15960	chr5:5209897-5210727	WT	triple mutants	OK	15.9253	3.60572	-2.14296	-4.38012	0.0026	0.0175743	yes	KIN1|F1N13.100|F1N13_100|AT5G15960|-|protein-coding
AT4G23710	chr4:12350088-12351624	WT	triple mutants	OK	79.1454	17.949	-2.1406	-8.22194	5e-05	0.000644509	yes	VAG2|F9D16.180|F9D16_180|VACUOLAR ATP SYNTHASE SUBUNIT G2|VATG2|VHA-G2|vacuolar ATP synthase subunit G2|AT4G23710|-|protein-coding
AT1G66880	chr1:24945483-24955611	WT	triple mutants	OK	2.48718	0.566349	-2.13475	-3.40016	5e-05	0.000644509	yes	AT1G66880|F4N21.1|F4N21_1|AT1G66880|-|protein-coding
AT3G14240	chr3:4741472-4744117	WT	triple mutants	OK	52.8716	12.0797	-2.1299	-7.86852	5e-05	0.000644509	yes	AT3G14240|-|AT3G14240|-|protein-coding
AT5G10620	chr5:3355319-3356615	WT	triple mutants	OK	13.205	3.01919	-2.12885	-4.23132	0.0006	0.00537803	yes	AT5G10620|F12B17.30|F12B17_30|AT5G10620|-|protein-coding
AT1G47270	chr1:17326555-17328728	WT	triple mutants	OK	10.9634	2.53068	-2.11509	-4.00375	5e-05	0.000644509	yes	TLP6|AtTLP6|F8G22.1|F8G22_1|tubby like protein 6|AT1G47270|-|protein-coding
ATCG01070	chrC:117803-118109	WT	triple mutants	OK	232.923	53.8818	-2.11198	-15.5454	5e-05	0.000644509	yes	NA
AT1G59720	chr1:21938366-21941784	WT	triple mutants	OK	5.02495	1.16294	-2.11133	-2.16276	0.00835	0.0427692	yes	CRR28|CHLORORESPIRATORY REDUCTION28|F23H11.3|F23H11_3|AT1G59720|-|protein-coding
AT1G21130	chr1:7399061-7400605	WT	triple mutants	OK	216.452	50.2923	-2.10564	-7.26522	5e-05	0.000644509	yes	IGMT4|T22I11.4|T22I11_4|indole glucosinolate O-methyltransferase 4|AT1G21130|-|protein-coding
AT1G31173	chr1:11137364-11138969	WT	triple mutants	OK	4.44489	1.03364	-2.10442	-3.25309	0.0013	0.0101317	yes	MIR167d|MIR167D|microRNA167D|p_MI0000975|AT1G31173|-|ncRNA
AT5G44020	chr5:17712408-17714336	WT	triple mutants	OK	611.168	142.202	-2.10363	-9.11699	5e-05	0.000644509	yes	AT5G44020|MRH10.13|MRH10_13|AT5G44020|-|protein-coding
AT1G23340	chr1:8283643-8286832	WT	triple mutants	OK	5.92471	1.38302	-2.09892	-2.92528	0.0009	0.00754908	yes	AT1G23340|F26F24.22|F26F24_22|AT1G23340|-|protein-coding
AT2G01520	chr2:235924-237147	WT	triple mutants	OK	19.6196	4.59693	-2.09355	-5.01078	5e-05	0.000644509	yes	MLP328|(Zusammen-CA)-enhanced 1|F2I9.14|F2I9_14|MLP-like protein 328|ZCE1|AT2G01520|-|protein-coding
AT2G43570	chr2:18076223-18077463	WT	triple mutants	OK	8.81635	2.07481	-2.0872	-3.80316	0.00065	0.00575782	yes	CHI|''chitinase|F18O19.32|chitinase|putative|putative''|AT2G43570|-|protein-coding
AT1G52080	chr1:19369130-19372065	WT	triple mutants	OK	4.30618	1.01359	-2.08694	-3.65801	0.0003	0.00304738	yes	AR791|F5F19.14|F5F19_14|AT1G52080|-|protein-coding
AT5G54140	chr5:21965832-21968061	WT	triple mutants	OK	4.29438	1.01185	-2.08545	-3.08237	0.00225	0.0157026	yes	ILL3|IAA-leucine-resistant (ILR1)-like 3|MJP23.12|MJP23_12|AT5G54140|-|protein-coding
AT3G23470	chr3:8414709-8418165	WT	triple mutants	OK	22.8299	5.39265	-2.08186	-5.91632	5e-05	0.000644509	yes	AT3G23470|-|AT3G23470|-|protein-coding
AT4G38980	chr4:18166708-18168192	WT	triple mutants	OK	9.46462	2.25801	-2.06749	-3.96662	0.00035	0.00346084	yes	AT4G38980|F19H22.80|F19H22_80|AT4G38980|-|protein-coding
AT5G24314	chr5:8277699-8279964	WT	triple mutants	OK	224.545	53.5881	-2.06702	-6.71028	5e-05	0.000644509	yes	PTAC7|PDE225|PIGMENT DEFECTIVE 225|TAC7|plastid transcriptionally active7|AT5G24314|-|protein-coding
AT5G54080	chr5:21945868-21952550	WT	triple mutants	OK	14.3547	3.43014	-2.06519	-3.67024	5e-05	0.000644509	yes	HGO|2-DIOXYGENASE|2-dioxygenase|AtHGO|HOMOGENTISATE 1|MJP23.6|MJP23_6|homogentisate 1|AT5G54080|-|protein-coding
AT3G24300	chr3:8805630-8807388	WT	triple mutants	OK	11.6546	2.78612	-2.06458	-4.90616	5e-05	0.000644509	yes	AMT1;3|AMMONIUM TRANSPORTER 1;3|ATAMT1;3|ammonium transporter 1;3|AT3G24300|-|protein-coding
AT3G16690	chr3:5684358-5686490	WT	triple mutants	OK	7.03913	1.68785	-2.06021	-3.32996	0.0024	0.0165308	yes	SWEET16|AtSWEET16|AT3G16690|-|protein-coding
AT2G21830	chr2:9303712-9305897	WT	triple mutants	OK	7.7521	1.86021	-2.05912	-4.36403	5e-05	0.000644509	yes	AT2G21830|F7D8.15|F7D8_15|AT2G21830|-|protein-coding
AT1G61667	chr1:22767662-22768501	WT	triple mutants	OK	8.50746	2.04303	-2.05802	-3.35386	0.0048	0.0281428	yes	AT1G61667|-|AT1G61667|-|protein-coding
AT5G52870	chr5:21427946-21429447	WT	triple mutants	OK	5.21383	1.25229	-2.05777	-3.21728	0.00155	0.0116895	yes	MAKR5|MEMBRANE-ASSOCIATED KINASE REGULATOR 5|MXC20.9|MXC20_9|AT5G52870|-|protein-coding
AT3G05480	chr3:1585301-1588722	WT	triple mutants	OK	2.64283	0.634972	-2.05732	-1.97387	0.00715	0.0381097	yes	RAD9|ATRAD9|F22F7.7|F22F7_7|AT3G05480|-|protein-coding
AT5G52900	chr5:21452441-21453808	WT	triple mutants	OK	6.47229	1.5591	-2.05356	-3.49463	0.00095	0.00787128	yes	MAKR6|MEMBRANE-ASSOCIATED KINASE REGULATOR 6|MXC20.13|MXC20_13|AT5G52900|-|protein-coding
AT1G23800	chr1:8412050-8414879	WT	triple mutants	OK	7.34414	1.78431	-2.04123	-4.1504	0.0001	0.00119967	yes	ALDH2B7|ALDH2B|F5O8.35|F5O8_35|aldehyde dehydrogenase 2B|aldehyde dehydrogenase 2B7|AT1G23800|-|protein-coding
AT1G12620	chr1:4294593-4297084	WT	triple mutants	OK	2.84103	0.690625	-2.04044	-3.05658	0.0012	0.00948429	yes	AT1G12620|T12C24.15|T12C24_15|AT1G12620|-|protein-coding
AT1G28680	chr1:10077922-10080029	WT	triple mutants	OK	23.0842	5.61235	-2.04023	-4.53773	5e-05	0.000644509	yes	AT1G28680|F1K23.12|F1K23_12|AT1G28680|-|protein-coding
AT1G61570	chr1:22718704-22719516	WT	triple mutants	OK	46.8462	11.493	-2.02718	-6.80896	5e-05	0.000644509	yes	TIM13|T25B24.8|T25B24_8|translocase of the inner mitochondrial membrane 13|AT1G61570|-|protein-coding
AT1G11850	chr1:3999198-3999876	WT	triple mutants	OK	99.6963	24.5395	-2.02243	-4.72675	5e-05	0.000644509	yes	AT1G11850|F12F1.31|F12F1_31|AT1G11850|-|protein-coding
AT4G38280	chr4:17941795-17944047	WT	triple mutants	OK	14.2534	3.50883	-2.02224	-4.43175	0.00035	0.00346084	yes	AT4G38280|F22I13.50|F22I13_50|AT4G38280|-|protein-coding
AT2G05510	chr2:2015705-2016749	WT	triple mutants	OK	6.85602	1.68847	-2.02165	-1.52105	0.0061	0.0337753	yes	AT2G05510|T20G20.14|T20G20_14|AT2G05510|-|protein-coding
AT5G17900	chr5:5924706-5926901	WT	triple mutants	OK	18.9512	4.67476	-2.01933	-5.6237	5e-05	0.000644509	yes	AT5G17900|MPI7.7|MPI7_7|AT5G17900|-|protein-coding
AT1G14090	chr1:4824432-4827436	WT	triple mutants	OK	2.2372	0.553227	-2.01575	-3.00657	0.0012	0.00948429	yes	AT1G14090|F7A19.17|F7A19_17|AT1G14090|-|miscRNA
AT1G64750	chr1:24050005-24053908	WT	triple mutants	OK	110.574	27.3529	-2.01525	-3.26698	5e-05	0.000644509	yes	DSS1(I)|ATDSS1(I)|F13O11.6|F13O11_6|deletion of SUV3 suppressor 1(I)|AT1G64750|-|protein-coding
AT1G11880	chr1:4007704-4010433	WT	triple mutants	OK	2.29111	0.570091	-2.00679	-2.46973	0.0077	0.0402633	yes	AT1G11880|F12F1.28|F12F1_28|AT1G11880|-|protein-coding
AT1G52280	chr1:19467968-19469586	WT	triple mutants	OK	33.9717	8.46061	-2.0055	-6.15831	5e-05	0.000644509	yes	RABG3d|AtRABG3d|F19K6.10|F19K6_10|RAB GTPase homolog G3D|AT1G52280|-|protein-coding
AT2G17270	chr2:7510099-7512387	WT	triple mutants	OK	2.81091	0.700242	-2.00511	-2.53951	0.00615	0.0339863	yes	PHT3;3|F5J6.3|F5J6_3|MPT1|mitochondrial phosphate transporter 1|phosphate transporter 3;3|AT2G17270|-|protein-coding
AT1G05340	chr1:1558843-1559903	WT	triple mutants	OK	9.25952	2.31577	-1.99944	-3.4938	0.00415	0.0251569	yes	AT1G05340|YUP8H12.4|YUP8H12_4|AT1G05340|-|protein-coding
AT3G25717	chr3:9375101-9375671	WT	triple mutants	OK	36.1942	9.05784	-1.99852	-5.99454	5e-05	0.000644509	yes	RTFL16|DEVIL 6|DVL6|ROTUNDIFOLIA like 16|AT3G25717|-|protein-coding
AT5G56910	chr5:23022921-23024205	WT	triple mutants	OK	14.4041	3.60689	-1.99765	-4.42125	5e-05	0.000644509	yes	AT5G56910|MHM17.2|MHM17_2|AT5G56910|-|protein-coding
AT1G13970	chr1:4779522-4782542	WT	triple mutants	OK	5.79052	1.47027	-1.97761	-3.79552	5e-05	0.000644509	yes	AT1G13970|F16A14.19|AT1G13970|-|protein-coding
AT2G25590	chr2:10890902-10893772	WT	triple mutants	OK	6.788	1.72821	-1.97371	-3.5347	0.00045	0.00425309	yes	AT2G25590|F3N11.4|F3N11_4|AT2G25590|-|protein-coding
AT1G44890	chr1:16963143-16964966	WT	triple mutants	OK	4.5456	1.15911	-1.97146	-2.83427	0.00555	0.0313855	yes	AT1G44890|T12C22.18|T12C22_18|AT1G44890|-|protein-coding
AT1G49650	chr1:18377251-18378634	WT	triple mutants	OK	27.5955	7.04198	-1.97038	-6.00867	5e-05	0.000644509	yes	AT1G49650|F14J22.21|F14J22_21|AT1G49650|-|protein-coding
AT1G28150	chr1:9834942-9835904	WT	triple mutants	OK	86.4657	22.1025	-1.96792	-8.04936	5e-05	0.000644509	yes	AT1G28150|F13K9.24|AT1G28150|-|protein-coding
AT4G08035	chr4:4866553-4868343	WT	triple mutants	OK	30.8728	7.91222	-1.96418	-4.53671	5e-05	0.000644509	yes	AT4G08035|-|AT4G08035|-|ncRNA
AT2G43920	chr2:18189007-18191348	WT	triple mutants	OK	13.7744	3.53382	-1.96269	-3.15205	5e-05	0.000644509	yes	HOL2|ATHOL2|F6E13.5|HARMLESS TO OZONE LAYER 2|AT2G43920|-|protein-coding
AT2G25260	chr2:10755523-10757772	WT	triple mutants	OK	7.41917	1.91922	-1.95074	-3.55327	0.0007	0.00613177	yes	AT2G25260|T22F11.15|T22F11_15|AT2G25260|-|protein-coding
AT4G23180	chr4:12138136-12140921	WT	triple mutants	OK	7.41102	1.91928	-1.9491	-4.25078	5e-05	0.000644509	yes	CRK10|F21P8.70|F21P8_70|RLK4|cysteine-rich RLK (RECEPTOR-like protein kinase) 10|AT4G23180|-|protein-coding
AT5G19260	chr5:6479399-6480446	WT	triple mutants	OK	4.6349	1.20415	-1.94453	-2.71319	0.00735	0.0389124	yes	FAF3|F7K24.10|F7K24_10|FANTASTIC FOUR 3|AT5G19260|-|protein-coding
AT3G01950	chr3:323976-324365	WT	triple mutants	OK	23.2351	6.04018	-1.94364	-5.2361	0.00645	0.0352464	yes	AT3G01950|F1C9.27|AT3G01950|-|protein-coding
AT5G20700	chr5:7005843-7007117	WT	triple mutants	OK	154.114	40.1391	-1.94092	-8.27223	5e-05	0.000644509	yes	AT5G20700|T1M15.100|T1M15_100|AT5G20700|-|protein-coding
AT1G69295	chr1:26050196-26052567	WT	triple mutants	OK	21.3578	5.58687	-1.93465	-5.67575	5e-05	0.000644509	yes	PDCB4|plasmodesmata callose-binding protein 4|AT1G69295|-|protein-coding
AT2G19130	chr2:8293681-8296275	WT	triple mutants	OK	2.16206	0.567508	-1.92969	-2.69702	0.0029	0.0191031	yes	AT2G19130|T20K24.15|T20K24_15|AT2G19130|-|protein-coding
AT5G44110	chr5:17754063-17755742	WT	triple mutants	OK	40.1695	10.5547	-1.92822	-5.038	5e-05	0.000644509	yes	ABCI21|ARABIDOPSIS THALIANA NON-INTRINSIC ABC PROTEIN|ATNAP2|ATP-binding cassette A21|ATPOP1|MLN1.3|MLN1_3|POP1|AT5G44110|-|protein-coding
AT4G01650	chr4:704406-706965	WT	triple mutants	OK	15.2892	4.02188	-1.92657	-3.1785	5e-05	0.000644509	yes	AT4G01650|T15B16.3|T15B16_3|AT4G01650|-|protein-coding
AT5G44480	chr5:17921514-17923643	WT	triple mutants	OK	8.8431	2.3298	-1.92435	-3.90101	0.0002	0.00217033	yes	DUR|DEFECTIVE UGE IN ROOT|MFC16.15|MFC16_15|AT5G44480|-|protein-coding
AT5G50160	chr5:20415770-20418742	WT	triple mutants	OK	14.4192	3.80372	-1.92251	-5.37456	5e-05	0.000644509	yes	FRO8|ATFRO8|FERRIC REDUCTION OXIDASE 8|K6A12.2|K6A12_2|ferric reduction oxidase 8|AT5G50160|-|protein-coding
AT1G63660	chr1:23603934-23607275	WT	triple mutants	OK	31.3548	8.28176	-1.92068	-5.63064	5e-05	0.000644509	yes	AT1G63660|F24D7.15|F24D7_15|AT1G63660|-|protein-coding
ATCG00710	chrC:74484-74706	WT	triple mutants	OK	209.545	55.366	-1.92019	-21.8282	0.0023	0.0159777	yes	NA
AT1G12860	chr1:4384352-4386610	WT	triple mutants	OK	46.1554	12.2062	-1.91889	-6.97263	5e-05	0.000644509	yes	SCRM2|F13K23.12|F13K23_12|ICE2|INDUCER OF CBF EXPRESSION 2|SCREAM 2|AT1G12860|-|protein-coding
AT5G64110	chr5:25654073-25656030	WT	triple mutants	OK	16.4226	4.34602	-1.91791	-4.98314	5e-05	0.000644509	yes	AT5G64110|MHJ24.9|MHJ24_9|AT5G64110|-|protein-coding
AT1G34000	chr1:12355567-12358966	WT	triple mutants	OK	116.935	30.9494	-1.91773	-4.8109	5e-05	0.000644509	yes	OHP2|one-helix protein 2|AT1G34000|-|protein-coding
AT1G33600	chr1:12180775-12182363	WT	triple mutants	OK	41.2324	10.9187	-1.91698	-6.64288	5e-05	0.000644509	yes	AT1G33600|T1E4.2|T1E4_2|AT1G33600|-|protein-coding
AT1G66520	chr1:24812836-24818744	WT	triple mutants	OK	10.7855	2.8608	-1.9146	-2.48555	0.00365	0.0227842	yes	pde194|F28G11.15|F28G11_15|pigment defective 194|AT1G66520|-|protein-coding
AT1G53060	chr1:19776051-19776780	WT	triple mutants	OK	7.39754	1.96607	-1.91173	-3.13204	0.00695	0.0372998	yes	AT1G53060|F8L10.8|F8L10_8|AT1G53060|-|protein-coding
AT2G28970	chr2:12443918-12448163	WT	triple mutants	OK	1.95284	0.519105	-1.91148	-2.47988	0.00465	0.0274768	yes	AT2G28970|T9I4.5|T9I4_5|AT2G28970|-|protein-coding
AT1G05200	chr1:1504959-1510281	WT	triple mutants	OK	13.2795	3.53171	-1.91076	-4.19552	5e-05	0.000644509	yes	GLR3.4|ATGLR3.4|GLUR3|LIGAND-GATED CHANNEL-LIKE PROTEIN PRECURSOR|YUP8H12.19|YUP8H12_19|glutamate receptor 3.4|AT1G05200|-|protein-coding
AT3G28080	chr3:10451485-10455267	WT	triple mutants	OK	7.12054	1.89512	-1.9097	-2.75058	0.0008	0.0068423	yes	UMAMIT47|Usually multiple acids move in and out Transporters 47|AT3G28080|-|protein-coding
AT1G62430	chr1:23105940-23109476	WT	triple mutants	OK	35.1584	9.35969	-1.90934	-6.46575	5e-05	0.000644509	yes	CDS1|ATCDS1|CDP-diacylglycerol synthase 1|F24O1.17|F24O1_17|AT1G62430|-|protein-coding
AT1G31440	chr1:11255835-11258715	WT	triple mutants	OK	18.6653	4.97304	-1.90816	-5.54203	5e-05	0.000644509	yes	AT1G31440|T8E3.10|T8E3_10|AT1G31440|-|protein-coding
AT1G71692	chr1:26952644-26955127	WT	triple mutants	OK	4.16757	1.11617	-1.90065	-2.63826	0.0095	0.047097	yes	AGL12|AGAMOUS-like 12|F14O23.5|F14O23_5|XAANTAL1|XAL1|AT1G71692|-|protein-coding
AT5G66380	chr5:26513523-26515695	WT	triple mutants	OK	6.89319	1.85223	-1.89591	-3.41253	0.0005	0.00463299	yes	FOLT1|ATFOLT1|K1F13.3|K1F13_3|folate transporter 1|AT5G66380|-|protein-coding
AT4G33880	chr4:16239362-16241137	WT	triple mutants	OK	3.63323	0.979691	-1.89086	-2.63793	0.00625	0.034406	yes	RSL2|F17I5.70|F17I5_70|ROOT HAIR DEFECTIVE 6-LIKE 2|AT4G33880|-|protein-coding
AT4G17470	chr4:9742758-9744860	WT	triple mutants	OK	8.08993	2.18197	-1.8905	-2.79278	0.00035	0.00346084	yes	AT4G17470|DL4770C|FCAALL.11|AT4G17470|-|protein-coding
AT2G01410	chr2:174270-176407	WT	triple mutants	OK	12.1946	3.28971	-1.89021	-3.50466	0.00015	0.00170112	yes	AT2G01410|F10A8.30|AT2G01410|-|protein-coding
AT2G32880	chr2:13948749-13950556	WT	triple mutants	OK	7.9492	2.15301	-1.88445	-3.61514	0.0002	0.00217033	yes	AT2G32880|T21L14.18|T21L14_18|AT2G32880|-|protein-coding
AT3G19430	chr3:6736183-6738330	WT	triple mutants	OK	17.0387	4.61536	-1.8843	-5.27763	5e-05	0.000644509	yes	AT3G19430|-|AT3G19430|-|protein-coding
AT4G36520	chr4:17230588-17235518	WT	triple mutants	OK	8.8104	2.38814	-1.88332	-5.34098	5e-05	0.000644509	yes	AT4G36520|AP22.19|AP22_19|AT4G36520|-|protein-coding
AT1G06090	chr1:1847882-1849693	WT	triple mutants	OK	24.2474	6.5796	-1.88176	-5.41366	5e-05	0.000644509	yes	AT1G06090|T21E18.14|T21E18_14|AT1G06090|-|protein-coding
AT1G21100	chr1:7386838-7388428	WT	triple mutants	OK	6.01742	1.64072	-1.87481	-3.28582	0.0008	0.0068423	yes	IGMT1|T22I11.7|T22I11_7|indole glucosinolate O-methyltransferase 1|AT1G21100|-|protein-coding
AT5G14840	chr5:4798328-4800738	WT	triple mutants	OK	24.5033	6.68935	-1.87304	-6.12546	5e-05	0.000644509	yes	AT5G14840|T9L3.140|T9L3_140|AT5G14840|-|miscRNA
AT1G30870	chr1:10991484-10993023	WT	triple mutants	OK	23.598	6.44346	-1.87276	-5.35732	5e-05	0.000644509	yes	AT1G30870|T17H7.19|AT1G30870|-|protein-coding
AT2G17700	chr2:7685387-7689436	WT	triple mutants	OK	12.7848	3.49176	-1.8724	-5.04175	5e-05	0.000644509	yes	STY8|T17A5.2|T17A5_2|serine/threonine/tyrosine kinase 8|AT2G17700|-|protein-coding
AT5G42590	chr5:17031110-17033726	WT	triple mutants	OK	6.7629	1.84712	-1.87237	-3.73082	0.0001	0.00119967	yes	CYP71A16|K16E1.6|K16E1_6|MRO|cytochrome P450|family 71|marneral oxidase|polypeptide 16|subfamily A|AT5G42590|-|protein-coding
AT3G25250	chr3:9195502-9197124	WT	triple mutants	OK	4.31254	1.17803	-1.87216	-2.95481	0.0024	0.0165308	yes	AGC2-1|AGC2|AGC2 kinase 1|AtOXI1|OXI1|oxidative signal-inducible1|AT3G25250|-|protein-coding
AT5G23750	chr5:8009805-8011619	WT	triple mutants	OK	18.4343	5.04214	-1.87028	-3.6694	5e-05	0.000644509	yes	AT5G23750|MRO11.21|MRO11_21|AT5G23750|-|protein-coding
AT1G67400	chr1:25247987-25250734	WT	triple mutants	OK	12.319	3.37379	-1.86844	-4.09227	0.0003	0.00304738	yes	AT1G67400|F1N21.22|AT1G67400|-|protein-coding
AT1G57980	chr1:21439231-21440805	WT	triple mutants	OK	5.72432	1.56898	-1.86727	-3.25802	0.00065	0.00575782	yes	AT1G57980|F13D13.2|F13D13_2|AT1G57980|-|protein-coding
AT2G14820	chr2:6358863-6361300	WT	triple mutants	OK	5.07614	1.39528	-1.86318	-3.38959	0.0005	0.00463299	yes	NPY2|F26C24.4|F26C24_4|MAB4/ENP/NPY1-LIKE 3|MEL3|NAKED PINS IN YUC MUTANTS 2|AT2G14820|-|protein-coding
AT5G19070	chr5:6375244-6377660	WT	triple mutants	OK	9.03508	2.49202	-1.85822	-3.89672	0.0002	0.00217033	yes	AT5G19070|T16G12.110|T16G12_110|AT5G19070|-|protein-coding
AT4G21870	chr4:11603567-11604331	WT	triple mutants	OK	95.9822	26.4764	-1.85806	-7.91841	5e-05	0.000644509	yes	AT4G21870|T8O5.80|T8O5_80|AT4G21870|-|protein-coding
AT5G11580	chr5:3718809-3721334	WT	triple mutants	OK	55.2187	15.2853	-1.85301	-6.97039	5e-05	0.000644509	yes	AT5G11580|F15N18.170|F15N18_170|AT5G11580|-|protein-coding
AT1G42440	chr1:15895284-15900055	WT	triple mutants	OK	18.3965	5.09419	-1.85251	-5.77809	5e-05	0.000644509	yes	AT1G42440|F7F22.4|F7F22_4|AT1G42440|-|protein-coding
AT1G69523	chr1:26128287-26131292	WT	triple mutants	OK	15.7113	4.37426	-1.84469	-3.79008	5e-05	0.000644509	yes	AT1G69523|-|AT1G69523|-|protein-coding
AT1G11330	chr1:3810092-3813607	WT	triple mutants	OK	4.48666	1.24924	-1.84459	-3.42781	5e-05	0.000644509	yes	AT1G11330|T28P6.2|T28P6_2|AT1G11330|-|protein-coding
AT3G27350	chr3:10125658-10127992	WT	triple mutants	OK	13.9473	3.88505	-1.84398	-3.8048	5e-05	0.000644509	yes	AT3G27350|-|AT3G27350|-|protein-coding
AT3G25770	chr3:9406872-9407955	WT	triple mutants	OK	116.801	32.5403	-1.84375	-7.76625	5e-05	0.000644509	yes	AOC2|allene oxide cyclase 2|AT3G25770|-|protein-coding
AT2G15290	chr2:6640153-6644037	WT	triple mutants	OK	76.8237	21.4108	-1.84321	-5.49254	5e-05	0.000644509	yes	TIC21|ATTIC21|AtTic21|CHLOROPLAST IMPORT APPARATUS 5|CIA5|F27O10.6|F27O10_6|PERMEASE IN CHLOROPLASTS 1|PIC1|TRANSLOCON AT INNER MEMBRANE OF CHLOROPLASTS 21|translocon at inner membrane of chloroplasts 21|AT2G15290|-|protein-coding
AT1G67870	chr1:25449366-25451012	WT	triple mutants	OK	63.2449	17.6393	-1.84215	-6.93733	5e-05	0.000644509	yes	AT1G67870|T23K23.28|T23K23_28|AT1G67870|-|protein-coding
AT2G01930	chr2:427116-428839	WT	triple mutants	OK	18.7204	5.22901	-1.84	-4.12739	5e-05	0.000644509	yes	BPC1|ATBPC1|BASIC PENTACYSTEINE1|BBR|F23I14.2|F23I14_2|basic pentacysteine1|AT2G01930|-|protein-coding
AT3G09162	chr3:2807666-2808268	WT	triple mutants	OK	10.1247	2.82959	-1.83922	-3.41466	0.00825	0.0424088	yes	AT3G09162|-|AT3G09162|-|protein-coding
AT2G33790	chr2:14293560-14295271	WT	triple mutants	OK	54.4074	15.2097	-1.83881	-6.67001	5e-05	0.000644509	yes	AGP30|ATAGP30|T1B8.9|T1B8_9|arabinogalactan protein 30|AT2G33790|-|protein-coding
AT1G67195	chr1:25137110-25137937	WT	triple mutants	OK	19.7505	5.52918	-1.83675	-2.78061	0.00045	0.00425309	yes	MIR414|microRNA414|p_MI0001425|AT1G67195|-|ncRNA
AT5G58784	chr5:23739949-23741279	WT	triple mutants	OK	5.6196	1.5771	-1.8332	-2.80656	0.00775	0.040443	yes	AT5G58784|-|AT5G58784|-|protein-coding
AT1G62180	chr1:22973839-22977625	WT	triple mutants	OK	69.7596	19.589	-1.83235	-6.04627	5e-05	0.000644509	yes	APR2|3'-PHOSPHOADENOSINE-5'-PHOSPHOSULFATE (PAPS) REDUCTASE HOMOLOG 43|5'adenylylphosphosulfate reductase 2|ADENOSINE-5'-PHOSPHOSULFATE REDUCTASE|APS REDUCTASE|APSR|ATAPR2|F19K23.11|F19K23_11|PRH|PRH43|AT1G62180|-|protein-coding
AT1G52750	chr1:19645267-19649261	WT	triple mutants	OK	13.091	3.68386	-1.82928	-2.31246	0.00405	0.0246856	yes	AT1G52750|F14G24.2|F14G24_2|AT1G52750|-|protein-coding
AT1G54200	chr1:20235711-20237065	WT	triple mutants	OK	3.46878	0.981913	-1.82076	-2.5461	0.0066	0.0358462	yes	AT1G54200|F20D21.2|F20D21_2|AT1G54200|-|protein-coding
AT2G04400	chr2:1531147-1535118	WT	triple mutants	OK	26.7476	7.58681	-1.81785	-2.88676	0.00755	0.039666	yes	AT2G04400|-|AT2G04400|-|protein-coding
AT5G23410	chr5:7885590-7886790	WT	triple mutants	OK	4.8467	1.37564	-1.8169	-2.0131	0.00845	0.0431472	yes	AT5G23410|K19M13.3|K19M13_3|AT5G23410|-|ncRNA
AT1G55730	chr1:20831051-20834519	WT	triple mutants	OK	10.708	3.03934	-1.81686	-3.94156	5e-05	0.000644509	yes	CAX5|ATCAX5|F20N2.30|F20N2_30|cation exchanger 5|AT1G55730|-|protein-coding
AT3G04030	chr3:1042881-1044698	WT	triple mutants	OK	4.35714	1.23682	-1.81675	-2.28884	0.0034	0.0215806	yes	MYR2|T11I18.14|T11I18_14|AT3G04030|-|protein-coding
AT3G20430	chr3:7121101-7123173	WT	triple mutants	OK	14.8888	4.22672	-1.81662	-4.36252	5e-05	0.000644509	yes	AT3G20430|-|AT3G20430|-|protein-coding
AT3G26440	chr3:9676563-9679900	WT	triple mutants	OK	16.6059	4.72078	-1.8146	-4.18502	5e-05	0.000644509	yes	AT3G26440|-|AT3G26440|-|protein-coding
AT1G20225	chr1:7007755-7009333	WT	triple mutants	OK	30.6312	8.73412	-1.81027	-5.55018	5e-05	0.000644509	yes	AT1G20225|-|AT1G20225|-|protein-coding
AT5G21090	chr5:7164602-7167255	WT	triple mutants	OK	132.626	37.817	-1.81026	-7.68788	5e-05	0.000644509	yes	AT5G21090|-|AT5G21090|-|protein-coding
AT1G69850	chr1:26296675-26300472	WT	triple mutants	OK	25.6268	7.33358	-1.80506	-5.89392	5e-05	0.000644509	yes	NRT1:2|ABA-importing transporter 1|AIT1|ATNRT1:2|AtNPF4.6|NPF4.6|NRT1.2|NRT1/ PTR family 4.6|NTL1|T17F3.12|T17F3_12|nitrate transporter 1:2|AT1G69850|-|protein-coding
AT1G54000	chr1:20154168-20156419	WT	triple mutants	OK	127.051	36.3709	-1.80455	-7.37155	5e-05	0.000644509	yes	GLL22|F15I1.8|F15I1_8|GDSL lipase-like protein 22|AT1G54000|-|protein-coding
AT5G53250	chr5:21603619-21604231	WT	triple mutants	OK	56.4221	16.1704	-1.8029	-6.77441	5e-05	0.000644509	yes	AGP22|ARABINOGALACTAN PROTEIN 22|ATAGP22|K19E1.5|K19E1_5|arabinogalactan protein 22|AT5G53250|-|protein-coding
AT4G00880	chr4:366372-367274	WT	triple mutants	OK	13.8238	3.96232	-1.80273	-4.06294	0.00015	0.00170112	yes	AT4G00880|A_TM018A10.6|A_TM018A10_6|SAUR31|SMALL AUXIN UPREGULATED RNA 31|T18A10.18|T18A10_18|AT4G00880|-|protein-coding
AT1G68110	chr1:25524717-25526150	WT	triple mutants	OK	2.89569	0.834864	-1.79429	-2.35099	0.0096	0.0474758	yes	AT1G68110|T23K23.4|T23K23_4|AT1G68110|-|protein-coding
AT1G08540	chr1:2703335-2706845	WT	triple mutants	OK	109.561	31.6349	-1.79215	-7.14048	5e-05	0.000644509	yes	SIG2|ABC1|ATSIG1|ATSIG2|PUTATIVE PLASTID RNA POLYMERASE SIGMA-SUBUNIT|RNA POLYMERASE SIGMA SUBUNIT 1|RNApolymerase sigma subunit 2|SIG1|SIGA|SIGB|SIGMA FACTOR 1|SIGMA FACTOR 2|SIGMA FACTOR B|T27G7.22|AT1G08540|-|protein-coding
AT1G65985	chr1:24562552-24568530	WT	triple mutants	OK	6.57262	1.89877	-1.7914	-3.42332	0.0006	0.00537803	yes	AT1G65985|-|AT1G65985|-|protein-coding
AT1G61380	chr1:22646071-22649521	WT	triple mutants	OK	6.38029	1.84793	-1.78771	-4.10939	5e-05	0.000644509	yes	SD1-29|S-domain-1 29|T1F9.13|T1F9_13|AT1G61380|-|protein-coding
AT4G22285	chr4:11778762-11782680	WT	triple mutants	OK	14.5875	4.23059	-1.7858	-5.13852	5e-05	0.000644509	yes	AT4G22285|-|AT4G22285|-|protein-coding
AT5G62550	chr5:25103933-25107951	WT	triple mutants	OK	12.4983	3.64598	-1.77735	-3.07474	5e-05	0.000644509	yes	AT5G62550|K19B1.16|K19B1_16|AT5G62550|-|protein-coding
AT3G27530	chr3:10193568-10200013	WT	triple mutants	OK	20.6455	6.02291	-1.77729	-5.91628	5e-05	0.000644509	yes	GC6|MAG4|MAIGO 4|golgin candidate 6|AT3G27530|-|protein-coding
ATCG00730	chrC:76480-77672	WT	triple mutants	OK	261.029	76.2222	-1.77593	-9.93699	5e-05	0.000644509	yes	NA
AT3G10200	chr3:3157607-3160188	WT	triple mutants	OK	4.31487	1.26069	-1.77511	-3.14342	0.0006	0.00537803	yes	AT3G10200|-|AT3G10200|-|protein-coding
AT1G09910	chr1:3220034-3224541	WT	triple mutants	OK	7.30518	2.13784	-1.77277	-4.01424	5e-05	0.000644509	yes	AT1G09910|F21M12.30|F21M12_30|AT1G09910|-|protein-coding
ATCG00130	chrC:11528-12798	WT	triple mutants	OK	320.349	93.7957	-1.77205	-9.29868	5e-05	0.000644509	yes	NA
AT5G23060	chr5:7736589-7738535	WT	triple mutants	OK	201.408	59.0824	-1.76932	-7.46572	5e-05	0.000644509	yes	CaS|MYJ24.5|MYJ24_5|calcium sensing receptor|AT5G23060|-|protein-coding
AT1G54030	chr1:20167628-20169600	WT	triple mutants	OK	76.1079	22.3326	-1.7689	-6.89991	5e-05	0.000644509	yes	MVP1|ENDOPLASMIC RETICULUM MORPHOLOGY 3|ERMO3|F15I1.11|F15I1_11|GOLD36|GOLGI DEFECTS 36|MODIFIED VACUOLE PHENOTYPE 1|NUC|NUCLEAR CAGE|AT1G54030|-|protein-coding
AT4G39780	chr4:18457956-18459180	WT	triple mutants	OK	7.83003	2.31264	-1.75948	-3.44389	0.00045	0.00425309	yes	AT4G39780|T19P19.170|T19P19_170|AT4G39780|-|protein-coding
AT5G20710	chr5:7010521-7014249	WT	triple mutants	OK	2.12451	0.628693	-1.7567	-2.61473	0.00195	0.0140324	yes	BGAL7|T1M15.110|T1M15_110|beta-galactosidase 7|AT5G20710|-|protein-coding
AT4G23260	chr4:12167353-12170086	WT	triple mutants	OK	4.32109	1.27911	-1.75625	-2.88028	0.0005	0.00463299	yes	CRK18|F21P8.150|F21P8_150|cysteine-rich RLK (RECEPTOR-like protein kinase) 18|AT4G23260|-|protein-coding
AT1G51520	chr1:19106686-19109587	WT	triple mutants	OK	1.86792	0.553622	-1.75446	-1.93379	0.0096	0.0474758	yes	AT1G51520|F5D21.15|F5D21_15|AT1G51520|-|protein-coding
ATCG00720	chrC:74840-76292	WT	triple mutants	OK	127.31	37.7349	-1.75438	-7.55517	5e-05	0.000644509	yes	NA
AT5G61350	chr5:24667972-24670501	WT	triple mutants	OK	2.46824	0.731921	-1.75372	-2.6157	0.002	0.014307	yes	AT5G61350|CAP1|ERU|ERULUS|MFB13.1|MFB13_1|[Ca2+]cyt-associated protein kinase 1|AT5G61350|-|protein-coding
AT1G09815	chr1:3189368-3190242	WT	triple mutants	OK	22.214	6.58762	-1.75364	-4.63025	5e-05	0.000644509	yes	POLD4|polymerase delta 4|AT1G09815|-|protein-coding
AT3G16660	chr3:5676828-5677921	WT	triple mutants	OK	75.1398	22.3033	-1.75232	-7.03001	5e-05	0.000644509	yes	AT3G16660|-|AT3G16660|-|protein-coding
AT5G20740	chr5:7025685-7026532	WT	triple mutants	OK	27.0515	8.07179	-1.74475	-5.10091	5e-05	0.000644509	yes	AT5G20740|T1M15.140|T1M15_140|AT5G20740|-|protein-coding
AT1G62800	chr1:23252312-23257463	WT	triple mutants	OK	10.1888	3.04484	-1.74255	-2.76028	0.0004	0.00386042	yes	ASP4|ASPARTATE AMINOTRANSFERASE 4|F23N19.17|F23N19_17|aspartate aminotransferase 4|AT1G62800|-|protein-coding
AT5G17980	chr5:5953595-5956745	WT	triple mutants	OK	1.95239	0.583891	-1.74147	-2.62013	0.00235	0.0162565	yes	AT5G17980|MCM23.5|MCM23_5|AT5G17980|-|protein-coding
AT1G64950	chr1:24127560-24129458	WT	triple mutants	OK	21.8045	6.53463	-1.73845	-5.44682	5e-05	0.000644509	yes	CYP89A5|''cytochrome P450|F13O11.25|F13O11_25|cytochrome P450|family 89|polypeptide 5|polypeptide 5''|subfamily A|AT1G64950|-|protein-coding
AT4G17215	chr4:9655836-9656577	WT	triple mutants	OK	17.4016	5.21532	-1.73839	-4.13201	0.0005	0.00463299	yes	AT4G17215|-|AT4G17215|-|protein-coding
AT3G28180	chr3:10505828-10509239	WT	triple mutants	OK	27.5741	8.27123	-1.73714	-5.96704	5e-05	0.000644509	yes	CSLC04|ATCSLC04|ATCSLC4|CELLULOSE-SYNTHASE LIKE C4|CSLC4|Cellulose-synthase-like C4|AT3G28180|-|protein-coding
AT4G34750	chr4:16577403-16578452	WT	triple mutants	OK	9.53111	2.86065	-1.7363	-2.56918	0.00215	0.0151664	yes	AT4G34750|F11I11.5|SAUR49|SMALL AUXIN UPREGULATED RNA 49|AT4G34750|-|protein-coding
ATCG00480	chrC:52264-54156	WT	triple mutants	OK	131.489	39.6017	-1.7313	-4.72432	5e-05	0.000644509	yes	NA
AT3G14830	chr3:4982942-4985857	WT	triple mutants	OK	11.5366	3.47666	-1.73044	-3.95041	5e-05	0.000644509	yes	AT3G14830|-|AT3G14830|-|protein-coding
AT3G23180	chr3:8277036-8278396	WT	triple mutants	OK	13.8289	4.17276	-1.72861	-3.80867	0.0007	0.00613177	yes	AT3G23180|-|AT3G23180|-|protein-coding
AT2G07698	chr2:3361473-3364127	WT	triple mutants	OK	2.09565	0.633007	-1.7271	-2.40254	0.00445	0.0265345	yes	AT2G07698|T18C6.2|T18C6_2|AT2G07698|-|protein-coding
AT1G67710	chr1:25376750-25379144	WT	triple mutants	OK	3.46162	1.04569	-1.72699	-2.82251	0.00145	0.0110581	yes	ARR11|F12A21.15|F12A21_15|response regulator 11|AT1G67710|-|protein-coding
AT5G16220	chr5:5298302-5300610	WT	triple mutants	OK	19.6021	5.93652	-1.72332	-5.1656	5e-05	0.000644509	yes	AT5G16220|T21H19.140|T21H19_140|AT5G16220|-|protein-coding
AT3G26290	chr3:9632681-9634470	WT	triple mutants	OK	21.191	6.42527	-1.72163	-5.21921	5e-05	0.000644509	yes	CYP71B26|''cytochrome P450|cytochrome P450|family 71|polypeptide 26|polypeptide 26''|subfamily B|AT3G26290|-|protein-coding
AT1G07880	chr1:2434029-2435763	WT	triple mutants	OK	4.18265	1.26897	-1.72076	-2.26928	0.0036	0.0225264	yes	ATMPK13|F24B9.3|F24B9_3|AT1G07880|-|protein-coding
AT4G36660	chr4:17285731-17287429	WT	triple mutants	OK	24.1069	7.32076	-1.71938	-4.93499	5e-05	0.000644509	yes	AT4G36660|AP22.12|AP22_12|AT4G36660|-|protein-coding
AT1G66250	chr1:24692893-24695515	WT	triple mutants	OK	14.615	4.44465	-1.71731	-4.73229	5e-05	0.000644509	yes	AT1G66250|T6J19.7|T6J19_7|AT1G66250|-|protein-coding
AT1G64960	chr1:24129917-24136109	WT	triple mutants	OK	5.58615	1.70075	-1.71568	-2.34545	0.005	0.0289747	yes	HEB1|F13O11.26|F13O11_26|hypersensitive to excess boron 1|AT1G64960|-|protein-coding
AT2G06040	chr2:2348135-2355559	WT	triple mutants	OK	5.89647	1.79544	-1.71552	-2.23289	0.0028	0.0186136	yes	AT2G06040|F5K7.20|F5K7_20|AT2G06040|-|protein-coding
AT1G59590	chr1:21887751-21888792	WT	triple mutants	OK	4.90635	1.49552	-1.714	-2.6663	0.0073	0.0387005	yes	ZCF37|T30E16.15|T30E16_15|AT1G59590|-|protein-coding
AT2G42430	chr2:17663443-17665295	WT	triple mutants	OK	10.0616	3.07786	-1.70886	-3.63243	0.00065	0.00575782	yes	LBD16|ASL18|ASYMMETRIC LEAVES2-LIKE 18|MHK10.15|MHK10_15|lateral organ boundaries-domain 16|AT2G42430|-|protein-coding
AT3G25870	chr3:9463315-9464283	WT	triple mutants	OK	4.92766	1.50767	-1.70858	-2.59722	0.0092	0.0459915	yes	AT3G25870|-|AT3G25870|-|protein-coding
AT1G76240	chr1:28602810-28603929	WT	triple mutants	OK	10.5796	3.23895	-1.70769	-3.71043	0.0005	0.00463299	yes	AT1G76240|T23E18.17|T23E18_17|AT1G76240|-|protein-coding
AT1G35710	chr1:13220939-13224681	WT	triple mutants	OK	2.45366	0.751681	-1.70675	-3.0271	0.0004	0.00386042	yes	AT1G35710|F14D7.1|F14D7_1|AT1G35710|-|protein-coding
AT2G35830	chr2:15050911-15053275	WT	triple mutants	OK	60.4243	18.5158	-1.70637	-3.50609	5e-05	0.000644509	yes	AT2G35830|F11F19.26|F11F19_26|AT2G35830|-|protein-coding
AT1G52000	chr1:19333158-19336115	WT	triple mutants	OK	2.59602	0.79556	-1.70626	-2.65408	0.0019	0.0137326	yes	AT1G52000|F5F19.6|F5F19_6|AT1G52000|-|protein-coding
AT1G67560	chr1:25319898-25324264	WT	triple mutants	OK	16.5084	5.06089	-1.70574	-5.37789	5e-05	0.000644509	yes	LOX6|ATLOX6|Arabidopsis thaliana lipoxygenase 6|F12B7.11|F12B7_11|lipoxygenase 6|AT1G67560|-|protein-coding
AT1G24530	chr1:8693226-8694705	WT	triple mutants	OK	13.2813	4.07723	-1.70374	-4.36303	5e-05	0.000644509	yes	AT1G24530|F21J9.19|AT1G24530|-|protein-coding
AT3G27470	chr3:10163048-10166907	WT	triple mutants	OK	11.9352	3.66506	-1.70331	-3.90021	5e-05	0.000644509	yes	AT3G27470|-|AT3G27470|-|protein-coding
AT5G44417	chr5:17901831-17903346	WT	triple mutants	OK	3.08897	0.949085	-1.70252	-2.44081	0.007	0.0374904	yes	AT5G44417|-|AT5G44417|-|miscRNA
AT1G10750	chr1:3574311-3578474	WT	triple mutants	OK	2.89317	0.889563	-1.70148	-2.14669	0.0048	0.0281428	yes	AT1G10750|T16B5.11|T16B5_11|AT1G10750|-|protein-coding
AT2G02020	chr2:479100-481185	WT	triple mutants	OK	3.09989	0.954853	-1.69887	-2.13602	0.0037	0.023017	yes	PTR4|AtNPF8.4|AtPTR4|F14H20.9|F14H20_9|NPF8.4|NRT1/ PTR family 8.4|peptide transporter 4|AT2G02020|-|protein-coding
AT1G67330	chr1:25213842-25215174	WT	triple mutants	OK	28.5866	8.80804	-1.69845	-4.4932	5e-05	0.000644509	yes	AT1G67330|F1N21.15|AT1G67330|-|protein-coding
AT3G25930	chr3:9492844-9493953	WT	triple mutants	OK	38.0149	11.7981	-1.68801	-5.5617	5e-05	0.000644509	yes	AT3G25930|-|AT3G25930|-|protein-coding
AT1G34510	chr1:12615732-12617032	WT	triple mutants	OK	5.11944	1.59081	-1.68622	-2.77328	0.00445	0.0265345	yes	AT1G34510|F12K21.18|F12K21_18|AT1G34510|-|protein-coding
AT4G02450	chr4:1072480-1075893	WT	triple mutants	OK	123.567	38.4024	-1.68602	-4.37769	5e-05	0.000644509	yes	AT4G02450|T14P8.5|T14P8_5|AT4G02450|-|protein-coding
AT3G14610	chr3:4912465-4914652	WT	triple mutants	OK	12.8617	3.99728	-1.68599	-4.4758	5e-05	0.000644509	yes	CYP72A7|''cytochrome P450|cytochrome P450|family 72|polypeptide 7|polypeptide 7''|subfamily A|AT3G14610|-|protein-coding
AT2G13690	chr2:5706506-5708957	WT	triple mutants	OK	7.14232	2.2222	-1.68441	-3.67242	5e-05	0.000644509	yes	AT2G13690|T10F5.21|AT2G13690|-|protein-coding
AT5G22410	chr5:7426313-7427964	WT	triple mutants	OK	5.54772	1.72683	-1.68377	-2.87937	0.00275	0.0183621	yes	RHS18|MWD9.21|MWD9_21|root hair specific 18|AT5G22410|-|protein-coding
AT1G64660	chr1:24028917-24030780	WT	triple mutants	OK	13.0642	4.07194	-1.68183	-4.38494	5e-05	0.000644509	yes	MGL|ATMGL|F1N19.23|F1N19_23|methionine gamma-lyase|AT1G64660|-|protein-coding
AT4G31530	chr4:15282229-15284216	WT	triple mutants	OK	49.9544	15.5714	-1.68171	-4.99236	5e-05	0.000644509	yes	AT4G31530|F3L17.100|F3L17_100|AT4G31530|-|protein-coding
AT2G03500	chr2:1059709-1062410	WT	triple mutants	OK	6.55954	2.04495	-1.68153	-3.41755	0.00015	0.00170112	yes	AT2G03500|EARLY FLOWERING MYB PROTEIN|EFM|T4M8.7|T4M8_7|AT2G03500|-|protein-coding
AT1G20693	chr1:7176774-7178820	WT	triple mutants	OK	351.082	109.523	-1.68058	-6.02261	5e-05	0.000644509	yes	HMGB2|HIGH MOBILITY GROUP BETA 1|HMG BETA 1|NFD02|NFD2|NUCLEOSOME/CHROMATIN ASSEMBLY FACTOR GROUP D 02|NUCLEOSOME/CHROMATIN ASSEMBLY FACTOR GROUP D 2|high mobility group B2|AT1G20693|-|protein-coding
AT1G62440	chr1:23111817-23115293	WT	triple mutants	OK	3.08243	0.962141	-1.67975	-2.85554	0.00085	0.0071997	yes	LRX2|F24O1.19|leucine-rich repeat/extensin 2|AT1G62440|-|protein-coding
AT1G33970	chr1:12349459-12351246	WT	triple mutants	OK	33.0026	10.307	-1.67896	-4.47725	5e-05	0.000644509	yes	AT1G33970|F12G12.21|F12G12_21|AT1G33970|-|protein-coding
AT5G12880	chr5:4068518-4068962	WT	triple mutants	OK	17.0297	5.32264	-1.67784	-3.98562	0.00985	0.0484039	yes	AT5G12880|T24H18.50|T24H18_50|AT5G12880|-|protein-coding
AT1G63120	chr1:23408875-23410815	WT	triple mutants	OK	13.5836	4.24761	-1.67715	-4.13072	5e-05	0.000644509	yes	RBL2|ATRBL2|F16M19.4|F16M19_4|RHOMBOID-like 2|AT1G63120|-|protein-coding
AT1G15880	chr1:5458534-5460333	WT	triple mutants	OK	23.2578	7.27692	-1.67632	-4.92582	5e-05	0.000644509	yes	GOS11|F7H2.21|F7H2_21|atgos11|golgi snare 11|AT1G15880|-|protein-coding
AT1G05310	chr1:1550542-1552517	WT	triple mutants	OK	4.27776	1.33921	-1.67548	-2.64382	0.005	0.0289747	yes	AT1G05310|YUP8H12.7|YUP8H12_7|AT1G05310|-|protein-coding
AT1G62790	chr1:23252312-23257463	WT	triple mutants	OK	45.8443	14.3851	-1.67217	-5.30034	5e-05	0.000644509	yes	AT1G62790|F23N19.16|F23N19_16|AT1G62790|-|protein-coding
AT5G56030	chr5:22686801-22689650	WT	triple mutants	OK	134.626	42.4481	-1.66518	-5.89289	5e-05	0.000644509	yes	HSP81-2|AtHsp90.2|EARLY-RESPONSIVE TO DEHYDRATION 8|ERD8|HEAT SHOCK PROTEIN 90.2|HEAT SHOCK PROTEIN 81-2|HEAT SHOCK PROTEIN 90.2|HSP81.2|HSP90.2|MDA7.7|MDA7_7|heat shock protein 81-2|heat shock protein 81.2|AT5G56030|-|protein-coding
ATCG00680	chrC:72370-73897	WT	triple mutants	OK	127.48	40.2212	-1.66424	-6.44728	5e-05	0.000644509	yes	NA
AT5G55990	chr5:22671451-22673855	WT	triple mutants	OK	33.9644	10.7259	-1.66292	-5.5132	5e-05	0.000644509	yes	CBL2|ATCBL2|MDA7.3|MDA7_3|SCaBP1|SOS3-LIKE CALCIUM BINDING PROTEIN 1|calcineurin B-like protein 2|AT5G55990|-|protein-coding
AT3G14680	chr3:4934419-4936563	WT	triple mutants	OK	21.4469	6.77326	-1.66285	-5.11851	5e-05	0.000644509	yes	CYP72A14|''cytochrome P450|cytochrome P450|family 72|polypeptide 14|polypeptide 14''|subfamily A|AT3G14680|-|protein-coding
AT3G23175	chr3:8273999-8275470	WT	triple mutants	OK	14.4844	4.58197	-1.66046	-4.00455	0.00025	0.00261274	yes	AT3G23175|-|AT3G23175|-|protein-coding
AT1G27140	chr1:9427857-9428716	WT	triple mutants	OK	14.5613	4.60759	-1.66006	-3.83755	0.00095	0.00787128	yes	GSTU14|ATGSTU14|GLUTATHIONE S-TRANSFERASE 13|GST13|T7N9.20|T7N9_20|glutathione S-transferase tau 14|AT1G27140|-|protein-coding
AT1G61740	chr1:22798068-22801073	WT	triple mutants	OK	44.054	13.9813	-1.65577	-6.01716	5e-05	0.000644509	yes	AT1G61740|T13M11.10|T13M11_10|AT1G61740|-|protein-coding
AT2G47130	chr2:19349535-19350539	WT	triple mutants	OK	12.9407	4.11278	-1.65373	-3.78979	0.00025	0.00261274	yes	SDR3|AtSDR3|F14M4.4|short-chain dehydrogenase/reductase 2|AT2G47130|-|protein-coding
AT5G56320	chr5:22808640-22810237	WT	triple mutants	OK	9.40148	2.98885	-1.6533	-3.54788	0.00025	0.00261274	yes	EXPA14|ATEXP14|ATEXPA14|ATHEXP ALPHA 1.5|EXP14|EXPANSIN 14|MCD7.4|MCD7_4|expansin A14|AT5G56320|-|protein-coding
AT4G07410	chr4:4201248-4205224	WT	triple mutants	OK	35.8779	11.4084	-1.653	-5.49847	5e-05	0.000644509	yes	PCN|F28D6.14|F28D6_14|POPCORN|AT4G07410|-|protein-coding
AT3G25600	chr3:9307253-9307967	WT	triple mutants	OK	17.6149	5.60413	-1.65224	-4.06065	0.0003	0.00304738	yes	AT3G25600|T5M7.6|AT3G25600|-|protein-coding
AT5G10140	chr5:3173496-3179448	WT	triple mutants	OK	11.0541	3.53235	-1.64588	-2.6401	0.00045	0.00425309	yes	FLC|AGAMOUS-like 25|AGL25|FLF|FLOWERING LOCUS C|FLOWERING LOCUS F|MADS BOX PROTEIN FLOWERING LOCUS F|REDUCED STEM BRANCHING 6|RSB6|T31P16.130|T31P16_130|AT5G10140|-|protein-coding
AT3G22850	chr3:8089002-8090470	WT	triple mutants	OK	48.33	15.4581	-1.64456	-5.9253	5e-05	0.000644509	yes	AT3G22850|-|AT3G22850|-|protein-coding
AT5G19410	chr5:6545236-6547111	WT	triple mutants	OK	3.15367	1.0088	-1.64439	-2.57786	0.0036	0.0225264	yes	ABCG23|ATP-binding cassette G23|F7K24.160|F7K24_160|AT5G19410|-|protein-coding
AT1G61500	chr1:22689728-22692881	WT	triple mutants	OK	5.1166	1.64083	-1.64076	-3.42453	5e-05	0.000644509	yes	AT1G61500|T25B24.15|T25B24_15|AT1G61500|-|protein-coding
AT2G13560	chr2:5649963-5655320	WT	triple mutants	OK	72.5622	23.2756	-1.6404	-6.4168	5e-05	0.000644509	yes	NAD-ME1|NAD-dependent malic enzyme 1|T10F5.10|T10F5_10|AT2G13560|-|protein-coding
AT3G23080	chr3:8203468-8209329	WT	triple mutants	OK	27.0674	8.68278	-1.64033	-2.35365	0.00185	0.0134625	yes	AT3G23080|-|AT3G23080|-|protein-coding
AT3G18660	chr3:6419030-6422002	WT	triple mutants	OK	1.88722	0.60617	-1.63847	-1.89105	0.00805	0.0416328	yes	PGSIP1|GUX1|glucuronic acid substitution of xylan 1|plant glycogenin-like starch initiation protein 1|AT3G18660|-|protein-coding
AT3G05730	chr3:1695975-1696708	WT	triple mutants	OK	685.885	221.09	-1.63333	-9.46932	5e-05	0.000644509	yes	AT3G05730|F18C1.19|AT3G05730|-|protein-coding
ATCG00140	chrC:13261-13507	WT	triple mutants	OK	1617.64	521.617	-1.63283	-31.5499	5e-05	0.000644509	yes	NA
AT1G61260	chr1:22593464-22595069	WT	triple mutants	OK	4.14975	1.33857	-1.63234	-2.61273	0.00455	0.0269886	yes	AT1G61260|F11P17.2|F11P17_2|AT1G61260|-|protein-coding
AT1G66160	chr1:24637195-24638608	WT	triple mutants	OK	3.73046	1.20338	-1.63226	-2.10192	0.00595	0.0331067	yes	CMPG1|''CYS|ATCMPG1|CYS|F15E12.6|F15E12_6|MET|PRO|and GLY protein 1|and GLY protein 1''|AT1G66160|-|protein-coding
AT1G62990	chr1:23337364-23340688	WT	triple mutants	OK	3.97291	1.28317	-1.63048	-2.49773	0.0061	0.0337753	yes	KNAT7|F16P17.16|F16P17_16|IRREGULAR XYLEM 11|IRX11|IXR11|KNOTTED-like homeobox of Arabidopsis thaliana 7|TRANSCRIPTION FACTOR KNAT7|AT1G62990|-|protein-coding
AT2G26740	chr2:11392964-11394279	WT	triple mutants	OK	26.1695	8.48561	-1.6248	-5.0295	5e-05	0.000644509	yes	SEH|ATSEH|EPOXIDE HYDROLASE|F18A8.11|F18A8_11|soluble epoxide hydrolase|AT2G26740|-|protein-coding
AT4G00440	chr4:193878-198579	WT	triple mutants	OK	12.8282	4.16437	-1.62314	-4.80558	5e-05	0.000644509	yes	TRM15|A_IG005I10.23|A_IG005I10_23|F5I10.23|F5I10_23|TON1 Recruiting Motif 15|AT4G00440|-|protein-coding
AT1G62570	chr1:23169135-23172105	WT	triple mutants	OK	22.7767	7.41543	-1.61896	-5.1508	5e-05	0.000644509	yes	FMO GS-OX4|T3P18.13|T3P18_13|flavin-monooxygenase glucosinolate S-oxygenase 4|AT1G62570|-|protein-coding
AT1G33440	chr1:12127388-12130407	WT	triple mutants	OK	2.39709	0.780701	-1.61844	-2.38609	0.00515	0.0296542	yes	AT1G33440|AtNPF4.4|F10C21.11|F10C21_11|NPF4.4|NRT1/ PTR family 4.4|AT1G33440|-|protein-coding
AT1G78120	chr1:29393938-29396086	WT	triple mutants	OK	2.94268	0.958965	-1.61758	-2.39723	0.00565	0.0318417	yes	TPR12|T11I11.6|T11I11_6|tetratricopeptide repeat 12|AT1G78120|-|protein-coding
AT3G23840	chr3:8611125-8612690	WT	triple mutants	OK	11.6562	3.80053	-1.61683	-3.94178	0.0001	0.00119967	yes	AT3G23840|CER26-LIKE|AT3G23840|-|protein-coding
AT1G44770	chr1:16907538-16909495	WT	triple mutants	OK	32.1583	10.4954	-1.61544	-4.33361	5e-05	0.000644509	yes	AT1G44770|T12C22.4|T12C22_4|AT1G44770|-|protein-coding
AT4G25600	chr4:13060658-13062595	WT	triple mutants	OK	4.96647	1.62131	-1.61506	-2.66321	0.00575	0.0322814	yes	AT4G25600|M7J2.30|M7J2_30|AT4G25600|-|protein-coding
AT1G62050	chr1:22936126-22939024	WT	triple mutants	OK	6.13607	2.0048	-1.61385	-3.55172	5e-05	0.000644509	yes	AT1G62050|-|AT1G62050|-|protein-coding
AT1G62660	chr1:23199717-23203765	WT	triple mutants	OK	104.927	34.3822	-1.60965	-6.36388	5e-05	0.000644509	yes	AT1G62660|F23N19.3|AT1G62660|-|protein-coding
AT2G38110	chr2:15952606-15955494	WT	triple mutants	OK	2.63022	0.864075	-1.60596	-2.31346	0.0077	0.0402633	yes	GPAT6|ATGPAT6|F16M14.4|F16M14_4|GLYCEROL-3-PHOSPHATE ACYLTRANSFERASE 6|GLYCEROL-3-PHOSPHATE sn-2-ACYLTRANSFERASE 6|glycerol-3-phosphate acyltransferase 6|AT2G38110|-|protein-coding
ATCG00270	chrC:32710-35141	WT	triple mutants	OK	184.873	60.7736	-1.60502	-4.71837	5e-05	0.000644509	yes	NA
AT4G25810	chr4:13128642-13129884	WT	triple mutants	OK	6.4608	2.12949	-1.60121	-2.9011	0.0034	0.0215806	yes	XTR6|F14M19.90|F14M19_90|XTH23|xyloglucan endotransglucosylase/hydrolase 23|xyloglucan endotransglycosylase 6|AT4G25810|-|protein-coding
AT1G62640	chr1:23192227-23195103	WT	triple mutants	OK	35.5412	11.7214	-1.60035	-4.91059	5e-05	0.000644509	yes	KAS III|3-KETOACYL-ACYL CARRIER PROTEIN SYNTHASE III|3-ketoacyl-acyl carrier protein synthase III|T3P18.20|T3P18_20|AT1G62640|-|protein-coding
ATCG00020	chrC:382-1444	WT	triple mutants	OK	83.7313	27.6206	-1.60002	-6.34318	5e-05	0.000644509	yes	NA
AT3G28030	chr3:10424252-10431204	WT	triple mutants	OK	4.07096	1.3432	-1.5997	-3.7793	5e-05	0.000644509	yes	UVH3|ULTRAVIOLET HYPERSENSITIVE 3|UV REPAIR DEFECTIVE 1|UVR1|AT3G28030|-|protein-coding
AT5G53280	chr5:21607506-21609418	WT	triple mutants	OK	12.9351	4.27835	-1.59616	-3.94922	5e-05	0.000644509	yes	PDV1|K19E1.8|K19E1_8|PLASTID DIVISION1|AT5G53280|-|protein-coding
AT3G13650	chr3:4462891-4463872	WT	triple mutants	OK	15.3176	5.0669	-1.59601	-4.00189	5e-05	0.000644509	yes	AT3G13650|-|AT3G13650|-|protein-coding
AT1G17620	chr1:6062215-6063291	WT	triple mutants	OK	25.515	8.45471	-1.59352	-4.85991	5e-05	0.000644509	yes	AT1G17620|F11A6.25|AT1G17620|-|protein-coding
ATCG00490	chrC:54957-56397	WT	triple mutants	OK	352.266	116.8	-1.59263	-6.14183	5e-05	0.000644509	yes	NA
AT2G16250	chr2:7039676-7042933	WT	triple mutants	OK	7.99002	2.66291	-1.5852	-3.738	5e-05	0.000644509	yes	AT2G16250|F16F14.25|F16F14_25|AT2G16250|-|protein-coding
AT3G27560	chr3:10210430-10213004	WT	triple mutants	OK	9.24046	3.08199	-1.5841	-3.78742	5e-05	0.000644509	yes	ATN1|-|AT3G27560|-|protein-coding
AT1G56290	chr1:21075285-21078778	WT	triple mutants	OK	10.0537	3.35571	-1.58304	-4.26033	5e-05	0.000644509	yes	AT1G56290|F14G9.10|F14G9_10|AT1G56290|-|protein-coding
AT3G66658	chr3:2095104-2099151	WT	triple mutants	OK	12.6364	4.22104	-1.58192	-3.954	5e-05	0.000644509	yes	ALDH22A1|T8E24.4|T8E24_4|aldehyde dehydrogenase 22A1|AT3G66658|-|protein-coding
AT1G15125	chr1:5204624-5205912	WT	triple mutants	OK	6.0387	2.01875	-1.58077	-2.69039	0.00595	0.0331067	yes	AT1G15125|-|AT1G15125|-|protein-coding
AT2G21370	chr2:9137453-9140081	WT	triple mutants	OK	32.5123	10.8732	-1.58021	-4.69173	5e-05	0.000644509	yes	XK-1|F3K23.13|F3K23_13|XK1|XYLULOSE KINASE 1|xylulose kinase-1|AT2G21370|-|protein-coding
AT1G18870	chr1:6515428-6519282	WT	triple mutants	OK	12.9262	4.33363	-1.57665	-3.75073	5e-05	0.000644509	yes	ICS2|ARABIDOPSIS ISOCHORISMATE SYNTHASE 2|ATICS2|F6A14.3|F6A14_3|isochorismate synthase 2|AT1G18870|-|protein-coding
AT1G64355	chr1:23886083-23887212	WT	triple mutants	OK	45.4067	15.2267	-1.5763	-4.2153	5e-05	0.000644509	yes	AT1G64355|-|AT1G64355|-|protein-coding
AT2G03720	chr2:1132169-1133379	WT	triple mutants	OK	7.53468	2.52933	-1.57479	-2.86882	0.00485	0.0283656	yes	MRH6|F19B11.17|F19B11_17|morphogenesis of root hair 6|AT2G03720|-|protein-coding
AT2G26290	chr2:11192136-11194259	WT	triple mutants	OK	5.31464	1.78454	-1.57442	-2.83728	0.0017	0.0125816	yes	ARSK1|T1D16.7|T1D16_7|root-specific kinase 1|AT2G26290|-|protein-coding
AT2G35710	chr2:15010795-15014284	WT	triple mutants	OK	4.41981	1.48926	-1.56939	-1.959	0.0037	0.023017	yes	PGSIP7|T20F21.27|plant glycogenin-like starch initiation protein 7|AT2G35710|-|protein-coding
AT5G60250	chr5:24252157-24254849	WT	triple mutants	OK	2.86703	0.966793	-1.56828	-2.45057	0.00405	0.0246856	yes	AT5G60250|F15L12.13|F15L12_13|AT5G60250|-|protein-coding
AT3G25610	chr3:9308941-9313353	WT	triple mutants	OK	4.42587	1.49407	-1.56671	-3.58588	5e-05	0.000644509	yes	AT3G25610|T5M7.10|AT3G25610|-|protein-coding
AT2G32860	chr2:13940186-13943804	WT	triple mutants	OK	3.68214	1.24327	-1.5664	-2.41936	0.0014	0.0107629	yes	BGLU33|T21L14.20|T21L14_20|beta glucosidase 33|AT2G32860|-|protein-coding
ATCG00340	chrC:37374-39579	WT	triple mutants	OK	143.389	48.448	-1.56542	-5.75762	5e-05	0.000644509	yes	NA
AT1G63090	chr1:23391062-23392851	WT	triple mutants	OK	7.74814	2.61803	-1.56537	-3.24184	0.0004	0.00386042	yes	PP2-A11|AtPP2-A11|F16M19.16|F16M19_16|phloem protein 2-A11|AT1G63090|-|protein-coding
AT5G23200	chr5:7807182-7809164	WT	triple mutants	OK	9.32371	3.15753	-1.56211	-3.61439	5e-05	0.000644509	yes	AT5G23200|MKD15.6|MKD15_6|AT5G23200|-|protein-coding
AT1G70420	chr1:26539573-26540762	WT	triple mutants	OK	11.0346	3.75089	-1.55673	-3.60567	0.00015	0.00170112	yes	AT1G70420|F17O7.4|F17O7_4|AT1G70420|-|protein-coding
AT4G39710	chr4:18427038-18428412	WT	triple mutants	OK	116.424	39.5832	-1.55643	-5.13296	5e-05	0.000644509	yes	PnsL4|FK506-binding protein 16-2|FKBP16-2|Photosynthetic NDH subcomplex L 4|T19P19.100|T19P19_100|AT4G39710|-|protein-coding
AT4G21800	chr4:11572788-11577195	WT	triple mutants	OK	13.1926	4.49493	-1.55336	-3.06047	0.0006	0.00537803	yes	QQT2|F17L22.260|F17L22_260|quatre-quart2|AT4G21800|-|protein-coding
AT2G02960	chr2:862086-864447	WT	triple mutants	OK	48.6434	16.5832	-1.55252	-4.7179	5e-05	0.000644509	yes	AT2G02960|T17M13.13|T17M13_13|AT2G02960|-|protein-coding
AT5G65040	chr5:25977620-25978417	WT	triple mutants	OK	9.74131	3.3217	-1.55219	-3.02086	0.0073	0.0387005	yes	AT5G65040|IRM1|Increased Resistance to Myzus persicae 1|MXK3.29|MXK3_29|AT5G65040|-|protein-coding
AT1G47970	chr1:17687268-17688816	WT	triple mutants	OK	67.4034	23.0042	-1.55093	-6.16231	5e-05	0.000644509	yes	AT1G47970|T2J15.12|T2J15_12|AT1G47970|-|protein-coding
AT3G56810	chr3:21036759-21038947	WT	triple mutants	OK	8.04997	2.75094	-1.54906	-3.17438	0.001	0.00820426	yes	AT3G56810|-|AT3G56810|-|protein-coding
AT3G26510	chr3:9710336-9712660	WT	triple mutants	OK	63.1972	21.6149	-1.54783	-4.84851	5e-05	0.000644509	yes	AT3G26510|-|AT3G26510|-|protein-coding
AT1G21810	chr1:7656398-7658634	WT	triple mutants	OK	2.45372	0.840794	-1.54514	-2.2819	0.00655	0.0356459	yes	AT1G21810|T26F17.2|AT1G21810|-|protein-coding
AT1G35560	chr1:13115825-13117235	WT	triple mutants	OK	4.15789	1.42692	-1.54295	-2.50747	0.00395	0.0242228	yes	AT1G35560|AtTCP23|F15O4.35|TCP domain protein 23|TCP23|AT1G35560|-|protein-coding
AT1G22360	chr1:7894857-7897591	WT	triple mutants	OK	51.766	17.7831	-1.5415	-5.0686	5e-05	0.000644509	yes	UGT85A2|AtUGT85A2|UDP-glucosyl transferase 85A2|AT1G22360|-|protein-coding
AT5G05840	chr5:1757097-1760666	WT	triple mutants	OK	3.47007	1.19343	-1.53985	-2.4626	0.00395	0.0242228	yes	AT5G05840|MJJ3.26|MJJ3_26|AT5G05840|-|protein-coding
AT2G16900	chr2:7323614-7326221	WT	triple mutants	OK	16.2864	5.60125	-1.53984	-3.82851	5e-05	0.000644509	yes	AT2G16900|F12A24.8|F12A24_8|AT2G16900|-|protein-coding
AT1G67880	chr1:25453920-25455735	WT	triple mutants	OK	7.09546	2.44094	-1.53946	-3.29096	0.00035	0.00346084	yes	AT1G67880|T23K23.27|T23K23_27|AT1G67880|-|protein-coding
AT1G07640	chr1:2354353-2356227	WT	triple mutants	OK	19.5437	6.73082	-1.53785	-3.82159	5e-05	0.000644509	yes	OBP2|F24B9.30|F24B9_30|UAS-TAGGED ROOT PATTERNING3|URP3|ZINC FINGER PROTEIN OBP2|AT1G07640|-|protein-coding
AT1G60620	chr1:22331105-22333524	WT	triple mutants	OK	5.62072	1.93586	-1.53778	-2.88181	0.0014	0.0107629	yes	RPAC43|ATRPAC43|RNA POLYMERASE I SUBUNIT 43|RNA polymerase I subunit 43|AT1G60620|-|protein-coding
AT3G15630	chr3:5296846-5297599	WT	triple mutants	OK	74.0785	25.5157	-1.53767	-6.22268	5e-05	0.000644509	yes	AT3G15630|-|AT3G15630|-|protein-coding
AT1G29357	chr1:10274047-10275718	WT	triple mutants	OK	10.0195	3.45357	-1.53666	-3.09352	5e-05	0.000644509	yes	AT1G29357|-|AT1G29357|-|ncRNA
AT2G01660	chr2:290602-292590	WT	triple mutants	OK	4.95355	1.70832	-1.53588	-2.15043	0.0029	0.0191031	yes	PDLP6|T8O11.17|T8O11_17|plasmodesmata-located protein 6|AT2G01660|-|protein-coding
AT1G51090	chr1:18932936-18933950	WT	triple mutants	OK	7.21486	2.4897	-1.535	-2.71066	0.00855	0.0435188	yes	AT1G51090|F23H24.15|F23H24_15|AT1G51090|-|protein-coding
AT1G23380	chr1:8297290-8302651	WT	triple mutants	OK	9.25348	3.19415	-1.53456	-2.89185	0.0002	0.00217033	yes	KNAT6|F26F24.32|F26F24_32|KNAT6L|KNAT6S|KNOTTED1-like homeobox gene 6|AT1G23380|-|protein-coding
AT1G23010	chr1:8147263-8149813	WT	triple mutants	OK	3.48857	1.20739	-1.53074	-2.63255	0.0015	0.0113835	yes	LPR1|F19G10.5|F19G10_5|Low Phosphate Root1|AT1G23010|-|protein-coding
AT1G67960	chr1:25480651-25484262	WT	triple mutants	OK	6.88468	2.38304	-1.53059	-3.50906	5e-05	0.000644509	yes	POD1|POLLEN DEFECTIVE IN GUIDANCE 1|T23K23.19|T23K23_19|AT1G67960|-|protein-coding
AT1G70000	chr1:26363092-26364759	WT	triple mutants	OK	7.98107	2.76499	-1.52931	-2.60051	0.0006	0.00537803	yes	AT1G70000|F20P5.26|F20P5_26|AT1G70000|-|protein-coding
AT5G54510	chr5:22131092-22133678	WT	triple mutants	OK	27.8502	9.66714	-1.52653	-5.30531	5e-05	0.000644509	yes	DFL1|DWARF IN LIGHT 1|F24B18.13|F24B18_13|GH3.6|Gretchen Hagen3.6|AT5G54510|-|protein-coding
AT2G44380	chr2:18323460-18324428	WT	triple mutants	OK	12.4941	4.3371	-1.52645	-3.58648	0.00015	0.00170112	yes	AT2G44380|F4I1.19|AT2G44380|-|protein-coding
AT2G02450	chr2:648043-650814	WT	triple mutants	OK	10.8235	3.76175	-1.52469	-3.1312	0.00015	0.00170112	yes	LOV1|ANAC034|ANAC035|Arabidopsis NAC domain containing protein 34|AtLOV1|LONG VEGETATIVE PHASE 1|NAC domain containing protein 35|NAC035|anac034|AT2G02450|-|protein-coding
AT4G36040	chr4:17049170-17050274	WT	triple mutants	OK	100.829	35.1277	-1.52124	-6.37707	5e-05	0.000644509	yes	J11|DJC23|DNA J protein C23|DnaJ11|T19K4.170|T19K4_170|AT4G36040|-|protein-coding
AT1G65310	chr1:24257215-24258473	WT	triple mutants	OK	17.5607	6.12103	-1.5205	-4.12729	5e-05	0.000644509	yes	XTH17|ATXTH17|T8F5.9|T8F5_9|XYLOGLUCAN ENDOTRANSGLUCOSYLASE/HYDROLASE 17|xyloglucan endotransglucosylase/hydrolase 17|AT1G65310|-|protein-coding
AT5G62360	chr5:25040648-25041462	WT	triple mutants	OK	61.4686	21.4263	-1.52047	-5.89736	5e-05	0.000644509	yes	AT5G62360|MMI9.1|MMI9_1|AT5G62360|-|protein-coding
AT4G25870	chr4:13149690-13152277	WT	triple mutants	OK	21.1224	7.36996	-1.51905	-4.68633	5e-05	0.000644509	yes	AT4G25870|F14M19.150|F14M19_150|AT4G25870|-|protein-coding
AT3G03470	chr3:824551-826437	WT	triple mutants	OK	3.27098	1.14361	-1.51613	-2.43295	0.00545	0.0309197	yes	CYP89A9|''cytochrome P450|T21P5.11|T21P5_11|cytochrome P450|family 87|polypeptide 9|polypeptide 9''|subfamily A|AT3G03470|-|protein-coding
AT5G43860	chr5:17630449-17632312	WT	triple mutants	OK	6.10747	2.1374	-1.51472	-2.73651	0.00285	0.0188583	yes	CLH2|ARABIDOPSIS THALIANA CHLOROPHYLLASE 2|ATCLH2|MQD19.22|MQD19_22|chlorophyllase 2|AT5G43860|-|protein-coding
AT5G13730	chr5:4427782-4430837	WT	triple mutants	OK	55.5839	19.4548	-1.51454	-3.76426	5e-05	0.000644509	yes	SIG4|MSH12.20|MSH12_20|SIGD|sigma factor 4|AT5G13730|-|protein-coding
AT3G04110	chr3:1077327-1080405	WT	triple mutants	OK	2.25902	0.791481	-1.51307	-2.36476	0.003	0.0195932	yes	GLR1.1|ATGLR1.1|GLR1|GLUTAMATE RECEPTOR 1|T6K12.27|T6K12_27|glutamate receptor 1.1|AT3G04110|-|protein-coding
AT5G51640	chr5:20975179-20977625	WT	triple mutants	OK	8.41987	2.95607	-1.51012	-3.58335	0.00015	0.00170112	yes	YLS7|K17N15.19|K17N15_19|TBL17|TRICHOME BIREFRINGENCE-LIKE 17|YELLOW-LEAF-SPECIFIC GENE 7|AT5G51640|-|protein-coding
AT3G23030	chr3:8180767-8181800	WT	triple mutants	OK	38.0457	13.3594	-1.50988	-5.21761	5e-05	0.000644509	yes	IAA2|indole-3-acetic acid inducible 2|AT3G23030|-|protein-coding
AT1G47056	chr1:17276102-17277659	WT	triple mutants	OK	8.87669	3.11713	-1.50981	-3.50248	5e-05	0.000644509	yes	VFB1|F2G19.16|F2G19_16|VIER F-box proteine 1|AT1G47056|-|protein-coding
AT5G56940	chr5:23030785-23032411	WT	triple mutants	OK	40.9462	14.3787	-1.5098	-5.23659	5e-05	0.000644509	yes	AT5G56940|MHM17.5|MHM17_5|AT5G56940|-|protein-coding
AT2G23770	chr2:10120241-10122080	WT	triple mutants	OK	6.8403	2.40366	-1.50882	-3.31298	5e-05	0.000644509	yes	LYK4|AtLYK4|F27L4.5|F27L4_5|LysM-containing receptor-like kinase 4|AT2G23770|-|protein-coding
AT2G13790	chr2:5741819-5746793	WT	triple mutants	OK	4.14959	1.45833	-1.50865	-2.90352	0.0007	0.00613177	yes	SERK4|AT2G13780|ATSERK4|BAK1-LIKE 1|BAK7|BKK1|BRI1- ASSOCIATED KINASE 7|BRI1- ASSOCIATED KINASE 7|F13J11.14|F13J11_14|SOMATIC EMBRYOGENESIS RECEPTOR-LIKE KINASE 4|somatic embryogenesis receptor-like kinase 4|AT2G13790|-|protein-coding
AT4G31360	chr4:15221842-15223627	WT	triple mutants	OK	14.3125	5.03077	-1.50842	-3.76207	0.00015	0.00170112	yes	AT4G31360|F8F16.180|F8F16_180|AT4G31360|-|protein-coding
AT1G34220	chr1:12458669-12466089	WT	triple mutants	OK	15.8019	5.56532	-1.50557	-2.9389	5e-05	0.000644509	yes	AT1G34220|F23M19.10|F23M19_10|AT1G34220|-|protein-coding
AT4G10370	chr4:6423576-6425661	WT	triple mutants	OK	2.23831	0.789629	-1.50316	-2.15793	0.0084	0.0429564	yes	AT4G10370|F24G24.170|F24G24_170|AT4G10370|-|protein-coding
AT2G28315	chr2:12088876-12090701	WT	triple mutants	OK	7.16456	2.53097	-1.50119	-2.92983	0.00135	0.0104584	yes	AT2G28315|-|AT2G28315|-|protein-coding
AT5G64770	chr5:25897366-25898124	WT	triple mutants	OK	109.816	38.8355	-1.49965	-6.99193	5e-05	0.000644509	yes	RGF9|CLE-like 9|CLEL 9|GLV2|GOLVEN 2|MVP7.10|MVP7_10|root meristem growth factor 9|AT5G64770|-|protein-coding
AT1G64720	chr1:24046552-24048622	WT	triple mutants	OK	315.156	111.558	-1.49827	-6.20497	5e-05	0.000644509	yes	CP5|F13O11.4|F13O11_4|AT1G64720|-|protein-coding
AT1G52150	chr1:19409710-19414678	WT	triple mutants	OK	14.9336	5.29149	-1.49682	-4.56028	5e-05	0.000644509	yes	ATHB-15|ATHB15|CNA|CORONA|F5F19.21|F5F19_21|ICU4|INCURVATA 4|AT1G52150|-|protein-coding
AT1G65030	chr1:24156769-24159585	WT	triple mutants	OK	13.386	4.74344	-1.49672	-3.59026	0.0002	0.00217033	yes	AT1G65030|F16G16.2|F16G16_2|AT1G65030|-|protein-coding
AT5G54370	chr5:22075282-22076777	WT	triple mutants	OK	129.899	46.0322	-1.49667	-6.36871	5e-05	0.000644509	yes	AT5G54370|MDK4.20|MDK4_20|AT5G54370|-|protein-coding
AT1G19540	chr1:6765666-6767341	WT	triple mutants	OK	6.08807	2.15772	-1.49648	-2.69449	0.0043	0.0258242	yes	AT1G19540|F18O14.30|F18O14_30|AT1G19540|-|protein-coding
AT5G54840	chr5:22276512-22278423	WT	triple mutants	OK	8.31029	2.95381	-1.49232	-2.38936	0.00145	0.0110581	yes	SGP1|ATSGP1|MBG8.10|MBG8_10|AT5G54840|-|protein-coding
AT2G17480	chr2:7590294-7594090	WT	triple mutants	OK	10.0453	3.57188	-1.49176	-4.05236	5e-05	0.000644509	yes	MLO8|ATMLO8|F5J6.21|MILDEW RESISTANCE LOCUS O 8|AT2G17480|-|protein-coding
ATCG00660	chrC:68511-68865	WT	triple mutants	OK	91.965	32.7189	-1.49096	-7.9644	5e-05	0.000644509	yes	NA
AT5G19250	chr5:6471905-6472945	WT	triple mutants	OK	141.096	50.2595	-1.48921	-6.89121	5e-05	0.000644509	yes	AT5G19250|T24G5.150|T24G5_150|AT5G19250|-|protein-coding
AT4G33120	chr4:15975385-15978111	WT	triple mutants	OK	9.37041	3.33963	-1.48842	-3.37704	0.00035	0.00346084	yes	AT4G33120|F4I10.50|F4I10_50|AT4G33120|-|protein-coding
AT3G15590	chr3:5275400-5277991	WT	triple mutants	OK	16.8662	6.01268	-1.48806	-4.59231	5e-05	0.000644509	yes	AT3G15590|-|AT3G15590|-|protein-coding
AT2G15490	chr2:6758680-6763501	WT	triple mutants	OK	21.0883	7.52533	-1.48661	-2.84959	0.00015	0.00170112	yes	UGT73B4|UDP-glycosyltransferase 73B4|AT2G15490|-|protein-coding
AT1G60790	chr1:22380037-22382245	WT	triple mutants	OK	9.01219	3.22277	-1.48358	-3.62144	5e-05	0.000644509	yes	TBL2|F8A5.30|F8A5_30|TRICHOME BIREFRINGENCE-LIKE 2|AT1G60790|-|protein-coding
AT3G25780	chr3:9409289-9410567	WT	triple mutants	OK	12.6288	4.51698	-1.48329	-3.55434	0.00015	0.00170112	yes	AOC3|allene oxide cyclase 3|AT3G25780|-|protein-coding
AT3G10080	chr3:3107274-3108177	WT	triple mutants	OK	20.0882	7.21421	-1.47744	-4.12069	0.0002	0.00217033	yes	AT3G10080|-|AT3G10080|-|protein-coding
AT2G35060	chr2:14775062-14778870	WT	triple mutants	OK	11.724	4.21117	-1.47717	-3.93243	5e-05	0.000644509	yes	KUP11|F19I3.29|F19I3_29|K+ uptake permease 11|AT2G35060|-|protein-coding
AT5G20380	chr5:6887724-6892432	WT	triple mutants	OK	17.6485	6.35042	-1.47462	-4.50148	5e-05	0.000644509	yes	PHT4;5|F5O24.270|F5O24_270|phosphate transporter 4;5|AT5G20380|-|protein-coding
AT3G16440	chr3:5585943-5587750	WT	triple mutants	OK	31.0923	11.1933	-1.47392	-4.90876	5e-05	0.000644509	yes	MLP-300B|ATMLP-300B|MEE36|T2O4.19|maternal effect embryo arrest 36|myrosinase-binding protein-like protein-300B|AT3G16440|-|protein-coding
AT5G19120	chr5:6414487-6415907	WT	triple mutants	OK	53.7428	19.3676	-1.47242	-5.49911	5e-05	0.000644509	yes	AT5G19120|T24G5.20|T24G5_20|AT5G19120|-|protein-coding
AT1G12560	chr1:4276518-4277899	WT	triple mutants	OK	15.0581	5.4362	-1.46987	-3.79279	0.0001	0.00119967	yes	EXPA7|ATEXP7|ATEXPA7|ATHEXP ALPHA 1.26|EXP7|F5O11.30|F5O11_30|expansin A7|AT1G12560|-|protein-coding
AT1G64920	chr1:24117439-24118798	WT	triple mutants	OK	3.68457	1.33057	-1.46945	-2.29556	0.00965	0.0476537	yes	AT1G64920|F13O11.22|F13O11_22|AT1G64920|-|protein-coding
AT5G65280	chr5:26085972-26088153	WT	triple mutants	OK	3.667	1.32498	-1.46863	-2.38742	0.00585	0.0326908	yes	GCL1|GCR2-like 1|MQN23.23|MQN23_23|AT5G65280|-|protein-coding
AT1G57820	chr1:21414169-21417946	WT	triple mutants	OK	18.79	6.81035	-1.46416	-4.17058	5e-05	0.000644509	yes	VIM1|F12K22.14|F12K22_14|ORTH2|ORTHRUS 2|VARIANT IN METHYLATION 1|AT1G57820|-|protein-coding
AT1G28050	chr1:9775527-9777810	WT	triple mutants	OK	19.2597	6.98918	-1.46239	-4.50689	5e-05	0.000644509	yes	BBX13|B-box domain protein 13|F13K9.15|F13K9_15|AT1G28050|-|protein-coding
AT1G69450	chr1:26106910-26110267	WT	triple mutants	OK	10.9463	3.97901	-1.45996	-3.74441	5e-05	0.000644509	yes	AT1G69450|F10D13.27|F10D13_27|AT1G69450|-|protein-coding
AT1G64150	chr1:23808908-23812677	WT	triple mutants	OK	32.3055	11.7461	-1.4596	-4.99876	5e-05	0.000644509	yes	AT1G64150|F22C12.9|F22C12_9|AT1G64150|-|protein-coding
AT1G62040	chr1:22932759-22934549	WT	triple mutants	OK	24.506	8.93051	-1.45632	-2.93364	5e-05	0.000644509	yes	ATG8C|F8K4.23|F8K4_23|autophagy 8c|AT1G62040|-|protein-coding
AT2G44730	chr2:18437332-18438565	WT	triple mutants	OK	23.6955	8.63767	-1.4559	-4.52605	5e-05	0.000644509	yes	AT2G44730|F16B22.22|AT2G44730|-|protein-coding
AT2G24280	chr2:10333283-10337128	WT	triple mutants	OK	36.0558	13.1483	-1.45536	-5.40282	5e-05	0.000644509	yes	AT2G24280|F27D4.19|F27D4_19|AT2G24280|-|protein-coding
ATCG00120	chrC:9937-11461	WT	triple mutants	OK	390.649	142.591	-1.45399	-5.4641	5e-05	0.000644509	yes	NA
AT5G65690	chr5:26266339-26269616	WT	triple mutants	OK	5.91663	2.16	-1.45374	-3.2186	5e-05	0.000644509	yes	PCK2|PEPCK|PHOSPHOENOLPYRUVATE CARBOXYKINASE|phosphoenolpyruvate carboxykinase 2|AT5G65690|-|protein-coding
AT1G58440	chr1:21713841-21717290	WT	triple mutants	OK	26.5085	9.68319	-1.4529	-4.92374	5e-05	0.000644509	yes	XF1|DROUGHT HYPERSENSITIVE 2|DRY2|F9K23.3|F9K23_3|SQE1|SQUALENE EPOXIDASE 1|AT1G58440|-|protein-coding
AT1G09560	chr1:3093838-3094864	WT	triple mutants	OK	140.078	51.3046	-1.44907	-6.55774	5e-05	0.000644509	yes	GLP5|F14J9.22|F14J9_22|PDGLP1|PLASMODESMAL GERMIN-LIKE PROTEIN 1|germin-like protein 5|AT1G09560|-|protein-coding
AT1G64590	chr1:23993532-23995509	WT	triple mutants	OK	5.18431	1.89894	-1.44896	-2.64894	0.00305	0.0198387	yes	AT1G64590|F1N19.16|F1N19_16|AT1G64590|-|protein-coding
AT2G21090	chr2:9045515-9047579	WT	triple mutants	OK	5.78252	2.11822	-1.44885	-3.10928	0.00015	0.00170112	yes	AT2G21090|F26H11.15|F26H11_15|AT2G21090|-|protein-coding
AT3G27906	chr3:10355512-10356437	WT	triple mutants	OK	16.045	5.88133	-1.44791	-3.7318	0.0002	0.00217033	yes	AT3G27906|-|AT3G27906|-|protein-coding
AT1G50300	chr1:18628554-18631946	WT	triple mutants	OK	12.7224	4.66819	-1.44643	-3.81351	5e-05	0.000644509	yes	TAF15|F14I3.10|F14I3_10|TBP-associated factor 15|AT1G50300|-|protein-coding
AT1G63670	chr1:23607421-23610653	WT	triple mutants	OK	7.47455	2.74298	-1.44624	-3.17352	5e-05	0.000644509	yes	TRM12|F24D7.14|F24D7_14|TON1 Recruiting Motif 12|AT1G63670|-|protein-coding
AT5G11100	chr5:3532401-3535221	WT	triple mutants	OK	7.10338	2.60766	-1.44575	-3.21146	0.0002	0.00217033	yes	SYTD|ATSYTD|NTMC2T2.2|NTMC2TYPE2.2|SYT4|T5K6.90|T5K6_90|synaptotagmin 4|AT5G11100|-|protein-coding
AT1G66910	chr1:24961633-24963946	WT	triple mutants	OK	4.29635	1.5775	-1.44547	-2.76244	0.00075	0.00647787	yes	AT1G66910|T4O24.8|T4O24_8|AT1G66910|-|protein-coding
AT5G20050	chr5:6774301-6775845	WT	triple mutants	OK	14.4805	5.31704	-1.44541	-4.00469	5e-05	0.000644509	yes	AT5G20050|F28I16.200|F28I16_200|AT5G20050|-|protein-coding
AT3G15070	chr3:5069165-5073356	WT	triple mutants	OK	11.4368	4.19996	-1.44524	-3.03469	5e-05	0.000644509	yes	AT3G15070|-|AT3G15070|-|protein-coding
AT5G17820	chr5:5887905-5890193	WT	triple mutants	OK	91.5311	33.6557	-1.44341	-5.95286	5e-05	0.000644509	yes	AT5G17820|MVA3.170|MVA3_170|AT5G17820|-|protein-coding
AT2G02800	chr2:795514-799443	WT	triple mutants	OK	27.8396	10.2531	-1.44108	-4.13686	5e-05	0.000644509	yes	APK2B|Kin2|PROTEIN KINASE 2B|T20F6.6|T20F6_6|kinase 2|protein kinase 2B|AT2G02800|-|protein-coding
AT1G66980	chr1:24997308-25001983	WT	triple mutants	OK	14.8686	5.48345	-1.43911	-4.73288	5e-05	0.000644509	yes	SNC4|F1O19.6|F1O19_6|GDPDL2|Glycerophosphodiester phosphodiesterase (GDPD) like 2|suppressor of npr1-1 constitutive 4|AT1G66980|-|protein-coding
AT5G10170	chr5:3185745-3190251	WT	triple mutants	OK	13.7329	5.06703	-1.43842	-2.03584	0.00805	0.0416328	yes	MIPS3|ATMIPS3|MYO-INOSITOL-1-PHOSTPATE SYNTHASE 3|T31P16.160|T31P16_160|myo-inositol-1-phosphate synthase 3|AT5G10170|-|protein-coding
AT5G62530	chr5:25097997-25103298	WT	triple mutants	OK	34.0027	12.5543	-1.43747	-4.74896	5e-05	0.000644509	yes	ALDH12A1|ARABIDOPSIS THALIANA DELTA1-PYRROLINE-5-CARBOXYLATE DEHYDROGENASE|ATP5CDH|DELTA1-PYROLINE-5-CARBOXYLATE DEHYDROGENASE|DELTA1-PYRROLINE-5-CARBOXYLATE DEHYDROGENASE|K19B1.14|K19B1_14|P5CDH|aldehyde dehydrogenase 12A1|AT5G62530|-|protein-coding
AT5G17910	chr5:5927361-5932775	WT	triple mutants	OK	11.3468	4.196	-1.4352	-4.44272	5e-05	0.000644509	yes	AT5G17910|MPI7.8|MPI7_8|AT5G17910|-|protein-coding
AT5G63630	chr5:25472597-25476511	WT	triple mutants	OK	3.89297	1.44107	-1.43373	-2.79605	0.0006	0.00537803	yes	AT5G63630|MBK5.11|MBK5_11|AT5G63630|-|protein-coding
ATCG00360	chrC:42583-43751	WT	triple mutants	OK	132.579	49.0875	-1.43343	-8.30823	5e-05	0.000644509	yes	NA
AT1G51860	chr1:19257633-19261479	WT	triple mutants	OK	6.38934	2.37165	-1.42978	-3.48449	0.0001	0.00119967	yes	AT1G51860|T14L22.7|T14L22_7|AT1G51860|-|protein-coding
AT1G66970	chr1:24992552-24996117	WT	triple mutants	OK	40.9782	15.2131	-1.42954	-4.86424	5e-05	0.000644509	yes	SVL2|F1O19.5|F1O19_5|GDPDL1|Glycerophosphodiester phosphodiesterase (GDPD) like 1|SHV3-like 2|AT1G66970|-|protein-coding
AT1G57770	chr1:21395195-21398280	WT	triple mutants	OK	40.4423	15.0163	-1.42934	-5.31554	5e-05	0.000644509	yes	AT1G57770|F12K22.18|AT1G57770|-|protein-coding
AT1G05360	chr1:1564597-1567465	WT	triple mutants	OK	10.5187	3.90848	-1.42828	-3.61215	5e-05	0.000644509	yes	KMS2|Killing Me Slowly 2|YUP8H12.2|YUP8H12_2|AT1G05360|-|protein-coding
AT5G24470	chr5:8355950-8358873	WT	triple mutants	OK	53.7657	19.9841	-1.42784	-5.49313	5e-05	0.000644509	yes	PRR5|APRR5|T31K7.5|T31K7_5|pseudo-response regulator 5|AT5G24470|-|protein-coding
AT5G19530	chr5:6588957-6591363	WT	triple mutants	OK	21.6069	8.03325	-1.42744	-3.65613	5e-05	0.000644509	yes	ACL5|ACAULIS 5|SPERMINE SYNTHASE|T20D1.50|T20D1_50|AT5G19530|-|protein-coding
AT2G21130	chr2:9055397-9056232	WT	triple mutants	OK	49.2622	18.3502	-1.42468	-5.33364	5e-05	0.000644509	yes	AT2G21130|F26H11.11|F26H11_11|AT2G21130|-|protein-coding
AT5G63040	chr5:25288145-25290420	WT	triple mutants	OK	15.7875	5.88756	-1.42304	-3.4338	5e-05	0.000644509	yes	AT5G63040|MJH22.10|MJH22_10|AT5G63040|-|protein-coding
AT1G17890	chr1:6154267-6155752	WT	triple mutants	OK	35.752	13.3331	-1.42301	-4.15204	5e-05	0.000644509	yes	GER2|F2H15.12|F2H15_12|AT1G17890|-|protein-coding
AT5G18600	chr5:6183257-6183954	WT	triple mutants	OK	17.2711	6.44654	-1.42176	-3.65177	0.00095	0.00787128	yes	AT5G18600|T28N17.80|T28N17_80|AT5G18600|-|protein-coding
AT1G06120	chr1:1855942-1857718	WT	triple mutants	OK	5.24176	1.95687	-1.4215	-2.46383	0.0066	0.0358462	yes	AT1G06120|T21E18.17|T21E18_17|AT1G06120|-|protein-coding
AT1G16905	chr1:5782454-5783840	WT	triple mutants	OK	4.85701	1.81478	-1.42027	-2.53582	0.0042	0.0253807	yes	AT1G16905|-|AT1G16905|-|protein-coding
AT1G61360	chr1:22637727-22641825	WT	triple mutants	OK	4.1631	1.55682	-1.41905	-2.65889	0.00025	0.00261274	yes	AT1G61360|T1F9.15|T1F9_15|AT1G61360|-|protein-coding
AT5G16240	chr5:5306806-5309932	WT	triple mutants	OK	9.73997	3.64957	-1.41619	-3.46803	5e-05	0.000644509	yes	AT5G16240|T21H19.160|T21H19_160|AT5G16240|-|protein-coding
AT4G00050	chr4:17791-20066	WT	triple mutants	OK	13.2522	4.96607	-1.41605	-3.79818	5e-05	0.000644509	yes	UNE10|F6N15.11|F6N15_11|unfertilized embryo sac 10|AT4G00050|-|protein-coding
AT1G07780	chr1:2410055-2412677	WT	triple mutants	OK	9.05024	3.39643	-1.41394	-2.58409	0.0004	0.00386042	yes	PAI1|F24B9.11|F24B9_11|PHOSPHORIBOSYLANTHRANILATE ISOMERASE|TRANSIENT RECEPTOR POTENTIAL 6|TRP6|phosphoribosylanthranilate isomerase 1|AT1G07780|-|protein-coding
AT3G16350	chr3:5547717-5549660	WT	triple mutants	OK	10.8897	4.08847	-1.41334	-3.57923	5e-05	0.000644509	yes	AT3G16350|T2O4.10|AT3G16350|-|protein-coding
AT5G12420	chr5:4024313-4026741	WT	triple mutants	OK	12.2272	4.59166	-1.41301	-3.82828	5e-05	0.000644509	yes	AT5G12420|-|AT5G12420|-|protein-coding
AT1G26150	chr1:9039627-9043288	WT	triple mutants	OK	38.8438	14.593	-1.41241	-5.30761	5e-05	0.000644509	yes	PERK10|ATPERK10|AtPERK10|F28B23.17|F28B23_17|proline-rich extensin-like receptor kinase 10|AT1G26150|-|protein-coding
AT3G20840	chr3:7300674-7303693	WT	triple mutants	OK	3.01606	1.13312	-1.41237	-2.38788	0.0034	0.0215806	yes	PLT1|PLETHORA 1|AT3G20840|-|protein-coding
AT1G71500	chr1:26935981-26937607	WT	triple mutants	OK	190.309	71.5269	-1.41179	-6.16546	5e-05	0.000644509	yes	AT1G71500|F26A9.12|PSB33|PhotoSystem B protein 33|AT1G71500|-|protein-coding
AT5G17170	chr5:5649192-5651158	WT	triple mutants	OK	143.501	53.9716	-1.41078	-4.91392	5e-05	0.000644509	yes	ENH1|MKP11.2|MKP11_2|enhancer of sos3-1|AT5G17170|-|protein-coding
AT5G18860	chr5:6290675-6295811	WT	triple mutants	OK	16.79	6.31599	-1.41053	-4.70802	5e-05	0.000644509	yes	NSH3|F17K4.110|F17K4_110|nucleoside hydrolase 3|AT5G18860|-|protein-coding
AT3G07340	chr3:2340898-2343470	WT	triple mutants	OK	5.77674	2.17679	-1.40805	-2.95953	0.00035	0.00346084	yes	AT3G07340|CIB3|CRY2-interacting bHLH 3|AT3G07340|-|protein-coding
AT5G56020	chr5:22684404-22686369	WT	triple mutants	OK	11.6571	4.39272	-1.40802	-3.32149	0.00065	0.00575782	yes	AT5G56020|MDA7.6|MDA7_6|AT5G56020|-|protein-coding
AT1G69020	chr1:25943885-25947197	WT	triple mutants	OK	2.05559	0.775901	-1.40561	-2.08358	0.00945	0.0469005	yes	AT1G69020|T6L1.20|T6L1_20|AT1G69020|-|protein-coding
AT1G14130	chr1:4835723-4837616	WT	triple mutants	OK	5.95564	2.24929	-1.40479	-2.74117	0.0016	0.0119917	yes	AT1G14130|F7A19.21|F7A19_21|AT1G14130|-|protein-coding
AT3G12110	chr3:3857842-3859798	WT	triple mutants	OK	37.2853	14.0948	-1.40345	-5.05809	5e-05	0.000644509	yes	ACT11|actin-11|AT3G12110|-|protein-coding
AT3G27210	chr3:10045185-10047343	WT	triple mutants	OK	12.2068	4.62374	-1.40055	-3.4244	0.0002	0.00217033	yes	AT3G27210|-|AT3G27210|-|protein-coding
AT4G29920	chr4:14632652-14635885	WT	triple mutants	OK	2.40503	0.911447	-1.39983	-2.45826	0.0027	0.0180994	yes	AT4G29920|F27B13.160|F27B13_160|SMAX1-like 4|SMXL4|AT4G29920|-|protein-coding
AT1G56300	chr1:21078819-21080423	WT	triple mutants	OK	137.983	52.334	-1.39868	-6.30369	5e-05	0.000644509	yes	AT1G56300|F14G9.9|F14G9_9|AT1G56300|-|protein-coding
AT5G60660	chr5:24375456-24376989	WT	triple mutants	OK	15.6381	5.93652	-1.39738	-3.74893	5e-05	0.000644509	yes	PIP2;4|MUP24.9|MUP24_9|PIP2F|plasma membrane intrinsic protein 2;4|AT5G60660|-|protein-coding
AT1G04240	chr1:1128187-1129551	WT	triple mutants	OK	15.8905	6.0338	-1.39702	-3.82778	0.0001	0.00119967	yes	SHY2|F19P19.32|F19P19_32|IAA3|SHORT HYPOCOTYL 2|indole-3-acetic acid inducible 3|AT1G04240|-|protein-coding
AT1G56020	chr1:20952143-20953547	WT	triple mutants	OK	6.97825	2.65297	-1.39526	-2.91823	0.0011	0.00883397	yes	AT1G56020|F14J16.33|AT1G56020|-|protein-coding
AT5G51820	chr5:21063367-21068057	WT	triple mutants	OK	96.6813	36.8066	-1.39327	-5.55015	5e-05	0.000644509	yes	PGM|ARABIDOPSIS THALIANA PHOSPHOGLUCOMUTASE|ATPGMP|MIO24.4|MIO24_4|PGM1|PHOSPHOGLUCOMUTASE|STARCH-FREE 1|STF1|phosphoglucomutase|AT5G51820|-|protein-coding
AT3G15040	chr3:5064703-5066690	WT	triple mutants	OK	9.16269	3.49296	-1.39132	-3.38982	5e-05	0.000644509	yes	AT3G15040|-|AT3G15040|-|protein-coding
AT5G60200	chr5:24240974-24242523	WT	triple mutants	OK	9.72829	3.70966	-1.3909	-3.34088	0.00035	0.00346084	yes	TMO6|F15L12.10|F15L12_10|TARGET OF MONOPTEROS 6|AT5G60200|-|protein-coding
AT1G66260	chr1:24695639-24698914	WT	triple mutants	OK	82.8747	31.625	-1.38987	-4.74134	5e-05	0.000644509	yes	AT1G66260|T6J19.1|T6J19_1|AT1G66260|-|protein-coding
AT3G14540	chr3:4881438-4883936	WT	triple mutants	OK	2.86943	1.09618	-1.38828	-2.22632	0.0067	0.0362661	yes	AT3G14540|-|AT3G14540|-|protein-coding
AT3G13480	chr3:4392955-4393961	WT	triple mutants	OK	12.5889	4.81054	-1.38788	-3.27377	0.00115	0.00916643	yes	AT3G13480|-|AT3G13480|-|protein-coding
AT2G23410	chr2:9966129-9967772	WT	triple mutants	OK	7.73518	2.95615	-1.38771	-2.82167	0.00335	0.0213555	yes	CPT|ACPT|AtcPT3|cPT3|cis-prenyltransferase|cis-prenyltransferase 3|AT2G23410|-|protein-coding
AT1G78000	chr1:29329734-29333146	WT	triple mutants	OK	40.6881	15.596	-1.38343	-4.70924	5e-05	0.000644509	yes	SULTR1;2|F28K19.22|F28K19_22|SEL1|SELENATE RESISTANT 1|SULFATE TRANSPORTER|sulfate transporter 1;2|AT1G78000|-|protein-coding
AT3G26780	chr3:9847231-9850472	WT	triple mutants	OK	40.2407	15.4351	-1.38244	-4.30893	5e-05	0.000644509	yes	MEF14|mitochondrial editing factor 14|AT3G26780|-|protein-coding
AT1G02335	chr1:463854-464924	WT	triple mutants	OK	11.35	4.35523	-1.38187	-3.10536	0.0016	0.0119917	yes	GL22|PDGLP2|PLASMODESMAL GERMIN-LIKE PROTEIN 2|T6A9.3|germin-like protein subfamily 2 member 2 precursor|AT1G02335|-|protein-coding
AT4G33790	chr4:16204156-16207947	WT	triple mutants	OK	3.00384	1.15385	-1.38035	-2.1459	0.0092	0.0459915	yes	CER4|ECERIFERUM 4|FAR3|FATTY ACID REDUCTASE 3|G7|AT4G33790|-|protein-coding
AT5G43850	chr5:17627181-17629159	WT	triple mutants	OK	23.9351	9.19685	-1.37991	-4.10532	0.0003	0.00304738	yes	ARD4|ATARD4|MQD19.21|MQD19_21|AT5G43850|-|protein-coding
AT2G15560	chr2:6787868-6790101	WT	triple mutants	OK	13.217	5.07993	-1.37951	-4.03178	5e-05	0.000644509	yes	AT2G15560|-|AT2G15560|-|protein-coding
AT4G38770	chr4:18096808-18098565	WT	triple mutants	OK	492.319	189.368	-1.3784	-5.35552	5e-05	0.000644509	yes	PRP4|ARABIDOPSIS THALIANA PROLINE-RICH PROTEIN 4|ATPRP4|T9A14.50|T9A14_50|proline-rich protein 4|AT4G38770|-|protein-coding
AT1G51310	chr1:19018978-19021804	WT	triple mutants	OK	14.35	5.52005	-1.37829	-3.9621	5e-05	0.000644509	yes	AT1G51310|F11M15.16|F11M15_16|AT1G51310|-|protein-coding
ATCG00580	chrC:64070-64322	WT	triple mutants	OK	410.957	158.264	-1.37665	-18.7415	5e-05	0.000644509	yes	NA
AT3G08880	chr3:2702972-2704365	WT	triple mutants	OK	13.4748	5.19311	-1.37559	-3.44895	0.00035	0.00346084	yes	AT3G08880|-|AT3G08880|-|protein-coding
AT5G44530	chr5:17937688-17941646	WT	triple mutants	OK	7.70111	2.97061	-1.37431	-3.46396	5e-05	0.000644509	yes	AT5G44530|MFC16.21|MFC16_21|AT5G44530|-|protein-coding
ATCG01080	chrC:118376-118907	WT	triple mutants	OK	125.098	48.2805	-1.37355	-6.70315	5e-05	0.000644509	yes	NA
AT2G30930	chr2:13162368-13163398	WT	triple mutants	OK	102.204	39.4472	-1.37346	-6.0394	5e-05	0.000644509	yes	AT2G30930|F7F1.14|F7F1_14|AT2G30930|-|protein-coding
AT1G12640	chr1:4303311-4305798	WT	triple mutants	OK	16.7331	6.47807	-1.36907	-4.16337	5e-05	0.000644509	yes	LPLAT1|AtLPLAT1|LPCAT1|T12C24.17|T12C24_17|lysophosphatidylcholine acyltransferase 1|lysophospholipid acyltransferase 1|AT1G12640|-|protein-coding
AT2G42160	chr2:17572368-17577463	WT	triple mutants	OK	10.0204	3.88446	-1.36715	-2.95384	5e-05	0.000644509	yes	BRIZ1|BRAP2 RING ZnF UBP domain-containing protein 1|T24P15.7|T24P15_7|AT2G42160|-|protein-coding
AT1G22400	chr1:7903659-7906673	WT	triple mutants	OK	24.9552	9.6889	-1.36493	-4.57929	5e-05	0.000644509	yes	UGT85A1|ARABIDOPSIS THALIANA UDP-GLUCOSYL TRANSFERASE 85A1|ATUGT85A1|F12K8.26|F12K8_26|AT1G22400|-|protein-coding
AT2G32800	chr2:13916451-13925351	WT	triple mutants	OK	9.42045	3.66191	-1.3632	-2.34403	0.0013	0.0101317	yes	AP4.3A|F24L7.6|F24L7_6|L-type lectin receptor kinase S.2|LecRK-S.2|AT2G32800|-|protein-coding
AT2G23540	chr2:10024345-10026233	WT	triple mutants	OK	21.2555	8.26767	-1.36228	-4.17876	5e-05	0.000644509	yes	AT2G23540|F26B6.19|F26B6_19|AT2G23540|-|protein-coding
AT1G01470	chr1:172145-172948	WT	triple mutants	OK	71.5396	27.8406	-1.36155	-5.66223	5e-05	0.000644509	yes	LEA14|F22L4.3|F22L4_3|LATE EMBRYOGENESIS ABUNDANT 14|LEA1|LIGHT STRESS-REGULATED 3|LSR3|AT1G01470|-|protein-coding
AT1G12700	chr1:4323555-4326333	WT	triple mutants	OK	2.22269	0.865438	-1.3608	-2.15904	0.0074	0.0390819	yes	RPF1|RNA processing factor 1|T12C24.31|T12C24_31|AT1G12700|-|protein-coding
AT4G23870	chr4:12414229-12415049	WT	triple mutants	OK	13.4478	5.24474	-1.35842	-3.27752	0.00155	0.0116895	yes	AT4G23870|T32A16.40|T32A16_40|AT4G23870|-|protein-coding
AT2G32810	chr2:13916451-13925351	WT	triple mutants	OK	26.1214	10.2018	-1.35641	-3.98481	5e-05	0.000644509	yes	BGAL9|F24L7.5|F24L7_5|beta galactosidase 9|beta-galactosidase 9|AT2G32810|-|protein-coding
AT1G51170	chr1:18953457-18954892	WT	triple mutants	OK	9.75993	3.81356	-1.35573	-3.25742	0.00015	0.00170112	yes	UCN|AGC2 kinase 3|AGC2-3|F23H24.1|UNICORN|AT1G51170|-|protein-coding
AT2G42530	chr2:17709035-17709945	WT	triple mutants	OK	12.1474	4.74947	-1.35481	-2.95345	0.00655	0.0356459	yes	COR15B|F14N22.20|F14N22_20|cold regulated 15b|AT2G42530|-|protein-coding
AT1G19485	chr1:6746777-6751507	WT	triple mutants	OK	12.3947	4.85525	-1.35211	-3.68447	5e-05	0.000644509	yes	AT1G19485|-|AT1G19485|-|protein-coding
AT1G34065	chr1:12398434-12401036	WT	triple mutants	OK	4.34414	1.70589	-1.34855	-2.29747	0.00905	0.0454507	yes	SAMC2|S-adenosylmethionine carrier 2|AT1G34065|-|protein-coding
AT5G22630	chr5:7524341-7526160	WT	triple mutants	OK	16.6864	6.55633	-1.34771	-4.10259	5e-05	0.000644509	yes	ADT5|MDJ22.5|MDJ22_5|arogenate dehydratase 5|AT5G22630|-|protein-coding
ATCG00500	chrC:57074-58541	WT	triple mutants	OK	27.6156	10.8944	-1.3419	-4.38867	5e-05	0.000644509	yes	NA
AT1G34210	chr1:12458669-12466089	WT	triple mutants	OK	16.5159	6.52922	-1.33887	-3.23054	0.0001	0.00119967	yes	SERK2|ATSERK2|F23M19.11|F23M19_11|somatic embryogenesis receptor-like kinase 2|AT1G34210|-|protein-coding
AT4G36670	chr4:17287498-17289590	WT	triple mutants	OK	14.2574	5.6392	-1.33814	-3.85108	5e-05	0.000644509	yes	PMT6|AP22.86|AP22_86|AtPLT6|AtPMT6|PLT6|polyol transporter 6|polyol/monosaccharide transporter 6|AT4G36670|-|protein-coding
AT2G11240	chr2:4477685-4483748	WT	triple mutants	OK	25.8215	10.2164	-1.33769	-4.95124	5e-05	0.000644509	yes	AT2G11240|T13H18.14|T13H18_14|AT2G11240|-|pseudo
AT4G27400	chr4:13705340-13706668	WT	triple mutants	OK	9.25316	3.66152	-1.3375	-2.90667	0.0018	0.0131621	yes	AT4G27400|F27G19.5|AT4G27400|-|protein-coding
AT2G22795	chr2:9697232-9699897	WT	triple mutants	OK	42.7701	16.9252	-1.33743	-5.07673	5e-05	0.000644509	yes	AT2G22795|-|AT2G22795|-|protein-coding
AT3G14160	chr3:4693360-4695604	WT	triple mutants	OK	3.23353	1.28285	-1.33375	-2.2708	0.00545	0.0309197	yes	AT3G14160|-|AT3G14160|-|protein-coding
AT1G72800	chr1:27397215-27398500	WT	triple mutants	OK	4.74959	1.88878	-1.33035	-2.33306	0.00675	0.0364822	yes	AT1G72800|F28P22.1|F28P22_1|AT1G72800|-|protein-coding
ATCG00280	chrC:32710-35141	WT	triple mutants	OK	108.264	43.0725	-1.32971	-2.85418	5e-05	0.000644509	yes	NA
AT5G11230	chr5:3580561-3581617	WT	triple mutants	OK	13.6183	5.41937	-1.32935	-3.40674	0.0002	0.00217033	yes	AT5G11230|F2I11.120|F2I11_120|AT5G11230|-|protein-coding
AT4G00780	chr4:334731-336344	WT	triple mutants	OK	16.5474	6.5931	-1.32757	-3.68311	0.0001	0.00119967	yes	AT4G00780|A_TM018A10.12|A_TM018A10_12|T18A10.3|T18A10_3|AT4G00780|-|protein-coding
AT2G26710	chr2:11380491-11383612	WT	triple mutants	OK	7.64366	3.06108	-1.32022	-3.20239	5e-05	0.000644509	yes	BAS1|CYP72B1|CYP734A1|F18A8.8|F18A8_8|PHYB ACTIVATION TAGGED SUPPRESSOR 1|AT2G26710|-|protein-coding
AT1G51830	chr1:19243024-19246010	WT	triple mutants	OK	10.1955	4.09147	-1.31724	-3.54832	5e-05	0.000644509	yes	AT1G51830|T14L22.4|T14L22_4|AT1G51830|-|protein-coding
AT5G11250	chr5:3587977-3591960	WT	triple mutants	OK	4.09213	1.64262	-1.31685	-3.03147	5e-05	0.000644509	yes	AT5G11250|F2I11.140|F2I11_140|AT5G11250|-|protein-coding
AT2G31270	chr2:13329008-13331830	WT	triple mutants	OK	12.213	4.91778	-1.31234	-3.74803	5e-05	0.000644509	yes	CDT1A|ARABIDOPSIS HOMOLOG OF YEAST CDT1|ARABIDOPSIS HOMOLOG OF YEAST CDT1 A|ATCDT1A|CDT1|F16D14.11|F16D14_11|homolog of yeast CDT1 A|AT2G31270|-|protein-coding
AT2G02390	chr2:628898-631114	WT	triple mutants	OK	54.4161	21.919	-1.31185	-3.84299	5e-05	0.000644509	yes	GSTZ1|ATGSTZ1|AtMAAI|GLUTATHIONE S-TRANSFERASE 18|GST18|MAAI|T16F16.18|T16F16_18|glutathione S-transferase zeta 1|maleylacetoacetate isomerase|AT2G02390|-|protein-coding
AT1G62110	chr1:22957875-22959711	WT	triple mutants	OK	3.48849	1.40539	-1.31164	-2.27277	0.00615	0.0339863	yes	AT1G62110|F19K23.28|F19K23_28|AT1G62110|-|protein-coding
AT2G02560	chr2:689787-697596	WT	triple mutants	OK	21.9699	8.85941	-1.31025	-4.43525	5e-05	0.000644509	yes	CAND1|ATCAND1|CULLIN-ASSOCIATED AND NEDDYLATION DISSOCIATED 1|ETA2|HEMIVENATA|HVE|T8K22.14|T8K22_14|TIP120|cullin-associated and neddylation dissociated|AT2G02560|-|protein-coding
AT4G37160	chr4:17494704-17497124	WT	triple mutants	OK	12.5643	5.06931	-1.30947	-3.65715	5e-05	0.000644509	yes	sks15|AP22.55|AP22_55|SKU5 similar 15|SKU5 similar 15|AT4G37160|-|protein-coding
AT1G61580	chr1:22720691-22723152	WT	triple mutants	OK	20.4247	8.24667	-1.30843	-4.04997	5e-05	0.000644509	yes	RPL3B|ARABIDOPSIS RIBOSOMAL PROTEIN 2|ARP2|R-protein L3 B|RIBOSOMAL PROTEIN L3|T25B24.7|T25B24_7|AT1G61580|-|protein-coding
AT4G08410	chr4:5339085-5341209	WT	triple mutants	OK	6.54523	2.64574	-1.30677	-3.03441	0.00035	0.00346084	yes	AT4G08410|T28D5.100|T28D5_100|AT4G08410|-|protein-coding
ATCG00350	chrC:39604-41857	WT	triple mutants	OK	106.228	43.0489	-1.30311	-4.85111	5e-05	0.000644509	yes	NA
AT1G06010	chr1:1822617-1823997	WT	triple mutants	OK	13.384	5.42761	-1.30212	-3.0339	0.0069	0.0370791	yes	AT1G06010|T21E18.6|T21E18_6|AT1G06010|-|protein-coding
AT5G23830	chr5:8033737-8034930	WT	triple mutants	OK	30.0065	12.1691	-1.30205	-3.00424	5e-05	0.000644509	yes	AT5G23830|MRO11.13|MRO11_13|AT5G23830|-|protein-coding
AT4G02400	chr4:1054198-1059671	WT	triple mutants	OK	18.6416	7.56425	-1.30126	-3.77916	5e-05	0.000644509	yes	AT4G02400|T14P8.20|T14P8_20|AT4G02400|-|protein-coding
AT3G25440	chr3:9223966-9225710	WT	triple mutants	OK	5.00036	2.02923	-1.3011	-2.14146	0.0025	0.0170617	yes	LOH1|LAG One Homologue 1|AT3G25440|-|protein-coding
AT1G52980	chr1:19737431-19740348	WT	triple mutants	OK	36.9487	15.0127	-1.29934	-4.79756	5e-05	0.000644509	yes	AtNug2|F14G24.25|F14G24_25|Nug2|nuclear/nucleolar GTPase 2|AT1G52980|-|protein-coding
AT1G65560	chr1:24371386-24373798	WT	triple mutants	OK	4.54815	1.84851	-1.29892	-2.31851	0.0068	0.0366795	yes	AT1G65560|F5I14.9|F5I14_9|AT1G65560|-|protein-coding
ATCG00300	chrC:35750-35939	WT	triple mutants	OK	587.768	238.929	-1.29866	-39.1943	0.00625	0.034406	yes	NA
AT3G20860	chr3:7306146-7308434	WT	triple mutants	OK	8.68644	3.53278	-1.29796	-2.93771	0.0004	0.00386042	yes	NEK5|ATNEK5|MOE17.17|NIMA-RELATED KINASE5|NIMA-related kinase 5|AT3G20860|-|protein-coding
AT5G20885	chr5:7083964-7084734	WT	triple mutants	OK	25.3089	10.2977	-1.29733	-3.97617	0.00015	0.00170112	yes	AT5G20885|-|AT5G20885|-|protein-coding
AT5G44560	chr5:17945956-17948400	WT	triple mutants	OK	13.7853	5.6348	-1.29069	-2.68703	0.0006	0.00537803	yes	VPS2.2|MFC16.25|MFC16_25|VPS2|AT5G44560|-|protein-coding
AT1G14520	chr1:4968141-4970311	WT	triple mutants	OK	21.9789	8.99113	-1.28955	-3.19808	5e-05	0.000644509	yes	MIOX1|F14L17.30|F14L17_30|myo-inositol oxygenase 1|AT1G14520|-|protein-coding
AT4G00040	chr4:14626-16079	WT	triple mutants	OK	18.128	7.42551	-1.28766	-3.83592	5e-05	0.000644509	yes	AT4G00040|F6N15.12|F6N15_12|AT4G00040|-|protein-coding
AT3G15940	chr3:5393512-5396903	WT	triple mutants	OK	17.8771	7.32429	-1.28735	-3.88319	5e-05	0.000644509	yes	AT3G15940|-|AT3G15940|-|protein-coding
AT1G48660	chr1:17995947-17997972	WT	triple mutants	OK	4.87466	1.99845	-1.28642	-2.53195	0.0026	0.0175743	yes	AT1G48660|F11I4.15|F11I4_15|AT1G48660|-|protein-coding
AT3G20120	chr3:7023310-7025923	WT	triple mutants	OK	11.247	4.61445	-1.28531	-3.00135	5e-05	0.000644509	yes	CYP705A21|''cytochrome P450|cytochrome P450|family 705|polypeptide 21|polypeptide 21''|subfamily A|AT3G20120|-|protein-coding
AT5G67640	chr5:26969545-26970641	WT	triple mutants	OK	13.8057	5.66693	-1.28463	-3.11708	0.0029	0.0191031	yes	AT5G67640|K9I9.21|K9I9_21|AT5G67640|-|protein-coding
AT3G10180	chr3:3146392-3154644	WT	triple mutants	OK	2.80937	1.15402	-1.28357	-2.65847	0.0006	0.00537803	yes	AT3G10180|-|AT3G10180|-|protein-coding
AT1G71040	chr1:26796965-26800322	WT	triple mutants	OK	12.4639	5.12215	-1.28293	-3.72421	5e-05	0.000644509	yes	LPR2|F23N20.3|F23N20_3|Low Phosphate Root2|AT1G71040|-|protein-coding
AT2G32660	chr2:13853757-13856112	WT	triple mutants	OK	4.19579	1.7254	-1.28201	-2.62694	0.00125	0.00980249	yes	RLP22|AtRLP22|F24L7.20|F24L7_20|receptor like protein 22|AT2G32660|-|protein-coding
AT1G45180	chr1:17098490-17101896	WT	triple mutants	OK	4.73861	1.95131	-1.28002	-2.77869	0.0006	0.00537803	yes	AT1G45180|F27F5.26|F27F5_26|AT1G45180|-|protein-coding
AT3G61380	chr3:22706311-22711279	WT	triple mutants	OK	4.67615	1.92744	-1.27864	-2.07738	0.00285	0.0188583	yes	TRM14|F2A19.4|TON1 Recruiting Motif 14|AT3G61380|-|protein-coding
AT3G20640	chr3:7210406-7213299	WT	triple mutants	OK	3.3716	1.39039	-1.27794	-2.15339	0.0074	0.0390819	yes	AT3G20640|-|AT3G20640|-|protein-coding
AT3G19380	chr3:6714391-6716099	WT	triple mutants	OK	4.71383	1.9443	-1.27765	-2.48674	0.0032	0.0205804	yes	PUB25|plant U-box 25|AT3G19380|-|protein-coding
AT4G20240	chr4:10931492-10934212	WT	triple mutants	OK	8.5015	3.50673	-1.27759	-3.04809	0.00025	0.00261274	yes	CYP71A27|''cytochrome P450|F1C12.160|F1C12.160A|F1C12_160|cytochrome P450|family 71|polypeptide 27|polypeptide 27''|subfamily A|AT4G20240|-|protein-coding
AT5G64830	chr5:25914637-25916624	WT	triple mutants	OK	12.7297	5.25137	-1.27743	-2.95659	5e-05	0.000644509	yes	AT5G64830|MXK3.5|MXK3_5|AT5G64830|-|protein-coding
AT1G20810	chr1:7232005-7233566	WT	triple mutants	OK	57.8765	23.8895	-1.2766	-5.06874	5e-05	0.000644509	yes	AT1G20810|F2D10.32|F2D10_32|AT1G20810|-|protein-coding
AT5G09480	chr5:2950913-2951693	WT	triple mutants	OK	23.3215	9.63108	-1.27589	-3.83701	0.00025	0.00261274	yes	AT5G09480|T5E8.280|T5E8_280|AT5G09480|-|protein-coding
ATCG01090	chrC:119243-119762	WT	triple mutants	OK	103.887	42.9381	-1.27468	-6.01207	5e-05	0.000644509	yes	NA
AT1G34780	chr1:12746485-12750383	WT	triple mutants	OK	19.4447	8.05116	-1.27211	-3.04606	5e-05	0.000644509	yes	APRL4|APR-like 4|ATAPRL4|F11O6.7|F11O6_7|AT1G34780|-|protein-coding
AT3G56230	chr3:20860777-20862265	WT	triple mutants	OK	5.6504	2.34564	-1.26837	-2.34266	0.00795	0.0412806	yes	AT3G56230|-|AT3G56230|-|protein-coding
AT3G25580	chr3:9292484-9294347	WT	triple mutants	OK	19.3992	8.07317	-1.26479	-3.615	5e-05	0.000644509	yes	AT3G25580|-|AT3G25580|-|protein-coding
AT1G73330	chr1:27568717-27569717	WT	triple mutants	OK	40.8312	17.0028	-1.2639	-4.60346	5e-05	0.000644509	yes	DR4|ATDR4|T9L24.45|T9L24_45|drought-repressed 4|AT1G73330|-|protein-coding
AT1G60890	chr1:22412245-22417244	WT	triple mutants	OK	11.7901	4.91364	-1.26271	-3.64029	5e-05	0.000644509	yes	AT1G60890|T7P1.4|T7P1_4|AT1G60890|-|protein-coding
AT3G08770	chr3:2664129-2664834	WT	triple mutants	OK	37.7254	15.7225	-1.26271	-2.79936	0.0002	0.00217033	yes	LTP6|LIPID TRANSFER PROTEIN 6|lipid transfer protein 6|AT3G08770|-|protein-coding
AT1G21050	chr1:7366774-7367678	WT	triple mutants	OK	11.4053	4.75579	-1.26195	-2.97661	0.0017	0.0125816	yes	AT1G21050|T22I11.13|T22I11_13|AT1G21050|-|protein-coding
AT5G58600	chr5:23683790-23685725	WT	triple mutants	OK	15.2183	6.35248	-1.26042	-3.02628	5e-05	0.000644509	yes	PMR5|MZN1.6|MZN1_6|POWDERY MILDEW RESISTANT 5|TBL44|TRICHOME BIREFRINGENCE-LIKE 44|AT5G58600|-|protein-coding
AT4G11650	chr4:7024855-7026146	WT	triple mutants	OK	16.8324	7.03	-1.25965	-3.443	0.0002	0.00217033	yes	OSM34|ATOSM34|T5C23.80|T5C23_80|osmotin 34|AT4G11650|-|protein-coding
AT1G47980	chr1:17691833-17693867	WT	triple mutants	OK	25.5456	10.6976	-1.25579	-4.04123	5e-05	0.000644509	yes	AT1G47980|T2J15.11|T2J15_11|AT1G47980|-|protein-coding
AT1G71400	chr1:26909834-26912597	WT	triple mutants	OK	5.04776	2.11458	-1.25527	-2.9135	0.00035	0.00346084	yes	RLP12|AtRLP12|F3I17.30|F3I17_30|receptor like protein 12|AT1G71400|-|protein-coding
AT5G12050	chr5:3890103-3891513	WT	triple mutants	OK	6.97453	2.92319	-1.25455	-2.70514	0.0018	0.0131621	yes	AT5G12050|F14F18.220|F14F18_220|AT5G12050|-|protein-coding
AT1G68810	chr1:25861122-25863120	WT	triple mutants	OK	8.62411	3.61877	-1.25288	-2.95727	0.0005	0.00463299	yes	AT1G68810|ABNORMAL SHOOT 5|ABS5|T5L1|T6L1.1|T6L1_1|TMO5-LIKE1|AT1G68810|-|protein-coding
AT3G60260	chr3:22273842-22277148	WT	triple mutants	OK	11.0047	4.61857	-1.2526	-2.56724	0.00025	0.00261274	yes	AT3G60260|-|AT3G60260|-|protein-coding
AT1G62810	chr1:23257725-23261966	WT	triple mutants	OK	13.0203	5.46677	-1.252	-3.92673	5e-05	0.000644509	yes	CuAO1|COPPER AMINE OXIDASE1|F23N19.18|F23N19_18|AT1G62810|-|protein-coding
AT3G04570	chr3:1230985-1232328	WT	triple mutants	OK	8.59363	3.60918	-1.2516	-2.89561	0.0014	0.0107629	yes	AHL19|AT-hook motif nuclear-localized protein 19|F7O18.4|F7O18_4|AT3G04570|-|protein-coding
AT2G02360	chr2:619405-620768	WT	triple mutants	OK	13.3254	5.59819	-1.25114	-3.28006	0.0004	0.00386042	yes	PP2-B10|AtPP2-B10|T16F16.15|T16F16_15|phloem protein 2-B10|AT2G02360|-|protein-coding
AT5G50950	chr5:20729611-20733926	WT	triple mutants	OK	10.2554	4.30933	-1.25085	-2.81302	0.0001	0.00119967	yes	FUM2|FUMARASE 2|K3K7.11|K3K7_11|AT5G50950|-|protein-coding
AT1G31470	chr1:11261540-11264963	WT	triple mutants	OK	4.62303	1.94297	-1.25058	-1.90384	0.0073	0.0387005	yes	NFD4|NUCLEAR FUSION DEFECTIVE 4|T8E3.15|T8E3_15|AT1G31470|-|protein-coding
AT4G01630	chr4:700652-701527	WT	triple mutants	OK	17.2321	7.24642	-1.24975	-3.3562	0.0011	0.00883397	yes	EXPA17|ATEXP17|ATEXPA17|ATHEXP ALPHA 1.13|EXPANSIN 17|T15B16.16|T15B16_16|expansin A17|AT4G01630|-|protein-coding
AT2G06050	chr2:2359113-2362302	WT	triple mutants	OK	13.788	5.79898	-1.24955	-2.84101	5e-05	0.000644509	yes	OPR3|11-REDUCTASE|12-OXO-PHYTODIENOATE REDUCTASE|12-OXOPHYTODIENOATE-10|AtOPR3|DDE1|DELAYED DEHISCENCE 1|F5K7.19|F5K7_19|oxophytodienoate-reductase 3|AT2G06050|-|protein-coding
AT2G27140	chr2:11598378-11599322	WT	triple mutants	OK	8.3216	3.50013	-1.24945	-2.52216	0.00835	0.0427692	yes	AT2G27140|T20P8.19|T20P8_19|AT2G27140|-|protein-coding
ATCG00420	chrC:48676-49153	WT	triple mutants	OK	57.9644	24.3847	-1.24919	-5.17358	0.00015	0.00170112	yes	NA
AT1G78990	chr1:29713530-29714969	WT	triple mutants	OK	4.44564	1.87147	-1.24822	-2.19909	0.00895	0.0450944	yes	AT1G78990|YUP8H12R.39|YUP8H12R_39|AT1G78990|-|protein-coding
AT3G27420	chr3:10148584-10150301	WT	triple mutants	OK	10.8053	4.55268	-1.24695	-2.92755	0.0015	0.0113835	yes	AT3G27420|-|AT3G27420|-|protein-coding
AT3G05932	chr3:1770278-1771716	WT	triple mutants	OK	7.76155	3.27136	-1.24645	-2.13417	0.0024	0.0165308	yes	AT3G05932|-|AT3G05932|-|ncRNA
AT3G24550	chr3:8960257-8963568	WT	triple mutants	OK	35.9467	15.1604	-1.24555	-4.65469	5e-05	0.000644509	yes	PERK1|ATPERK1|MOB24.11|proline extensin-like receptor kinase 1|proline-rich extensin-like receptor kinase 1|AT3G24550|-|protein-coding
AT4G01580	chr4:685745-686827	WT	triple mutants	OK	9.5448	4.02867	-1.24441	-2.63999	0.0083	0.0425813	yes	AT4G01580|T15B16.18|T15B16_18|AT4G01580|-|protein-coding
AT3G22060	chr3:7771015-7772340	WT	triple mutants	OK	18.501	7.81258	-1.24373	-3.58643	0.0002	0.00217033	yes	AT3G22060|-|AT3G22060|-|protein-coding
AT3G26760	chr3:9843590-9845176	WT	triple mutants	OK	5.93931	2.51212	-1.24139	-2.42091	0.0074	0.0390819	yes	AT3G26760|-|AT3G26760|-|protein-coding
AT1G30900	chr1:10997274-11000543	WT	triple mutants	OK	6.87277	2.90816	-1.24078	-2.90418	0.0004	0.00386042	yes	VSR6|BP80-3;3|F17F8.23|VACUOLAR SORTING RECEPTOR 3;3|VACUOLAR SORTING RECEPTOR 6|VSR3;3|binding protein of 80 kDa 3;3|AT1G30900|-|protein-coding
AT2G26840	chr2:11447196-11448949	WT	triple mutants	OK	8.86011	3.75024	-1.24034	-2.08284	0.00315	0.020331	yes	AT2G26840|F12C20.12|F12C20_12|AT2G26840|-|protein-coding
AT5G23940	chr5:8076328-8079793	WT	triple mutants	OK	10.6021	4.48842	-1.24007	-3.35305	5e-05	0.000644509	yes	PEL3|DCR|DEFECTIVE IN CUTICULAR RIDGES|EMB3009|EMBRYO DEFECTIVE 3009|MRO11.2|MRO11_2|PERMEABLE LEAVES3|AT5G23940|-|protein-coding
AT4G21810	chr4:11572788-11577195	WT	triple mutants	OK	31.9549	13.5324	-1.23962	-3.11814	5e-05	0.000644509	yes	DER2.1|DERLIN-2.1|T8O5.20|T8O5_20|AT4G21810|-|protein-coding
AT4G34310	chr4:16414112-16419735	WT	triple mutants	OK	5.29359	2.24667	-1.23646	-3.02761	5e-05	0.000644509	yes	AT4G34310|F10M10.80|F10M10_80|AT4G34310|-|protein-coding
AT5G23190	chr5:7803140-7805815	WT	triple mutants	OK	3.37106	1.43131	-1.23586	-2.28045	0.00415	0.0251569	yes	CYP86B1|''cytochrome P450|MKD15.5|MKD15_5|cytochrome P450|family 86|polypeptide 1|polypeptide 1''|subfamily B|AT5G23190|-|protein-coding
AT4G00700	chr4:286050-289514	WT	triple mutants	OK	2.81067	1.19427	-1.23479	-2.47171	0.0012	0.00948429	yes	AT4G00700|F6N23.8|F6N23_8|AT4G00700|-|protein-coding
AT1G22880	chr1:8095501-8097709	WT	triple mutants	OK	13.333	5.67642	-1.23195	-3.1811	5e-05	0.000644509	yes	CEL5|ARABIDOPSIS THALIANA CELLULASE 5|ARABIDOPSIS THALIANA GLYCOSYL HYDROLASE 9B4|ATCEL5|ATGH9B4|F19G10.16|F19G10_16|cellulase 5|AT1G22880|-|protein-coding
AT2G35910	chr2:15072931-15074081	WT	triple mutants	OK	7.91725	3.37117	-1.23175	-2.65227	0.00325	0.0208255	yes	AT2G35910|F11F19.18|F11F19_18|AT2G35910|-|protein-coding
AT4G01750	chr4:756362-758590	WT	triple mutants	OK	15.3404	6.53639	-1.23077	-3.58982	0.0001	0.00119967	yes	RGXT2|T7B11.1|rhamnogalacturonan xylosyltransferase 2|AT4G01750|-|protein-coding
AT3G25290	chr3:9208936-9210599	WT	triple mutants	OK	7.23905	3.09361	-1.22651	-2.22416	0.0012	0.00948429	yes	AT3G25290|-|AT3G25290|-|protein-coding
AT1G43790	chr1:16575894-16576417	WT	triple mutants	OK	30.2819	12.9463	-1.22591	-4.03399	0.0011	0.00883397	yes	TED6|F28H19.19|F28H19_19|tracheary element differentiation-related 6|AT1G43790|-|protein-coding
AT2G32280	chr2:13713035-13714211	WT	triple mutants	OK	10.9632	4.6912	-1.22464	-2.84004	0.0031	0.0200798	yes	AT2G32280|T32F6.20|T32F6_20|VASCULATURE COMPLEXITY AND CONNECTIVITY|VCC|AT2G32280|-|protein-coding
AT3G10870	chr3:3401077-3402672	WT	triple mutants	OK	8.67242	3.71452	-1.22326	-2.6553	0.0036	0.0225264	yes	MES17|ARABIDOPSIS THALIANA METHYL ESTERASE 17|ATMES17|methyl esterase 17|AT3G10870|-|protein-coding
AT4G34070	chr4:16323094-16325295	WT	triple mutants	OK	15.9966	6.85744	-1.22202	-3.4851	5e-05	0.000644509	yes	AT4G34070|F28A23.170|F28A23_170|AT4G34070|-|protein-coding
AT1G17560	chr1:6037463-6038692	WT	triple mutants	OK	12.6018	5.40727	-1.22065	-2.97616	0.0022	0.0154349	yes	HLL|F1L3.27|F1L3_27|HUELLENLOS|AT1G17560|-|protein-coding
AT1G21730	chr1:7630106-7636594	WT	triple mutants	OK	13.1366	5.64015	-1.21979	-3.95026	5e-05	0.000644509	yes	AT1G21730|F8K7.17|F8K7_17|AT1G21730|-|protein-coding
AT4G27260	chr4:13653608-13656204	WT	triple mutants	OK	11.9354	5.12446	-1.21978	-3.58318	5e-05	0.000644509	yes	WES1|GH3.5|M4I22.70|M4I22_70|AT4G27260|-|protein-coding
AT1G30010	chr1:10513193-10516385	WT	triple mutants	OK	3.6356	1.56209	-1.21872	-2.3058	0.00365	0.0227842	yes	nMAT1|T1P2.4|T1P2_4|nuclear maturase 1|AT1G30010|-|protein-coding
AT1G60390	chr1:22247473-22249636	WT	triple mutants	OK	3.14327	1.35108	-1.21816	-2.17015	0.00655	0.0356459	yes	PG1|T13D8.26|T13D8_26|polygalacturonase 1|AT1G60390|-|protein-coding
AT5G47450	chr5:19248248-19249504	WT	triple mutants	OK	43.8741	18.8609	-1.21797	-4.4629	5e-05	0.000644509	yes	TIP2;3|ARABIDOPSIS THALIANA TONOPLAST INTRINSIC PROTEIN 2;3|ATTIP2;3|DELTA-TIP3|DELTA-TONOPLAST INTRINSIC PROTEIN 3|MNJ7.4|MNJ7_4|tonoplast intrinsic protein 2;3|AT5G47450|-|protein-coding
AT1G35112	chr1:12833397-12841118	WT	triple mutants	OK	10.2013	4.39208	-1.21578	-2.04762	0.00345	0.0218215	yes	SADHU2-1|sadhu non-coding retrotransposon 2-1|AT1G35112|-|pseudo
AT1G64880	chr1:24105641-24109146	WT	triple mutants	OK	45.8138	19.7703	-1.21245	-4.62018	5e-05	0.000644509	yes	AT1G64880|F13O11.18|F13O11_18|AT1G64880|-|protein-coding
AT4G00080	chr4:32892-33718	WT	triple mutants	OK	19.8667	8.57741	-1.21174	-3.48732	0.00045	0.00425309	yes	UNE11|F6N15.9|F6N15_9|unfertilized embryo sac 11|AT4G00080|-|protein-coding
ATCG00520	chrC:59771-60326	WT	triple mutants	OK	178.185	76.9377	-1.21161	-6.31844	5e-05	0.000644509	yes	NA
AT1G58380	chr1:21689031-21690256	WT	triple mutants	OK	43.8712	18.9761	-1.20909	-4.48062	5e-05	0.000644509	yes	XW6|F9K23.9|F9K23_9|AT1G58380|-|protein-coding
AT3G20970	chr3:7348196-7350305	WT	triple mutants	OK	22.9254	9.93778	-1.20595	-3.08927	5e-05	0.000644509	yes	NFU4|ARABIDOPSIS THALIANA NFU DOMAIN PROTEIN 2|ATNFU2|NFU domain protein 4|AT3G20970|-|protein-coding
AT1G12240	chr1:4153651-4157644	WT	triple mutants	OK	53.5396	23.2089	-1.20593	-4.71252	5e-05	0.000644509	yes	ATBETAFRUCT4|AtFRUCT4|AtVI2|FRUCT4|T28K15.3|T28K15_3|VAC-INV|VACUOLAR INVERTASE|VI2|fructosidase 4|vacuolar invertase 2|AT1G12240|-|protein-coding
AT1G66240	chr1:24686255-24687332	WT	triple mutants	OK	409.297	177.505	-1.20529	-4.26834	5e-05	0.000644509	yes	ATX1|ATATX1|T6J19.6|T6J19_6|homolog of anti-oxidant 1|AT1G66240|-|protein-coding
AT3G60390	chr3:22320594-22322586	WT	triple mutants	OK	17.2753	7.50391	-1.203	-3.59566	5e-05	0.000644509	yes	HAT3|HOMEOBOX PROTEIN|homeobox-leucine zipper protein 3|AT3G60390|-|protein-coding
AT1G53790	chr1:20079080-20081455	WT	triple mutants	OK	4.32177	1.87916	-1.20154	-2.04096	0.00315	0.020331	yes	AT1G53790|T18A20.3|T18A20_3|AT1G53790|-|protein-coding
AT5G24105	chr5:8151923-8152867	WT	triple mutants	OK	17.7246	7.70765	-1.20139	-3.20128	0.0056	0.0316091	yes	AGP41|arabinogalactan protein 41|AT5G24105|-|protein-coding
AT4G22592	chr4:11893498-11896480	WT	triple mutants	OK	9.83672	4.27885	-1.20096	-3.15582	0.00015	0.00170112	yes	NA
AT3G11220	chr3:3513530-3516408	WT	triple mutants	OK	7.58474	3.30009	-1.20059	-2.38253	0.00085	0.0071997	yes	ELO1|ELONGATA 1|AT3G11220|-|protein-coding
AT2G43535	chr2:18070972-18071676	WT	triple mutants	OK	109.887	47.8447	-1.19958	-5.8489	5e-05	0.000644509	yes	AT2G43535|-|AT2G43535|-|protein-coding
AT4G23980	chr4:12451197-12455267	WT	triple mutants	OK	12.7731	5.5621	-1.1994	-3.34819	5e-05	0.000644509	yes	ARF9|T32A16.150|T32A16_150|auxin response factor 9|AT4G23980|-|protein-coding
AT1G27540	chr1:9566331-9567906	WT	triple mutants	OK	13.4333	5.85173	-1.19888	-2.76795	5e-05	0.000644509	yes	AT1G27540|T17H3.4|T17H3_4|AT1G27540|-|protein-coding
AT5G62560	chr5:25109990-25112001	WT	triple mutants	OK	7.51863	3.28403	-1.195	-2.95236	0.00045	0.00425309	yes	AT5G62560|K19B1.17|K19B1_17|AT5G62560|-|protein-coding
AT3G06110	chr3:1843412-1845014	WT	triple mutants	OK	26.5594	11.6099	-1.19387	-2.62989	0.00015	0.00170112	yes	MKP2|ARABIDOPSIS MAPK PHOSPHATASE 2|ATMKP2|DSPTP1B|DUAL-SPECIFICITY PROTEIN PHOSPHATASE 1B|F28L1.5|F28L1_5|MAPK phosphatase 2|AT3G06110|-|protein-coding
AT5G56930	chr5:23027891-23030565	WT	triple mutants	OK	5.44603	2.38625	-1.19046	-2.64606	0.00105	0.00851294	yes	EMB1789|MHM17.4|MHM17_4|embryo defective 1789|AT5G56930|-|protein-coding
AT5G63450	chr5:25408894-25410573	WT	triple mutants	OK	8.48584	3.7198	-1.18983	-2.92733	0.00055	0.00501758	yes	CYP94B1|''cytochrome P450|MLE2.8|MLE2_8|cytochrome P450|family 94|polypeptide 1|polypeptide 1''|subfamily B|AT5G63450|-|protein-coding
ATCG00470	chrC:52264-54156	WT	triple mutants	OK	288.833	126.834	-1.18729	-4.23414	0.00525	0.0300803	yes	NA
AT2G20680	chr2:8920466-8923173	WT	triple mutants	OK	5.13301	2.25472	-1.18686	-2.54468	0.002	0.014307	yes	MAN2|AtMAN2|F5H14.35|F5H14_35|endo-beta-mannase 2|AT2G20680|-|protein-coding
AT3G59370	chr3:21941864-21942571	WT	triple mutants	OK	38.6814	17.0004	-1.18607	-4.29902	0.00085	0.0071997	yes	AT3G59370|-|AT3G59370|-|protein-coding
AT2G23450	chr2:9988753-9991695	WT	triple mutants	OK	14.6552	6.46631	-1.1804	-3.3801	5e-05	0.000644509	yes	AT2G23450|F26B6.10|F26B6_10|AT2G23450|-|protein-coding
AT5G53045	chr5:21508384-21509609	WT	triple mutants	OK	26.8626	11.8589	-1.17963	-3.71996	0.0014	0.0107629	yes	AT5G53045|-|AT5G53045|-|protein-coding
AT3G10210	chr3:3160236-3161614	WT	triple mutants	OK	12.4788	5.51314	-1.17854	-2.93909	0.0023	0.0159777	yes	AT3G10210|-|AT3G10210|-|protein-coding
AT2G04650	chr2:1621787-1624593	WT	triple mutants	OK	5.02113	2.21941	-1.17784	-2.29714	0.0046	0.0272198	yes	AT2G04650|F28I8.31|F28I8_31|AT2G04650|-|protein-coding
AT5G60520	chr5:24330337-24333045	WT	triple mutants	OK	7.79329	3.45339	-1.17422	-2.09215	0.00385	0.0237651	yes	AT5G60520|MUF9.15|MUF9_15|AT5G60520|-|protein-coding
AT4G33300	chr4:16049572-16056526	WT	triple mutants	OK	17.5163	7.76981	-1.17275	-3.76608	5e-05	0.000644509	yes	ADR1-L1|ADR1-like 1|F17M5.60|F17M5_60|AT4G33300|-|protein-coding
AT1G51630	chr1:19141972-19144294	WT	triple mutants	OK	21.1061	9.37224	-1.17119	-3.83996	5e-05	0.000644509	yes	MSR2|AtMSR2|F19C24.14|F19C24_14|Mannan Synthesis Related 2|AT1G51630|-|protein-coding
AT5G54860	chr5:22284580-22287206	WT	triple mutants	OK	7.14375	3.17427	-1.17026	-2.77398	0.0005	0.00463299	yes	AT5G54860|MBG8.12|MBG8_12|AT5G54860|-|protein-coding
AT2G23910	chr2:10177833-10180064	WT	triple mutants	OK	11.1797	4.96839	-1.17003	-2.97514	0.00115	0.00916643	yes	AT2G23910|T29E15.11|T29E15_11|AT2G23910|-|protein-coding
AT4G29180	chr4:14385592-14389689	WT	triple mutants	OK	3.28946	1.4619	-1.17	-2.20064	0.00235	0.0162565	yes	RHS16|F19B15.210|F19B15_210|root hair specific 16|AT4G29180|-|protein-coding
AT1G09415	chr1:3037753-3038408	WT	triple mutants	OK	19.356	8.60245	-1.16996	-3.28446	0.0024	0.0165308	yes	NIMIN-3|NIM1-interacting 3|AT1G09415|-|protein-coding
AT1G69310	chr1:26054307-26058105	WT	triple mutants	OK	6.77376	3.01058	-1.16992	-2.03083	0.0043	0.0258242	yes	WRKY57|ATWRKY57|F23O10.11|F23O10_11|WRKY DNA-binding protein 57|AT1G69310|-|protein-coding
AT2G38940	chr2:16257227-16260225	WT	triple mutants	OK	14.2778	6.346	-1.16985	-3.52945	5e-05	0.000644509	yes	PHT1;4|ARABIDOPSIS THALIANA PHOSPHATE TRANSPORTER 2|ATPT2|T7F6.11|T7F6_11|phosphate transporter 1;4|AT2G38940|-|protein-coding
AT2G23360	chr2:9948902-9952845	WT	triple mutants	OK	6.30175	2.80157	-1.16952	-3.0193	5e-05	0.000644509	yes	AT2G23360|F26B6.1|F26B6_1|AT2G23360|-|protein-coding
AT5G64440	chr5:25765749-25770500	WT	triple mutants	OK	20.1347	8.96244	-1.16772	-3.95616	5e-05	0.000644509	yes	FAAH|AtFAAH|fatty acid amide hydrolase|AT5G64440|-|protein-coding
AT3G15760	chr3:5337546-5338467	WT	triple mutants	OK	8.95332	3.98654	-1.16728	-2.49786	0.0087	0.0441499	yes	AT3G15760|-|AT3G15760|-|protein-coding
AT1G23900	chr1:8441145-8447519	WT	triple mutants	OK	17.7073	7.88493	-1.16717	-3.71908	5e-05	0.000644509	yes	GAMMA-ADAPTIN 1|Gamma-ADR|Gamma-adaptin|gamma-adaptin 1|AT1G23900|-|protein-coding
AT2G25790	chr2:11000598-11004235	WT	triple mutants	OK	5.29133	2.36205	-1.16359	-2.89767	5e-05	0.000644509	yes	AT2G25790|F17H15.18|F17H15_18|SKM1|STERILITY-REGULATING KINASE MEMBER 1|AT2G25790|-|protein-coding
ATCG00540	chrC:61656-62619	WT	triple mutants	OK	123.052	54.9324	-1.16354	-4.96315	5e-05	0.000644509	yes	NA
AT4G24140	chr4:12529874-12533842	WT	triple mutants	OK	6.26311	2.79696	-1.16302	-2.62816	0.00105	0.00851294	yes	AT4G24140|T19F6.130|T19F6_130|AT4G24140|-|protein-coding
AT4G34700	chr4:16556824-16558846	WT	triple mutants	OK	150.404	67.1683	-1.16299	-5.66326	5e-05	0.000644509	yes	CIB22|AtCIB22|B22 subunit of eukaryotic mitochondrial Complex I|T4L20.280|T4L20_280|AT4G34700|-|protein-coding
AT1G22885	chr1:8101564-8102375	WT	triple mutants	OK	28.6576	12.8132	-1.16129	-1.99742	0.0031	0.0200798	yes	AT1G22885|-|AT1G22885|-|protein-coding
AT5G01370	chr5:152529-154467	WT	triple mutants	OK	7.4028	3.31577	-1.15873	-2.65382	0.0013	0.0101317	yes	ACI1|ALC-interacting protein 1|T10O8.80|T10O8_80|TON1 Recruiting Motif 29|TRM29|AT5G01370|-|protein-coding
AT2G35635	chr2:14980969-14982116	WT	triple mutants	OK	97.0349	43.4958	-1.15763	-5.27249	5e-05	0.000644509	yes	UBQ7|RELATED TO UBIQUITIN 2|RUB2|ubiquitin 7|AT2G35635|-|protein-coding
AT1G33780	chr1:12244584-12246188	WT	triple mutants	OK	23.9608	10.7439	-1.15716	-3.83122	5e-05	0.000644509	yes	AT1G33780|F14M2.10|F14M2_10|AT1G33780|-|protein-coding
AT3G06590	chr3:2052692-2055414	WT	triple mutants	OK	23.7926	10.6704	-1.1569	-2.83478	5e-05	0.000644509	yes	AT3G06590|AIF2|ATBS1 Interacting Factor 2|F5E6.8|F5E6_8|RITF1|RSA1 interacting transcription factor 1|AT3G06590|-|protein-coding
AT2G37200	chr2:15621953-15623097	WT	triple mutants	OK	29.0257	13.0222	-1.15636	-3.80004	0.00025	0.00261274	yes	AT2G37200|CASP-like protein 5A1|CASPL5A1|T2N18.4|T2N18_4|AT2G37200|-|protein-coding
AT2G02680	chr2:745774-748573	WT	triple mutants	OK	6.50917	2.92116	-1.15593	-2.70229	0.001	0.00820426	yes	AT2G02680|T8K22.2|T8K22_2|AT2G02680|-|protein-coding
AT1G69910	chr1:26330113-26332266	WT	triple mutants	OK	6.22568	2.79515	-1.15531	-2.7456	0.00075	0.00647787	yes	AT1G69910|T17F3.6|T17F3_6|AT1G69910|-|protein-coding
AT1G63480	chr1:23539556-23542137	WT	triple mutants	OK	12.9195	5.80081	-1.15522	-3.37037	5e-05	0.000644509	yes	AT1G63480|AHL12|AT-hook motif nuclear localized protein 12|F2K11.15|F2K11_15|AT1G63480|-|protein-coding
AT3G01130	chr3:44044-45590	WT	triple mutants	OK	78.6015	35.292	-1.15522	-3.37376	5e-05	0.000644509	yes	AT3G01130|T4P13.18|T4P13_18|AT3G01130|-|protein-coding
AT5G23220	chr5:7819815-7820676	WT	triple mutants	OK	19.9015	8.94078	-1.1544	-3.39363	0.00015	0.00170112	yes	NIC3|MKD15.8|MKD15_8|nicotinamidase 3|AT5G23220|-|protein-coding
AT1G64370	chr1:23888919-23889661	WT	triple mutants	OK	79.9052	35.9192	-1.15353	-4.96997	5e-05	0.000644509	yes	AT1G64370|F15H21.1|F15H21_1|AT1G64370|-|protein-coding
AT1G48330	chr1:17863836-17864386	WT	triple mutants	OK	42.6733	19.1851	-1.15335	-4.35551	0.00035	0.00346084	yes	AT1G48330|F11A17.11|F11A17_11|AT1G48330|-|protein-coding
AT1G27660	chr1:9621569-9626004	WT	triple mutants	OK	3.59669	1.61929	-1.15131	-2.10385	0.0094	0.0467505	yes	AT1G27660|T22C5.11|T22C5_11|AT1G27660|-|protein-coding
AT1G64400	chr1:23915597-23919783	WT	triple mutants	OK	3.14922	1.41946	-1.14965	-2.1477	0.00625	0.034406	yes	LACS3|F15H21.7|F15H21_7|long-chain acyl-CoA synthetase 3|AT1G64400|-|protein-coding
AT1G60700	chr1:22351831-22354472	WT	triple mutants	OK	4.09015	1.8438	-1.14947	-2.21729	0.00605	0.03356	yes	AT1G60700|F8A5.22|F8A5_22|AT1G60700|-|protein-coding
AT1G31280	chr1:11181710-11185344	WT	triple mutants	OK	4.71679	2.12653	-1.1493	-2.81072	0.0002	0.00217033	yes	AGO2|AtAGO2|T19E23.7|T19E23_7|argonaute 2|AT1G31280|-|protein-coding
AT4G31805	chr4:15385279-15386982	WT	triple mutants	OK	6.48943	2.92942	-1.14748	-2.44915	0.00355	0.0223138	yes	AT4G31805|POLAR|POLAR LOCALIZATION DURING ASYMMETRIC DIVISION AND REDISTRIBUTION|AT4G31805|-|protein-coding
AT5G51720	chr5:21009591-21010345	WT	triple mutants	OK	168.767	76.2339	-1.14653	-6.47155	5e-05	0.000644509	yes	NEET|At-NEET|MIO24.14|MIO24_14|NEET group protein|AT5G51720|-|protein-coding
AT1G20220	chr1:7004878-7007651	WT	triple mutants	OK	50.744	22.925	-1.14632	-4.44308	5e-05	0.000644509	yes	AT1G20220|T20H2.2|T20H2_2|AT1G20220|-|protein-coding
AT1G12110	chr1:4105232-4109545	WT	triple mutants	OK	79.834	36.0913	-1.14535	-4.5363	5e-05	0.000644509	yes	NRT1.1|ARABIDOPSIS THALIANA NITRATE TRANSPORTER 1|ATNRT1|ATNRT1.1|AtNPF6.3|B-1|CHL1|CHL1-1|CHLORATE/NITRATE TRANSPORTER|CHLORINA 1|F12F1.1|F12F1_1|NITRATE TRANSPORTER 1|NITRATE/CHLORATE TRANSPORTER|NPF6.3|NRT1|NRT1/ PTR family 6.3|nitrate transporter 1.1|AT1G12110|-|protein-coding
AT3G28200	chr3:10518069-10519166	WT	triple mutants	OK	19.289	8.72886	-1.14391	-3.44328	0.0005	0.00463299	yes	AT3G28200|-|AT3G28200|-|protein-coding
AT1G60610	chr1:22327911-22330276	WT	triple mutants	OK	10.1815	4.61079	-1.14287	-2.282	0.0009	0.00754908	yes	AT1G60610|F8A5.13|F8A5_13|AT1G60610|-|protein-coding
AT1G48380	chr1:17877412-17879270	WT	triple mutants	OK	7.0396	3.19334	-1.14043	-2.06161	0.0022	0.0154349	yes	RHL1|F11A17.7|F11A17_7|HYP7|HYPOCOTYL 7|ROOT HAIRLESS 1|AT1G48380|-|protein-coding
AT1G06640	chr1:2032337-2034018	WT	triple mutants	OK	39.4757	17.916	-1.13971	-3.58315	5e-05	0.000644509	yes	AT1G06640|F12K11.27|F12K11_27|AT1G06640|-|protein-coding
AT1G65470	chr1:24319669-24324064	WT	triple mutants	OK	7.72407	3.50724	-1.13903	-2.87527	5e-05	0.000644509	yes	FAS1|FASCIATA 1|FUGU 2|FUGU2|NFB2|NUCLEOSOME/CHROMATIN ASSEMBLY FACTOR GROUP B|AT1G65470|-|protein-coding
AT2G03870	chr2:1179983-1181437	WT	triple mutants	OK	47.874	21.751	-1.13816	-2.6641	0.00015	0.00170112	yes	EMB2816|EMBRYO DEFECTIVE 2816|LSM7|SM-like 7|T18C20.7|T18C20_7|AT2G03870|-|protein-coding
AT1G27120	chr1:9421176-9424069	WT	triple mutants	OK	5.49423	2.49776	-1.13729	-2.66811	0.001	0.00820426	yes	AT1G27120|T7N9.18|T7N9_18|AT1G27120|-|protein-coding
AT5G47800	chr5:19353675-19356300	WT	triple mutants	OK	4.14459	1.88461	-1.13696	-2.28507	0.00395	0.0242228	yes	AT5G47800|MCA23.12|MCA23_12|AT5G47800|-|protein-coding
AT3G50740	chr3:18855160-18856884	WT	triple mutants	OK	31.5278	14.3367	-1.13692	-4.02719	5e-05	0.000644509	yes	UGT72E1|F18B3.20|UDP-glucosyl transferase 72E1|AT3G50740|-|protein-coding
AT2G41460	chr2:17285722-17288928	WT	triple mutants	OK	7.94668	3.61368	-1.13688	-2.41911	0.00095	0.00787128	yes	ARP|T26J13.5|T26J13_5|apurinic endonuclease-redox protein|AT2G41460|-|protein-coding
AT5G61330	chr5:24657147-24661021	WT	triple mutants	OK	19.0078	8.65281	-1.13535	-3.6124	5e-05	0.000644509	yes	AT5G61330|MFB13.10|MFB13_10|AT5G61330|-|protein-coding
AT1G24510	chr1:8682233-8688247	WT	triple mutants	OK	104.998	47.8303	-1.13437	-3.81576	5e-05	0.000644509	yes	AT1G24510|F21J9.17|AT1G24510|-|protein-coding
AT1G35180	chr1:12877106-12878719	WT	triple mutants	OK	12.0988	5.51155	-1.13433	-2.77515	0.0034	0.0215806	yes	AT1G35180|T32G9.28|T32G9_28|AT1G35180|-|protein-coding
AT5G63850	chr5:25551054-25553520	WT	triple mutants	OK	10.8635	4.94921	-1.13421	-3.14586	0.0002	0.00217033	yes	AAP4|MGI19.6|MGI19_6|amino acid permease 4|AT5G63850|-|protein-coding
AT3G21770	chr3:7673275-7674839	WT	triple mutants	OK	24.3287	11.0862	-1.13389	-3.71639	5e-05	0.000644509	yes	AT3G21770|-|AT3G21770|-|protein-coding
AT5G47370	chr5:19216311-19217909	WT	triple mutants	OK	14.9171	6.79761	-1.13387	-3.22141	0.0001	0.00119967	yes	HAT2|MQL5.23|MQL5_23|AT5G47370|-|protein-coding
AT1G17330	chr1:5929908-5931831	WT	triple mutants	OK	13.7629	6.27367	-1.1334	-2.96168	0.00105	0.00851294	yes	AT1G17330|-|AT1G17330|-|protein-coding
AT5G24140	chr5:8164346-8167673	WT	triple mutants	OK	7.26681	3.31584	-1.13195	-2.67563	0.0011	0.00883397	yes	SQP2|MLE8.6|MLE8_6|squalene monooxygenase 2|AT5G24140|-|protein-coding
AT4G27880	chr4:13883222-13885052	WT	triple mutants	OK	10.1071	4.61706	-1.13033	-2.89474	0.00045	0.00425309	yes	AT4G27880|T27E11.120|T27E11_120|AT4G27880|-|protein-coding
AT2G17560	chr2:7642164-7643667	WT	triple mutants	OK	138.1	63.1194	-1.12956	-3.84111	5e-05	0.000644509	yes	HMGB4|MJB20.12|MJB20_12|NFD04|NFD4|NUCLEOSOME/CHROMATIN ASSEMBLY FACTOR|NUCLEOSOME/CHROMATIN ASSEMBLY FACTOR D4|high mobility group B4|AT2G17560|-|protein-coding
AT2G14255	chr2:6036973-6040978	WT	triple mutants	OK	17.5094	8.00289	-1.12954	-3.55566	5e-05	0.000644509	yes	AT2G14255|-|AT2G14255|-|protein-coding
AT4G25900	chr4:13161345-13163636	WT	triple mutants	OK	26.5247	12.1317	-1.12856	-3.83905	5e-05	0.000644509	yes	AT4G25900|F14M19.180|F14M19_180|AT4G25900|-|protein-coding
AT1G57990	chr1:21441504-21442920	WT	triple mutants	OK	43.8455	20.0591	-1.12817	-4.28579	5e-05	0.000644509	yes	PUP18|ATPUP18|F13D13.3|purine permease 18|AT1G57990|-|protein-coding
AT3G01540	chr3:212517-216671	WT	triple mutants	OK	97.7265	44.7159	-1.12796	-4.04779	5e-05	0.000644509	yes	DRH1|ARABIDOPSIS THALIANA DEAD BOX RNA HELICASE 1|ATDRH1|DEAD box RNA helicase 1|F4P13.9|F4P13_9|RNA HELICASE DRH1|AT3G01540|-|protein-coding
AT4G07950	chr4:4798043-4799795	WT	triple mutants	OK	15.4231	7.06901	-1.12551	-2.94834	0.00275	0.0183621	yes	AT4G07950|F1K3.2|F1K3_2|AT4G07950|-|protein-coding
AT4G08400	chr4:5323799-5325341	WT	triple mutants	OK	6.19246	2.83895	-1.12516	-2.42457	0.00255	0.0173333	yes	AT4G08400|T28D5.90|T28D5_90|AT4G08400|-|protein-coding
AT5G20830	chr5:7050225-7055195	WT	triple mutants	OK	7.63464	3.50071	-1.12491	-2.86864	0.0001	0.00119967	yes	SUS1|ASUS1|T1M15.230|T1M15_230|atsus1|sucrose synthase 1|AT5G20830|-|protein-coding
AT2G02480	chr2:660742-665635	WT	triple mutants	OK	9.53815	4.38486	-1.12118	-3.56536	5e-05	0.000644509	yes	STI|DNA POLYMERASE III-LIKE PROTEIN|GAMMA SUBUNIT|STICHEL|T8K22.22|T8K22_22|AT2G02480|-|protein-coding
AT4G01680	chr4:716003-717579	WT	triple mutants	OK	7.30986	3.36604	-1.11879	-2.04728	0.0026	0.0175743	yes	MYB55|AtMYB55|T15B16.4|T15B16_4|myb domain protein 55|AT4G01680|-|protein-coding
AT1G47330	chr1:17351049-17356533	WT	triple mutants	OK	11.2013	5.16149	-1.11781	-2.82176	0.00045	0.00425309	yes	AT1G47330|T3F24.6|T3F24_6|AT1G47330|-|protein-coding
AT1G59830	chr1:22020518-22022484	WT	triple mutants	OK	29.5486	13.6205	-1.11731	-3.22435	5e-05	0.000644509	yes	PP2A-1|F23H11.15|F23H11_15|protein phosphatase 2A-1|protein phosphatase 2A-2|AT1G59830|-|protein-coding
AT1G29520	chr1:10323654-10324743	WT	triple mutants	OK	22.1225	10.2118	-1.11529	-3.3692	0.00085	0.0071997	yes	AT1G29520|F15D2.10|F15D2_10|AT1G29520|-|protein-coding
AT1G13245	chr1:4525485-4526064	WT	triple mutants	OK	89.8841	41.5406	-1.11354	-5.22511	5e-05	0.000644509	yes	RTFL17|DEVIL 4|DVL4|ROTUNDIFOLIA like 17|AT1G13245|-|protein-coding
AT2G07680	chr2:3514744-3522491	WT	triple mutants	OK	4.15969	1.92334	-1.11286	-2.80691	0.0001	0.00119967	yes	ABCC13|ATMRP11|ATP-binding cassette C13|AtABCC13|MRP11|multidrug resistance-associated protein 11|AT2G07680|-|protein-coding
AT4G07400	chr4:4197846-4199511	WT	triple mutants	OK	5.54694	2.5662	-1.11206	-2.35917	0.0044	0.0262969	yes	VFB3|F28D6.13|F28D6_13|VIER F-box proteine 3|AT4G07400|-|protein-coding
AT1G30835	chr1:10966906-10968878	WT	triple mutants	OK	17.1975	7.96239	-1.11092	-2.9108	5e-05	0.000644509	yes	SADHU1-2|sadhu non-coding retrotransposon 1-2|AT1G30835|-|pseudo
AT4G23550	chr4:12291819-12293096	WT	triple mutants	OK	15.8192	7.3282	-1.11015	-3.05369	0.00145	0.0110581	yes	WRKY29|ATWRKY29|F9D16.20|F9D16_20|AT4G23550|-|protein-coding
AT3G18440	chr3:6328114-6330794	WT	triple mutants	OK	12.4767	5.78039	-1.11	-3.28737	0.0001	0.00119967	yes	ALMT9|AtALMT9|aluminum-activated malate transporter 9|AT3G18440|-|protein-coding
AT1G60545	chr1:22302485-22305156	WT	triple mutants	OK	3.55478	1.64756	-1.10943	-1.96738	0.0053	0.0302933	yes	AT1G60545|-|AT1G60545|-|ncRNA
AT5G16250	chr5:5310094-5310951	WT	triple mutants	OK	89.6696	41.5832	-1.10862	-4.87346	5e-05	0.000644509	yes	AT5G16250|T21H19.170|T21H19_170|AT5G16250|-|protein-coding
AT2G16380	chr2:7085783-7089157	WT	triple mutants	OK	9.12042	4.23027	-1.10835	-2.97377	0.0001	0.00119967	yes	AT2G16380|F16F14.12|F16F14_12|AT2G16380|-|protein-coding
AT5G58860	chr5:23765813-23768049	WT	triple mutants	OK	11.837	5.49212	-1.10787	-3.11254	5e-05	0.000644509	yes	CYP86A1|''cytochrome P450|CYP86|HORST|K19M22.14|K19M22_14|cytochrome P450|family 86|hydroxylase of root suberized tissue|polypeptide 1|polypeptide 1''|subfamily A|AT5G58860|-|protein-coding
AT2G26640	chr2:11329869-11336607	WT	triple mutants	OK	15.8061	7.34406	-1.10584	-2.20595	0.0053	0.0302933	yes	KCS11|3-ketoacyl-CoA synthase 11|F18A8.1|F18A8_1|AT2G26640|-|protein-coding
AT2G40320	chr2:16840146-16842282	WT	triple mutants	OK	4.5729	2.12738	-1.10403	-2.15039	0.00775	0.040443	yes	TBL33|T7M7.12|TRICHOME BIREFRINGENCE-LIKE 33|AT2G40320|-|protein-coding
AT5G43870	chr5:17632345-17635912	WT	triple mutants	OK	15.7082	7.30858	-1.10385	-3.33821	5e-05	0.000644509	yes	AT5G43870|F6B6.1|F6B6_1|AT5G43870|-|protein-coding
AT1G65020	chr1:24154343-24156605	WT	triple mutants	OK	12.741	5.93299	-1.10264	-2.96312	0.001	0.00820426	yes	AT1G65020|-|AT1G65020|-|protein-coding
AT3G27340	chr3:10121233-10122951	WT	triple mutants	OK	21.6479	10.0831	-1.10229	-2.15967	0.0014	0.0107629	yes	AT3G27340|-|AT3G27340|-|protein-coding
AT1G73590	chr1:27659672-27663178	WT	triple mutants	OK	8.49456	3.9607	-1.10078	-2.97453	0.00035	0.00346084	yes	PIN1|ARABIDOPSIS THALIANA PIN-FORMED 1|ATPIN1|F6D5.2|F6D5_2|PIN-FORMED 1|AT1G73590|-|protein-coding
AT1G10380	chr1:3400605-3402324	WT	triple mutants	OK	13.8544	6.46121	-1.10047	-3.03989	0.0004	0.00386042	yes	AT1G10380|F14N23.27|AT1G10380|-|protein-coding
AT1G60930	chr1:22430846-22438877	WT	triple mutants	OK	1.79021	0.835526	-1.09937	-1.97853	0.00695	0.0372998	yes	RECQ4B|ATRECQ4B|RECQ HELICASE L4B|RECQ helicase L4B|RECQL4B|T7P1.7|T7P1_7|AT1G60930|-|protein-coding
AT4G25710	chr4:13098140-13099578	WT	triple mutants	OK	15.0676	7.03281	-1.09928	-2.68842	0.0002	0.00217033	yes	AT4G25710|L73G19.90|L73G19_90|AT4G25710|-|protein-coding
AT1G24020	chr1:8500399-8502065	WT	triple mutants	OK	92.5066	43.1786	-1.09924	-3.4647	5e-05	0.000644509	yes	MLP423|MLP-like protein 423|T23E23.28|T23E23_28|AT1G24020|-|protein-coding
AT1G05750	chr1:1721508-1724734	WT	triple mutants	OK	2.71619	1.26825	-1.09874	-2.12519	0.0041	0.0249233	yes	PDE247|CLB19|T20M3.1|T20M3_1|pigment defective 247|AT1G05750|-|protein-coding
AT5G51890	chr5:21090991-21092405	WT	triple mutants	OK	39.0696	18.2447	-1.09857	-4.08871	5e-05	0.000644509	yes	AT5G51890|MJM18.4|MJM18_4|AT5G51890|-|protein-coding
AT1G74460	chr1:27987960-27989801	WT	triple mutants	OK	10.9053	5.09459	-1.09799	-2.81753	0.001	0.00820426	yes	AT1G74460|F1M20.14|F1M20_14|AT1G74460|-|protein-coding
AT2G17550	chr2:7634273-7637832	WT	triple mutants	OK	5.78457	2.70371	-1.09727	-2.64071	0.0002	0.00217033	yes	TRM26|MJB20.11|MJB20_11|TON1 Recruiting Motif 26|AT2G17550|-|protein-coding
AT2G01820	chr2:357430-360681	WT	triple mutants	OK	45.2327	21.2156	-1.09224	-4.19569	5e-05	0.000644509	yes	AT2G01820|T23K3.1|T23K3_1|AT2G01820|-|protein-coding
AT4G22120	chr4:11715775-11719828	WT	triple mutants	OK	11.1312	5.22963	-1.08983	-3.0364	5e-05	0.000644509	yes	AT4G22120|F1N20.220|F1N20_220|AT4G22120|-|protein-coding
AT1G34300	chr1:12503405-12506048	WT	triple mutants	OK	8.13723	3.82719	-1.08825	-3.0098	0.00015	0.00170112	yes	AT1G34300|F23M19.5|F23M19_5|AT1G34300|-|protein-coding
AT5G54960	chr5:22310686-22312761	WT	triple mutants	OK	21.8965	10.3101	-1.08664	-3.74736	5e-05	0.000644509	yes	PDC2|MBG8.23|MBG8_23|PYRUVATE DECARBOXYLASE|pyruvate decarboxylase-2|AT5G54960|-|protein-coding
AT5G60530	chr5:24333906-24335782	WT	triple mutants	OK	40.0301	18.8526	-1.08632	-4.12234	5e-05	0.000644509	yes	AT5G60530|MUF9.16|MUF9_16|AT5G60530|-|protein-coding
AT1G10020	chr1:3269603-3271987	WT	triple mutants	OK	13.847	6.52611	-1.08527	-3.31238	5e-05	0.000644509	yes	AT1G10020|T27I1.4|T27I1_4|AT1G10020|-|protein-coding
AT2G03200	chr2:966450-967918	WT	triple mutants	OK	5.53855	2.61207	-1.08431	-2.22583	0.0067	0.0362661	yes	AT2G03200|T18E12.13|T18E12_13|AT2G03200|-|protein-coding
AT2G20670	chr2:8911859-8913534	WT	triple mutants	OK	73.0154	34.4388	-1.08417	-4.38631	5e-05	0.000644509	yes	AT2G20670|F23N11.1|AT2G20670|-|protein-coding
AT2G38080	chr2:15934459-15937616	WT	triple mutants	OK	13.1388	6.19832	-1.08388	-3.26654	5e-05	0.000644509	yes	IRX12|ARABIDOPSIS LACCASE-LIKE MULTICOPPER OXIDASE 4|ATLMCO4|F16M14.1|F16M14_1|IRREGULAR XYLEM 12|LAC4|LACCASE 4|LACCASE-LIKE MULTICOPPER OXIDASE 4|LMCO4|AT2G38080|-|protein-coding
ATCG00530	chrC:60740-61430	WT	triple mutants	OK	131.731	62.2066	-1.08246	-5.0907	5e-05	0.000644509	yes	NA
AT2G43530	chr2:18070055-18070718	WT	triple mutants	OK	29.0056	13.7008	-1.08208	-3.59977	0.0051	0.0294412	yes	AT2G43530|T1O24.27|AT2G43530|-|protein-coding
AT1G59620	chr1:21902283-21905685	WT	triple mutants	OK	3.40261	1.60739	-1.08192	-2.22621	0.00415	0.0251569	yes	CW9|T30E16.18|T30E16_18|AT1G59620|-|protein-coding
AT5G57270	chr5:23200613-23203792	WT	triple mutants	OK	15.9408	7.53113	-1.08178	-2.91349	5e-05	0.000644509	yes	AT5G57270|MJB24.8|MJB24_8|AT5G57270|-|protein-coding
AT5G09220	chr5:2866251-2869054	WT	triple mutants	OK	37.3452	17.6696	-1.07965	-4.04226	5e-05	0.000644509	yes	AAP2|T2K12.6|amino acid permease 2|AT5G09220|-|protein-coding
AT4G18340	chr4:10130049-10132061	WT	triple mutants	OK	6.48172	3.06699	-1.07955	-2.34354	0.00465	0.0274768	yes	AT4G18340|T9A21.190|T9A21_190|AT4G18340|-|protein-coding
AT5G44190	chr5:17798368-17800824	WT	triple mutants	OK	50.8888	24.0965	-1.07853	-4.21857	5e-05	0.000644509	yes	GLK2|ATGLK2|GBF'S PRO-RICH REGION-INTERACTING FACTOR 2|GOLDEN2-like 2|GPRI2|MLN1.11|MLN1_11|AT5G44190|-|protein-coding
AT3G25710	chr3:9369518-9371394	WT	triple mutants	OK	6.8737	3.2565	-1.07777	-2.38465	0.00355	0.0223138	yes	BHLH32|ATAIG1|TARGET OF MONOPTEROS 5|TMO5|basic helix-loop-helix 32|AT3G25710|-|protein-coding
AT5G56000	chr5:22677450-22680152	WT	triple mutants	OK	15.162	7.18481	-1.07744	-3.44275	5e-05	0.000644509	yes	Hsp81.4|AtHsp90.4|HEAT SHOCK PROTEIN 81.4|HEAT SHOCK PROTEIN 90.4|MDA7.4|MDA7_4|AT5G56000|-|protein-coding
AT1G33480	chr1:12148601-12150263	WT	triple mutants	OK	9.0825	4.30952	-1.07556	-2.47921	0.0051	0.0294412	yes	AT1G33480|F10C21.23|F10C21_23|AT1G33480|-|protein-coding
AT5G66930	chr5:26725838-26727758	WT	triple mutants	OK	23.0266	10.9467	-1.07281	-2.6248	0.0001	0.00119967	yes	AT5G66930|ATG101|AUTOPHAGY-RELATED 101|MUD21.19|MUD21_19|AT5G66930|-|protein-coding
AT3G07350	chr3:2347467-2348791	WT	triple mutants	OK	10.9837	5.22297	-1.07242	-2.77421	0.00095	0.00787128	yes	AT3G07350|-|AT3G07350|-|protein-coding
AT1G51940	chr1:19295903-19299118	WT	triple mutants	OK	30.0932	14.3242	-1.07098	-3.93496	5e-05	0.000644509	yes	LYK3|AtLYK3|LysM-containing receptor-like kinase 3|T14L22.13|T14L22_13|AT1G51940|-|protein-coding
AT2G17840	chr2:7755604-7757852	WT	triple mutants	OK	36.2735	17.2672	-1.07088	-4.00815	5e-05	0.000644509	yes	ERD7|EARLY-RESPONSIVE TO DEHYDRATION 7|T13L16.14|T13L16_14|AT2G17840|-|protein-coding
AT2G04240	chr2:1461629-1462937	WT	triple mutants	OK	20.475	9.75917	-1.06903	-2.33509	0.00105	0.00851294	yes	XERICO|-|AT2G04240|-|protein-coding
AT1G61730	chr1:22793218-22794703	WT	triple mutants	OK	32.1706	15.3475	-1.06774	-3.86687	5e-05	0.000644509	yes	AT1G61730|T13M11.9|T13M11_9|AT1G61730|-|protein-coding
AT2G02470	chr2:652563-654915	WT	triple mutants	OK	22.8674	10.9118	-1.0674	-2.87494	5e-05	0.000644509	yes	AL6|T16F16.26|T16F16_26|alfin-like 6|AT2G02470|-|protein-coding
AT5G63000	chr5:25280011-25281537	WT	triple mutants	OK	17.027	8.12523	-1.06734	-2.99059	0.00255	0.0173333	yes	AT5G63000|MJH22.6|MJH22_6|AT5G63000|-|protein-coding
AT2G21070	chr2:9040851-9043626	WT	triple mutants	OK	4.10225	1.95859	-1.0666	-1.78193	0.00785	0.0408589	yes	FIO1|F26H11.17|F26H11_17|FIONA1|AT2G21070|-|protein-coding
ATCG01100	chrC:119846-122009	WT	triple mutants	OK	133.994	64.0733	-1.06437	-4.52177	5e-05	0.000644509	yes	NA
AT1G16560	chr1:5668383-5673600	WT	triple mutants	OK	43.1478	20.633	-1.06433	-3.57552	5e-05	0.000644509	yes	AT1G16560|F19K19.12|F19K19_12|AT1G16560|-|protein-coding
AT5G23870	chr5:8045843-8050175	WT	triple mutants	OK	6.73044	3.21894	-1.06411	-2.05606	0.0029	0.0191031	yes	AT5G23870|MRO11.9|MRO11_9|PAE9|pectin acetylesterase 9|AT5G23870|-|protein-coding
AT3G21380	chr3:7528183-7530677	WT	triple mutants	OK	37.3542	17.8683	-1.06386	-3.79703	5e-05	0.000644509	yes	AT3G21380|-|AT3G21380|-|protein-coding
AT5G11280	chr5:3597246-3598521	WT	triple mutants	OK	34.7689	16.6417	-1.063	-3.805	0.0001	0.00119967	yes	AT5G11280|F2I11.170|F2I11_170|AT5G11280|-|protein-coding
AT5G54110	chr5:21958213-21960601	WT	triple mutants	OK	17.1806	8.22654	-1.06242	-3.14126	0.00025	0.00261274	yes	MAMI|ATMAMI|membrane-associated mannitol-induced|AT5G54110|-|protein-coding
AT2G45430	chr2:18727560-18728935	WT	triple mutants	OK	17.619	8.43711	-1.06231	-3.26159	0.0001	0.00119967	yes	AHL22|AT-hook motif nuclear-localized protein 22|F4L23.6|AT2G45430|-|protein-coding
AT1G28400	chr1:9972383-9973793	WT	triple mutants	OK	50.8918	24.3745	-1.06206	-4.18392	5e-05	0.000644509	yes	AT1G28400|F3M18.16|F3M18_16|AT1G28400|-|protein-coding
AT5G11240	chr5:3582539-3586986	WT	triple mutants	OK	15.6319	7.4889	-1.06167	-3.41895	5e-05	0.000644509	yes	AT5G11240|F2I11.130|F2I11_130|AT5G11240|-|protein-coding
AT2G25520	chr2:10860827-10862357	WT	triple mutants	OK	82.5863	39.6069	-1.06015	-4.39271	5e-05	0.000644509	yes	AT2G25520|F13B15.18|F13B15_18|AT2G25520|-|protein-coding
AT5G35777	chr5:13949227-13953802	WT	triple mutants	OK	3.1518	1.5121	-1.05962	-2.44053	0.00115	0.00916643	yes	AT5G35777|-|AT5G35777|-|pseudo
AT4G25100	chr4:12884299-12887011	WT	triple mutants	OK	379.843	182.33	-1.05885	-3.76788	5e-05	0.000644509	yes	FSD1|ARABIDOPSIS FE SUPEROXIDE DISMUTASE 1|ATFSD1|F24A6.1|Fe superoxide dismutase 1|AT4G25100|-|protein-coding
AT1G54970	chr1:20504999-20506488	WT	triple mutants	OK	6.92524	3.32687	-1.0577	-2.25008	0.00715	0.0381097	yes	PRP1|ATPRP1|F14C21.50|F14C21_50|RHS7|ROOT HAIR SPECIFIC 7|proline-rich protein 1|AT1G54970|-|protein-coding
AT1G21920	chr1:7704254-7706140	WT	triple mutants	OK	32.329	15.5473	-1.05616	-3.86127	5e-05	0.000644509	yes	AT1G21920|T26F17.15|T26F17_15|AT1G21920|-|protein-coding
AT2G30990	chr2:13187582-13190419	WT	triple mutants	OK	16.1507	7.77056	-1.05551	-2.98899	0.0001	0.00119967	yes	AT2G30990|F7F1.20|F7F1_20|AT2G30990|-|protein-coding
ATCG00430	chrC:49256-49934	WT	triple mutants	OK	48.664	23.4168	-1.05531	-4.06782	0.0003	0.00304738	yes	NA
AT4G20390	chr4:11007034-11008066	WT	triple mutants	OK	26.7457	12.8763	-1.05458	-3.4074	0.00045	0.00425309	yes	AT4G20390|CASP-like protein 1B2|CASPL1B2|F9F13.40|F9F13_40|AT4G20390|-|protein-coding
ATCG01010	chrC:109404-112638	WT	triple mutants	OK	33.406	16.0898	-1.05396	-3.35373	5e-05	0.000644509	yes	NA
AT1G35220	chr1:12908913-12914802	WT	triple mutants	OK	11.9867	5.77511	-1.05352	-3.44436	5e-05	0.000644509	yes	AT1G35220|T9I1.1|T9I1_1|AT1G35220|-|protein-coding
AT3G49190	chr3:18229748-18234391	WT	triple mutants	OK	9.587	4.62008	-1.05316	-1.74972	0.0089	0.0449341	yes	AT3G49190|-|AT3G49190|-|protein-coding
AT2G33210	chr2:14074869-14078744	WT	triple mutants	OK	42.4926	20.495	-1.05194	-3.59598	5e-05	0.000644509	yes	HSP60-2|F25I18.5|F25I18_5|heat shock protein 60-2|AT2G33210|-|protein-coding
AT5G62340	chr5:25033517-25034404	WT	triple mutants	OK	41.3005	19.9212	-1.05185	-3.9361	5e-05	0.000644509	yes	AT5G62340|MMI9.17|MMI9_17|AT5G62340|-|protein-coding
AT2G31440	chr2:13399127-13404222	WT	triple mutants	OK	21.2183	10.2407	-1.05099	-2.58152	0.00425	0.0255748	yes	AT2G31440|T28P16.7|T28P16_7|AT2G31440|-|protein-coding
AT3G52490	chr3:19455698-19458919	WT	triple mutants	OK	4.99177	2.40979	-1.05064	-2.50737	0.00145	0.0110581	yes	AT3G52490|SMAX1-like 3|SMXL3|AT3G52490|-|protein-coding
AT3G01860	chr3:302644-304562	WT	triple mutants	OK	15.4272	7.44986	-1.05019	-2.18929	0.0009	0.00754908	yes	AT3G01860|F28J7.19|F28J7_19|AT3G01860|-|protein-coding
AT2G03440	chr2:1039204-1040118	WT	triple mutants	OK	134.932	65.1953	-1.0494	-4.80114	5e-05	0.000644509	yes	NRP1|ATNRP1|T4M8.13|T4M8_13|nodulin-related protein 1|AT2G03440|-|protein-coding
AT3G26920	chr3:9920434-9922612	WT	triple mutants	OK	5.18799	2.50815	-1.04855	-1.90922	0.0052	0.0298757	yes	AT3G26920|-|AT3G26920|-|protein-coding
AT5G24090	chr5:8143698-8145252	WT	triple mutants	OK	9.38558	4.53781	-1.04845	-2.48501	0.0036	0.0225264	yes	CHIA|ATCHIA|MZF18.2|MZF18_2|chitinase A|AT5G24090|-|protein-coding
AT2G31900	chr2:13560759-13569623	WT	triple mutants	OK	2.49121	1.20486	-1.04797	-1.99828	0.00525	0.0300803	yes	XIF|ATMYO5|ATXIF|F20M17.6|F20M17_6|MYOSIN 5|MYOSIN XI F|myosin-like protein XIF|AT2G31900|-|protein-coding
AT5G49900	chr5:20296517-20302346	WT	triple mutants	OK	5.28991	2.55849	-1.04795	-2.69804	0.00025	0.00261274	yes	AT5G49900|K9P8.4|K9P8_4|AT5G49900|-|protein-coding
AT3G16520	chr3:5618439-5620873	WT	triple mutants	OK	65.0025	31.4549	-1.04721	-3.67116	5e-05	0.000644509	yes	UGT88A1|UDP-glucosyl transferase 88A1|AT3G16520|-|protein-coding
AT3G13600	chr3:4445101-4447383	WT	triple mutants	OK	5.07455	2.45593	-1.04701	-2.22203	0.00495	0.0287801	yes	AT3G13600|-|AT3G13600|-|protein-coding
AT5G10190	chr5:3199132-3201363	WT	triple mutants	OK	7.08629	3.42998	-1.04683	-2.48957	0.00155	0.0116895	yes	AT5G10190|F18D22.5|AT5G10190|-|protein-coding
AT2G18040	chr2:7842163-7843870	WT	triple mutants	OK	92.8619	45.0591	-1.04327	-4.65492	5e-05	0.000644509	yes	PIN1AT|''peptidylprolyl cis/trans isomerase|NIMA-interacting 1|NIMA-interacting 1''|PROLYL CIS/TRANS ISOMERASE|T27K22.9|T27K22_9|peptidylprolyl cis/trans isomerase|AT2G18040|-|protein-coding
AT5G65310	chr5:26101938-26104614	WT	triple mutants	OK	91.397	44.3533	-1.04311	-3.73802	5e-05	0.000644509	yes	HB5|ATHB-5|ATHB5|MNA5.4|MNA5_4|homeobox protein 5|AT5G65310|-|protein-coding
AT5G51670	chr5:20993536-20995644	WT	triple mutants	OK	7.07426	3.43435	-1.04254	-2.43699	0.00305	0.0198387	yes	AT5G51670|K10D11.2|K10D11_2|AT5G51670|-|protein-coding
AT3G58900	chr3:21772812-21774743	WT	triple mutants	OK	6.24388	3.0318	-1.04227	-2.02219	0.0021	0.014889	yes	AT3G58900|-|AT3G58900|-|protein-coding
AT4G38090	chr4:17883616-17884821	WT	triple mutants	OK	17.5277	8.51225	-1.04202	-2.09284	0.00215	0.0151664	yes	AT4G38090|F20D10.210|F20D10_210|AT4G38090|-|protein-coding
AT3G14310	chr3:4771901-4775119	WT	triple mutants	OK	116.627	56.6403	-1.042	-4.2198	5e-05	0.000644509	yes	PME3|ATPME3|OVERLY ZINC SENSITIVE 2|OZS2|pectin methylesterase 3|AT3G14310|-|protein-coding
AT4G33945	chr4:16268049-16270743	WT	triple mutants	OK	19.4604	9.45123	-1.04197	-3.38798	5e-05	0.000644509	yes	AT4G33945|-|AT4G33945|-|protein-coding
AT4G24060	chr4:12503781-12505646	WT	triple mutants	OK	16.3705	7.9516	-1.04178	-3.17016	0.0004	0.00386042	yes	AT4G24060|T19F6.50|T19F6_50|AT4G24060|-|protein-coding
AT3G25900	chr3:9480824-9482926	WT	triple mutants	OK	13.5046	6.55963	-1.04176	-2.436	0.00025	0.00261274	yes	HMT-1|ATHMT-1|AT3G25900|-|protein-coding
AT1G49500	chr1:18321294-18322284	WT	triple mutants	OK	45.6116	22.1966	-1.03906	-4.00044	5e-05	0.000644509	yes	AT1G49500|F13F21.6|F13F21_6|AT1G49500|-|protein-coding
ATMG00020	chrM:8847-11415	WT	triple mutants	OK	109.755	53.4645	-1.03763	-3.99454	5e-05	0.000644509	yes	NA
AT3G14600	chr3:4910696-4912173	WT	triple mutants	OK	203.108	99.0755	-1.03565	-4.99238	5e-05	0.000644509	yes	AT3G14600|-|AT3G14600|-|protein-coding
AT5G53880	chr5:21872793-21873303	WT	triple mutants	OK	56.9489	27.7895	-1.03513	-4.42446	0.0004	0.00386042	yes	AT5G53880|K19P17.4|K19P17_4|AT5G53880|-|protein-coding
AT1G05350	chr1:1560677-1564123	WT	triple mutants	OK	16.128	7.87519	-1.03418	-3.19735	0.0001	0.00119967	yes	AT1G05350|YUP8H12.3|YUP8H12_3|AT1G05350|-|protein-coding
AT1G17200	chr1:5878399-5880041	WT	triple mutants	OK	100.059	48.8627	-1.03404	-3.47924	5e-05	0.000644509	yes	AT1G17200|CASP-like protein 2A1|CASPL2A1|F20D23.10|F20D23_10|AT1G17200|-|protein-coding
AT1G36070	chr1:13466910-13470936	WT	triple mutants	OK	5.64681	2.75976	-1.03289	-2.08001	0.0024	0.0165308	yes	AT1G36070|F5J5.6|F5J5_6|AT1G36070|-|protein-coding
AT3G10710	chr3:3352288-3354237	WT	triple mutants	OK	6.23825	3.05012	-1.03227	-2.3007	0.00405	0.0246856	yes	RHS12|root hair specific 12|AT3G10710|-|protein-coding
AT2G15620	chr2:6810475-6812939	WT	triple mutants	OK	181.065	88.6152	-1.03089	-4.12966	5e-05	0.000644509	yes	NIR1|ARABIDOPSIS THALIANA NITRITE REDUCTASE|ATHNIR|NIR|NITRITE REDUCTASE|nitrite reductase 1|AT2G15620|-|protein-coding
AT5G44400	chr5:17886193-17888480	WT	triple mutants	OK	3.88912	1.9074	-1.02784	-1.99995	0.009	0.0452665	yes	AT5G44400|K9L2.20|K9L2_20|AT5G44400|-|protein-coding
ATCG00670	chrC:69909-71882	WT	triple mutants	OK	127.451	62.5127	-1.02772	-5.06844	5e-05	0.000644509	yes	NA
ATCG01050	chrC:115664-117185	WT	triple mutants	OK	57.9384	28.4658	-1.02529	-3.93141	5e-05	0.000644509	yes	NA
AT2G18950	chr2:8207341-8210463	WT	triple mutants	OK	6.81561	3.35019	-1.0246	-2.40635	0.0028	0.0186136	yes	HPT1|ATHPT|F19F24.15|F19F24_15|HOMOGENTISATE PHYTYLTRANSFERASE|TOCOPHEROL PHYTYLTRANSFERASE|TOCOPHEROL POLYPRENYLTRANSFERASE|TPT1|VITAMIN E 2|VTE2|homogentisate phytyltransferase 1|AT2G18950|-|protein-coding
AT5G45380	chr5:18391123-18395894	WT	triple mutants	OK	9.51555	4.68057	-1.0236	-2.93219	0.00025	0.00261274	yes	DUR3|ATDUR3|DEGRADATION OF UREA 3|MFC19.5|MFC19_5|AT5G45380|-|protein-coding
AT5G60020	chr5:24167140-24170462	WT	triple mutants	OK	11.8553	5.83545	-1.02262	-2.68802	5e-05	0.000644509	yes	LAC17|ATLAC17|MMN10.20|MMN10_20|laccase 17|AT5G60020|-|protein-coding
AT3G11230	chr3:3516576-3518385	WT	triple mutants	OK	25.8805	12.7461	-1.02181	-2.21797	0.0015	0.0113835	yes	AT3G11230|-|AT3G11230|-|protein-coding
AT5G57480	chr5:23279405-23280968	WT	triple mutants	OK	6.17729	3.04422	-1.0209	-2.25182	0.00505	0.0291991	yes	AT5G57480|MUA2.5|MUA2_5|AT5G57480|-|protein-coding
AT4G40090	chr4:18580837-18581585	WT	triple mutants	OK	43.2688	21.3238	-1.02086	-3.78072	0.00025	0.00261274	yes	AGP3|T5J17.1|T5J17_1|arabinogalactan protein 3|AT4G40090|-|protein-coding
AT1G80690	chr1:30329067-30330803	WT	triple mutants	OK	9.90019	4.87922	-1.02081	-2.49375	0.00305	0.0198387	yes	AT1G80690|F23A5.4|F23A5_4|AT1G80690|-|protein-coding
AT3G11340	chr3:3556704-3558269	WT	triple mutants	OK	23.1427	11.4135	-1.01982	-3.43037	5e-05	0.000644509	yes	UGT76B1|UDP-dependent glycosyltransferase 76B1|AT3G11340|-|protein-coding
AT2G27730	chr2:11819828-11821878	WT	triple mutants	OK	199.669	98.5093	-1.01928	-5.31196	5e-05	0.000644509	yes	AT2G27730|F15K20.17|F15K20_17|AT2G27730|-|protein-coding
AT1G31420	chr1:11249599-11253915	WT	triple mutants	OK	71.5636	35.3307	-1.0183	-3.66675	5e-05	0.000644509	yes	FEI1|FEI 1|FEI2|T8E3.2|T8E3_2|AT1G31420|-|protein-coding
AT1G29370	chr1:10277889-10283198	WT	triple mutants	OK	15.5281	7.66981	-1.01761	-3.42929	5e-05	0.000644509	yes	AT1G29370|F15D2.28|F15D2_28|AT1G29370|-|protein-coding
AT3G20940	chr3:7339716-7341655	WT	triple mutants	OK	7.04547	3.48115	-1.01713	-2.42994	0.00285	0.0188583	yes	CYP705A30|''cytochrome P450|cytochrome P450|family 705|polypeptide 30|polypeptide 30''|subfamily A|AT3G20940|-|protein-coding
AT1G58110	chr1:21515473-21518159	WT	triple mutants	OK	30.1555	14.9053	-1.01659	-3.19829	5e-05	0.000644509	yes	AT1G58110|T15M6.12|AT1G58110|-|protein-coding
AT5G51380	chr5:20875875-20878464	WT	triple mutants	OK	5.70131	2.81905	-1.01608	-2.15124	0.00715	0.0381097	yes	AT5G51380|MFG13.9|MFG13_9|AT5G51380|-|protein-coding
AT5G57625	chr5:23337849-23338807	WT	triple mutants	OK	31.8525	15.7527	-1.0158	-3.48979	0.00025	0.00261274	yes	AT5G57625|-|AT5G57625|-|protein-coding
AT5G63600	chr5:25460683-25462458	WT	triple mutants	OK	38.655	19.1823	-1.01088	-3.21141	5e-05	0.000644509	yes	FLS5|ATFLS5|MBK5.7|MBK5_7|flavonol synthase 5|AT5G63600|-|protein-coding
AT1G55520	chr1:20725725-20728091	WT	triple mutants	OK	25.0549	12.4384	-1.0103	-2.77461	5e-05	0.000644509	yes	TBP2|A. THALIANA TATA BINDING PROTEIN 2|ATTBP2|T5A14.8|T5A14_8|TATA binding protein 2|AT1G55520|-|protein-coding
AT3G02910	chr3:649813-654350	WT	triple mutants	OK	41.782	20.7432	-1.01024	-3.41029	0.00025	0.00261274	yes	AT3G02910|F13E7.14|F13E7_14|AT3G02910|-|protein-coding
AT1G20850	chr1:7252173-7253731	WT	triple mutants	OK	36.2903	18.0184	-1.01011	-3.74567	5e-05	0.000644509	yes	XCP2|F9H16.17|F9H16_17|PAPAIN-TYPE CYSTEINE ENDOPEPTIDASE XCP2|xylem cysteine peptidase 2|AT1G20850|-|protein-coding
AT1G44800	chr1:16914008-16916997	WT	triple mutants	OK	26.1969	13.0277	-1.00782	-3.51984	5e-05	0.000644509	yes	SIAR1|Siliques Are Red 1|T12C22.7|T12C22_7|UMAMIT18|Usually multiple acids move in and out Transporters 18|AT1G44800|-|protein-coding
AT5G43440	chr5:17453597-17456657	WT	triple mutants	OK	27.0222	13.459	-1.00558	-2.15092	0.0044	0.0262969	yes	AT5G43440|MWF20.15|MWF20_15|AT5G43440|-|protein-coding
AT5G56540	chr5:22893150-22893642	WT	triple mutants	OK	110.074	54.8489	-1.00494	-5.30373	5e-05	0.000644509	yes	AGP14|ARABINOGALACTAN PROTEIN 14|ATAGP14|MKN22.5|MKN22_5|arabinogalactan protein 14|AT5G56540|-|protein-coding
AT1G19480	chr1:6744352-6746408	WT	triple mutants	OK	5.64369	2.81244	-1.00481	-1.84386	0.00685	0.0368906	yes	AT1G19480|F18O14.25|F18O14_25|AT1G19480|-|protein-coding
AT1G61150	chr1:22542523-22544644	WT	triple mutants	OK	37.7916	18.8334	-1.00478	-3.00431	5e-05	0.000644509	yes	AT1G61150|F11P17.12|F11P17_12|AT1G61150|-|protein-coding
AT2G30280	chr2:12909592-12912340	WT	triple mutants	OK	8.56748	4.2806	-1.00106	-2.40883	0.00425	0.0255748	yes	RDM4|DEFECTIVE IN MERISTEM SILENCING 4|DMS4|RNA-directed DNA methylation 4|T9D9.9|T9D9_9|AT2G30280|-|protein-coding
AT3G15680	chr3:5315000-5316466	WT	triple mutants	OK	29.5459	14.7661	-1.00067	-3.43116	0.00035	0.00346084	yes	AT3G15680|-|AT3G15680|-|protein-coding
AT5G23690	chr5:7987539-7990547	WT	triple mutants	OK	6.80903	3.40369	-1.00035	-2.38961	0.0023	0.0159777	yes	AT5G23690|MQM1.4|MQM1_4|AT5G23690|-|protein-coding
AT1G33990	chr1:12355567-12358966	WT	triple mutants	OK	29.8857	14.9438	-0.999912	-2.60462	0.0004	0.00386042	yes	MES14|ATMES14|F12G12.19|F12G12_19|METHYL ESTERASE 14|methyl esterase 14|AT1G33990|-|protein-coding
AT3G27930	chr3:10369298-10372441	WT	triple mutants	OK	7.00973	3.50573	-0.999644	-2.05004	0.00265	0.0178368	yes	AT3G27930|-|AT3G27930|-|protein-coding
AT1G31360	chr1:11232332-11237530	WT	triple mutants	OK	5.22159	2.61267	-0.998966	-2.08706	0.00235	0.0162565	yes	RECQL2|ARABIDOPSIS THALIANA RECQ 2|ARABIDOPSIS THALIANA RECQ 2|ATRECQ2|MED34|RECQ helicase L2|T19E23.16|T19E23_16|AT1G31360|-|protein-coding
AT2G28810	chr2:12363425-12365377	WT	triple mutants	OK	13.8399	6.92649	-0.998636	-2.39122	0.0004	0.00386042	yes	AT2G28810|F8N16.10|F8N16_10|AT2G28810|-|protein-coding
AT3G22960	chr3:8139234-8141985	WT	triple mutants	OK	157.22	78.702	-0.998312	-4.02708	5e-05	0.000644509	yes	PKP-ALPHA|PKP1|PLASTIDIAL PYRUVATE KINASE 1|AT3G22960|-|protein-coding
AT2G25250	chr2:10753834-10754713	WT	triple mutants	OK	35.3372	17.7017	-0.997301	-3.60627	5e-05	0.000644509	yes	AT2G25250|T22F11.16|T22F11_16|AT2G25250|-|protein-coding
AT1G79620	chr1:29957561-29962305	WT	triple mutants	OK	3.01899	1.5143	-0.995411	-2.07395	0.00525	0.0300803	yes	AT1G79620|F20B17.5|F20B17_5|AT1G79620|-|protein-coding
AT4G31550	chr4:15289946-15291539	WT	triple mutants	OK	43.1368	21.646	-0.99482	-3.07552	5e-05	0.000644509	yes	WRKY11|ATWRKY11|F3L17.120|F3L17_120|WRKY DNA-binding protein 11|AT4G31550|-|protein-coding
AT5G06930	chr5:2144998-2148039	WT	triple mutants	OK	9.43033	4.74148	-0.99197	-2.87833	5e-05	0.000644509	yes	AT5G06930|MOJ9.10|MOJ9_10|AT5G06930|-|protein-coding
AT4G34265	chr4:16402279-16403823	WT	triple mutants	OK	61.8811	31.1338	-0.991018	-2.89971	5e-05	0.000644509	yes	AT4G34265|-|AT4G34265|-|protein-coding
AT3G06390	chr3:1938731-1939779	WT	triple mutants	OK	14.6245	7.36068	-0.990475	-2.65081	0.00395	0.0242228	yes	AT3G06390|CASP-like protein 1D2|CASPL1D2|F24P17.14|F24P17_14|AT3G06390|-|protein-coding
AT1G51470	chr1:19087412-19090414	WT	triple mutants	OK	34.0425	17.1774	-0.986825	-3.64177	5e-05	0.000644509	yes	BGLU35|F5D21.17|F5D21_17|TGG5|THIOGLUCOSIDE GLUCOHYDROLASE 5|beta glucosidase 35|AT1G51470|-|protein-coding
AT1G13300	chr1:4556891-4558708	WT	triple mutants	OK	7.96117	4.01852	-0.986317	-2.27808	0.00645	0.0352464	yes	HRS1|HYPERSENSITIVITY TO LOW PI-ELICITED PRIMARY ROOT SHORTENING 1|HYPERSENSITIVITY TO LOW PI-ELICITED PRIMARY ROOT SHORTENING 1|T6J4.6|T6J4_6|AT1G13300|-|protein-coding
AT4G37540	chr4:17639532-17640665	WT	triple mutants	OK	41.004	20.7208	-0.984686	-3.68803	5e-05	0.000644509	yes	LBD39|F19F18.30|F19F18_30|LOB domain-containing protein 39|AT4G37540|-|protein-coding
AT3G07540	chr3:2404508-2407541	WT	triple mutants	OK	9.83112	4.97155	-0.983662	-2.97006	0.0001	0.00119967	yes	AT3G07540|-|AT3G07540|-|protein-coding
AT1G12680	chr1:4319885-4322945	WT	triple mutants	OK	10.5043	5.31542	-0.982724	-2.78336	0.00035	0.00346084	yes	PEPKR2|T12C24.32|T12C24_32|phosphoenolpyruvate carboxylase-related kinase 2|AT1G12680|-|protein-coding
AT1G52050	chr1:19354918-19356764	WT	triple mutants	OK	30.7532	15.5869	-0.980399	-3.45783	5e-05	0.000644509	yes	AT1G52050|F5F19.11|F5F19_11|AT1G52050|-|protein-coding
AT1G27070	chr1:9395022-9399453	WT	triple mutants	OK	9.66568	4.90057	-0.979921	-2.37879	0.00055	0.00501758	yes	AT1G27070|T7N9.13|T7N9_13|AT1G27070|-|protein-coding
AT5G40780	chr5:16323650-16327281	WT	triple mutants	OK	36.4568	18.4999	-0.978671	-3.17596	5e-05	0.000644509	yes	LHT1|K1B16.3|K1B16_3|LYSINE AND HISTIDINE SPECIFIC TRANSPORTER|lysine histidine transporter 1|AT5G40780|-|protein-coding
AT2G43510	chr2:18067171-18067802	WT	triple mutants	OK	65.4643	33.2393	-0.977817	-4.47498	0.0003	0.00304738	yes	TI1|ATTI1|T1O24.25|TRYPSIN INHIBITOR|trypsin inhibitor protein 1|AT2G43510|-|protein-coding
AT1G30280	chr1:10662662-10664763	WT	triple mutants	OK	12.3481	6.28269	-0.974833	-2.58356	0.00095	0.00787128	yes	AT1G30280|F12P21.7|F12P21_7|AT1G30280|-|protein-coding
AT1G64900	chr1:24113214-24114984	WT	triple mutants	OK	15.3763	7.82624	-0.974319	-3.03953	5e-05	0.000644509	yes	CYP89A2|''cytochrome P450|CYP89|F13O11.20|F13O11_20|cytochrome P450|family 89|polypeptide 2|polypeptide 2''|subfamily A|AT1G64900|-|protein-coding
AT1G61660	chr1:22753714-22756300	WT	triple mutants	OK	10.2768	5.23096	-0.974246	-2.23897	0.00085	0.0071997	yes	AT1G61660|T13M11.1|T13M11_1|AT1G61660|-|protein-coding
AT1G07610	chr1:2341541-2342123	WT	triple mutants	OK	199.478	101.555	-0.973966	-6.0895	5e-05	0.000644509	yes	MT1C|F22G5.40|metallothionein 1C|AT1G07610|-|protein-coding
AT5G65050	chr5:25982253-25986326	WT	triple mutants	OK	39.274	20.0142	-0.97255	-2.77318	5e-05	0.000644509	yes	AGL31|AGAMOUS-like 31|MADS AFFECTING FLOWERING 2|MAF2|MXK3.30|MXK3_30|AT5G65050|-|protein-coding
AT1G69460	chr1:26111808-26113243	WT	triple mutants	OK	70.7262	36.0465	-0.972385	-4.11957	5e-05	0.000644509	yes	AT1G69460|F10D13.26|F10D13_26|AT1G69460|-|protein-coding
AT5G04960	chr5:1461906-1463969	WT	triple mutants	OK	9.53825	4.86174	-0.972251	-2.6033	0.0008	0.0068423	yes	AT5G04960|MUG13.18|MUG13_18|AT5G04960|-|protein-coding
AT3G03860	chr3:992127-994580	WT	triple mutants	OK	24.2392	12.3585	-0.971837	-3.34793	5e-05	0.000644509	yes	APRL5|APR-like 5|ATAPRL5|F20H23.9|F20H23_9|AT3G03860|-|protein-coding
AT5G62990	chr5:25277437-25279312	WT	triple mutants	OK	5.79854	2.95715	-0.971482	-2.13851	0.0073	0.0387005	yes	emb1692|MJH22.4|MJH22_4|embryo defective 1692|AT5G62990|-|protein-coding
AT2G28780	chr2:12340033-12343421	WT	triple mutants	OK	4.56207	2.32823	-0.970455	-2.22373	0.0034	0.0215806	yes	AT2G28780|F8N16.7|F8N16_7|AT2G28780|-|protein-coding
AT1G16390	chr1:5602872-5604663	WT	triple mutants	OK	32.3306	16.5085	-0.969689	-3.57361	5e-05	0.000644509	yes	OCT3|ATOCT3|F3O9.19|F3O9_19|organic cation/carnitine transporter 3|AT1G16390|-|protein-coding
AT5G04080	chr5:1104523-1105398	WT	triple mutants	OK	25.6707	13.1181	-0.968563	-1.74356	0.00825	0.0424088	yes	AT5G04080|F21E1.3|AT5G04080|-|protein-coding
AT5G50200	chr5:20436179-20437726	WT	triple mutants	OK	56.3934	28.8757	-0.965668	-3.00218	5e-05	0.000644509	yes	WR3|ATNRT3.1|K6A12.6|K6A12_6|NITRATE TRANSPORTER 3.1|NRT3.1|WOUND-RESPONSIVE 3|AT5G50200|-|protein-coding
AT1G69530	chr1:26141835-26143500	WT	triple mutants	OK	100.154	51.292	-0.965421	-3.38303	5e-05	0.000644509	yes	EXPA1|AT-EXP1|ATEXP1|ATEXPA1|ATHEXP ALPHA 1.2|EXP1|EXPANSIN 1|F10D13.18|F10D13_18|expansin A1|AT1G69530|-|protein-coding
AT5G18550	chr5:6160177-6163130	WT	triple mutants	OK	8.27952	4.24183	-0.964861	-2.5893	0.0008	0.0068423	yes	AT5G18550|T28N17.30|T28N17_30|AT5G18550|-|protein-coding
AT2G36680	chr2:15368797-15370846	WT	triple mutants	OK	18.7944	9.63189	-0.964412	-2.20792	0.00095	0.00787128	yes	AT2G36680|F13K3.8|F13K3_8|VPS37-2|AT2G36680|-|protein-coding
AT3G60140	chr3:22216671-22220824	WT	triple mutants	OK	8.88104	4.56212	-0.961024	-2.58009	0.00115	0.00916643	yes	DIN2|BETA GLUCOSIDASE 30|BGLU30|DARK INDUCIBLE 2|SENESCENCE-RELATED GENE 2|SRG2|AT3G60140|-|protein-coding
AT5G61010	chr5:24553840-24556749	WT	triple mutants	OK	4.94605	2.5443	-0.959008	-2.14833	0.00155	0.0116895	yes	EXO70E2|ATEXO70E2|MAF19.1|MAF19_1|exocyst subunit exo70 family protein E2|AT5G61010|-|protein-coding
AT1G23740	chr1:8395556-8399749	WT	triple mutants	OK	117.317	60.3529	-0.958922	-3.42307	5e-05	0.000644509	yes	AOR|F5O8.29|F5O8_29|alkenal/one oxidoreductase|AT1G23740|-|protein-coding
AT4G30670	chr4:14957357-14957962	WT	triple mutants	OK	45.949	23.6504	-0.958168	-3.78217	0.00025	0.00261274	yes	AT4G30670|T10C21.20|T10C21_20|AT4G30670|-|protein-coding
AT4G02130	chr4:944359-947085	WT	triple mutants	OK	27.4736	14.1448	-0.957778	-2.84848	5e-05	0.000644509	yes	GATL6|LGT10|T10M13.14|T10M13_14|galacturonosyltransferase 6|galacturonosyltransferase-like 6|AT4G02130|-|protein-coding
AT5G14580	chr5:4697239-4703084	WT	triple mutants	OK	7.47876	3.85068	-0.957686	-2.78455	0.00025	0.00261274	yes	AT5G14580|T15N1.70|T15N1_70|AT5G14580|-|protein-coding
AT1G68990	chr1:25932997-25940966	WT	triple mutants	OK	7.75196	3.99164	-0.95758	-2.38592	0.00065	0.00575782	yes	MGP3|T6L1.17|T6L1_17|male gametophyte defective 3|AT1G68990|-|protein-coding
AT1G21750	chr1:7645699-7648841	WT	triple mutants	OK	131.334	67.6424	-0.95724	-3.46552	5e-05	0.000644509	yes	PDIL1-1|ARABIDOPSIS THALIANA PROTEIN DISULFIDE ISOMERASE 5|ATPDI5|ATPDIL1-1|F8K7.19|F8K7_19|PDI-like 1-1|PDI5|PROTEIN DISULFIDE ISOMERASE 5|AT1G21750|-|protein-coding
AT2G23050	chr2:9810656-9812660	WT	triple mutants	OK	7.21623	3.71676	-0.957201	-2.30258	0.00265	0.0178368	yes	NPY4|F21P24.11|F21P24_11|MAB4/ENP/NPY1-LIKE 4|MEL4|NAKED PINS IN YUC MUTANTS 4|AT2G23050|-|protein-coding
AT1G67850	chr1:25437899-25442142	WT	triple mutants	OK	4.55231	2.34477	-0.957154	-1.76333	0.00835	0.0427692	yes	AT1G67850|F12A21.2|F12A21_2|AT1G67850|-|protein-coding
AT4G21830	chr4:11584345-11585419	WT	triple mutants	OK	24.2879	12.5208	-0.955908	-2.0899	0.00195	0.0140324	yes	MSRB7|ATMSRB7|T8O5.40|T8O5_40|methionine sulfoxide reductase B7|AT4G21830|-|protein-coding
AT1G59600	chr1:21889694-21891962	WT	triple mutants	OK	10.8647	5.60123	-0.955827	-2.49349	0.00285	0.0188583	yes	ZCW7|T30E16.16|T30E16_16|AT1G59600|-|protein-coding
AT3G22400	chr3:7926878-7931351	WT	triple mutants	OK	3.684	1.89932	-0.955792	-2.13913	0.00475	0.0279129	yes	LOX5|ATLOX5|Arabidopsis thaliana lipoxygenase 5|AT3G22400|-|protein-coding
AT4G38730	chr4:18080232-18082537	WT	triple mutants	OK	7.54639	3.89189	-0.955315	-2.26668	0.0054	0.0307066	yes	AT4G38730|T9A14.10|T9A14_10|AT4G38730|-|protein-coding
AT1G23000	chr1:8143403-8145070	WT	triple mutants	OK	6.23924	3.21856	-0.954954	-2.11698	0.00895	0.0450944	yes	AT1G23000|F19G10.6|F19G10_6|AT1G23000|-|protein-coding
AT2G02570	chr2:697950-700917	WT	triple mutants	OK	63.6677	32.8557	-0.954417	-3.1901	5e-05	0.000644509	yes	AT2G02570|T8K22.13|T8K22_13|AT2G02570|-|protein-coding
AT1G65950	chr1:24546703-24551144	WT	triple mutants	OK	6.82352	3.52149	-0.95433	-2.30611	0.00355	0.0223138	yes	AT1G65950|F12P19.11|F12P19_11|AT1G65950|-|protein-coding
AT2G28880	chr2:12398744-12403528	WT	triple mutants	OK	5.58105	2.88321	-0.952864	-2.47682	0.0008	0.0068423	yes	emb1997|ADCS|Aminodeoxychorismate synthase|F8N16.17|F8N16_17|aminodeoxychorismate synthase|embryo defective 1997|AT2G28880|-|protein-coding
AT2G02130	chr2:539998-540634	WT	triple mutants	OK	302.666	156.635	-0.950322	-5.75838	5e-05	0.000644509	yes	LCR68|F5O4.10|F5O4_10|PDF2.3|low-molecular-weight cysteine-rich 68|AT2G02130|-|protein-coding
AT1G33490	chr1:12150689-12152394	WT	triple mutants	OK	30.6073	15.8401	-0.9503	-3.32503	0.0004	0.00386042	yes	AT1G33490|F10C21.22|F10C21_22|AT1G33490|-|protein-coding
AT1G12750	chr1:4344984-4348328	WT	triple mutants	OK	13.0469	6.75348	-0.950009	-2.30719	0.00105	0.00851294	yes	RBL6|ATRBL6|RHOMBOID-like protein 6|T12C24.28|T12C24_28|AT1G12750|-|protein-coding
AT4G31910	chr4:15441081-15443900	WT	triple mutants	OK	11.2442	5.82126	-0.949783	-2.64817	0.00045	0.00425309	yes	BAT1|BR-related AcylTransferase1|F11C18.110|F11C18_110|PIZ|PIZZA|AT4G31910|-|protein-coding
AT3G19010	chr3:6556196-6558009	WT	triple mutants	OK	26.4722	13.7355	-0.946573	-2.67133	5e-05	0.000644509	yes	AT3G19010|-|AT3G19010|-|protein-coding
AT4G12050	chr4:7219823-7221328	WT	triple mutants	OK	6.8799	3.57381	-0.944925	-2.16913	0.00585	0.0326908	yes	AT4G12050|AHL26|AT-hook motif nuclear localized protein 26|F16J13.120|F16J13_120|AT4G12050|-|protein-coding
AT2G31020	chr2:13201667-13204821	WT	triple mutants	OK	4.94722	2.57089	-0.94435	-2.19345	0.0034	0.0215806	yes	ORP1A|F7F1.23|F7F1_23|OSBP(oxysterol binding protein)-related protein 1A|AT2G31020|-|protein-coding
AT1G64890	chr1:24109541-24111400	WT	triple mutants	OK	5.54685	2.88266	-0.944268	-2.1084	0.00635	0.034819	yes	AT1G64890|F13O11.19|F13O11_19|AT1G64890|-|protein-coding
AT2G36570	chr2:15335495-15337927	WT	triple mutants	OK	6.08546	3.16291	-0.944114	-2.34927	0.0022	0.0154349	yes	AT2G36570|F1O11.20|F1O11_20|PXC1|PXY/TDR-correlated 1|AT2G36570|-|protein-coding
AT3G60330	chr3:22298366-22303673	WT	triple mutants	OK	5.08375	2.64495	-0.942654	-2.25151	0.00095	0.00787128	yes	HA7|AHA7|H(+)-ATPase 7|T8B10.1|AT3G60330|-|protein-coding
AT2G35800	chr2:15044044-15048603	WT	triple mutants	OK	29.8566	15.537	-0.942341	-3.53718	5e-05	0.000644509	yes	SAMTL|F11F19.29|F11F19_29|S-adenosyl methionine transporter-like|AT2G35800|-|protein-coding
AT1G17190	chr1:5875349-5876545	WT	triple mutants	OK	64.133	33.4014	-0.941157	-3.9509	5e-05	0.000644509	yes	GSTU26|ATGSTU26|F20D23.11|F20D23_11|glutathione S-transferase tau 26|AT1G17190|-|protein-coding
AT2G25580	chr2:10888013-10890367	WT	triple mutants	OK	6.92444	3.61252	-0.938691	-2.39294	0.00185	0.0134625	yes	MEF8|F3N11.3|F3N11_3|mitochondrial editing factor 8|AT2G25580|-|protein-coding
AT4G23690	chr4:12338870-12339747	WT	triple mutants	OK	35.4546	18.5163	-0.937175	-3.41565	0.0001	0.00119967	yes	DIR6|Arabidopsis thaliana dirigent protein 6|AtDIR6|F9D16.160|F9D16_160|dirigent protein 6|AT4G23690|-|protein-coding
ATCG00750	chrC:78959-79376	WT	triple mutants	OK	140.319	73.3662	-0.93552	-5.60155	0.0002	0.00217033	yes	NA
AT2G02120	chr2:538249-539055	WT	triple mutants	OK	76.7845	40.1684	-0.934752	-4.4057	0.0001	0.00119967	yes	PDF2.1|F5O4.11|F5O4_11|LCR70|LOW-MOLECULAR-WEIGHT CYSTEINE-RICH 70|AT2G02120|-|protein-coding
AT4G36500	chr4:17225911-17226610	WT	triple mutants	OK	28.5392	14.9314	-0.934594	-3.15952	0.0019	0.0137326	yes	AT4G36500|AP22.75|AP22_75|AT4G36500|-|protein-coding
AT4G02430	chr4:1068973-1072215	WT	triple mutants	OK	11.0008	5.75628	-0.934401	-2.2346	0.0006	0.00537803	yes	SR34b|At-SR34b|Serine/Arginine-Rich Protein Splicing Factor 34b|T14P8.21|T14P8_21|AT4G02430|-|protein-coding
AT2G28760	chr2:12336187-12339027	WT	triple mutants	OK	14.4688	7.57103	-0.934385	-2.28883	0.00055	0.00501758	yes	UXS6|F8N16.5|F8N16_5|UDP-XYL synthase 6|AT2G28760|-|protein-coding
AT3G26590	chr3:9761699-9765315	WT	triple mutants	OK	6.2671	3.27992	-0.934139	-2.19352	0.00595	0.0331067	yes	AT3G26590|-|AT3G26590|-|protein-coding
AT1G69890	chr1:26323110-26324616	WT	triple mutants	OK	9.11555	4.77102	-0.934032	-2.27577	0.0064	0.0350295	yes	AT1G69890|T17F3.8|T17F3_8|AT1G69890|-|protein-coding
AT4G17460	chr4:9739662-9741146	WT	triple mutants	OK	15.8191	8.28005	-0.933959	-2.75136	0.0011	0.00883397	yes	HAT1|DL4765W|FCAALL.65|HOMEOBOX PROTEIN|JAB|JAIBA|AT4G17460|-|protein-coding
AT5G15980	chr5:5213080-5215620	WT	triple mutants	OK	11.8206	6.18914	-0.933494	-2.90782	0.00015	0.00170112	yes	AT5G15980|F1N13.120|F1N13_120|AT5G15980|-|protein-coding
AT2G01850	chr2:385198-387344	WT	triple mutants	OK	62.4477	32.7136	-0.932758	-3.7892	5e-05	0.000644509	yes	EXGT-A3|ATXTH27|T23K3.4|T23K3_4|XTH27|XYLOGLUCAN ENDOTRANSGLUCOSYLASE/HYDROLASE 27|endoxyloglucan transferase A3|AT2G01850|-|protein-coding
AT2G32430	chr2:13771295-13774502	WT	triple mutants	OK	5.19467	2.7234	-0.931624	-2.08797	0.00595	0.0331067	yes	AT2G32430|T32F6.5|T32F6_5|AT2G32430|-|protein-coding
AT1G51805	chr1:19220976-19225690	WT	triple mutants	OK	29.3826	15.4134	-0.930776	-3.13758	5e-05	0.000644509	yes	AT1G51805|F19C24.2|F19C24_2|AT1G51805|-|protein-coding
AT5G66280	chr5:26476165-26479441	WT	triple mutants	OK	27.2604	14.3088	-0.929907	-2.79168	0.0006	0.00537803	yes	GMD1|''GDP-D-mannose 4|6-DEHYDRATASE 1|6-dehydratase 1|6-dehydratase 1''|GDP-D-MANNOSE 4|GDP-D-mannose 4|K1L20.6|K1L20_6|AT5G66280|-|protein-coding
AT1G64170	chr1:23815238-23818293	WT	triple mutants	OK	5.23439	2.7489	-0.929169	-2.2292	0.00275	0.0183621	yes	CHX16|ATCHX16|F22C12.7|F22C12_7|cation/H+ exchanger 16|AT1G64170|-|protein-coding
AT2G28510	chr2:12199097-12200765	WT	triple mutants	OK	21.6293	11.3643	-0.928471	-3.06375	0.00015	0.00170112	yes	AT2G28510|T17D12.7|T17D12_7|AT2G28510|-|protein-coding
ATMG01390	chrM:361349-363284	WT	triple mutants	OK	82.6793	43.4425	-0.928419	-3.66344	5e-05	0.000644509	yes	NA
AT2G46220	chr2:18979470-18980770	WT	triple mutants	OK	53.7267	28.2865	-0.925525	-3.74024	5e-05	0.000644509	yes	AT2G46220|T3F17.13|AT2G46220|-|protein-coding
AT4G23300	chr4:12181931-12184704	WT	triple mutants	OK	10.2734	5.41446	-0.924032	-2.6902	0.0003	0.00304738	yes	CRK22|F21P8.190|F21P8_190|cysteine-rich RLK (RECEPTOR-like protein kinase) 22|AT4G23300|-|protein-coding
AT2G01120	chr2:85400-88186	WT	triple mutants	OK	7.77814	4.10025	-0.923713	-1.85798	0.00595	0.0331067	yes	ORC4|ATORC4|F23H14.9|F23H14_9|ORIGIN RECOGNITION COMPLEX SUBUNIT 4|origin recognition complex subunit 4|AT2G01120|-|protein-coding
AT1G23390	chr1:8309111-8310649	WT	triple mutants	OK	116.287	61.3175	-0.923323	-3.83049	5e-05	0.000644509	yes	AT1G23390|F26F24.26|F26F24_26|AT1G23390|-|protein-coding
AT1G51500	chr1:19097796-19101080	WT	triple mutants	OK	57.6328	30.3894	-0.923322	-3.6289	5e-05	0.000644509	yes	ABCG12|ABC TRANSPORTER FROM THE ABCG SUBFAMILY 12|ARABIDOPSIS THALIANA WHITE-BROWN COMPLEX 12|ATP-binding cassette G12|ATWBC12|AtABCG12|CER5|D3|ECERIFERUM 5|F5D21.6|F5D21_6|WBC12|WHITE-BROWN COMPLEX 12|AT1G51500|-|protein-coding
AT5G13240	chr5:4225004-4227613	WT	triple mutants	OK	27.9761	14.7565	-0.922843	-3.2038	0.0001	0.00119967	yes	AT5G13240|T31B5.60|T31B5_60|AT5G13240|-|protein-coding
AT5G57070	chr5:23096173-23098451	WT	triple mutants	OK	7.53837	3.9782	-0.922138	-2.46226	0.00095	0.00787128	yes	AT5G57070|MUL3.1|MUL3_1|AT5G57070|-|protein-coding
AT5G61580	chr5:24761078-24764014	WT	triple mutants	OK	16.1677	8.53331	-0.921934	-2.60871	0.0002	0.00217033	yes	PFK4|K11J9.3|K11J9_3|phosphofructokinase 4|AT5G61580|-|protein-coding
AT3G27550	chr3:10207780-10209899	WT	triple mutants	OK	5.3984	2.84953	-0.921806	-2.02134	0.0086	0.0437241	yes	AT3G27550|-|AT3G27550|-|protein-coding
AT1G30540	chr1:10816773-10819362	WT	triple mutants	OK	9.92453	5.24067	-0.921248	-2.40646	0.003	0.0195932	yes	AT1G30540|F26G16.16|F26G16_16|AT1G30540|-|protein-coding
AT2G24290	chr2:10338678-10340121	WT	triple mutants	OK	23.9826	12.6644	-0.921207	-2.99983	0.00105	0.00851294	yes	AT2G24290|T28I24.2|T28I24_2|AT2G24290|-|protein-coding
AT3G53980	chr3:19987578-19988269	WT	triple mutants	OK	125.919	66.5187	-0.92066	-2.90499	5e-05	0.000644509	yes	AT3G53980|-|AT3G53980|-|protein-coding
AT5G23210	chr5:7810682-7815039	WT	triple mutants	OK	70.5316	37.2624	-0.92055	-3.10038	5e-05	0.000644509	yes	SCPL34|MKD15.7|MKD15_7|serine carboxypeptidase-like 34|AT5G23210|-|protein-coding
AT2G05760	chr2:2180918-2183904	WT	triple mutants	OK	5.29973	2.80221	-0.919357	-2.00792	0.00805	0.0416328	yes	AT2G05760|NAT1|T25M19.4|T25M19_4|nucleobase ascorbate transporter 1|AT2G05760|-|protein-coding
AT3G16920	chr3:5776485-5777889	WT	triple mutants	OK	11.7384	6.22224	-0.91573	-2.45534	0.0034	0.0215806	yes	CTL2|ATCTL2|chitinase-like protein 2|AT3G16920|-|protein-coding
AT4G24120	chr4:12524490-12527341	WT	triple mutants	OK	6.90265	3.65947	-0.915516	-2.39011	0.00185	0.0134625	yes	YSL1|ATYSL1|T19F6.110|T19F6_110|YELLOW STRIPE LIKE 1|YELLOW STRIPE like 1|AT4G24120|-|protein-coding
AT1G12040	chr1:4070123-4072567	WT	triple mutants	OK	8.39612	4.46644	-0.910595	-2.55201	0.00115	0.00916643	yes	LRX1|F12F1.9|F12F1_9|leucine-rich repeat/extensin 1|AT1G12040|-|protein-coding
AT4G32880	chr4:15863451-15868625	WT	triple mutants	OK	9.33531	4.96784	-0.910079	-2.76511	0.0001	0.00119967	yes	HB-8|ATHB-8|ATHB8|T16I18.90|T16I18_90|homeobox gene 8|AT4G32880|-|protein-coding
AT1G22370	chr1:7898012-7899879	WT	triple mutants	OK	19.2105	10.2303	-0.909043	-2.43575	0.00035	0.00346084	yes	UGT85A5|AtUGT85A5|T16E15.2|T16E15_2|UDP-glucosyl transferase 85A5|AT1G22370|-|protein-coding
AT5G51770	chr5:21031029-21032994	WT	triple mutants	OK	8.46933	4.51331	-0.908062	-2.42465	0.0015	0.0113835	yes	AT5G51770|MIO24.10|MIO24_10|AT5G51770|-|protein-coding
AT3G10985	chr3:3442527-3443445	WT	triple mutants	OK	75.9829	40.508	-0.90747	-3.94156	5e-05	0.000644509	yes	SAG20|ARABIDOPSIS THALIANA WOUND-INDUCED PROTEIN 12|ATWI-12|WI12|WOUND-INDUCED PROTEIN 12|senescence associated gene 20|AT3G10985|-|protein-coding
AT1G65845	chr1:24493173-24493798	WT	triple mutants	OK	40.8668	21.7931	-0.907061	-3.54289	0.00485	0.0283656	yes	AT1G65845|-|AT1G65845|-|protein-coding
AT2G15090	chr2:6542255-6543947	WT	triple mutants	OK	135.445	72.2506	-0.906621	-3.78406	5e-05	0.000644509	yes	KCS8|3-ketoacyl-CoA synthase 8|T15J14.13|T15J14_13|AT2G15090|-|protein-coding
AT2G41170	chr2:17159103-17161136	WT	triple mutants	OK	6.14365	3.2841	-0.903599	-2.04455	0.00925	0.0461651	yes	AT2G41170|T3K9.6|T3K9_6|AT2G41170|-|protein-coding
AT3G06460	chr3:1982658-1983714	WT	triple mutants	OK	10.2686	5.49026	-0.903296	-2.23373	0.00915	0.0458259	yes	AT3G06460|F24P17.4|F24P17_4|AT3G06460|-|protein-coding
AT1G13280	chr1:4547453-4548875	WT	triple mutants	OK	24.6703	13.1925	-0.903057	-3.07241	0.0002	0.00217033	yes	AOC4|T6J4.4|T6J4_4|allene oxide cyclase 4|AT1G13280|-|protein-coding
AT2G24020	chr2:10217640-10219396	WT	triple mutants	OK	123.82	66.3278	-0.900561	-3.08965	5e-05	0.000644509	yes	AT2G24020|T29E15.22|T29E15_22|AT2G24020|-|protein-coding
AT1G23440	chr1:8321679-8324240	WT	triple mutants	OK	45.9354	24.6116	-0.900271	-2.74645	5e-05	0.000644509	yes	AT1G23440|F28C11.26|F28C11_26|AT1G23440|-|protein-coding
AT3G27925	chr3:10366370-10368905	WT	triple mutants	OK	51.3734	27.5381	-0.899593	-3.54544	5e-05	0.000644509	yes	DEG1|DEGP1|Deg1|DegP protease 1|degradation of periplasmic proteins 1|AT3G27925|-|protein-coding
AT4G12080	chr4:7239218-7241494	WT	triple mutants	OK	10.6646	5.7168	-0.899553	-2.4669	0.00235	0.0162565	yes	AHL1|AT-hook motif nuclear-localized protein 1|ATAHL1|F16J13.150|F16J13_150|AT4G12080|-|protein-coding
AT4G02290	chr4:1002393-1005253	WT	triple mutants	OK	21.6563	11.6159	-0.898689	-3.11985	5e-05	0.000644509	yes	GH9B13|AtGH9B13|T2H3.5|T2H3_5|glycosyl hydrolase 9B13|AT4G02290|-|protein-coding
AT3G14650	chr3:4922130-4924694	WT	triple mutants	OK	79.3567	42.5883	-0.897895	-3.60479	5e-05	0.000644509	yes	CYP72A11|''cytochrome P450|cytochrome P450|family 72|polypeptide 11|polypeptide 11''|subfamily A|AT3G14650|-|protein-coding
AT4G37400	chr4:17584050-17586360	WT	triple mutants	OK	9.99622	5.37006	-0.896444	-2.45029	0.0021	0.014889	yes	CYP81F3|''cytochrome P450|F6G17.50|F6G17_50|cytochrome P450|family 81|polypeptide 3|polypeptide 3''|subfamily F|AT4G37400|-|protein-coding
AT5G67400	chr5:26894855-26896488	WT	triple mutants	OK	36.6188	19.6769	-0.896081	-3.21867	5e-05	0.000644509	yes	RHS19|K8K14.13|K8K14_13|root hair specific 19|AT5G67400|-|protein-coding
ATCG00040	chrC:1716-4347	WT	triple mutants	OK	235.754	126.78	-0.894956	-2.93988	5e-05	0.000644509	yes	NA
AT3G27280	chr3:10076818-10078820	WT	triple mutants	OK	32.2064	17.3404	-0.893211	-2.6969	0.0001	0.00119967	yes	PHB4|ATPHB4|prohibitin 4|AT3G27280|-|protein-coding
AT2G03090	chr2:916853-918643	WT	triple mutants	OK	24.4508	13.1696	-0.892668	-3.06593	0.0002	0.00217033	yes	EXPA15|ATEXP15|ATEXPA15|ATHEXP ALPHA 1.3|EXP15|EXPANSIN 15|T17M13.26|T17M13_26|expansin A15|AT2G03090|-|protein-coding
AT4G02100	chr4:930064-932330	WT	triple mutants	OK	15.4527	8.32923	-0.891606	-2.88453	0.0001	0.00119967	yes	AT4G02100|T10M13.11|T10M13_11|AT4G02100|-|protein-coding
AT1G63300	chr1:23482192-23486220	WT	triple mutants	OK	8.40089	4.52853	-0.891499	-2.68408	0.0003	0.00304738	yes	AT1G63300|F9N12.8|F9N12_8|AT1G63300|-|protein-coding
AT1G62330	chr1:23046892-23050193	WT	triple mutants	OK	15.3941	8.30532	-0.890272	-2.91496	5e-05	0.000644509	yes	AT1G62330|F24O1.5|F24O1_5|AT1G62330|-|protein-coding
AT5G23660	chr5:7971650-7973925	WT	triple mutants	OK	55.4418	29.9165	-0.890031	-3.58165	5e-05	0.000644509	yes	SWEET12|AtSWEET12|MQM1.8|MQM1_8|MTN3|homolog of Medicago truncatula MTN3|AT5G23660|-|protein-coding
AT2G13100	chr2:5389771-5392029	WT	triple mutants	OK	15.3151	8.28969	-0.885569	-2.32486	0.0005	0.00463299	yes	G3Pp5|AtG3Pp5|T17A11.9|T17A11_9|glycerol-3-phosphate permease 5|AT2G13100|-|protein-coding
AT1G55960	chr1:20927642-20930017	WT	triple mutants	OK	39.4742	21.407	-0.882829	-3.37642	5e-05	0.000644509	yes	AT1G55960|F14J16.24|F14J16_24|AT1G55960|-|protein-coding
AT2G17540	chr2:7630419-7631912	WT	triple mutants	OK	15.6162	8.47181	-0.882297	-2.15959	0.001	0.00820426	yes	AT2G17540|MJB20.10|MJB20_10|AT2G17540|-|protein-coding
AT1G09830	chr1:3192680-3195025	WT	triple mutants	OK	24.4008	13.2563	-0.880246	-3.11089	0.0001	0.00119967	yes	PUR2|F21M12.22|F21M12_22|purine biosynthesis 2|AT1G09830|-|protein-coding
AT1G10150	chr1:3325823-3327614	WT	triple mutants	OK	10.0367	5.45363	-0.879998	-2.449	0.00145	0.0110581	yes	AT1G10150|ATPP2-A10|F14N23.3|F14N23_3|phloem protein 2-A10|AT1G10150|-|protein-coding
AT5G23420	chr5:7888512-7890180	WT	triple mutants	OK	38.0867	20.7236	-0.878014	-2.53976	0.00015	0.00170112	yes	HMGB6|K19M13.4|K19M13_4|high-mobility group box 6|AT5G23420|-|protein-coding
AT1G31070	chr1:11084858-11088563	WT	triple mutants	OK	26.4777	14.4161	-0.877098	-2.77215	0.0001	0.00119967	yes	GlcNAc1pUT1|F17F8.1|GLCNA.UT1|N-acetylglucosamine-1-phosphate uridylyltransferase 1|AT1G31070|-|protein-coding
AT1G33470	chr1:12144514-12147208	WT	triple mutants	OK	35.1932	19.1656	-0.876779	-2.93418	5e-05	0.000644509	yes	AT1G33470|F10C21.14|F10C21_14|AT1G33470|-|protein-coding
AT1G52100	chr1:19383121-19385602	WT	triple mutants	OK	228.759	124.741	-0.874893	-3.14803	5e-05	0.000644509	yes	AT1G52100|F5F19.16|F5F19_16|AT1G52100|-|protein-coding
AT1G49840	chr1:18452069-18454358	WT	triple mutants	OK	7.55254	4.12023	-0.874235	-2.23026	0.0029	0.0191031	yes	AT1G49840|F10F5.2|F10F5_2|AT1G49840|-|protein-coding
AT5G40450	chr5:16184649-16195651	WT	triple mutants	OK	42.8745	23.4217	-0.872273	-3.09226	5e-05	0.000644509	yes	AT5G40450|MPO12.160|MPO12_160|AT5G40450|-|protein-coding
AT3G25140	chr3:9154710-9156845	WT	triple mutants	OK	42.3119	23.1355	-0.870955	-3.37576	5e-05	0.000644509	yes	QUA1|GALACTURONOSYLTRANSFERASE 8|GAUT8|QUASIMODO 1|AT3G25140|-|protein-coding
AT4G18780	chr4:10311029-10316790	WT	triple mutants	OK	4.21387	2.30477	-0.870522	-1.9726	0.00305	0.0198387	yes	IRX1|ATCESA8|CELLULOSE SYNTHASE 8|CESA8|F28A21.190|F28A21_190|IRREGULAR XYLEM 1|LEAF WILTING 2|LEW2|AT4G18780|-|protein-coding
AT1G53250	chr1:19857350-19859256	WT	triple mutants	OK	15.6749	8.57365	-0.870477	-2.63779	0.00105	0.00851294	yes	AT1G53250|F12M16.15|F12M16_15|AT1G53250|-|protein-coding
AT2G22430	chr2:9526094-9527830	WT	triple mutants	OK	85.779	46.9292	-0.870138	-3.6395	5e-05	0.000644509	yes	HB6|ATHB6|F14M13.17|F14M13_17|homeobox protein 6|AT2G22430|-|protein-coding
AT2G33530	chr2:14196751-14200560	WT	triple mutants	OK	9.49672	5.20043	-0.8688	-1.94706	0.00325	0.0208255	yes	scpl46|F4P9.30|F4P9_30|serine carboxypeptidase-like 46|AT2G33530|-|protein-coding
AT5G47950	chr5:19417030-19418546	WT	triple mutants	OK	7.52744	4.12588	-0.867457	-2.09342	0.0083	0.0425813	yes	AT5G47950|K16F13.6|K16F13_6|AT5G47950|-|protein-coding
AT2G25530	chr2:10863058-10866757	WT	triple mutants	OK	6.16558	3.38108	-0.866752	-2.13983	0.00355	0.0223138	yes	AT2G25530|F13B15.19|F13B15_19|AT2G25530|-|protein-coding
AT1G34340	chr1:12530826-12534162	WT	triple mutants	OK	11.6986	6.41804	-0.866132	-2.53769	0.00095	0.00787128	yes	AT1G34340|F7P12.5|AT1G34340|-|protein-coding
AT5G22690	chr5:7541270-7545182	WT	triple mutants	OK	2.85032	1.564	-0.865882	-1.87166	0.00995	0.0487894	yes	AT5G22690|MDJ22.11|MDJ22_11|AT5G22690|-|protein-coding
AT1G20450	chr1:7088002-7089606	WT	triple mutants	OK	49.9362	27.4418	-0.863712	-2.91769	5e-05	0.000644509	yes	ERD10|EARLY RESPONSIVE TO DEHYDRATION 10|ER10|F5M15.21|F5M15_21|LOW TEMPERATURE INDUCED 29|LOW TEMPERATURE INDUCED 45|LTI29|LTI45|AT1G20450|-|protein-coding
AT3G08930	chr3:2713397-2717318	WT	triple mutants	OK	54.3551	29.8819	-0.863142	-3.43797	5e-05	0.000644509	yes	AT3G08930|-|AT3G08930|-|protein-coding
AT2G02820	chr2:804173-807208	WT	triple mutants	OK	9.06276	4.98279	-0.862997	-2.09135	0.0014	0.0107629	yes	MYB88|AtMYB88|T20F6.4|T20F6_4|myb domain protein 88|AT2G02820|-|protein-coding
AT4G36640	chr4:17276935-17279201	WT	triple mutants	OK	17.1242	9.41883	-0.86242	-1.9295	0.0027	0.0180994	yes	AT4G36640|AP22.47|AP22_47|AT4G36640|-|protein-coding
AT3G21240	chr3:7454268-7457379	WT	triple mutants	OK	11.5764	6.37634	-0.86039	-2.56431	0.0006	0.00537803	yes	4CL2|4-COUMARATE:COA LIGASE|4-coumarate:CoA ligase 2|AT4CL2|AT3G21240|-|protein-coding
AT1G22440	chr1:7922427-7924944	WT	triple mutants	OK	12.8144	7.07107	-0.857766	-2.48301	0.00155	0.0116895	yes	AT1G22440|F12K8.21|F12K8_21|AT1G22440|-|protein-coding
AT5G20540	chr5:6947842-6952038	WT	triple mutants	OK	8.25918	4.56103	-0.856639	-2.15831	0.00655	0.0356459	yes	BRXL4|ATBRXL4|BREVIS RADIX-like 4|BRX-LIKE4|F7C8.130|F7C8_130|AT5G20540|-|protein-coding
AT1G52190	chr1:19434508-19438971	WT	triple mutants	OK	14.4937	8.00638	-0.8562	-2.77477	0.0004	0.00386042	yes	AT1G52190|AtNPF1.2|F9I5.4|F9I5_4|NPF1.2|NRT1.11|NRT1/ PTR family 1.2|nitrate transporter 1.11|AT1G52190|-|protein-coding
AT3G59920	chr3:22134998-22138457	WT	triple mutants	OK	97.8187	54.0386	-0.856121	-3.55142	5e-05	0.000644509	yes	GDI2|ATGDI2|RAB GDP DISSOCIATION INHIBITOR 2|RAB GDP dissociation inhibitor 2|AT3G59920|-|protein-coding
AT5G19230	chr5:6467526-6468484	WT	triple mutants	OK	44.6358	24.6698	-0.855459	-3.33932	0.00015	0.00170112	yes	AT5G19230|T24G5.130|T24G5_130|AT5G19230|-|protein-coding
AT1G75500	chr1:28337725-28340275	WT	triple mutants	OK	70.1625	38.8281	-0.8536	-3.01942	5e-05	0.000644509	yes	WAT1|F1B16.19|UMAMIT5|Usually multiple acids move in and out Transporters 5|Walls Are Thin 1|AT1G75500|-|protein-coding
AT1G68840	chr1:25880322-25882222	WT	triple mutants	OK	23.324	12.9258	-0.851558	-2.44182	0.00025	0.00261274	yes	RAV2|AtRAV2|EDF2|ETHYLENE RESPONSE DNA BINDING FACTOR 2|RAP2.8|RELATED TO AP2 8|T6L1.3|T6L1_3|TEM2|TEMPRANILLO 2|related to ABI3/VP1 2|AT1G68840|-|protein-coding
AT4G34220	chr4:16381505-16384194	WT	triple mutants	OK	37.6889	20.9293	-0.848616	-3.25654	5e-05	0.000644509	yes	AT4G34220|F10M10.12|AT4G34220|-|protein-coding
AT1G71070	chr1:26807187-26809504	WT	triple mutants	OK	22.2872	12.3795	-0.84827	-2.94709	0.0002	0.00217033	yes	AT1G71070|F23N20.6|F23N20_6|AT1G71070|-|protein-coding
AT3G23050	chr3:8194678-8197153	WT	triple mutants	OK	145.69	80.9531	-0.847747	-3.02844	5e-05	0.000644509	yes	IAA7|AUXIN RESISTANT 2|AXR2|indole-3-acetic acid 7|AT3G23050|-|protein-coding
AT1G62600	chr1:23179476-23184991	WT	triple mutants	OK	16.8662	9.37309	-0.847536	-2.30407	0.0026	0.0175743	yes	AT1G62600|T3P18.16|T3P18_16|AT1G62600|-|protein-coding
AT1G65960	chr1:24552002-24558322	WT	triple mutants	OK	195.2	108.514	-0.847076	-3.3024	5e-05	0.000644509	yes	GAD2|F12P19.12|F12P19_12|GLUTAMATE DECARBOXYLASE 2|glutamate decarboxylase 2|AT1G65960|-|protein-coding
AT2G04160	chr2:1400043-1407745	WT	triple mutants	OK	33.4573	18.6138	-0.845953	-2.92641	5e-05	0.000644509	yes	AIR3|AUXIN-INDUCED IN ROOT CULTURES 3|AT2G04160|-|protein-coding
AT2G05812	chr2:2214011-2217159	WT	triple mutants	OK	11.1587	6.2138	-0.844627	-2.16137	0.00105	0.00851294	yes	AT2G05812|-|AT2G05812|-|ncRNA
AT5G39580	chr5:15847077-15849108	WT	triple mutants	OK	18.8828	10.5227	-0.843576	-2.146	0.00115	0.00916643	yes	AT5G39580|MIJ24.50|MIJ24_50|AT5G39580|-|protein-coding
AT3G48340	chr3:17897738-17899208	WT	triple mutants	OK	27.4634	15.3236	-0.841752	-2.95591	0.00015	0.00170112	yes	CEP2|cysteine endopeptidase 2|AT3G48340|-|protein-coding
AT2G01530	chr2:239704-240520	WT	triple mutants	OK	49.8924	27.8603	-0.840609	-3.34445	0.0006	0.00537803	yes	MLP329|(Zusammen-CA)-enhanced 2|F2I9.15|F2I9_15|MLP-like protein 329|ZCE2|AT2G01530|-|protein-coding
AT5G06870	chr5:2133917-2135166	WT	triple mutants	OK	13.0286	7.27798	-0.840076	-2.33169	0.005	0.0289747	yes	PGIP2|ARABIDOPSIS POLYGALACTURONASE INHIBITING PROTEIN 2|ATPGIP2|MOJ9.4|MOJ9_4|POLYGALACTURONASE INHIBITING PROTEIN 2|polygalacturonase inhibiting protein 2|AT5G06870|-|protein-coding
AT2G39280	chr2:16399971-16406854	WT	triple mutants	OK	14.2858	7.98131	-0.839883	-2.07992	0.00335	0.0213555	yes	AT2G39280|T16B24.8|T16B24_8|AT2G39280|-|protein-coding
AT5G24450	chr5:8348241-8353303	WT	triple mutants	OK	20.8371	11.6473	-0.839157	-2.91262	5e-05	0.000644509	yes	AT5G24450|T31K7.3|T31K7_3|AT5G24450|-|protein-coding
AT1G11210	chr1:3755676-3756998	WT	triple mutants	OK	12.7595	7.14541	-0.836478	-2.31295	0.0045	0.0267621	yes	AT1G11210|-|AT1G11210|-|protein-coding
AT1G51850	chr1:19252846-19256783	WT	triple mutants	OK	6.22513	3.48823	-0.83561	-2.22119	0.0025	0.0170617	yes	AT1G51850|T14L22.6|T14L22_6|AT1G51850|-|protein-coding
AT1G50600	chr1:18737131-18739547	WT	triple mutants	OK	18.4113	10.32	-0.835143	-2.83401	5e-05	0.000644509	yes	SCL5|F11F12.8|F11F12_8|scarecrow-like 5|AT1G50600|-|protein-coding
AT3G57520	chr3:21288764-21293158	WT	triple mutants	OK	134.389	75.4275	-0.833248	-2.94854	5e-05	0.000644509	yes	SIP2|AtSIP2|RS2|raffinose synthase 2|seed imbibition 2|AT3G57520|-|protein-coding
AT4G22690	chr4:11929358-11931693	WT	triple mutants	OK	11.0644	6.21466	-0.832182	-2.50605	0.0009	0.00754908	yes	CYP706A1|''cytochrome P450|T12H17.80|T12H17_80|cytochrome P450|family 706|polypeptide 1|polypeptide 1''|subfamily A|AT4G22690|-|protein-coding
AT1G48930	chr1:18101642-18104661	WT	triple mutants	OK	6.78277	3.81183	-0.831391	-2.11515	0.0055	0.0311384	yes	GH9C1|AtGH9C1|F27K7.5|glycosyl hydrolase 9C1|AT1G48930|-|protein-coding
AT1G18540	chr1:6377320-6378580	WT	triple mutants	OK	350.104	196.94	-0.830027	-4.04998	5e-05	0.000644509	yes	AT1G18540|F25I16.12|F25I16_12|AT1G18540|-|protein-coding
AT5G43450	chr5:17457124-17458797	WT	triple mutants	OK	13.9052	7.82348	-0.829741	-2.42936	0.003	0.0195932	yes	AT5G43450|MWF20.16|MWF20_16|AT5G43450|-|protein-coding
AT4G38620	chr4:18053550-18054999	WT	triple mutants	OK	20.1073	11.3221	-0.82857	-2.70706	0.0008	0.0068423	yes	MYB4|ATMYB4|T9A14.11|myb domain protein 4|AT4G38620|-|protein-coding
AT2G04570	chr2:1594672-1596349	WT	triple mutants	OK	27.0049	15.2088	-0.828308	-2.93595	0.00025	0.00261274	yes	AT2G04570|T1O3.2|T1O3_2|AT2G04570|-|protein-coding
AT2G35050	chr2:14768723-14775035	WT	triple mutants	OK	49.6829	28.0245	-0.82606	-3.14558	5e-05	0.000644509	yes	AT2G35050|F19I3.28|F19I3_28|AT2G35050|-|protein-coding
AT4G00030	chr4:13526-14413	WT	triple mutants	OK	33.5209	18.9168	-0.825396	-3.00425	0.0024	0.0165308	yes	AT4G00030|F6N15.13|F6N15_13|AT4G00030|-|protein-coding
AT3G25150	chr3:9156956-9160100	WT	triple mutants	OK	37.5226	21.1762	-0.825318	-2.78353	5e-05	0.000644509	yes	AT3G25150|-|AT3G25150|-|protein-coding
AT3G05990	chr3:1796851-1799870	WT	triple mutants	OK	13.0966	7.39397	-0.824766	-2.54474	0.00105	0.00851294	yes	AT3G05990|F2O10.5|F2O10_5|AT3G05990|-|protein-coding
ATCG00780	chrC:80695-81064	WT	triple mutants	OK	447.947	253.047	-0.823923	-6.83475	0.0001	0.00119967	yes	NA
AT4G37520	chr4:17631561-17633249	WT	triple mutants	OK	48.9861	27.6753	-0.823777	-2.69392	5e-05	0.000644509	yes	AT4G37520|F19F18.10|F19F18_10|AT4G37520|-|protein-coding
AT5G61420	chr5:24689150-24691095	WT	triple mutants	OK	20.5238	11.5988	-0.82332	-2.28256	0.00055	0.00501758	yes	MYB28|AtMYB28|HAG1|HIGH ALIPHATIC GLUCOSINOLATE 1|MFB13.22|MFB13_22|PMG1|PRODUCTION OF METHIONINE-DERIVED GLUCOSINOLATE 1|myb domain protein 28|AT5G61420|-|protein-coding
AT2G24180	chr2:10281846-10285000	WT	triple mutants	OK	25.0506	14.1671	-0.822306	-2.83865	0.0002	0.00217033	yes	CYP71B6|CYTOCHROME P450 MONOOXYGENASE 71B6|F27D4.9|F27D4_9|cytochrome p450 71b6|AT2G24180|-|protein-coding
AT5G16110	chr5:5260603-5262840	WT	triple mutants	OK	54.3981	30.8127	-0.820031	-3.27016	0.0001	0.00119967	yes	AT5G16110|-|AT5G16110|-|protein-coding
AT1G19700	chr1:6809723-6812663	WT	triple mutants	OK	15.0388	8.51866	-0.819991	-2.37793	0.0002	0.00217033	yes	BEL10|BEL1-LIKE HOMEODOMAIN 10|BEL1-like homeodomain 10|BLH10|F14P1.20|F14P1_20|AT1G19700|-|protein-coding
AT5G57630	chr5:23340846-23343258	WT	triple mutants	OK	59.6703	33.8054	-0.819762	-3.29215	5e-05	0.000644509	yes	CIPK21|CBL-interacting protein kinase 21|MUA2.22|MUA2_22|SNF1-RELATED PROTEIN KINASE 3.4|SnRK3.4|AT5G57630|-|protein-coding
AT3G62680	chr3:23182721-23183994	WT	triple mutants	OK	31.6721	17.9539	-0.818916	-2.90067	0.0005	0.00463299	yes	PRP3|ARABIDOPSIS THALIANA PROLINE-RICH PROTEIN 3|ATPRP3|proline-rich protein 3|AT3G62680|-|protein-coding
AT4G37470	chr4:17616658-17618473	WT	triple mutants	OK	56.0585	31.7968	-0.818053	-3.3156	5e-05	0.000644509	yes	KAI2|F6G17.120|F6G17_120|KARRIKIN INSENSITIVE 2|AT4G37470|-|protein-coding
AT4G22666	chr4:11917056-11917879	WT	triple mutants	OK	28.5124	16.1756	-0.817764	-1.92211	0.00345	0.0218215	yes	AT4G22666|-|AT4G22666|-|protein-coding
AT1G48430	chr1:17902635-17906806	WT	triple mutants	OK	11.1246	6.31396	-0.81714	-2.46235	0.00115	0.00916643	yes	AT1G48430|T1N15.4|T1N15_4|AT1G48430|-|protein-coding
AT1G17060	chr1:5832096-5835456	WT	triple mutants	OK	9.51678	5.40178	-0.817038	-2.25868	0.00325	0.0208255	yes	CYP72C1|CHI2|CHIBI 2|F20D23.24|F20D23_24|SHK1|SHRINK 1|SOB7|SUPPRESSOR OF PHYB-4 7|cytochrome p450 72c1|AT1G17060|-|protein-coding
AT3G07360	chr3:2354718-2356854	WT	triple mutants	OK	22.0167	12.4992	-0.816758	-2.47731	0.00035	0.00346084	yes	PUB9|ARABIDOPSIS THALIANA PLANT U-BOX 9|ATPUB9|plant U-box 9|AT3G07360|-|protein-coding
AT3G15950	chr3:5397568-5402652	WT	triple mutants	OK	328.07	186.307	-0.816323	-2.71075	5e-05	0.000644509	yes	NAI2|-|AT3G15950|-|protein-coding
AT2G33320	chr2:14119525-14122094	WT	triple mutants	OK	4.93829	2.80627	-0.815361	-1.98588	0.00685	0.0368906	yes	AT2G33320|F4P9.9|F4P9_9|AT2G33320|-|protein-coding
AT4G19230	chr4:10521378-10523961	WT	triple mutants	OK	13.7978	7.84732	-0.814168	-2.27692	0.0005	0.00463299	yes	CYP707A1|''cytochrome P450|T18B16.200|T18B16_200|cytochrome P450|family 707|polypeptide 1|polypeptide 1''|subfamily A|AT4G19230|-|protein-coding
AT5G44410	chr5:17891221-17892978	WT	triple mutants	OK	15.6204	8.88553	-0.8139	-2.59556	0.0012	0.00948429	yes	AT5G44410|MFC16.3|MFC16_3|AT5G44410|-|protein-coding
AT1G02270	chr1:443148-446235	WT	triple mutants	OK	12.0253	6.84217	-0.813547	-2.37813	0.0024	0.0165308	yes	AT1G02270|T6A9.35|AT1G02270|-|protein-coding
AT1G47530	chr1:17451679-17454421	WT	triple mutants	OK	64.1935	36.5366	-0.813084	-3.30056	5e-05	0.000644509	yes	AT1G47530|F16N3.20|F16N3_20|AT1G47530|-|protein-coding
AT5G54780	chr5:22248446-22251863	WT	triple mutants	OK	10.0766	5.73715	-0.81261	-2.2661	0.0033	0.0211061	yes	AT5G54780|MBG8.4|MBG8_4|AT5G54780|-|protein-coding
AT5G54970	chr5:22313209-22313764	WT	triple mutants	OK	32.7057	18.6276	-0.812103	-2.94914	0.00845	0.0431472	yes	AT5G54970|MBG8.24|MBG8_24|AT5G54970|-|protein-coding
AT2G26975	chr2:11512860-11513553	WT	triple mutants	OK	27.9777	15.9417	-0.811469	-2.75848	0.0056	0.0316091	yes	COPT6|copper transporter 6|AT2G26975|-|protein-coding
AT4G34580	chr4:16515326-16519534	WT	triple mutants	OK	4.79147	2.73154	-0.810755	-1.97062	0.00665	0.0360601	yes	COW1|AtSFH1|CAN OF WORMS1|SHORT ROOT HAIR 1|SRH1|T4L20.160|T4L20_160|AT4G34580|-|protein-coding
AT5G10810	chr5:3418665-3420635	WT	triple mutants	OK	32.8685	18.743	-0.810354	-2.90719	0.005	0.0289747	yes	ER|ARABIDOPSIS THALIANA ENHANCER OF RUDIMENTARY HOMOLOGUE|ATER|ENHANCER OF RUDIMENTARY HOMOLOG ATER|ENHANCER OF RUDIMENTARY HOMOLOGUE|T30N20.80|T30N20_80|AT5G10810|-|protein-coding
ATCG01040	chrC:114460-115447	WT	triple mutants	OK	14.9075	8.50208	-0.810151	-2.27568	0.0071	0.0378767	yes	NA
AT2G40316	chr2:16836209-16839189	WT	triple mutants	OK	15.7942	9.01405	-0.809152	-2.13165	0.00115	0.00916643	yes	AT2G40316|AT2G40313|T7M7.21|T7M7_21|AT2G40316|-|protein-coding
AT5G51960	chr5:21110339-21111348	WT	triple mutants	OK	28.4854	16.2652	-0.808434	-2.78711	0.00805	0.0416328	yes	AT5G51960|MSG15.4|MSG15_4|AT5G51960|-|protein-coding
AT2G17130	chr2:7459046-7462554	WT	triple mutants	OK	24.9384	14.2408	-0.808345	-2.05147	0.00145	0.0110581	yes	IDH2|F6P23.14|F6P23_14|IDH-II|NAD+ DEPENDENT ISOCITRATE DEHYDROGENASE SUBUNIT 2|isocitrate dehydrogenase II|isocitrate dehydrogenase subunit 2|AT2G17130|-|protein-coding
AT4G23500	chr4:12264589-12267196	WT	triple mutants	OK	13.9777	7.9826	-0.808192	-2.48375	0.00115	0.00916643	yes	AT4G23500|F16G20.200|F16G20_200|AT4G23500|-|protein-coding
AT3G44730	chr3:16285740-16291048	WT	triple mutants	OK	3.57321	2.04126	-0.80776	-1.93548	0.00575	0.0322814	yes	KP1|ARABIDOPSIS KINESIN-LIKE PROTEIN 1|ATKP1|AtKIN14h|kinesin-like protein 1|AT3G44730|-|protein-coding
AT2G30260	chr2:12905401-12907509	WT	triple mutants	OK	48.0948	27.5007	-0.806413	-3.23744	0.00025	0.00261274	yes	U2B''|T9D9.7|T9D9_7|U2 small nuclear ribonucleoprotein B|AT2G30260|-|protein-coding
AT5G23390	chr5:7870512-7874505	WT	triple mutants	OK	15.7894	9.02909	-0.806306	-2.74384	0.0002	0.00217033	yes	AT5G23390|T32G24.2|T32G24_2|AT5G23390|-|protein-coding
AT1G23080	chr1:8180576-8183570	WT	triple mutants	OK	47.563	27.2057	-0.805933	-2.86138	5e-05	0.000644509	yes	PIN7|ARABIDOPSIS PIN-FORMED 7|ATPIN7|PIN-FORMED 7|T26J12.14|T26J12_14|AT1G23080|-|protein-coding
AT3G11660	chr3:3678834-3679943	WT	triple mutants	OK	13.6491	7.81649	-0.804214	-2.26246	0.0058	0.0324916	yes	NHL1|NDR1/HIN1-like 1|AT3G11660|-|protein-coding
AT2G18110	chr2:7872250-7873912	WT	triple mutants	OK	66.332	38.0127	-0.803224	-3.41094	0.0001	0.00119967	yes	AT2G18110|T27K22.2|T27K22_2|AT2G18110|-|protein-coding
AT3G24520	chr3:8938105-8942874	WT	triple mutants	OK	9.82135	5.63429	-0.801688	-2.09784	0.006	0.0333337	yes	HSFC1|AT-HSFC1|heat shock transcription factor C1|heat shock transcription factor C1|AT3G24520|-|protein-coding
AT4G22260	chr4:11769753-11772516	WT	triple mutants	OK	20.7335	11.9051	-0.800381	-2.67349	0.0007	0.00613177	yes	IM|IM1|IMMUTANS|PLASTID TERMINAL OXIDASE|PTOX|T10I14.90|T10I14_90|plastid terminal oxidase|AT4G22260|-|protein-coding
AT1G11200	chr1:3753364-3755641	WT	triple mutants	OK	16.2617	9.34025	-0.799947	-2.39379	0.0034	0.0215806	yes	AT1G11200|T28P6.25|AT1G11200|-|protein-coding
AT4G18205	chr4:10073757-10075271	WT	triple mutants	OK	14.0415	8.07452	-0.798251	-2.34055	0.00395	0.0242228	yes	AT4G18205|AT4G18200|AT4G18205|-|protein-coding
AT2G44680	chr2:18426545-18428357	WT	triple mutants	OK	15.3254	8.8197	-0.797119	-2.0363	0.00285	0.0188583	yes	CKB4|F16B22.17|casein kinase II beta subunit 4|casein kinase II beta subunit 4|AT2G44680|-|protein-coding
AT1G29390	chr1:10286292-10288103	WT	triple mutants	OK	84.3584	48.5815	-0.796125	-2.57172	0.00015	0.00170112	yes	COR314-TM2|COLD REGULATED 314 INNER MEMBRANE 2|COR413IM2|F15D2.42|cold regulated 314 thylakoid membrane 2|AT1G29390|-|protein-coding
AT3G45010	chr3:16466289-16470153	WT	triple mutants	OK	38.3182	22.0754	-0.795592	-2.97303	0.0001	0.00119967	yes	scpl48|serine carboxypeptidase-like 48|AT3G45010|-|protein-coding
AT1G22330	chr1:7886541-7889534	WT	triple mutants	OK	36.198	20.8552	-0.795505	-3.02275	0.0002	0.00217033	yes	AT1G22330|T16E15.6|T16E15_6|AT1G22330|-|protein-coding
AT3G14595	chr3:4908947-4910476	WT	triple mutants	OK	51.936	29.9452	-0.794407	-3.2482	0.00075	0.00647787	yes	AT3G14595|-|AT3G14595|-|protein-coding
AT1G55450	chr1:20704917-20706893	WT	triple mutants	OK	21.8407	12.601	-0.793485	-2.21641	0.00095	0.00787128	yes	AT1G55450|T5A14.14|T5A14_14|AT1G55450|-|protein-coding
AT2G47890	chr2:19607995-19609645	WT	triple mutants	OK	26.6203	15.3647	-0.792903	-2.38109	0.00035	0.00346084	yes	AT2G47890|F17A22.28|AT2G47890|-|protein-coding
AT1G17020	chr1:5820205-5822013	WT	triple mutants	OK	18.8324	10.8767	-0.791981	-2.57698	0.00125	0.00980249	yes	SRG1|ATSRG1|F20D23.28|F20D23_28|SENESCENCE-RELATED GENE 1|senescence-related gene 1|AT1G17020|-|protein-coding
AT5G62540	chr5:25103933-25107951	WT	triple mutants	OK	41.429	23.9391	-0.791269	-2.69733	0.0018	0.0131621	yes	UBC3|K19B1.15|K19B1_15|ubiquitin-conjugating enzyme 3|AT5G62540|-|protein-coding
AT2G18980	chr2:8233334-8235316	WT	triple mutants	OK	65.9583	38.1152	-0.791188	-3.33444	5e-05	0.000644509	yes	AT2G18980|F19F24.18|F19F24_18|AT2G18980|-|protein-coding
AT4G32770	chr4:15804913-15807982	WT	triple mutants	OK	17.4644	10.093	-0.791069	-2.60111	0.00085	0.0071997	yes	VTE1|ATSDX1|F4D11.30|F4D11_30|SUCROSE EXPORT DEFECTIVE 1|VITAMIN E DEFICIENT 1|AT4G32770|-|protein-coding
AT2G02100	chr2:528349-529108	WT	triple mutants	OK	631.284	365.609	-0.787986	-5.11948	5e-05	0.000644509	yes	LCR69|F5O4.13|F5O4_13|PDF2.2|low-molecular-weight cysteine-rich 69|AT2G02100|-|protein-coding
AT2G23950	chr2:10187042-10190412	WT	triple mutants	OK	7.37205	4.27	-0.787828	-2.18734	0.0029	0.0191031	yes	AT2G23950|T29E15.15|T29E15_15|AT2G23950|-|protein-coding
AT2G24570	chr2:10437397-10439298	WT	triple mutants	OK	25.9581	15.037	-0.787667	-2.77396	0.00055	0.00501758	yes	WRKY17|ATWRKY17|F25P17.13|F25P17_13|WRKY DNA-binding protein 17|AT2G24570|-|protein-coding
AT3G01520	chr3:208438-211804	WT	triple mutants	OK	67.1929	38.9319	-0.787358	-2.47156	0.00015	0.00170112	yes	AT3G01520|F4P13.7|F4P13_7|AT3G01520|-|protein-coding
AT1G42990	chr1:16135851-16137463	WT	triple mutants	OK	18.8182	10.9037	-0.787315	-2.46734	0.00355	0.0223138	yes	BZIP60|ATBZIP60|Bbasic region/leucine zipper motif 60|F13A11.5|F13A11_5|basic region/leucine zipper motif 60|AT1G42990|-|protein-coding
AT4G37590	chr4:17662841-17666428	WT	triple mutants	OK	24.2461	14.0625	-0.7859	-2.89021	0.0001	0.00119967	yes	NPY5|F19F18.80|F19F18_80|MAB4/ENP/NPY1-LIKE 1|MEL1|NAKED PINS IN YUC MUTANTS 5|AT4G37590|-|protein-coding
AT1G53000	chr1:19745045-19747245	WT	triple mutants	OK	28.6353	16.6195	-0.784918	-2.82457	0.00065	0.00575782	yes	CKS|AtCKS|CMP-KDO synthetase|KDSB|AT1G53000|-|protein-coding
AT5G20350	chr5:6876588-6881270	WT	triple mutants	OK	28.8642	16.7576	-0.784462	-2.91349	0.0001	0.00119967	yes	TIP1|F5O24.240|F5O24_240|TIP GROWTH DEFECTIVE 1|AT5G20350|-|protein-coding
AT5G56980	chr5:23056079-23057742	WT	triple mutants	OK	14.6583	8.51345	-0.783905	-2.45181	0.0017	0.0125816	yes	AT5G56980|MHM17.10|MHM17_10|AT5G56980|-|protein-coding
AT1G60600	chr1:22324644-22327359	WT	triple mutants	OK	44.3585	25.7663	-0.783723	-2.69989	5e-05	0.000644509	yes	ABC4|1|4-DIHYDROXY-2-NAPTHOIC ACID PHYTYLTRANSFERASE|ABERRANT CHLOROPLAST DEVELOPMENT 4|F8A5.36|F8A5_36|AT1G60600|-|protein-coding
AT1G74500	chr1:27998174-27998821	WT	triple mutants	OK	34.9392	20.3066	-0.7829	-2.91857	0.0073	0.0387005	yes	BS1|ATBS1|F1M20.18|F1M20_18|PACLOBUTRAZOL RESISTANCE 3|PRE3|TARGET OF MONOPTEROS 7|TMO7|activation-tagged BRI1(brassinosteroid-insensitive 1)-suppressor 1|bHLH135|basic helix-loop-helix protein 135|AT1G74500|-|protein-coding
AT5G09530	chr5:2959733-2961271	WT	triple mutants	OK	64.6704	37.5897	-0.782769	-3.14971	5e-05	0.000644509	yes	PELPK1|PRP10|Pro-Glu-Leu|Ile|Val-Pro-Lys 1|T5E8.2|proline-rich protein 10|AT5G09530|-|protein-coding
AT2G47240	chr2:19392557-19397831	WT	triple mutants	OK	45.5125	26.4565	-0.782642	-2.77415	5e-05	0.000644509	yes	LACS1|CER8|ECERIFERUM 8|LONG-CHAIN ACYL-COA SYNTHASE 1|T8I13.8|AT2G47240|-|protein-coding
AT5G17990	chr5:5957212-5961642	WT	triple mutants	OK	28.4556	16.5425	-0.782535	-2.47754	0.0003	0.00304738	yes	TRP1|MCM23.6|MCM23_6|PHOSPHORIBOSYLANTHRANILATE TRANSFERASE|PHOSPHORIBOSYLANTHRANILATE TRANSFERASE 1|pat1|tryptophan biosynthesis 1|AT5G17990|-|protein-coding
AT3G13750	chr3:4510964-4516298	WT	triple mutants	OK	176.375	102.667	-0.780673	-2.83171	0.00015	0.00170112	yes	BGAL1|beta galactosidase 1|beta-galactosidase 1|AT3G13750|-|protein-coding
AT5G51460	chr5:20900976-20904539	WT	triple mutants	OK	13.8024	8.035	-0.780548	-2.03505	0.002	0.014307	yes	ATTPPA|MFG13.17|TPPA|TREHALOSE-6-PHOSPHATE PHOSPHATASE|trehalose-6-phosphate phosphatase A|AT5G51460|-|protein-coding
AT4G35090	chr4:16700341-16703325	WT	triple mutants	OK	348.791	203.107	-0.780121	-2.673	5e-05	0.000644509	yes	CAT2|CATALASE|T12J5.2|catalase 2|AT4G35090|-|protein-coding
AT4G37070	chr4:17464784-17467109	WT	triple mutants	OK	27.347	15.9247	-0.780115	-2.35614	0.0003	0.00304738	yes	PLP1|AP22.83|AP22_83|AtPLAIVA|PLA IVA|phospholipase A IVA|AT4G37070|-|protein-coding
AT5G35190	chr5:13434180-13435167	WT	triple mutants	OK	24.3449	14.1916	-0.778584	-2.58488	0.00215	0.0151664	yes	EXT13|T25C13.70|T25C13_70|extensin 13|AT5G35190|-|protein-coding
ATCG00650	chrC:67916-68222	WT	triple mutants	OK	144.557	84.3165	-0.777751	-6.13034	0.00985	0.0484039	yes	NA
AT5G54630	chr5:22192498-22194308	WT	triple mutants	OK	24.853	14.4994	-0.777425	-2.76037	0.0003	0.00304738	yes	AT5G54630|MRB17.13|MRB17_13|AT5G54630|-|protein-coding
AT4G28250	chr4:14000037-14002069	WT	triple mutants	OK	33.424	19.5416	-0.774333	-2.40152	0.00025	0.00261274	yes	EXPB3|ATEXPB3|ATHEXP BETA 1.6|F26K10.130|F26K10_130|expansin B3|AT4G28250|-|protein-coding
AT3G21250	chr3:7457432-7463525	WT	triple mutants	OK	17.3692	10.16	-0.773625	-2.70785	5e-05	0.000644509	yes	ABCC8|ARABIDOPSIS THALIANA MULTIDRUG RESISTANCE-ASSOCIATED PROTEIN 6|ATMRP6|ATP-binding cassette C8|MRP6|multidrug resistance-associated protein 6|AT3G21250|-|protein-coding
AT2G32090	chr2:13644394-13645829	WT	triple mutants	OK	26.538	15.5321	-0.772804	-1.77143	0.0065	0.0354554	yes	AT2G32090|F22D22.16|F22D22_16|AT2G32090|-|protein-coding
AT5G24930	chr5:8589233-8591236	WT	triple mutants	OK	115.237	67.4621	-0.772456	-3.24469	5e-05	0.000644509	yes	COL4|ATCOL4|B-box domain protein 5|BBX5|CONSTANS-like 4|F6A4.140|F6A4_140|AT5G24930|-|protein-coding
AT3G26890	chr3:9907233-9914514	WT	triple mutants	OK	31.1223	18.2267	-0.771891	-2.43559	0.0006	0.00537803	yes	AT3G26890|-|AT3G26890|-|protein-coding
AT5G05290	chr5:1568693-1569864	WT	triple mutants	OK	49.955	29.2756	-0.770933	-3.07357	0.0006	0.00537803	yes	EXPA2|ATEXP2|ATEXPA2|ATHEXP ALPHA 1.12|EXP2|EXPANSIN 2|K18I23.9|K18I23_9|expansin A2|AT5G05290|-|protein-coding
AT5G59570	chr5:24003887-24005512	WT	triple mutants	OK	11.7953	6.91321	-0.770781	-2.18095	0.0057	0.0320603	yes	BOA|BROTHER OF LUX ARRHYTHMO|F2O15.24|F2O15_24|AT5G59570|-|protein-coding
AT4G39950	chr4:18525245-18527579	WT	triple mutants	OK	18.1832	10.6709	-0.768926	-2.59747	0.00035	0.00346084	yes	CYP79B2|''cytochrome P450|T5J17.120|T5J17_120|cytochrome P450|family 79|polypeptide 2|polypeptide 2''|subfamily B|AT4G39950|-|protein-coding
AT5G24530	chr5:8378832-8383401	WT	triple mutants	OK	10.2933	6.04075	-0.768907	-2.07001	0.0091	0.0456512	yes	DMR6|DOWNY MILDEW RESISTANT 6|K18P6.6|K18P6_6|AT5G24530|-|protein-coding
AT1G34010	chr1:12359535-12361189	WT	triple mutants	OK	24.5944	14.4466	-0.767597	-2.59887	0.0021	0.014889	yes	AT1G34010|F12G12.17|F12G12_17|AT1G34010|-|protein-coding
AT5G64740	chr5:25881065-25886694	WT	triple mutants	OK	76.2251	44.7921	-0.76702	-2.92665	5e-05	0.000644509	yes	CESA6|E112|ISOXABEN RESISTANT 2|IXR2|MVP7.7|MVP7_7|PRC1|PROCUSTE 1|cellulose synthase 6|AT5G64740|-|protein-coding
AT2G39700	chr2:16543831-16545584	WT	triple mutants	OK	25.45	14.963	-0.766266	-2.6791	0.0004	0.00386042	yes	EXPA4|ATEXP4|ATEXPA4|ATHEXP ALPHA 1.6|F17A14.7|F17A14_7|expansin A4|AT2G39700|-|protein-coding
AT1G29950	chr1:10491697-10494598	WT	triple mutants	OK	12.2398	7.20578	-0.764354	-1.79122	0.00805	0.0416328	yes	AT1G29950|T1P2.2|AT1G29950|-|protein-coding
AT3G18830	chr3:6488861-6491273	WT	triple mutants	OK	44.8327	26.4414	-0.761753	-2.98906	5e-05	0.000644509	yes	PMT5|ARABIDOPSIS THALIANA POLYOL/MONOSACCHARIDE TRANSPORTER 5|ATPLT5|ATPMT5|POLYOL TRANSPORTER 5|polyol/monosaccharide transporter 5|AT3G18830|-|protein-coding
AT5G24620	chr5:8430003-8436170	WT	triple mutants	OK	73.5582	43.4535	-0.759412	-2.8941	0.00045	0.00425309	yes	AT5G24620|K18P6.16|K18P6_16|AT5G24620|-|protein-coding
AT1G63470	chr1:23536518-23539220	WT	triple mutants	OK	14.9569	8.83838	-0.75896	-2.40252	0.0018	0.0131621	yes	AT1G63470|AHL5|AT-hook motif nuclear localized protein 5|F2K11.28|F2K11_28|AT1G63470|-|protein-coding
AT1G50630	chr1:18751455-18753669	WT	triple mutants	OK	14.4096	8.52995	-0.756423	-2.0301	0.00275	0.0183621	yes	AT1G50630|F11F12.5|F11F12_5|AT1G50630|-|protein-coding
AT2G16280	chr2:7050943-7052897	WT	triple mutants	OK	86.6699	51.3188	-0.756043	-3.07359	5e-05	0.000644509	yes	KCS9|3-ketoacyl-CoA synthase 9|F16F14.22|F16F14_22|AT2G16280|-|protein-coding
AT2G37050	chr2:15568985-15573726	WT	triple mutants	OK	19.765	11.7098	-0.755231	-2.57144	5e-05	0.000644509	yes	AT2G37050|T2N18.19|T2N18_19|AT2G37050|-|protein-coding
AT4G34950	chr4:16642315-16644818	WT	triple mutants	OK	51.8828	30.7475	-0.754789	-2.9002	5e-05	0.000644509	yes	AT4G34950|F11I11.190|F11I11_190|AT4G34950|-|protein-coding
ATCG00150	chrC:14020-14770	WT	triple mutants	OK	74.6789	44.2858	-0.753858	-3.29411	0.0003	0.00304738	yes	NA
AT3G18850	chr3:6499414-6501359	WT	triple mutants	OK	12.1327	7.19757	-0.75332	-1.80634	0.0061	0.0337753	yes	LPAT5|lysophosphatidyl acyltransferase 5|AT3G18850|-|protein-coding
AT3G27850	chr3:10324838-10325713	WT	triple mutants	OK	462.351	274.384	-0.752791	-3.6422	5e-05	0.000644509	yes	RPL12-C|RPL12|ribosomal protein L12-C|AT3G27850|-|protein-coding
AT1G11870	chr1:4003845-4006739	WT	triple mutants	OK	22.7663	13.5109	-0.752775	-2.33786	0.0003	0.00304738	yes	SRS|ATSRS|F12F1.29|F12F1_29|OVA7|SERYL-TRNA SYNTHETASE|Seryl-tRNA synthetase|ovule abortion 7|AT1G11870|-|protein-coding
AT5G44100	chr5:17749117-17752716	WT	triple mutants	OK	29.1328	17.2909	-0.752631	-2.81287	0.0001	0.00119967	yes	ckl7|MLN1.2|MLN1_2|casein kinase I-like 7|AT5G44100|-|protein-coding
AT2G24980	chr2:10622452-10624132	WT	triple mutants	OK	13.7332	8.15579	-0.751775	-2.24112	0.00365	0.0227842	yes	EXT6|F27C12.10|F27C12_10|extensin 6|AT2G24980|-|protein-coding
AT5G08370	chr5:2689712-2693550	WT	triple mutants	OK	20.9932	12.4759	-0.750779	-2.09953	0.00155	0.0116895	yes	AGAL2|AtAGAL2|F8L15.100|F8L15_100|alpha-galactosidase 2|AT5G08370|-|protein-coding
AT5G16780	chr5:5517489-5522258	WT	triple mutants	OK	21.7573	12.9303	-0.750737	-2.74211	0.0001	0.00119967	yes	DOT2|DEFECTIVELY ORGANIZED TRIBUTARIES 2|DEFECTIVELY ORGANIZED TRIBUTARIES 2|F5E19.120|F5E19_120|MDF|MERISTEM-DEFECTIVE|AT5G16780|-|protein-coding
AT1G55920	chr1:20912115-20913447	WT	triple mutants	OK	33.282	19.7812	-0.750611	-2.80985	0.00035	0.00346084	yes	SERAT2;1|ATSERAT2;1|F14J16.18|F14J16_18|SAT1|SAT5|SERINE ACETYLTRANSFERASE|SERINE ACETYLTRANSFERASE 1|SERINE ACETYLTRANSFERASE 5|serine acetyltransferase 2;1|AT1G55920|-|protein-coding
AT1G48850	chr1:18061520-18068090	WT	triple mutants	OK	39.54	23.5029	-0.750474	-2.04406	0.00185	0.0134625	yes	EMB1144|T24P22.3|T24P22_3|embryo defective 1144|AT1G48850|-|protein-coding
AT2G16920	chr2:7331720-7339167	WT	triple mutants	OK	10.872	6.46677	-0.749498	-2.33604	0.0004	0.00386042	yes	UBC23|F12A24.10|F12A24_10|PFU2|PHO2 FAMILY UBIQUITIN CONJUGATION ENZYME 2|ubiquitin-conjugating enzyme 23|AT2G16920|-|protein-coding
AT4G38760	chr4:18084907-18096166	WT	triple mutants	OK	13.9208	8.28798	-0.748145	-2.70785	0.0001	0.00119967	yes	AT4G38760|T9A14.40|T9A14_40|AT4G38760|-|protein-coding
AT2G22830	chr2:9723679-9726270	WT	triple mutants	OK	7.64153	4.5527	-0.74714	-1.98806	0.00755	0.039666	yes	SQE2|T20K9.4|T20K9_4|squalene epoxidase 2|AT2G22830|-|protein-coding
AT1G35516	chr1:13077925-13080265	WT	triple mutants	OK	55.7355	33.2069	-0.747113	-2.23595	0.0006	0.00537803	yes	AT1G35516|F15O4.43|AT1G35516|-|protein-coding
AT2G17110	chr2:7442979-7446065	WT	triple mutants	OK	5.33652	3.18057	-0.746615	-1.91005	0.0089	0.0449341	yes	AT2G17110|F6P23.12|F6P23_12|AT2G17110|-|protein-coding
AT2G32390	chr2:13748440-13751933	WT	triple mutants	OK	7.57375	4.51396	-0.746614	-1.96908	0.00285	0.0188583	yes	GLR3.5|ATGLR3.5|GLR6|T32F6.9|T32F6_9|glutamate receptor 3.5|glutamate receptor 3.5|AT2G32390|-|protein-coding
AT1G66760	chr1:24901977-24904443	WT	triple mutants	OK	10.1964	6.08023	-0.745856	-1.85893	0.00405	0.0246856	yes	AT1G66760|F4N21.11|F4N21_11|AT1G66760|-|protein-coding
AT1G04590	chr1:1258576-1261426	WT	triple mutants	OK	16.4694	9.82101	-0.745841	-1.94059	0.0035	0.0220607	yes	AT1G04590|T1G11.16|T1G11_16|AT1G04590|-|protein-coding
AT2G38800	chr2:16216998-16219159	WT	triple mutants	OK	34.2898	20.457	-0.745185	-2.82088	0.00015	0.00170112	yes	AT2G38800|F13I13.3|F13I13_3|AT2G38800|-|protein-coding
AT4G39390	chr4:18315574-18318142	WT	triple mutants	OK	17.7	10.5706	-0.74369	-2.06214	0.0023	0.0159777	yes	NST-K1|A. THALIANA NUCLEOTIDE SUGAR TRANSPORTER-KT 1|ATNST-KT1|F23K16.20|F23K16_20|UDP-Rha/UDP-Gal transporter 4|URGT4|nucleotide sugar transporter-KT 1|AT4G39390|-|protein-coding
AT4G39980	chr4:18539574-18542093	WT	triple mutants	OK	77.0785	46.0487	-0.743167	-3.0412	5e-05	0.000644509	yes	DHS1|3-DEOXY-D-ARABINO-HEPTULOSONATE 7-PHOSPHATE SYNTHASE 1|3-DEOXY-D-ARABINO-HEPTULOSONATE-7-PHOSPHATE 1|3-deoxy-D-arabino-heptulosonate 7-phosphate synthase 1|AtDAHP1|DAHP1|T5J17.150|T5J17_150|AT4G39980|-|protein-coding
AT5G55960	chr5:22662575-22665087	WT	triple mutants	OK	18.6114	11.1198	-0.743061	-2.59921	0.00025	0.00261274	yes	AT5G55960|MYN21.7|MYN21_7|AT5G55960|-|protein-coding
AT2G37110	chr2:15592551-15594014	WT	triple mutants	OK	51.2803	30.6427	-0.742863	-3.00687	0.0002	0.00217033	yes	AT2G37110|T2N18.13|T2N18_13|AT2G37110|-|protein-coding
AT3G16620	chr3:5656370-5661963	WT	triple mutants	OK	7.02576	4.20114	-0.741873	-2.01193	0.0025	0.0170617	yes	TOC120|ARABIDOPSIS THALIANA TRANSLOCON OUTER COMPLEX PROTEIN 120|ATTOC120|translocon outer complex protein 120|AT3G16620|-|protein-coding
AT3G26400	chr3:9666615-9669162	WT	triple mutants	OK	16.8968	10.1121	-0.740665	-2.4147	0.00135	0.0104584	yes	EIF4B1|eukaryotic translation initiation factor 4B1|AT3G26400|-|protein-coding
AT5G62900	chr5:25248796-25249942	WT	triple mutants	OK	27.2151	16.2953	-0.73995	-2.52062	0.00765	0.040079	yes	AT5G62900|MQB2.22|MQB2_22|AT5G62900|-|protein-coding
AT1G19850	chr1:6886878-6891374	WT	triple mutants	OK	9.95487	5.9613	-0.739775	-2.38147	0.00065	0.00575782	yes	MP|ARF5|AUXIN RESPONSE FACTOR 5|F6F9.10|F6F9_10|IAA24|MONOPTEROS|TRANSCRIPTION FACTOR IAA24|indole-3-acetic acid inducible 24|AT1G19850|-|protein-coding
AT5G22650	chr5:7534016-7536273	WT	triple mutants	OK	153.901	92.1885	-0.739343	-2.63593	5e-05	0.000644509	yes	HD2B|ARABIDOPSIS HISTONE DEACETYLASE 2|ATHD2|ATHD2B|HD2|HDA4|HDT02|HDT2|HISTONE DEACETYLASE|HISTONE DEACETYLASE 2|MDJ22.7|MDJ22_7|histone deacetylase 2B|AT5G22650|-|protein-coding
AT5G66900	chr5:26714763-26717788	WT	triple mutants	OK	9.19538	5.50981	-0.738908	-2.21708	0.0023	0.0159777	yes	AT5G66900|MUD21.16|MUD21_16|AT5G66900|-|protein-coding
AT2G41850	chr2:17461654-17464161	WT	triple mutants	OK	22.7983	13.6681	-0.738117	-2.54473	0.00095	0.00787128	yes	PGAZAT|ADPG2|ARABIDOPSIS DEHISCENCE ZONE POLYGALACTURONASE 2|T11A7.5|T11A7_5|polygalacturonase abscission zone A. thaliana|AT2G41850|-|protein-coding
AT5G23530	chr5:7932965-7934436	WT	triple mutants	OK	11.8949	7.13177	-0.738008	-2.10836	0.0072	0.0383161	yes	CXE18|AtCXE18|MQM1.21|MQM1_21|carboxyesterase 18|AT5G23530|-|protein-coding
AT1G17170	chr1:5869845-5870840	WT	triple mutants	OK	32.5253	19.5017	-0.737964	-2.67535	0.00345	0.0218215	yes	GSTU24|ATGSTU24|Arabidopsis thaliana Glutathione S-transferase (class tau) 24|F20D23.13|F20D23_13|GST|glutathione S-transferase TAU 24|AT1G17170|-|protein-coding
ATCG00770	chrC:80067-80472	WT	triple mutants	OK	278.63	167.136	-0.737328	-5.32984	0.00015	0.00170112	yes	NA
AT1G78600	chr1:29567105-29568859	WT	triple mutants	OK	75.7554	45.4939	-0.735676	-2.55115	0.0001	0.00119967	yes	LZF1|B-box domain protein 22|BBX22|DBB3|DOUBLE B-BOX 3|SALT TOLERANCE HOMOLOG 3|STH3|T30F21.7|T30F21_7|light-regulated zinc finger protein 1|AT1G78600|-|protein-coding
AT3G03810	chr3:971671-976367	WT	triple mutants	OK	6.69231	4.02064	-0.735079	-2.06005	0.0052	0.0298757	yes	EDA30|F20H23.17|F20H23_17|embryo sac development arrest 30|AT3G03810|-|protein-coding
AT4G19520	chr4:10639268-10647079	WT	triple mutants	OK	3.05664	1.8364	-0.73507	-1.89562	0.0063	0.0346287	yes	AT4G19520|F24J7.80|F24J7_80|AT4G19520|-|protein-coding
AT1G55740	chr1:20835365-20838778	WT	triple mutants	OK	9.02248	5.42458	-0.734012	-2.14782	0.003	0.0195932	yes	SIP1|AtSIP1|F20N2.14|RS1|raffinose synthase 1|seed imbibition 1|AT1G55740|-|protein-coding
AT1G61240	chr1:22581465-22585212	WT	triple mutants	OK	9.61633	5.78524	-0.733109	-1.73252	0.0065	0.0354554	yes	AT1G61240|F11P17.21|F11P17_21|AT1G61240|-|protein-coding
AT1G13930	chr1:4761011-4762666	WT	triple mutants	OK	999.159	601.284	-0.732669	-2.52708	0.00015	0.00170112	yes	AT1G13930|F16A14.14|AT1G13930|-|protein-coding
AT3G59350	chr3:21932524-21935192	WT	triple mutants	OK	43.3438	26.0979	-0.731891	-2.45107	0.0002	0.00217033	yes	AT3G59350|-|AT3G59350|-|protein-coding
AT2G01670	chr2:296509-298101	WT	triple mutants	OK	51.0694	30.7497	-0.731884	-2.91015	0.00045	0.00425309	yes	NUDT17|T8O11.16|T8O11_16|atnudt17|nudix hydrolase homolog 17|AT2G01670|-|protein-coding
AT4G38690	chr4:18074474-18075765	WT	triple mutants	OK	40.1518	24.2357	-0.72833	-2.80879	0.0003	0.00304738	yes	AT4G38690|T9A14.2|AT4G38690|-|protein-coding
AT1G29280	chr1:10236366-10237467	WT	triple mutants	OK	20.9217	12.6363	-0.727425	-2.35717	0.00555	0.0313855	yes	WRKY65|ATWRKY65|F28N24.4|F28N24_4|WRKY DNA-BINDING PROTEIN 65|WRKY DNA-binding protein 65|AT1G29280|-|protein-coding
AT3G41768	chr3:14197676-14199484	WT	triple mutants	OK	546.983	330.374	-0.727396	-2.48955	0.00095	0.00787128	yes	AT3G41768|68121.RRNA00001|AT3G41768|-|rRNA
AT1G61590	chr1:22723500-22726074	WT	triple mutants	OK	14.8496	8.97527	-0.726393	-2.23492	0.0041	0.0249233	yes	AT1G61590|T25B24.6|T25B24_6|AT1G61590|-|protein-coding
AT2G01470	chr2:211969-214472	WT	triple mutants	OK	33.7048	20.3801	-0.725796	-2.74865	0.00055	0.00501758	yes	STL2P|ATSEC12|F2I9.9|F2I9_9|SEC12P-like 2 protein|AT2G01470|-|protein-coding
AT3G11330	chr3:3551973-3554763	WT	triple mutants	OK	25.2771	15.2874	-0.725486	-2.64139	0.0003	0.00304738	yes	PIRL9|plant intracellular ras group-related LRR 9|AT3G11330|-|protein-coding
AT4G25640	chr4:13076443-13079052	WT	triple mutants	OK	60.301	36.4968	-0.724413	-2.56175	0.0001	0.00119967	yes	DTX35|ATDTX35|FFT|FLOWER FLAVONOID TRANSPORTER|L73G19.20|L73G19_20|detoxifying efflux carrier 35|AT4G25640|-|protein-coding
AT1G78460	chr1:29518315-29519323	WT	triple mutants	OK	86.1992	52.2041	-0.723512	-3.14641	0.0003	0.00304738	yes	AT1G78460|F3F9.3|AT1G78460|-|protein-coding
AT5G04230	chr5:1160633-1163898	WT	triple mutants	OK	9.4859	5.74549	-0.723355	-1.91061	0.0031	0.0200798	yes	PAL3|ATPAL3|F21E1.150|F21E1_150|phenyl alanine ammonia-lyase 3|AT5G04230|-|protein-coding
AT3G01680	chr3:251980-255513	WT	triple mutants	OK	14.0743	8.52812	-0.722762	-2.39161	0.0008	0.0068423	yes	SEOR1|Arabidopsis thaliana sieve element occlusion-related 1|AtSEOR1|F4P13.22|F4P13_22|SEOb|Sieve-Element-Occlusion-Related 1|sieve element occlusion b|AT3G01680|-|protein-coding
AT4G14040	chr4:8100348-8102875	WT	triple mutants	OK	44.1975	26.7893	-0.722307	-2.76129	0.00035	0.00346084	yes	SBP2|DL3061C|EDA38|EMBRYO SAC DEVELOPMENT ARREST 38|FCAALL.29|selenium-binding protein 2|AT4G14040|-|protein-coding
AT3G53510	chr3:19837208-19839862	WT	triple mutants	OK	6.20997	3.76424	-0.722229	-1.92689	0.00825	0.0424088	yes	ABCG20|ATP-binding cassette G20|AT3G53510|-|protein-coding
AT3G16480	chr3:5599777-5602986	WT	triple mutants	OK	32.9246	19.9651	-0.721687	-2.71735	5e-05	0.000644509	yes	MPPalpha|T2O4.13|mitochondrial processing peptidase alpha subunit|AT3G16480|-|protein-coding
AT5G24735	chr5:8468330-8469262	WT	triple mutants	OK	71.3684	43.3153	-0.720408	-3.32907	0.0019	0.0137326	yes	AT5G24735|-|AT5G24735|-|ncRNA
AT2G15880	chr2:6918038-6920319	WT	triple mutants	OK	10.096	6.13074	-0.719646	-2.10269	0.0039	0.0239975	yes	AT2G15880|F19G14.12|F19G14_12|AT2G15880|-|protein-coding
AT4G38080	chr4:17882963-17883612	WT	triple mutants	OK	93.6979	56.9001	-0.719585	-3.42392	0.0006	0.00537803	yes	AT4G38080|F20D10.200|F20D10_200|AT4G38080|-|protein-coding
AT2G03350	chr2:1019578-1021186	WT	triple mutants	OK	41.1857	25.0181	-0.719172	-2.80284	0.0024	0.0165308	yes	AT2G03350|T4M8.22|T4M8_22|AT2G03350|-|protein-coding
AT1G56500	chr1:21159743-21167321	WT	triple mutants	OK	39.4083	24.009	-0.714925	-2.7455	0.00015	0.00170112	yes	AT1G56500|AT1G56505|F13N6.21|F13N6_21|SOQ1|suppressor of quenching 1|AT1G56500|-|protein-coding
AT1G22740	chr1:8049099-8050708	WT	triple mutants	OK	47.8106	29.1333	-0.714662	-2.83646	0.0007	0.00613177	yes	RABG3B|ATRABG3B|RAB GTPase homolog G3B|RAB GTPase homolog G3B|RAB7|RAB75|T22J18.9|T22J18_9|AT1G22740|-|protein-coding
AT1G63000	chr1:23342392-23344113	WT	triple mutants	OK	87.6382	53.4072	-0.714525	-3.06299	0.00015	0.00170112	yes	NRS/ER|''UDP-4-KETO-6-DEOXY-D-GLUCOSE-3|5-EPIMERASE-4-REDUCTASE 1|5-EPIMERASE-4-REDUCTASE 1''|F16P17.17|F16P17_17|UDP-4-KETO-6-DEOXY-D-GLUCOSE-3|UER1|nucleotide-rhamnose synthase/epimerase-reductase|AT1G63000|-|protein-coding
AT4G38860	chr4:18130267-18131060	WT	triple mutants	OK	33.0271	20.13	-0.714304	-2.61944	0.0042	0.0253807	yes	AT4G38860|F19H22.1|SAUR16|SMALL AUXIN UPREGULATED RNA 16|AT4G38860|-|protein-coding
AT3G22970	chr3:8152037-8154149	WT	triple mutants	OK	47.1565	28.7462	-0.714083	-2.49334	0.0001	0.00119967	yes	AT3G22970|-|AT3G22970|-|protein-coding
AT3G04730	chr3:1288611-1290602	WT	triple mutants	OK	120.053	73.1977	-0.713799	-3.12059	0.00015	0.00170112	yes	IAA16|F7O18.22|F7O18_22|indoleacetic acid-induced protein 16|AT3G04730|-|protein-coding
AT3G55760	chr3:20700391-20703083	WT	triple mutants	OK	12.3775	7.54961	-0.713249	-1.95942	0.0035	0.0220607	yes	AT3G55760|-|AT3G55760|-|protein-coding
AT2G06025	chr2:2348135-2355559	WT	triple mutants	OK	31.9076	19.4759	-0.712206	-2.40566	0.00215	0.0151664	yes	AT2G06025|-|AT2G06025|-|protein-coding
AT2G28790	chr2:12354429-12355431	WT	triple mutants	OK	32.7714	20.0055	-0.712042	-2.62272	0.0022	0.0154349	yes	AT2G28790|F8N16.8|F8N16_8|AT2G28790|-|protein-coding
AT4G12320	chr4:7314777-7316669	WT	triple mutants	OK	37.7581	23.0847	-0.709844	-2.64361	0.0004	0.00386042	yes	CYP706A6|''cytochrome P450|T4C9.160|T4C9_160|cytochrome P450|family 706|polypeptide 6|polypeptide 6''|subfamily A|AT4G12320|-|protein-coding
AT5G14610	chr5:4710562-4715069	WT	triple mutants	OK	11.8285	7.23318	-0.709565	-2.06389	0.00195	0.0140324	yes	AT5G14610|T15N1.100|T15N1_100|AT5G14610|-|protein-coding
AT4G31820	chr4:15390649-15394430	WT	triple mutants	OK	10.4722	6.40532	-0.709228	-2.21299	0.0021	0.014889	yes	ENP|ENHANCER OF PINOID|F11C18.20|F11C18_20|MAB4|MACCHI-BOU 4|NAKED PINS IN YUC MUTANTS 1|NPY1|AT4G31820|-|protein-coding
AT5G54540	chr5:22156497-22158054	WT	triple mutants	OK	69.0723	42.2597	-0.708823	-2.98457	0.00045	0.00425309	yes	AT5G54540|MRB17.4|MRB17_4|AT5G54540|-|protein-coding
AT1G48230	chr1:17805760-17808885	WT	triple mutants	OK	30.3282	18.562	-0.708311	-2.64662	0.00045	0.00425309	yes	AT1G48230|F21D18.5|AT1G48230|-|protein-coding
AT1G10570	chr1:3487583-3491277	WT	triple mutants	OK	11.0045	6.73943	-0.70739	-1.86908	0.0041	0.0249233	yes	OTS2|OVERLY TOLERANT TO SALT 2|T10O24.20|T10O24_20|UB-LIKE PROTEASE 1C|ULP1C|AT1G10570|-|protein-coding
AT2G30010	chr2:12805723-12809386	WT	triple mutants	OK	46.0162	28.1977	-0.706561	-2.7705	0.0002	0.00217033	yes	TBL45|F23F1.7|F23F1_7|TRICHOME BIREFRINGENCE-LIKE 45|AT2G30010|-|protein-coding
AT2G07340	chr2:3045558-3046744	WT	triple mutants	OK	37.8905	23.2211	-0.706398	-1.70002	0.00865	0.0439454	yes	PFD1|PREFOLDIN 1|T13E11.11|T13E11_11|AT2G07340|-|protein-coding
AT1G05160	chr1:1487377-1490947	WT	triple mutants	OK	9.96011	6.10653	-0.705809	-2.07786	0.0045	0.0267621	yes	CYP88A3|''cytochrome P450|ATKAO1|ENT-KAURENOIC ACID OXYDASE 1|KAO1|YUP8H12.23|YUP8H12_23|cytochrome P450|family 88|polypeptide 3|polypeptide 3''|subfamily A|AT1G05160|-|protein-coding
AT5G63370	chr5:25383905-25387252	WT	triple mutants	OK	35.5916	21.8326	-0.705053	-2.48465	0.00015	0.00170112	yes	AT5G63370|CDKG1|K9H21.10|K9H21_10|cyclin-dependent kinase G1|AT5G63370|-|protein-coding
AT1G32450	chr1:11715149-11719970	WT	triple mutants	OK	45.5469	27.9545	-0.704269	-2.68569	0.0003	0.00304738	yes	NRT1.5|AtNPF7.3|F5D14.23|F5D14_23|NPF7.3|NRT1/ PTR family 7.3|nitrate transporter 1.5|AT1G32450|-|protein-coding
AT1G35720	chr1:13225196-13227195	WT	triple mutants	OK	130.396	80.1017	-0.703	-3.0579	0.0002	0.00217033	yes	ANNAT1|ANN1|ANNEXIN|ANNEXIN A1|ATOXY5|AtANN1|F14D7.2|F14D7_2|OXY5|annexin 1|AT1G35720|-|protein-coding
AT1G21400	chr1:7493425-7496710	WT	triple mutants	OK	9.49559	5.83397	-0.70278	-1.95665	0.0095	0.047097	yes	AT1G21400|F24J8.4|F24J8_4|AT1G21400|-|protein-coding
AT1G17145	chr1:5860118-5862682	WT	triple mutants	OK	15.5749	9.56919	-0.702758	-2.19725	0.00545	0.0309197	yes	AT1G17145|-|AT1G17145|-|protein-coding
AT1G50120	chr1:18561828-18566172	WT	triple mutants	OK	15.9829	9.82711	-0.701687	-2.36569	0.00055	0.00501758	yes	AT1G50120|F2J10.3|F2J10_3|AT1G50120|-|protein-coding
AT1G64385	chr1:23900034-23902281	WT	triple mutants	OK	21.7946	13.4048	-0.701217	-2.43443	0.0015	0.0113835	yes	AT1G64385|-|AT1G64385|-|protein-coding
AT4G02390	chr4:1049956-1054065	WT	triple mutants	OK	9.24875	5.69017	-0.700788	-2.0239	0.00615	0.0339863	yes	PARP2|APP|ATPARP1|PARP1|POLY(ADP-RIBOSE) POLYMERASE|POLY(ADP-RIBOSE) POLYMERASE 1|PP|T14P8.19|T14P8_19|poly(ADP-ribose) polymerase|poly(ADP-ribose) polymerase 2|AT4G02390|-|protein-coding
AT3G62270	chr3:23042283-23046048	WT	triple mutants	OK	19.9503	12.2846	-0.699559	-2.51568	0.0004	0.00386042	yes	AT3G62270|BOR2|REQUIRES HIGH BORON 2|AT3G62270|-|protein-coding
AT1G66280	chr1:24706511-24709785	WT	triple mutants	OK	87.8955	54.163	-0.698481	-2.86167	5e-05	0.000644509	yes	BGLU22|T27F4.3|T27F4_3|AT1G66280|-|protein-coding
AT3G23090	chr3:8214300-8217087	WT	triple mutants	OK	17.3569	10.6982	-0.698145	-1.85343	0.00475	0.0279129	yes	AT3G23090|WDL3|AT3G23090|-|protein-coding
AT5G17460	chr5:5757097-5759795	WT	triple mutants	OK	8.73243	5.38428	-0.69763	-1.79875	0.00585	0.0326908	yes	AT5G17460|-|AT5G17460|-|protein-coding
AT5G54800	chr5:22261270-22263921	WT	triple mutants	OK	26.0791	16.0969	-0.696109	-2.52259	0.00075	0.00647787	yes	GPT1|ARABIDOPSIS GLUCOSE 6-PHOSPHATE/PHOSPHATE TRANSLOCATOR 1|ATGPT1|glucose 6-phosphate/phosphate translocator 1|AT5G54800|-|protein-coding
AT4G00400	chr4:174061-176853	WT	triple mutants	OK	37.2222	23.0084	-0.694007	-2.67521	0.0006	0.00537803	yes	GPAT8|A_IG005I10.4|A_IG005I10_4|AtGPAT8|F5I10.4|F5I10_4|GLYCEROL-3-PHOSPHATE sn-2-ACYLTRANSFERASE 8|glycerol-3-phosphate acyltransferase 8|AT4G00400|-|protein-coding
AT1G19570	chr1:6773301-6774528	WT	triple mutants	OK	76.9091	47.5479	-0.693772	-2.31003	0.00035	0.00346084	yes	DHAR1|ATDHAR1|DEHYDROASCORBATE REDUCTASE 5|DHAR5|F14P1.9|F14P1_9|dehydroascorbate reductase|AT1G19570|-|protein-coding
AT1G01350	chr1:136123-138162	WT	triple mutants	OK	19.7383	12.2042	-0.693615	-2.30754	0.00305	0.0198387	yes	AT1G01350|F6F3.14|F6F3.15|F6F3_14|F6F3_15|AT1G01350|-|protein-coding
AT1G21160	chr1:7407954-7412857	WT	triple mutants	OK	8.37122	5.1787	-0.692849	-2.17489	0.001	0.00820426	yes	AT1G21160|T22I11.2|T22I11_2|AT1G21160|-|protein-coding
AT2G32500	chr2:13794425-13797227	WT	triple mutants	OK	23.2532	14.3882	-0.692538	-2.18602	0.00095	0.00787128	yes	AT2G32500|T26B15.6|T26B15_6|AT2G32500|-|protein-coding
AT4G34920	chr4:16635683-16636975	WT	triple mutants	OK	42.7621	26.4638	-0.692314	-2.72274	0.0005	0.00463299	yes	AT4G34920|F11I11.160|F11I11_160|AT4G34920|-|protein-coding
AT4G36750	chr4:17324570-17326457	WT	triple mutants	OK	32.6908	20.2611	-0.690171	-2.57424	0.00165	0.0122919	yes	AT4G36750|AP22.84|AP22_84|AT4G36750|-|protein-coding
AT5G13490	chr5:4335466-4337680	WT	triple mutants	OK	28.1433	17.4606	-0.688687	-2.14345	0.00095	0.00787128	yes	AAC2|ADP/ATP carrier 2|T6I14.20|T6I14_20|AT5G13490|-|protein-coding
AT2G26760	chr2:11401328-11403427	WT	triple mutants	OK	12.1479	7.54019	-0.688036	-2.03119	0.0082	0.0422117	yes	CYCB1;4|Cyclin B1;4|F18A8.13|F18A8_13|AT2G26760|-|protein-coding
AT1G62510	chr1:23136368-23137191	WT	triple mutants	OK	68.5123	42.6377	-0.684235	-2.99278	0.00075	0.00647787	yes	AT1G62510|T3P18.7|T3P18_7|AT1G62510|-|protein-coding
AT1G17745	chr1:6100960-6105265	WT	triple mutants	OK	16.9206	10.5305	-0.684212	-2.12885	0.0015	0.0113835	yes	PGDH|3-phosphoglycerate dehydrogenase|PGDH2|phosphoglycerate dehydrogenase 2|AT1G17745|-|protein-coding
AT4G02340	chr4:1035680-1037615	WT	triple mutants	OK	29.7627	18.5332	-0.683391	-2.49761	0.0018	0.0131621	yes	AT4G02340|T14P8.15|T14P8_15|AT4G02340|-|protein-coding
AT1G47670	chr1:17536666-17539538	WT	triple mutants	OK	12.646	7.87504	-0.683323	-2.10232	0.0047	0.027679	yes	AT1G47670|F16N3.4|F16N3_4|AT1G47670|-|protein-coding
AT5G14330	chr5:4619796-4620551	WT	triple mutants	OK	58.4686	36.4513	-0.681693	-3.06639	0.00615	0.0339863	yes	AT5G14330|F18O22.120|F18O22_120|AT5G14330|-|protein-coding
AT4G18640	chr4:10259677-10263764	WT	triple mutants	OK	7.67722	4.79332	-0.679558	-1.99506	0.00485	0.0283656	yes	MRH1|F28A21.50|F28A21_50|morphogenesis of root hair 1|AT4G18640|-|protein-coding
AT1G66130	chr1:24614961-24616930	WT	triple mutants	OK	20.433	12.7605	-0.679217	-2.283	0.0048	0.0281428	yes	AT1G66130|F15E12.2|F15E12_2|AT1G66130|-|protein-coding
ATCG00790	chrC:81188-82652	WT	triple mutants	OK	440.768	275.383	-0.678579	-5.0646	0.0003	0.00304738	yes	NA
AT5G07900	chr5:2520168-2524201	WT	triple mutants	OK	16.5928	26.5863	0.680121	2.17589	0.0046	0.0272198	yes	AT5G07900|F13G24.100|AT5G07900|-|protein-coding
AT1G64770	chr1:24057062-24059561	WT	triple mutants	OK	79.6073	127.562	0.680229	2.46006	0.00025	0.00261274	yes	PnsB2|F13O11.8|F13O11_8|NAD(P)H DEHYDROGENASE SUBUNIT 45|NDF2|NDH-dependent cyclic electron flow 1|NDH45|Photosynthetic NDH subcomplex B 2|AT1G64770|-|protein-coding
AT1G15500	chr1:5326289-5328874	WT	triple mutants	OK	178.642	286.324	0.680578	2.58918	0.00035	0.00346084	yes	ATNTT2|T16N11.1|T16N11_1|AT1G15500|-|protein-coding
AT4G27080	chr4:13589071-13593585	WT	triple mutants	OK	25.8699	41.4718	0.680856	2.31832	0.00035	0.00346084	yes	PDIL5-4|ARABIDOPSIS THALIANA PROTEIN DISULFIDE ISOMERASE 7|ATPDI7|ATPDIL5-4|PDI-like 5-4|PDI7|PROTEIN DISULFIDE ISOMERASE 7|AT4G27080|-|protein-coding
AT5G24690	chr5:8453601-8458751	WT	triple mutants	OK	103.935	166.804	0.682466	2.43248	5e-05	0.000644509	yes	AT5G24690|MXC17.8|MXC17_8|AT5G24690|-|protein-coding
AT1G05720	chr1:1717446-1720303	WT	triple mutants	OK	28.5002	45.7406	0.682504	2.70133	0.0032	0.0205804	yes	AT1G05720|F3F20.17|F3F20_17|AT1G05720|-|protein-coding
AT2G30740	chr2:13095975-13098594	WT	triple mutants	OK	29.5396	47.4127	0.682623	2.72212	0.00045	0.00425309	yes	AT2G30740|T11J7.13|T11J7_13|AT2G30740|-|protein-coding
AT3G11630	chr3:3672119-3674075	WT	triple mutants	OK	928.058	1490.06	0.68308	2.72924	0.00135	0.0104584	yes	AT3G11630|T19F11.3|AT3G11630|-|protein-coding
AT1G15000	chr1:5168595-5170435	WT	triple mutants	OK	7.86508	12.6428	0.68478	1.81474	0.0092	0.0459915	yes	scpl50|T15D22.4|T15D22_4|serine carboxypeptidase-like 50|AT1G15000|-|protein-coding
AT5G55180	chr5:22388781-22390714	WT	triple mutants	OK	20.0399	32.2147	0.684845	2.20278	0.00115	0.00916643	yes	AT5G55180|MCO15.13|MCO15_13|AT5G55180|-|protein-coding
AT1G75180	chr1:28213798-28218801	WT	triple mutants	OK	19.1639	30.8156	0.685267	2.02406	0.00185	0.0134625	yes	AT1G75180|F22H5.9|F22H5_9|AT1G75180|-|protein-coding
AT5G20190	chr5:6814092-6815379	WT	triple mutants	OK	41.0347	66.1233	0.688313	2.91396	0.0003	0.00304738	yes	AT5G20190|F5O24.80|F5O24_80|AT5G20190|-|protein-coding
AT1G15290	chr1:5257045-5264942	WT	triple mutants	OK	38.4379	61.9466	0.688497	2.58861	0.0002	0.00217033	yes	AT1G15290|F9L1.23|F9L1_23|AT1G15290|-|protein-coding
AT3G53890	chr3:19955343-19956361	WT	triple mutants	OK	394.452	635.777	0.68867	2.4839	0.0001	0.00119967	yes	AT3G53890|-|AT3G53890|-|protein-coding
AT2G40100	chr2:16745652-16747400	WT	triple mutants	OK	24.0678	38.8099	0.68932	2.11747	0.0009	0.00754908	yes	LHCB4.3|F27I1.2|F27I1_2|light harvesting complex photosystem II|AT2G40100|-|protein-coding
AT3G09200	chr3:2823089-2825114	WT	triple mutants	OK	453.66	731.626	0.689494	2.2564	0.0004	0.00386042	yes	AT3G09200|-|AT3G09200|-|protein-coding
AT2G04790	chr2:1679515-1680543	WT	triple mutants	OK	21.6183	34.9483	0.692969	1.77285	0.00855	0.0435188	yes	AT2G04790|F28I8.17|F28I8_17|AT2G04790|-|protein-coding
AT4G31700	chr4:15346071-15347727	WT	triple mutants	OK	407.016	658.377	0.693828	2.39437	5e-05	0.000644509	yes	RPS6|AtRPS6|F28M20.110|F28M20_110|RIBOSOMAL PROTEIN S6|RPS6A|ribosomal protein S6|AT4G31700|-|protein-coding
AT5G27770	chr5:9835884-9837341	WT	triple mutants	OK	163.741	265.023	0.694703	3.68554	0.00015	0.00170112	yes	AT5G27770|-|AT5G27770|-|protein-coding
AT3G58140	chr3:21527639-21532572	WT	triple mutants	OK	68.8731	111.484	0.694826	2.464	0.00015	0.00170112	yes	AT3G58140|-|AT3G58140|-|protein-coding
AT4G22860	chr4:11997392-12001631	WT	triple mutants	OK	4.9372	7.99334	0.695107	1.72489	0.00725	0.0385143	yes	AT4G22860|F7H19.40|F7H19_40|AT4G22860|-|protein-coding
AT4G13360	chr4:7775127-7780366	WT	triple mutants	OK	22.632	36.6465	0.69531	2.41078	0.00175	0.0128797	yes	AT4G13360|T9E8.100|T9E8_100|AT4G13360|-|protein-coding
AT4G01850	chr4:796096-798286	WT	triple mutants	OK	220.641	357.367	0.69571	2.47368	0.0001	0.00119967	yes	SAM-2|AtSAM2|MAT2|S-ADENOSYLMETHIONINE SYNTHETASE 2|S-adenosylmethionine synthetase 2|SAM2|T7B11.11|T7B11_11|AT4G01850|-|protein-coding
AT2G17320	chr2:7533479-7535942	WT	triple mutants	OK	27.0508	43.8496	0.69689	2.76501	0.0009	0.00754908	yes	AT2G17320|F5J6.8|F5J6_8|AT2G17320|-|protein-coding
AT1G66670	chr1:24863784-24865702	WT	triple mutants	OK	124.275	201.482	0.69712	3.1223	0.0001	0.00119967	yes	CLPP3|CLP protease proteolytic subunit 3|F4N21.19|F4N21_19|NCLPP3|AT1G66670|-|protein-coding
AT3G06580	chr3:2048904-2052025	WT	triple mutants	OK	34.7786	56.3971	0.697419	2.80396	0.0002	0.00217033	yes	GALK|F5E6.9|F5E6_9|GAL1|GALACTOSE KINASE 1|AT3G06580|-|protein-coding
AT3G23810	chr3:8587663-8589713	WT	triple mutants	OK	153.735	249.306	0.697477	2.8163	0.00045	0.00425309	yes	SAHH2|ATSAHH2|S-ADENOSYL-L-HOMOCYSTEINE (SAH) HYDROLASE 2|S-adenosyl-l-homocysteine (SAH) hydrolase 2|AT3G23810|-|protein-coding
AT1G53290	chr1:19871298-19873490	WT	triple mutants	OK	10.8489	17.5936	0.697508	2.23658	0.00485	0.0283656	yes	AT1G53290|F12M16.19|F12M16_19|AT1G53290|-|protein-coding
AT2G46910	chr2:19272280-19277773	WT	triple mutants	OK	42.018	68.1525	0.69776	2.35526	0.00455	0.0269886	yes	AT2G46910|F14M4.46|AT2G46910|-|protein-coding
AT2G21385	chr2:9149638-9151913	WT	triple mutants	OK	64.3886	104.452	0.697964	2.47997	0.0002	0.00217033	yes	AT2G21385|-|AT2G21385|-|protein-coding
AT3G50440	chr3:18713696-18718494	WT	triple mutants	OK	28.4769	46.1962	0.697979	1.99667	0.0019	0.0137326	yes	MES10|ARABIDOPSIS THALIANA METHYL ESTERASE 10|ATMES10|methyl esterase 10|AT3G50440|-|protein-coding
AT2G47400	chr2:19446853-19447438	WT	triple mutants	OK	1583.33	2569.11	0.698314	3.62731	0.0002	0.00217033	yes	CP12-1|CP12|CP12 DOMAIN-CONTAINING PROTEIN 1|CP12 domain-containing protein 1|T8I13.24|AT2G47400|-|protein-coding
AT3G32930	chr3:13489517-13490849	WT	triple mutants	OK	99.3249	161.195	0.698579	3.26926	0.0002	0.00217033	yes	AT3G32930|-|AT3G32930|-|protein-coding
AT3G17170	chr3:5852151-5854906	WT	triple mutants	OK	65.5751	106.494	0.699556	2.12585	0.0012	0.00948429	yes	RFC3|REGULATOR OF FATTY-ACID COMPOSITION 3|AT3G17170|-|protein-coding
AT3G30300	chr3:11921197-11924574	WT	triple mutants	OK	17.2369	27.9994	0.699894	2.61274	0.0002	0.00217033	yes	AT3G30300|-|AT3G30300|-|protein-coding
AT1G04560	chr1:1244946-1246059	WT	triple mutants	OK	46.3667	75.3543	0.700601	3.02772	0.00065	0.00575782	yes	AT1G04560|T1G11.19|T1G11_19|AT1G04560|-|protein-coding
AT3G53020	chr3:19660516-19662025	WT	triple mutants	OK	318.135	517.155	0.700955	3.41953	0.0002	0.00217033	yes	STV1|RIBOSOMAL PROTEIN L24|RPL24|RPL24B|SHORT VALVE1|AT3G53020|-|protein-coding
AT1G23180	chr1:8212555-8219584	WT	triple mutants	OK	12.4344	20.2214	0.701547	2.11074	0.00055	0.00501758	yes	AT1G23180|T26J12.19|T26J12_19|AT1G23180|-|protein-coding
AT2G27360	chr2:11706197-11708065	WT	triple mutants	OK	11.0473	17.9692	0.701829	2.28023	0.0038	0.0235099	yes	AT2G27360|F12K2.6|F12K2_6|AT2G27360|-|protein-coding
AT4G17300	chr4:9681538-9684975	WT	triple mutants	OK	40.2379	65.5057	0.703065	2.86325	5e-05	0.000644509	yes	NS1|ATNS1|DL4685W|FCAALL.396|OVA8|ovule abortion 8|AT4G17300|-|protein-coding
AT3G27830	chr3:10318504-10319432	WT	triple mutants	OK	497.563	810.066	0.703161	3.19443	0.0002	0.00217033	yes	RPL12-A|RIBOSOMAL PROTEIN L12|RPL12|ribosomal protein L12-A|AT3G27830|-|protein-coding
AT5G47700	chr5:19327802-19328983	WT	triple mutants	OK	380.738	619.87	0.703169	2.53379	5e-05	0.000644509	yes	AT5G47700|MCA23.2|MCA23_2|AT5G47700|-|protein-coding
AT3G15354	chr3:5166205-5172837	WT	triple mutants	OK	13.062	21.2812	0.704205	2.07708	0.0012	0.00948429	yes	SPA3|SPA1-related 3|AT3G15354|-|protein-coding
AT3G48870	chr3:18122196-18126742	WT	triple mutants	OK	131.665	214.562	0.704524	2.39148	0.0002	0.00217033	yes	HSP93-III|ATCLPC|ATHSP93-III|ClpC2|AT3G48870|-|protein-coding
AT4G35730	chr4:16931038-16933356	WT	triple mutants	OK	9.96873	16.2478	0.704765	2.245	0.00305	0.0198387	yes	AT4G35730|F8D20.240|F8D20_240|AT4G35730|-|protein-coding
AT2G15820	chr2:6888539-6891360	WT	triple mutants	OK	10.5375	17.1842	0.705544	2.48385	0.00035	0.00346084	yes	OTP51|F19G14.18|F19G14_18|ORGANELLE TRANSCRIPT PROCESSING 51|AT2G15820|-|protein-coding
AT3G13120	chr3:4219774-4221666	WT	triple mutants	OK	508.911	829.913	0.705548	2.39582	0.00025	0.00261274	yes	AT3G13120|-|AT3G13120|-|protein-coding
AT5G40420	chr5:16173392-16174783	WT	triple mutants	OK	67.0903	109.493	0.70666	3.24211	0.0002	0.00217033	yes	OLEO2|OLE2|OLEOSIN 2|oleosin 2|AT5G40420|-|protein-coding
AT5G63160	chr5:25333262-25335485	WT	triple mutants	OK	18.4074	30.0488	0.707024	2.3867	0.00225	0.0157026	yes	BT1|BTB and TAZ domain protein 1|MDC12.13|MDC12_13|AT5G63160|-|protein-coding
AT3G48110	chr3:17763000-17771146	WT	triple mutants	OK	36.4677	59.5631	0.7078	2.73965	0.0001	0.00119967	yes	EDD1|EDD|EMBRYO-DEFECTIVE-DEVELOPMENT 1|GLYCYL-TRNA SYNTHETASE|AT3G48110|-|protein-coding
AT2G04110	chr2:1382634-1383495	WT	triple mutants	OK	17.231	28.1452	0.707886	2.49229	0.00545	0.0309197	yes	AT2G04110|F3L12.18|AT2G04110|-|miscRNA
AT1G64510	chr1:23954802-23956255	WT	triple mutants	OK	472.938	772.906	0.708641	3.35091	0.0001	0.00119967	yes	AT1G64510|F1N19.8|F1N19_8|AT1G64510|-|protein-coding
AT5G06770	chr5:2090702-2092950	WT	triple mutants	OK	11.8496	19.3783	0.709597	2.27762	0.00585	0.0326908	yes	AT5G06770|MPH15.13|MPH15_13|AT5G06770|-|protein-coding
AT3G54210	chr3:20067539-20068435	WT	triple mutants	OK	661.33	1081.84	0.710049	3.32026	0.00025	0.00261274	yes	AT3G54210|-|AT3G54210|-|protein-coding
AT5G52440	chr5:21286759-21291862	WT	triple mutants	OK	144.732	236.843	0.710552	3.04396	0.00015	0.00170112	yes	HCF106|HIGH CHLOROPHYLL FLUORESCENCE 106|K24M7.19|K24M7_19|AT5G52440|-|protein-coding
AT5G26670	chr5:9318279-9320991	WT	triple mutants	OK	9.67001	15.8251	0.710621	1.96523	0.00245	0.0168113	yes	AT5G26670|-|AT5G26670|-|protein-coding
AT5G62130	chr5:24950263-24953232	WT	triple mutants	OK	7.3271	11.9909	0.710624	1.81821	0.00535	0.0304893	yes	AT5G62130|MTG10.16|MTG10_16|AT5G62130|-|protein-coding
AT1G09580	chr1:3104587-3106290	WT	triple mutants	OK	16.873	27.619	0.710947	2.49542	0.00455	0.0269886	yes	AT1G09580|F14J9.28|F14J9_28|AT1G09580|-|protein-coding
AT1G56700	chr1:21256175-21257973	WT	triple mutants	OK	45.789	75.0231	0.712333	2.43911	0.0001	0.00119967	yes	AT1G56700|F25P12.86|F25P12_86|AT1G56700|-|protein-coding
AT2G47115	chr2:19344634-19346921	WT	triple mutants	OK	115.889	189.941	0.712811	2.53461	5e-05	0.000644509	yes	AT2G47115|-|AT2G47115|-|protein-coding
AT4G14870	chr4:8517191-8517902	WT	triple mutants	OK	87.016	142.623	0.712857	3.57661	0.0002	0.00217033	yes	SECE1|DL3475W|FCAALL.408|AT4G14870|-|protein-coding
AT3G53700	chr3:19900279-19902884	WT	triple mutants	OK	13.1666	21.5863	0.713232	2.57694	0.0003	0.00304738	yes	MEE40|F5K20.2|maternal effect embryo arrest 40|AT3G53700|-|protein-coding
AT5G27660	chr5:9789467-9792299	WT	triple mutants	OK	11.9483	19.5895	0.713277	2.44014	0.0016	0.0119917	yes	DEG14|Arabidopsis PARK13 homolog|AtPARK13|PARK13|T1G16.1|degradation of periplasmic proteins 14|AT5G27660|-|protein-coding
AT2G36885	chr2:15482002-15483711	WT	triple mutants	OK	83.6311	137.13	0.713429	2.5521	0.0002	0.00217033	yes	AT2G36885|-|AT2G36885|-|protein-coding
AT5G26742	chr5:9284557-9289003	WT	triple mutants	OK	252.9	414.814	0.713899	2.24778	0.00045	0.00425309	yes	emb1138|AtRH3|RH3|embryo defective 1138|AT5G26742|-|protein-coding
AT1G33040	chr1:11966469-11972578	WT	triple mutants	OK	96.4691	158.296	0.714486	2.65427	0.0028	0.0186136	yes	NACA5|F9L11.19|F9L11_19|nascent polypeptide-associated complex subunit alpha-like protein 5|AT1G33040|-|protein-coding
AT3G63510	chr3:23450535-23452794	WT	triple mutants	OK	23.1747	38.0355	0.714795	2.32569	0.00025	0.00261274	yes	AT3G63510|-|AT3G63510|-|protein-coding
AT3G09210	chr3:2825278-2826880	WT	triple mutants	OK	76.6609	125.927	0.716029	3.18351	5e-05	0.000644509	yes	PTAC13|plastid transcriptionally active 13|AT3G09210|-|protein-coding
AT1G78210	chr1:29422715-29424375	WT	triple mutants	OK	11.7275	19.2689	0.716381	2.29981	0.00535	0.0304893	yes	AT1G78210|T11I11.15|T11I11_15|AT1G78210|-|protein-coding
AT4G18970	chr4:10388721-10390991	WT	triple mutants	OK	94.5605	155.41	0.71677	2.60332	5e-05	0.000644509	yes	AT4G18970|F13C5.1|AT4G18970|-|protein-coding
AT5G35740	chr5:13910417-13911160	WT	triple mutants	OK	96.3194	158.308	0.71684	3.91706	0.0002	0.00217033	yes	AT5G35740|MXH1.15|MXH1_15|AT5G35740|-|protein-coding
AT2G47940	chr2:19617985-19622251	WT	triple mutants	OK	144.266	237.164	0.717159	2.51918	0.0001	0.00119967	yes	DEG2|DEGP protease 2|DEGP2|EMB3117|EMBRYO DEFECTIVE 3117|degradation of periplasmic proteins 2|AT2G47940|-|protein-coding
AT5G41970	chr5:16791181-16793257	WT	triple mutants	OK	28.8754	47.4722	0.717242	2.85143	0.0002	0.00217033	yes	AT5G41970|MJC20.7|MJC20_7|AT5G41970|-|protein-coding
AT1G56200	chr1:21030793-21032078	WT	triple mutants	OK	136.074	223.84	0.718083	2.57159	0.00015	0.00170112	yes	EMB1303|F14G9.26|F14G9_26|embryo defective 1303|AT1G56200|-|protein-coding
AT3G47390	chr3:17459338-17464716	WT	triple mutants	OK	8.13117	13.3779	0.718318	2.0975	0.001	0.00820426	yes	PHS1|PHOTOSENSITIVE 1|PyrR|pyrimidine reductase|AT3G47390|-|protein-coding
AT1G44446	chr1:16848358-16851224	WT	triple mutants	OK	72.8182	119.882	0.719244	2.61049	0.00015	0.00170112	yes	CH1|ARABIDOPSIS THALIANA CHLOROPHYLL A OXYGENASE|ATCAO|CAO|CHLORINA 1|CHLOROPHYLL A OXYGENASE|CHLOROPHYLL B SYNTHASE|T18F15.7|T18F15_7|AT1G44446|-|protein-coding
AT4G39620	chr4:18395293-18397578	WT	triple mutants	OK	17.517	28.8408	0.719353	2.30743	0.0004	0.00386042	yes	EMB2453|A. THALIANA PENTATRICOPEPTIDE REPEAT 5|ATPPR5|EMBRYO DEFECTIVE 2453|F23K16.250|F23K16_250|AT4G39620|-|protein-coding
AT3G13800	chr3:4538766-4541487	WT	triple mutants	OK	8.23656	13.5619	0.719448	1.72862	0.0099	0.0485968	yes	AT3G13800|-|AT3G13800|-|protein-coding
AT2G23350	chr2:9943052-9946269	WT	triple mutants	OK	108.705	179.089	0.72026	2.82713	5e-05	0.000644509	yes	PAB4|PABP4|POLY(A) BINDING PROTEIN 4|T20D16.2|T20D16_2|poly(A) binding protein 4|AT2G23350|-|protein-coding
AT3G04340	chr3:1146799-1153341	WT	triple mutants	OK	46.1219	75.9903	0.720363	2.73372	5e-05	0.000644509	yes	emb2458|T6K12.4|T6K12_4|embryo defective 2458|AT3G04340|-|protein-coding
AT5G06340	chr5:1936365-1938114	WT	triple mutants	OK	73.9528	121.864	0.720593	3.30055	0.0001	0.00119967	yes	NUDX27|ATNUDX27|MHF15.14|MHF15_14|nudix hydrolase homolog 27|AT5G06340|-|protein-coding
AT1G20930	chr1:7292567-7294746	WT	triple mutants	OK	9.02007	14.8653	0.720739	2.1475	0.009	0.0452665	yes	CDKB2;2|CYCLIN-DEPENDENT KINASE B2;2|F9H16.8|F9H16_8|cyclin-dependent kinase B2;2|AT1G20930|-|protein-coding
AT4G36250	chr4:17150868-17153578	WT	triple mutants	OK	61.6442	101.593	0.720763	2.98251	0.0001	0.00119967	yes	ALDH3F1|F23E13.140|F23E13_140|aldehyde dehydrogenase 3F1|AT4G36250|-|protein-coding
AT4G24660	chr4:12724742-12725637	WT	triple mutants	OK	21.8213	35.9635	0.720793	2.72046	0.0023	0.0159777	yes	HB22|ATHB22|F22K18.140|F22K18_140|HOMEOBOX PROTEIN 22|MATERNAL EFFECT EMBRYO ARREST 68|MEE68|ZHD2|ZINC FINGER HOMEODOMAIN 2|homeobox protein 22|AT4G24660|-|protein-coding
AT4G29390	chr4:14464986-14465983	WT	triple mutants	OK	351.746	579.81	0.721046	4.78337	5e-05	0.000644509	yes	AT4G29390|F17A13.210|F17A13_210|AT4G29390|-|protein-coding
AT5G08540	chr5:2763822-2770282	WT	triple mutants	OK	61.1324	100.78	0.721207	2.77404	0.00035	0.00346084	yes	AT5G08540|MAH20.10|MAH20_10|AT5G08540|-|protein-coding
AT4G34730	chr4:16569395-16573680	WT	triple mutants	OK	44.5599	73.4604	0.72122	2.99992	0.0002	0.00217033	yes	AT4G34730|RBF1|RbfA domain-containing protein 1|T4L20.310|T4L20_310|AT4G34730|-|protein-coding
AT4G18730	chr4:10302162-10303382	WT	triple mutants	OK	252.389	416.341	0.722115	3.62127	5e-05	0.000644509	yes	RPL16B|ribosomal protein L16B|AT4G18730|-|protein-coding
AT4G17040	chr4:9585704-9589362	WT	triple mutants	OK	189.613	312.828	0.722316	3.16293	0.0001	0.00119967	yes	CLPR4|CLP protease R subunit 4|DL4550C|FCAALL.413|HON5|happy on norflurazon 5|AT4G17040|-|protein-coding
AT5G02450	chr5:533105-534656	WT	triple mutants	OK	310.931	513.025	0.722433	3.85015	5e-05	0.000644509	yes	AT5G02450|-|AT5G02450|-|protein-coding
AT5G13510	chr5:4341261-4344671	WT	triple mutants	OK	520.096	858.215	0.722561	3.22366	0.0003	0.00304738	yes	EMB3136|EMBRYO DEFECTIVE 3136|T6I14.40|T6I14_40|AT5G13510|-|protein-coding
AT1G80770	chr1:30355114-30357964	WT	triple mutants	OK	32.529	53.6939	0.723034	2.51075	5e-05	0.000644509	yes	PDE318|F23A5.12|F23A5_12|pigment defective 318|AT1G80770|-|protein-coding
AT5G46420	chr5:18829954-18832953	WT	triple mutants	OK	82.5026	136.263	0.723879	2.94093	5e-05	0.000644509	yes	AT5G46420|K11I1.1|K11I1_1|AT5G46420|-|protein-coding
AT2G42790	chr2:17800443-17806049	WT	triple mutants	OK	29.095	48.0583	0.724017	2.43762	0.0001	0.00119967	yes	CSY3|F7D19.21|F7D19_21|citrate synthase 3|AT2G42790|-|protein-coding
AT2G01755	chr2:332193-332781	WT	triple mutants	OK	35.2677	58.255	0.724034	3.17742	0.00305	0.0198387	yes	AT2G01755|-|AT2G01755|-|protein-coding
AT2G33450	chr2:14173578-14174533	WT	triple mutants	OK	565.862	935.172	0.724781	4.02462	5e-05	0.000644509	yes	PRPL28|F4P9.22|F4P9_22|plastid ribosomal protein L28|AT2G33450|-|protein-coding
AT5G03850	chr5:1028339-1029121	WT	triple mutants	OK	389.559	644.08	0.725395	5.03476	5e-05	0.000644509	yes	AT5G03850|MED24.14|AT5G03850|-|protein-coding
AT1G30600	chr1:10841141-10845050	WT	triple mutants	OK	6.6134	10.9351	0.725506	2.29163	0.0012	0.00948429	yes	AT1G30600|T5I8.5|T5I8_5|AT1G30600|-|protein-coding
AT4G38580	chr4:18034430-18035889	WT	triple mutants	OK	27.5973	45.6318	0.725515	2.90409	0.0014	0.0107629	yes	FP6|ATFP6|F20M13.140|F20M13_140|HEAVY METAL ASSOCIATED ISOPRENYLATED PLANT PROTEIN 26|HIPP26|farnesylated protein 6|AT4G38580|-|protein-coding
AT1G73390	chr1:27589031-27595142	WT	triple mutants	OK	16.0392	26.5406	0.726597	2.14922	0.00075	0.00647787	yes	AT1G73390|T9L24.40|T9L24_40|AT1G73390|-|protein-coding
AT5G67060	chr5:26766127-26767250	WT	triple mutants	OK	15.9835	26.4686	0.727701	2.53163	0.00215	0.0151664	yes	HEC1|HECATE 1|K21H1.2|K21H1_2|AT5G67060|-|protein-coding
AT2G22870	chr2:9739456-9741104	WT	triple mutants	OK	16.1438	26.7342	0.727708	2.54517	0.0025	0.0170617	yes	EMB2001|T20K9.8|T20K9_8|embryo defective 2001|AT2G22870|-|protein-coding
AT4G32900	chr4:15878721-15881041	WT	triple mutants	OK	27.4853	45.5386	0.72843	2.16507	0.0011	0.00883397	yes	AT4G32900|F26P21.20|F26P21_20|AT4G32900|-|protein-coding
AT5G12320	chr5:3982683-3984078	WT	triple mutants	OK	16.7489	27.7516	0.728508	2.52193	0.0085	0.0433577	yes	AT5G12320|-|AT5G12320|-|protein-coding
AT5G11740	chr5:3784250-3784792	WT	triple mutants	OK	693.987	1150.17	0.728867	4.4405	5e-05	0.000644509	yes	AGP15|ARABINOGALACTAN PROTEIN 15|ATAGP15|T22P22.130|T22P22_130|arabinogalactan protein 15|AT5G11740|-|protein-coding
AT1G01120	chr1:57268-59167	WT	triple mutants	OK	24.4585	40.5401	0.729012	2.83232	5e-05	0.000644509	yes	KCS1|3-ketoacyl-CoA synthase 1|T25K16.11|T25K16_11|AT1G01120|-|protein-coding
AT1G76100	chr1:28553986-28554768	WT	triple mutants	OK	244.344	405.02	0.729076	3.69271	5e-05	0.000644509	yes	PETE1|T23E18.3|T23E18_3|plastocyanin 1|AT1G76100|-|protein-coding
AT2G33180	chr2:14066462-14067467	WT	triple mutants	OK	58.2514	96.5672	0.729241	3.53496	0.00045	0.00425309	yes	AT2G33180|F25I18.8|F25I18_8|AT2G33180|-|protein-coding
AT3G23390	chr3:8375371-8376392	WT	triple mutants	OK	239.127	396.695	0.730251	4.48283	5e-05	0.000644509	yes	AT3G23390|RPL36a A|RPL36aA|AT3G23390|-|protein-coding
AT1G08640	chr1:2748397-2751278	WT	triple mutants	OK	72.5519	120.408	0.730848	3.18945	5e-05	0.000644509	yes	CJD1|Chloroplast J-like domain 1|F22O13.12|F22O13_12|AT1G08640|-|protein-coding
AT2G43945	chr2:18197843-18200194	WT	triple mutants	OK	54.3237	90.2489	0.732326	3.15532	0.00015	0.00170112	yes	AT2G43945|-|AT2G43945|-|protein-coding
AT3G23790	chr3:8575166-8581112	WT	triple mutants	OK	13.9928	23.247	0.732358	2.61329	0.00035	0.00346084	yes	AAE16|acyl activating enzyme 16|AT3G23790|-|protein-coding
AT3G26570	chr3:9756190-9758633	WT	triple mutants	OK	119.277	198.177	0.732473	2.6125	0.00015	0.00170112	yes	PHT2;1|ORF02|phosphate transporter 2;1|AT3G26570|-|protein-coding
AT2G37970	chr2:15890971-15893639	WT	triple mutants	OK	37.7731	62.7848	0.733056	2.69972	0.0023	0.0159777	yes	SOUL-1|AtHBP2|HBP2|T8P21.12|T8P21_12|haem-binding protein 2|AT2G37970|-|protein-coding
AT2G21630	chr2:9250322-9253915	WT	triple mutants	OK	4.58798	7.62626	0.733116	2.04192	0.00515	0.0296542	yes	AT2G21630|F2G1.10|F2G1_10|AT2G21630|-|protein-coding
AT4G39200	chr4:18257335-18258680	WT	triple mutants	OK	509.85	847.523	0.733179	2.60527	0.0002	0.00217033	yes	AT4G39200|T22F8.100|T22F8_100|AT4G39200|-|protein-coding
AT5G36910	chr5:14561816-14562750	WT	triple mutants	OK	100.972	167.987	0.734398	3.70793	5e-05	0.000644509	yes	THI2.2|MLF18.30|MLF18_30|thionin 2.2|AT5G36910|-|protein-coding
AT5G28060	chr5:10069545-10070899	WT	triple mutants	OK	268.23	446.311	0.734577	3.76977	5e-05	0.000644509	yes	AT5G28060|F15F15.130|F15F15_130|AT5G28060|-|protein-coding
AT2G31570	chr2:13436556-13439881	WT	triple mutants	OK	157.467	262.077	0.734945	2.51041	0.00015	0.00170112	yes	GPX2|ATGPX2|GLUTATHIONE PEROXIDASE|T9H9.9|T9H9_9|glutathione peroxidase 2|AT2G31570|-|protein-coding
AT5G03800	chr5:1010779-1013586	WT	triple mutants	OK	6.11607	10.1798	0.735033	2.29217	0.00145	0.0110581	yes	EMB175|EMB166|EMB1899|EMBRYO DEFECTIVE 166|EMBRYO DEFECTIVE 175|MED24.10|MED24_10|emb1899|embryo defective 1899|AT5G03800|-|protein-coding
AT1G77060	chr1:28951684-28953509	WT	triple mutants	OK	39.1546	65.1998	0.735684	3.07713	0.00015	0.00170112	yes	AT1G77060|F22K20.14|F22K20_14|AT1G77060|-|protein-coding
AT2G29340	chr2:12597114-12599203	WT	triple mutants	OK	21.6426	36.0485	0.736069	2.0826	0.00155	0.0116895	yes	AT2G29340|F16P2.28|F16P2_28|AT2G29340|-|protein-coding
AT2G22610	chr2:9599549-9610595	WT	triple mutants	OK	5.45654	9.09057	0.736385	2.19149	0.00195	0.0140324	yes	AT2G22610|T9I22.5|T9I22_5|AT2G22610|-|protein-coding
AT2G20180	chr2:8701012-8706900	WT	triple mutants	OK	25.3437	42.2322	0.736716	2.54183	0.00015	0.00170112	yes	PIL5|PHY-INTERACTING FACTOR 1|PIF1|T2G17.2|T2G17_2|phytochrome interacting factor 3-like 5|AT2G20180|-|protein-coding
AT5G27600	chr5:9742575-9747005	WT	triple mutants	OK	22.5486	37.5777	0.736838	2.80393	0.0001	0.00119967	yes	LACS7|ATLACS7|F15A18.60|F15A18_60|long-chain acyl-CoA synthetase 7|AT5G27600|-|protein-coding
AT4G25050	chr4:12870005-12871316	WT	triple mutants	OK	957.765	1599.38	0.739768	2.433	0.00025	0.00261274	yes	ACP4|F24A6.4|acyl carrier protein 4|AT4G25050|-|protein-coding
AT1G31920	chr1:11461854-11463848	WT	triple mutants	OK	8.07618	13.4873	0.739855	2.34503	0.0019	0.0137326	yes	AT1G31920|F5M6.8|F5M6_8|AT1G31920|-|protein-coding
AT3G01740	chr3:267820-268838	WT	triple mutants	OK	36.2651	60.5682	0.73998	3.16215	0.00035	0.00346084	yes	AT3G01740|F4P13.29|AT3G01740|-|protein-coding
AT1G14810	chr1:5099571-5104695	WT	triple mutants	OK	56.118	93.7475	0.740316	2.64828	5e-05	0.000644509	yes	AT1G14810|F10B6.22|F10B6_22|AT1G14810|-|protein-coding
AT4G14800	chr4:8500265-8502240	WT	triple mutants	OK	50.8086	84.8818	0.740382	2.46159	5e-05	0.000644509	yes	PBD2|20S PROTEASOME BETA SUBUNIT PBD2|20S proteasome beta subunit D2|DL3440W|FCAALL.135|AT4G14800|-|protein-coding
AT4G09320	chr4:5923399-5924532	WT	triple mutants	OK	288.524	482.124	0.740711	3.91742	0.0001	0.00119967	yes	NDPK1|ATNDK1|NDK1|T30A10.80|T30A10_80|nucleoside diphosphate kinase 1|AT4G09320|-|protein-coding
AT3G62000	chr3:22959052-22961219	WT	triple mutants	OK	11.9824	20.0235	0.740781	1.937	0.00305	0.0198387	yes	AT3G62000|-|AT3G62000|-|protein-coding
AT3G63490	chr3:23444202-23450198	WT	triple mutants	OK	476.986	797.318	0.74121	2.65199	0.0004	0.00386042	yes	EMB3126|EMBRYO DEFECTIVE 3126|PRPL1|plastid ribosomal protein L1|AT3G63490|-|protein-coding
AT3G54940	chr3:20354350-20356318	WT	triple mutants	OK	32.4002	54.1711	0.741522	2.9813	0.00015	0.00170112	yes	AT3G54940|-|AT3G54940|-|protein-coding
AT3G08610	chr3:2615425-2616803	WT	triple mutants	OK	310.25	518.785	0.741704	4.70727	5e-05	0.000644509	yes	AT3G08610|-|AT3G08610|-|protein-coding
AT5G07330	chr5:2315979-2316874	WT	triple mutants	OK	14.0679	23.5503	0.743334	2.42321	0.00815	0.0420419	yes	AT5G07330|T2I1.40|T2I1_40|AT5G07330|-|protein-coding
AT3G56630	chr3:20978936-20980632	WT	triple mutants	OK	12.3971	20.779	0.745121	2.55934	0.001	0.00820426	yes	CYP94D2|''cytochrome P450|cytochrome P450|family 94|polypeptide 2|polypeptide 2''|subfamily D|AT3G56630|-|protein-coding
AT1G05680	chr1:1703091-1704691	WT	triple mutants	OK	8.35343	14.0141	0.746438	2.26767	0.0034	0.0215806	yes	UGT74E2|F3F20.13|F3F20_13|Uridine diphosphate glycosyltransferase 74E2|AT1G05680|-|protein-coding
AT5G06290	chr5:1919212-1921425	WT	triple mutants	OK	322.712	541.44	0.746553	3.17081	5e-05	0.000644509	yes	2-Cys Prx B|2-CYS PEROXIREDOXIN B|2-cysteine peroxiredoxin B|2CPB|AT5G06290|-|protein-coding
AT1G70830	chr1:26709946-26711462	WT	triple mutants	OK	270.816	454.476	0.746891	2.53313	0.00015	0.00170112	yes	MLP28|F15H11.8|F15H11_8|MLP-like protein 28|AT1G70830|-|protein-coding
AT1G07940	chr1:2462952-2465504	WT	triple mutants	OK	128.043	214.882	0.746913	2.67564	5e-05	0.000644509	yes	AT1G07940|T6D22.3|AT1G07940|-|protein-coding
AT1G78630	chr1:29575955-29577658	WT	triple mutants	OK	702.683	1179.4	0.747101	3.09995	0.00015	0.00170112	yes	emb1473|T30F21.4|T30F21_4|embryo defective 1473|AT1G78630|-|protein-coding
AT1G32870	chr1:11911678-11914735	WT	triple mutants	OK	5.19941	8.72992	0.747622	1.79967	0.00625	0.034406	yes	NAC13|ANAC013|ANAC13|Arabidopsis NAC domain containing protein 13|F9L11.7|F9L11_7|NAC domain protein 13|AT1G32870|-|protein-coding
AT4G13200	chr4:7668146-7669214	WT	triple mutants	OK	53.4952	89.8238	0.747689	3.48028	0.0002	0.00217033	yes	AT4G13200|F17N18.90|F17N18_90|AT4G13200|-|protein-coding
AT4G28660	chr4:14149879-14151104	WT	triple mutants	OK	307.298	516.569	0.749324	2.68082	5e-05	0.000644509	yes	PSB28|T5F17.110|T5F17_110|photosystem II reaction center PSB28 protein|AT4G28660|-|protein-coding
AT3G46670	chr3:17191597-17195280	WT	triple mutants	OK	11.6116	19.5363	0.750596	2.13397	0.00155	0.0116895	yes	UGT76E11|UDP-glucosyl transferase 76E11|AT3G46670|-|protein-coding
AT5G64940	chr5:25948972-25953823	WT	triple mutants	OK	41.6894	70.1636	0.751043	2.72662	5e-05	0.000644509	yes	ATH13|A. THALIANA OXIDATIVE STRESS-RELATED ABC1-LIKE PROTEIN 1|ABC2 homolog 13|ARABIDOPSIS THALIANA ABC2 HOMOLOG 13|ATATH13|ATOSA1|MXK3.17|MXK3_17|OSA1|OXIDATIVE STRESS-RELATED ABC1-LIKE PROTEIN 1|AT5G64940|-|protein-coding
AT1G70200	chr1:26432296-26434400	WT	triple mutants	OK	48.116	81.0056	0.751505	3.07716	5e-05	0.000644509	yes	AT1G70200|F20P5.8|F20P5_8|AT1G70200|-|protein-coding
AT1G70700	chr1:26654767-26657064	WT	triple mutants	OK	11.011	18.5425	0.751891	1.96701	0.00285	0.0188583	yes	TIFY7|F5A18.12|F5A18_12|JASMONATE-ZIM-DOMAIN PROTEIN 9|JAZ9|AT1G70700|-|protein-coding
AT1G63050	chr1:23375883-23378291	WT	triple mutants	OK	11.747	19.7823	0.751926	2.56009	0.00055	0.00501758	yes	LPLAT2|AtLPLAT2|F16M19.14|F16M19_14|LPCAT2|lysophosphatidylcholine acyltransferase 2|lysophospholipid acyltransferase 2|AT1G63050|-|protein-coding
AT5G09510	chr5:2955112-2956673	WT	triple mutants	OK	164.754	277.918	0.754343	2.65067	5e-05	0.000644509	yes	AT5G09510|T5E8.310|T5E8_310|AT5G09510|-|protein-coding
AT3G58700	chr3:21711562-21712955	WT	triple mutants	OK	68.1462	114.981	0.754694	3.59897	5e-05	0.000644509	yes	AT3G58700|-|AT3G58700|-|protein-coding
AT2G47450	chr2:19472680-19474314	WT	triple mutants	OK	94.0537	158.732	0.755038	3.18331	5e-05	0.000644509	yes	CAO|CHAOS|CHLOROPLAST SIGNAL RECOGNITION PARTICLE 43|CPSRP43|T30B22.25|AT2G47450|-|protein-coding
AT1G67510	chr1:25297476-25300184	WT	triple mutants	OK	5.1026	8.61238	0.755179	2.13068	0.0037	0.023017	yes	AT1G67510|T1F15.2|T1F15_2|AT1G67510|-|protein-coding
AT5G59480	chr5:23978555-23981590	WT	triple mutants	OK	15.8722	26.8047	0.755982	2.11728	0.0006	0.00537803	yes	AT5G59480|F2O15.10|F2O15_10|AT5G59480|-|protein-coding
AT5G27520	chr5:9714381-9716354	WT	triple mutants	OK	15.4307	26.0895	0.757669	2.68588	0.00075	0.00647787	yes	PNC2|AtPNC2|F21A20.230|F21A20_230|peroxisomal adenine nucleotide carrier 2|AT5G27520|-|protein-coding
AT4G30580	chr4:14932333-14934528	WT	triple mutants	OK	53.0044	89.646	0.758127	3.24724	5e-05	0.000644509	yes	ATS2|EMB1995|EMBRYO DEFECTIVE 1995|F17I23.80|F17I23_80|LPAT1|PHOSPHOLIPID/GLYCEROL ACYLTRANSFERASE|lysophosphatidic acid acyltransferase 1|AT4G30580|-|protein-coding
AT1G71110	chr1:26818082-26821004	WT	triple mutants	OK	13.0224	22.0326	0.758645	2.66554	0.00045	0.00425309	yes	AT1G71110|F23N20.10|F23N20_10|AT1G71110|-|protein-coding
AT3G60210	chr3:22251222-22252898	WT	triple mutants	OK	56.4081	95.4392	0.758679	3.4952	0.00025	0.00261274	yes	AT3G60210|F27H5.5|AT3G60210|-|protein-coding
AT3G50560	chr3:18761087-18764016	WT	triple mutants	OK	8.05615	13.6351	0.759161	2.12362	0.0083	0.0425813	yes	AT3G50560|-|AT3G50560|-|protein-coding
AT1G31710	chr1:11349839-11355486	WT	triple mutants	OK	12.3082	20.8391	0.759676	2.68971	0.0003	0.00304738	yes	AT1G31710|F27M3.9|F27M3_9|AT1G31710|-|protein-coding
AT2G22230	chr2:9449983-9454094	WT	triple mutants	OK	57.4111	97.207	0.759732	2.82257	0.00115	0.00916643	yes	AT2G22230|T26C19.11|T26C19_11|AT2G22230|-|protein-coding
AT5G63100	chr5:25314136-25315428	WT	triple mutants	OK	8.6632	14.679	0.76078	2.26198	0.0052	0.0298757	yes	AT5G63100|MDC12.6|MDC12_6|AT5G63100|-|protein-coding
AT5G06150	chr5:1859278-1861649	WT	triple mutants	OK	17.3121	29.3354	0.760858	2.7917	5e-05	0.000644509	yes	CYC1BAT|CYCB1;2|CYCLIN B1;2|MBL20.2|MBL20_2|cyclin B 1;2|AT5G06150|-|protein-coding
AT5G49030	chr5:19874943-19883297	WT	triple mutants	OK	51.0739	86.5944	0.761688	2.8379	5e-05	0.000644509	yes	OVA2|K19E20.18|K19E20_18|ovule abortion 2|AT5G49030|-|protein-coding
AT3G45030	chr3:16471385-16472393	WT	triple mutants	OK	184.48	312.814	0.761842	4.07977	5e-05	0.000644509	yes	AT3G45030|-|AT3G45030|-|protein-coding
AT4G26310	chr4:13313769-13316238	WT	triple mutants	OK	11.7666	19.9575	0.76224	1.90798	0.0036	0.0225264	yes	AT4G26310|T25K17.120|T25K17_120|AT4G26310|-|protein-coding
AT4G36390	chr4:17194587-17197131	WT	triple mutants	OK	55.4071	94.0124	0.762779	3.09236	5e-05	0.000644509	yes	AT4G36390|AP22.85|AP22_85|AT4G36390|-|protein-coding
AT2G43130	chr2:17929653-17930936	WT	triple mutants	OK	19.9084	33.7848	0.762996	2.81005	0.002	0.014307	yes	ARA4|ARA-4|ARABIDOPSIS RAB GTPASE HOMOLOG A5C|ATRAB11F|ATRABA5C|F14B2.7|RABA5C|AT2G43130|-|protein-coding
AT1G75350	chr1:28272070-28272832	WT	triple mutants	OK	626.289	1063.47	0.763874	4.00945	0.0001	0.00119967	yes	emb2184|F1B16.11|F1B16_11|embryo defective 2184|AT1G75350|-|protein-coding
AT2G36800	chr2:15423379-15425016	WT	triple mutants	OK	11.6669	19.8162	0.764264	2.56364	0.001	0.00820426	yes	DOGT1|F13K3.20|F13K3_20|UDP-GLUCOSYL TRANSFERASE 73C5|UGT73C5|don-glucosyltransferase 1|AT2G36800|-|protein-coding
AT5G26960	chr5:9484733-9486149	WT	triple mutants	OK	7.22506	12.286	0.76594	2.18721	0.00505	0.0291991	yes	AT5G26960|F2P16.220|F2P16_220|AT5G26960|-|protein-coding
AT4G18480	chr4:10201671-10203469	WT	triple mutants	OK	415.418	706.743	0.76662	2.86417	0.0001	0.00119967	yes	CHLI1|CH-42|CH42|CHL11|CHLI-1|CHLORINA 42|F28J12.140|F28J12_140|LOST1|PROTOPORPHYRIN-IX MG-CHELATASE|low temperature with open-stomata 1|AT4G18480|-|protein-coding
AT4G24770	chr4:12766029-12768040	WT	triple mutants	OK	673.834	1146.58	0.766874	2.90119	0.00025	0.00261274	yes	RBP31|31-kDa RNA binding protein|APPROXIMATELY 31 KD|ARABIDOPSIS THALIANA RNA BINDING PROTEIN|ATRBP31|ATRBP33|CP31|F6I7.11|STEP1|AT4G24770|-|protein-coding
AT4G26660	chr4:13448683-13452016	WT	triple mutants	OK	7.88989	13.4275	0.767118	2.51286	0.00045	0.00425309	yes	AT4G26660|T15N24.110|T15N24_110|AT4G26660|-|protein-coding
AT4G29400	chr4:14466294-14468143	WT	triple mutants	OK	15.0674	25.6438	0.767181	2.64787	0.0018	0.0131621	yes	AT4G29400|F17A13.220|F17A13_220|AT4G29400|-|protein-coding
AT5G42240	chr5:16888225-16891909	WT	triple mutants	OK	22.6155	38.4997	0.767537	2.73326	0.00015	0.00170112	yes	scpl42|K5J14.4|K5J14_4|serine carboxypeptidase-like 42|AT5G42240|-|protein-coding
AT2G18570	chr2:8063319-8065008	WT	triple mutants	OK	5.96481	10.1554	0.767698	2.13782	0.005	0.0289747	yes	AT2G18570|F24H14.8|F24H14_8|AT2G18570|-|protein-coding
AT2G27720	chr2:11818490-11819578	WT	triple mutants	OK	248.186	422.712	0.768254	2.77214	5e-05	0.000644509	yes	AT2G27720|F15K20.18|F15K20_18|AT2G27720|-|protein-coding
AT2G32520	chr2:13805518-13807536	WT	triple mutants	OK	31.4325	53.5594	0.768883	3.12658	0.0001	0.00119967	yes	AT2G32520|T26B15.8|T26B15_8|AT2G32520|-|protein-coding
AT5G20040	chr5:6767796-6771190	WT	triple mutants	OK	14.9397	25.4578	0.76895	2.38676	0.00015	0.00170112	yes	IPT9|ARABIDOPSIS THALIANA ISOPENTENYLTRANSFERASE 9|ATIPT9|F28I16.190|F28I16_190|isopentenyltransferase 9|AT5G20040|-|protein-coding
AT1G31180	chr1:11142713-11144633	WT	triple mutants	OK	39.1521	66.7617	0.76993	3.18236	0.0001	0.00119967	yes	IMD3|ARABIDOPSIS ISOPROPYLMALATE DEHYDROGENASE 3|ATIMD3|F28K20.14|F28K20_14|IPMDH1|ISOPROPYLMALATE DEHYDROGENASE 1|isopropylmalate dehydrogenase 3|AT1G31180|-|protein-coding
AT5G18660	chr5:6220780-6222228	WT	triple mutants	OK	154.161	262.889	0.770016	3.26597	5e-05	0.000644509	yes	PCB2|DIVINYL PROTOCHLOROPHYLLIDE 8-VINYL REDUCTASE|PALE-GREEN AND CHLOROPHYLL B REDUCED 2|T1A4.40|T1A4_40|AT5G18660|-|protein-coding
AT1G29240	chr1:10216778-10219846	WT	triple mutants	OK	4.84491	8.26215	0.770047	2.16999	0.003	0.0195932	yes	AT1G29240|F28N24.8|F28N24_8|AT1G29240|-|protein-coding
AT2G47840	chr2:19594186-19595001	WT	triple mutants	OK	37.5671	64.1118	0.77112	3.32151	0.0002	0.00217033	yes	Tic20-II|AtTic20-II|F17A22.23|translocon at the inner envelope membrane of chloroplasts 20-II|AT2G47840|-|protein-coding
AT4G39330	chr4:18291217-18293512	WT	triple mutants	OK	196.831	336.198	0.772349	2.87513	5e-05	0.000644509	yes	CAD9|ATCAD9|T22F8.230|T22F8_230|cinnamyl alcohol dehydrogenase 9|AT4G39330|-|protein-coding
AT4G16760	chr4:9424632-9428895	WT	triple mutants	OK	49.0002	83.7418	0.773159	2.81298	5e-05	0.000644509	yes	ACX1|ATACX1|DL4405C|FCAALL.119|acyl-CoA oxidase 1|AT4G16760|-|protein-coding
AT1G78430	chr1:29508958-29510895	WT	triple mutants	OK	5.67725	9.70606	0.773693	2.08053	0.00755	0.039666	yes	RIP4|F3F9.6|F3F9_6|ROP interactive partner 2|ROP interactive partner 4|AT1G78430|-|protein-coding
AT3G57080	chr3:21125856-21127636	WT	triple mutants	OK	20.9851	35.8849	0.774015	2.89509	0.0011	0.00883397	yes	NRPE5|B|RNA POLYMERASE II FIFTH LARGEST SUBUNIT|RPB5B|AT3G57080|-|protein-coding
AT1G51430	chr1:19068240-19069776	WT	triple mutants	OK	12.9012	22.0748	0.774894	2.48498	0.0047	0.027679	yes	AT1G51430|F5D21.20|F5D21_20|AT1G51430|-|protein-coding
AT2G37600	chr2:15774244-15775374	WT	triple mutants	OK	93.7025	160.378	0.775318	2.56283	0.0001	0.00119967	yes	AT2G37600|F13M22.10|F13M22_10|AT2G37600|-|protein-coding
AT1G79020	chr1:29727122-29730431	WT	triple mutants	OK	6.055	10.3703	0.776259	2.23971	0.0034	0.0215806	yes	AT1G79020|YUP8H12R.36|YUP8H12R_36|AT1G79020|-|protein-coding
AT3G48500	chr3:17962162-17965613	WT	triple mutants	OK	47.2006	80.8412	0.776286	2.79483	5e-05	0.000644509	yes	PDE312|PIGMENT DEFECTIVE 312|PLASTID TRANSCRIPTIONALLY ACTIVE 10|PTAC10|TAC10|AT3G48500|-|protein-coding
AT2G40290	chr2:16828765-16831054	WT	triple mutants	OK	57.8736	99.1466	0.776658	2.77707	5e-05	0.000644509	yes	AT2G40290|T7M7.14|AT2G40290|-|protein-coding
AT4G01690	chr4:729886-733510	WT	triple mutants	OK	116.065	198.948	0.777462	3.03917	5e-05	0.000644509	yes	PPOX|HEMG1|PPO1|PROTOPORPHYRINOGEN OXIDASE|AT4G01690|-|protein-coding
AT5G47610	chr5:19301187-19301913	WT	triple mutants	OK	35.5752	60.9913	0.777732	3.32417	0.00045	0.00425309	yes	AT5G47610|MNJ7.20|MNJ7_20|AT5G47610|-|protein-coding
AT5G64840	chr5:25916722-25919810	WT	triple mutants	OK	76.7221	131.632	0.778792	3.08857	5e-05	0.000644509	yes	ABCF5|ATGCN5|ATP-binding cassette F5|GCN5|MXK3.6|MXK3_6|general control non-repressible 5|AT5G64840|-|protein-coding
AT2G41420	chr2:17266476-17268024	WT	triple mutants	OK	72.6648	124.779	0.780046	3.76476	5e-05	0.000644509	yes	WIH2|F13H10.3|F13H10_3|WINDHOSE 2|AT2G41420|-|protein-coding
AT3G24100	chr3:8703285-8704228	WT	triple mutants	OK	53.308	91.5586	0.780345	4.07729	0.00135	0.0104584	yes	AT3G24100|-|AT3G24100|-|protein-coding
AT3G56910	chr3:21066123-21070356	WT	triple mutants	OK	750.753	1290.21	0.781192	2.65461	5e-05	0.000644509	yes	PSRP5|plastid-specific 50S ribosomal protein 5|AT3G56910|-|protein-coding
AT2G33700	chr2:14253423-14255993	WT	triple mutants	OK	9.73749	16.7352	0.781263	2.63251	0.0006	0.00537803	yes	PP2CG1|T1B8.2|T1B8_2|protein phosphatase 2C G Group 1|AT2G33700|-|protein-coding
AT5G45390	chr5:18396301-18398116	WT	triple mutants	OK	223.932	384.96	0.781648	3.37837	5e-05	0.000644509	yes	CLPP4|CLP protease P4|MFC19.6|MFC19_6|NCLPP4|NUCLEAR-ENCODED CLP PROTEASE P4|AT5G45390|-|protein-coding
AT3G54200	chr3:20065664-20066560	WT	triple mutants	OK	11.6694	20.061	0.781664	2.4463	0.005	0.0289747	yes	AT3G54200|-|AT3G54200|-|protein-coding
AT2G29420	chr2:12616563-12618899	WT	triple mutants	OK	40.4287	69.5339	0.782336	2.51525	0.00015	0.00170112	yes	GSTU7|ATGSTU7|F16P2.20|F16P2_20|GLUTATHIONE S-TRANSFERASE 25|GST25|glutathione S-transferase tau 7|AT2G29420|-|protein-coding
AT2G29180	chr2:12543022-12548563	WT	triple mutants	OK	79.1042	136.108	0.782928	2.7035	0.00475	0.0279129	yes	AT2G29180|F16P2.44|F16P2_44|AT2G29180|-|protein-coding
AT3G62030	chr3:22973003-22976583	WT	triple mutants	OK	753.83	1297.29	0.78319	2.96706	0.00025	0.00261274	yes	ROC4|CYP20-3|PEPTIDYLPROLYL ISOMERASE ROC4|T17J13.1|cyclophilin 20-3|rotamase CYP 4|AT3G62030|-|protein-coding
AT3G09860	chr3:3026054-3027234	WT	triple mutants	OK	256.042	440.894	0.784054	4.47917	5e-05	0.000644509	yes	AT3G09860|-|AT3G09860|-|protein-coding
AT4G16410	chr4:9260563-9266086	WT	triple mutants	OK	112.227	193.332	0.784664	3.46063	0.0002	0.00217033	yes	AT4G16410|DL4233C|FCAALL.144|AT4G16410|-|protein-coding
AT5G40950	chr5:16410781-16412063	WT	triple mutants	OK	539.535	929.585	0.78487	3.57004	5e-05	0.000644509	yes	RPL27|MMG1.7|ribosomal protein large subunit 27|AT5G40950|-|protein-coding
AT4G33760	chr4:16189143-16193269	WT	triple mutants	OK	29.0688	50.0906	0.785065	3.09602	5e-05	0.000644509	yes	AT4G33760|T16L1.250|T16L1_250|AT4G33760|-|protein-coding
AT5G60100	chr5:24197997-24201404	WT	triple mutants	OK	22.9069	39.4893	0.78568	2.71442	5e-05	0.000644509	yes	PRR3|APRR3|MGO3.8|MGO3_8|pseudo-response regulator 3|AT5G60100|-|protein-coding
AT3G53900	chr3:19956655-19959041	WT	triple mutants	OK	42.1492	72.6686	0.785828	2.7091	5e-05	0.000644509	yes	UPP|PYRIMIDINE R|PYRR|uracil phosphoribosyltransferase|AT3G53900|-|protein-coding
AT2G41720	chr2:17403602-17407135	WT	triple mutants	OK	22.2619	38.3863	0.786015	2.7409	5e-05	0.000644509	yes	EMB2654|EMBRYO DEFECTIVE 2654|T11A7.18|T11A7_18|AT2G41720|-|protein-coding
AT5G05370	chr5:1590035-1591903	WT	triple mutants	OK	65.6238	113.159	0.786064	2.17923	0.00095	0.00787128	yes	AT5G05370|K18I23.18|K18I23_18|AT5G05370|-|protein-coding
AT5G23395	chr5:7874671-7876427	WT	triple mutants	OK	9.52702	16.4302	0.786249	2.32341	0.00695	0.0372998	yes	MIA40|mitochondrial intermembrane space assembly machinery 40|AT5G23395|-|protein-coding
AT4G09040	chr4:5794528-5797375	WT	triple mutants	OK	84.2753	145.412	0.786969	2.85169	5e-05	0.000644509	yes	AT4G09040|F23J3.70|F23J3_70|AT4G09040|-|protein-coding
AT4G00810	chr4:345951-347199	WT	triple mutants	OK	265.794	458.845	0.787697	2.87645	5e-05	0.000644509	yes	AT4G00810|A_TM018A10.9|A_TM018A10_9|T18A10.8|T18A10_8|AT4G00810|-|protein-coding
AT3G12915	chr3:4112628-4115951	WT	triple mutants	OK	5.94485	10.2647	0.78798	2.23715	0.0008	0.0068423	yes	AT3G12915|MGH6.2|AT3G12915|-|protein-coding
AT3G17640	chr3:6032392-6033583	WT	triple mutants	OK	11.8493	20.4747	0.789035	2.56453	0.00225	0.0157026	yes	AT3G17640|-|AT3G17640|-|protein-coding
AT4G37920	chr4:17828432-17830465	WT	triple mutants	OK	29.3216	50.6729	0.789247	3.14462	5e-05	0.000644509	yes	AT4G37920|F20D10.40|F20D10_40|AT4G37920|-|protein-coding
AT1G02730	chr1:594572-598657	WT	triple mutants	OK	20.1714	34.8785	0.790025	2.99785	5e-05	0.000644509	yes	CSLD5|ATCSLD5|CELLULOSE SYNTHASE LIKE D5|SALT OVERLY SENSITIVE 6|SOS6|T14P4.29|cellulose synthase-like D5|AT1G02730|-|protein-coding
AT1G59840	chr1:22026506-22030207	WT	triple mutants	OK	23.2093	40.1359	0.790188	2.78474	0.00035	0.00346084	yes	CCB4|F23H11.16|F23H11_16|cofactor assembly of complex C|AT1G59840|-|protein-coding
AT4G27450	chr4:13727483-13728886	WT	triple mutants	OK	28.7705	49.7731	0.790777	3.06684	0.00025	0.00261274	yes	AT4G27450|F27G19.50|F27G19_50|AT4G27450|-|protein-coding
AT5G65650	chr5:26239501-26241515	WT	triple mutants	OK	20.6951	35.803	0.790791	2.96537	0.0005	0.00463299	yes	AT5G65650|K21L13.17|K21L13_17|AT5G65650|-|protein-coding
AT5G15200	chr5:4934882-4936408	WT	triple mutants	OK	395.12	683.797	0.791278	2.77395	5e-05	0.000644509	yes	AT5G15200|F8M21.90|F8M21_90|AT5G15200|-|protein-coding
AT4G04350	chr4:2128089-2133935	WT	triple mutants	OK	31.6155	54.7254	0.791577	3.05382	5e-05	0.000644509	yes	EMB2369|EMBRYO DEFECTIVE 2369|T19B17.7|T19B17_7|AT4G04350|-|protein-coding
AT5G54600	chr5:22182977-22184567	WT	triple mutants	OK	506.552	876.851	0.791621	2.75666	5e-05	0.000644509	yes	RPL24|MRB17.10|MRB17_10|SUPPRESSOR OF VARIEGATION 8|SVR8|plastid ribosomal protein L24|AT5G54600|-|protein-coding
AT1G75100	chr1:28190815-28193800	WT	triple mutants	OK	6.45982	11.2054	0.794625	2.44502	0.00095	0.00787128	yes	JAC1|F9E10.5|F9E10_5|J-domain protein required for chloroplast accumulation response 1|AT1G75100|-|protein-coding
AT1G79560	chr1:29926793-29938856	WT	triple mutants	OK	36.7898	63.8182	0.794663	2.54837	0.0003	0.00304738	yes	FTSH12|EMB1047|EMB156|EMB36|EMBRYO DEFECTIVE 1047|EMBRYO DEFECTIVE 156|EMBRYO DEFECTIVE 36|FTSH protease 12|T8K14.2|T8K14_2|AT1G79560|-|protein-coding
AT4G02990	chr4:1321858-1324004	WT	triple mutants	OK	31.0036	53.7813	0.79467	3.13889	5e-05	0.000644509	yes	BSM|BELAYA SMERT|RUG2|RUGOSA 2|T4I9.13|T4I9_13|AT4G02990|-|protein-coding
AT5G07820	chr5:2498748-2501209	WT	triple mutants	OK	5.74099	9.96657	0.795797	2.31575	0.0019	0.0137326	yes	AT5G07820|F13G24.20|F13G24_20|AT5G07820|-|protein-coding
AT4G17240	chr4:9666592-9668374	WT	triple mutants	OK	6.40647	11.1242	0.796095	1.72452	0.00945	0.0469005	yes	AT4G17240|DL4655C|FCAALL.387|AT4G17240|-|protein-coding
AT5G51600	chr5:20960910-20964484	WT	triple mutants	OK	9.9683	17.3168	0.796755	2.73638	5e-05	0.000644509	yes	PLE|ARABIDOPSIS THALIANA MICROTUBULE-ASSOCIATED PROTEIN 65-3|ATMAP65-3|K17N15.15|K17N15_15|MAP65-3|MICROTUBULE-ASSOCIATED PROTEIN 65-3|PLEIADE|AT5G51600|-|protein-coding
AT4G13170	chr4:7654943-7656594	WT	triple mutants	OK	80.7426	140.276	0.796868	3.76496	5e-05	0.000644509	yes	AT4G13170|F17N18.60|F17N18_60|AT4G13170|-|protein-coding
AT2G46390	chr2:19039201-19043060	WT	triple mutants	OK	132.392	230.046	0.7971	2.13597	0.0014	0.0107629	yes	SDH8|F11C10.8|succinate dehydrogenase 8|AT2G46390|-|protein-coding
AT1G52340	chr1:19488942-19491648	WT	triple mutants	OK	11.4605	19.9155	0.79723	2.06957	0.0013	0.0101317	yes	ABA2|ABA DEFICIENT 2|ARABIDOPSIS THALIANA ABA DEFICIENT 2|ATABA2|ATSDR1|F19K6.3|F19K6_3|GIN1|GLUCOSE INSENSITIVE 1|IMPAIRED SUCROSE INDUCTION 4|ISI4|SALT RESISTANT 1|SDR1|SHORT-CHAIN DEHYDROGENASE REDUCTASE 1|SHORT-CHAIN DEHYDROGENASE/REDUCTASE 1|SIS4|SRE1|SUGAR-INSENSITIVE 4|AT1G52340|-|protein-coding
AT5G01870	chr5:337176-337820	WT	triple mutants	OK	32.3663	56.2706	0.797887	3.43999	0.0028	0.0186136	yes	AT5G01870|T20L15.140|T20L15_140|AT5G01870|-|protein-coding
AT1G72170	chr1:27156334-27157706	WT	triple mutants	OK	29.6184	51.5081	0.798307	3.36798	0.00215	0.0151664	yes	AT1G72170|-|AT1G72170|-|protein-coding
AT2G46680	chr2:19165402-19166949	WT	triple mutants	OK	7.57588	13.1842	0.79932	1.90997	0.0042	0.0253807	yes	HB-7|ARABIDOPSIS THALIANA HOMEOBOX 7|ATHB-7|ATHB7|T3A4.6|homeobox 7|AT2G46680|-|protein-coding
AT3G05030	chr3:1393295-1397358	WT	triple mutants	OK	8.40535	14.6416	0.800695	2.25745	0.0006	0.00537803	yes	NHX2|ATNHX2|T9J14.2|T9J14_2|sodium hydrogen exchanger 2|AT3G05030|-|protein-coding
AT4G20960	chr4:11211945-11213644	WT	triple mutants	OK	29.8249	51.9553	0.800754	3.19708	5e-05	0.000644509	yes	PyrD|T13K14.120|T13K14_120|pyrimidine deaminase|AT4G20960|-|protein-coding
AT1G55140	chr1:20572404-20574348	WT	triple mutants	OK	36.1925	63.0494	0.80079	2.50448	0.00025	0.00261274	yes	AT1G55140|T7N22.8|T7N22_8|AT1G55140|-|protein-coding
AT3G12610	chr3:4006398-4007807	WT	triple mutants	OK	70.7399	123.267	0.801194	3.44297	5e-05	0.000644509	yes	DRT100|DNA-DAMAGE REPAIR/TOLERATION 100|AT3G12610|-|protein-coding
AT3G25660	chr3:9339422-9342204	WT	triple mutants	OK	100.102	174.444	0.801298	3.24981	5e-05	0.000644509	yes	AT3G25660|-|AT3G25660|-|protein-coding
AT3G57180	chr3:21163544-21166138	WT	triple mutants	OK	12.7417	22.2065	0.80143	2.85953	0.0001	0.00119967	yes	BPG2|BRASSINAZOLE(BRZ) INSENSITIVE PALE GREEN 2|AT3G57180|-|protein-coding
AT2G25920	chr2:11054290-11056042	WT	triple mutants	OK	9.57864	16.701	0.802045	2.4212	0.0035	0.0220607	yes	AT2G25920|F17H15.5|F17H15_5|AT2G25920|-|protein-coding
AT5G56100	chr5:22717114-22717751	WT	triple mutants	OK	32.7285	57.0687	0.802153	3.415	0.0008	0.0068423	yes	AT5G56100|MDA7.16|MDA7_16|AT5G56100|-|protein-coding
AT5G01590	chr5:224173-226926	WT	triple mutants	OK	99.6153	173.819	0.80315	3.26862	5e-05	0.000644509	yes	AT5G01590|F7A7.110|F7A7_110|TIC56|TRANSLOCON AT THE INNER ENVELOPE MEMBRANE OF CHLOROPLASTS 56|AT5G01590|-|protein-coding
AT3G50520	chr3:18748022-18749593	WT	triple mutants	OK	19.0792	33.2957	0.803338	2.9385	0.00105	0.00851294	yes	AT3G50520|-|AT3G50520|-|protein-coding
AT3G09150	chr3:2803527-2805588	WT	triple mutants	OK	13.2903	23.2036	0.803971	2.28316	0.0004	0.00386042	yes	HY2|ARABIDOPSIS ELONGATED HYPOCOTYL 2|ATHY2|ELONGATED HYPOCOTYL 2|GENOMES UNCOUPLED 3|GUN3|PHYTOCHROMOBILIN SYNTHASE|AT3G09150|-|protein-coding
AT5G57170	chr5:23162070-23163280	WT	triple mutants	OK	70.2992	122.773	0.804413	2.63269	0.0001	0.00119967	yes	AT5G57170|MUL3.12|MUL3_12|AT5G57170|-|protein-coding
AT2G39080	chr2:16309797-16312541	WT	triple mutants	OK	58.3159	101.875	0.804833	3.47246	5e-05	0.000644509	yes	EMB2799|EMBRYO DEFECTIVE 2799|T7F6.25|T7F6_25|AT2G39080|-|protein-coding
AT3G17800	chr3:6089604-6093151	WT	triple mutants	OK	32.5165	56.8317	0.805523	2.59651	5e-05	0.000644509	yes	AT3G17800|-|AT3G17800|-|protein-coding
AT3G17185	chr3:5861490-5862437	WT	triple mutants	OK	36.5772	63.933	0.805616	2.16128	0.00145	0.0110581	yes	TAS3|ATTAS3|TASIR-ARF|trans-acting siRNA3|AT3G17185|-|ncRNA
AT5G15510	chr5:5034004-5036795	WT	triple mutants	OK	7.00047	12.2392	0.805982	2.0792	0.00205	0.0146031	yes	AT5G15510|T20K14.120|T20K14_120|AT5G15510|-|protein-coding
AT1G03790	chr1:954524-956097	WT	triple mutants	OK	15.757	27.564	0.806793	2.91435	0.0001	0.00119967	yes	SOM|AtTZF4|F21M11.30|F21M11_30|SOMNUS|TZF4|Tandem CCCH Zinc Finger protein 4|AT1G03790|-|protein-coding
AT5G66230	chr5:26461151-26464131	WT	triple mutants	OK	14.6109	25.5661	0.807184	2.36493	0.00035	0.00346084	yes	AT5G66230|K2A18.31|K2A18_31|AT5G66230|-|protein-coding
AT4G30920	chr4:15046456-15049373	WT	triple mutants	OK	58.7568	102.836	0.80751	3.31333	5e-05	0.000644509	yes	LAP2|AtLAP2|F6I18.170|F6I18_170|leucyl aminopeptidase 2|AT4G30920|-|protein-coding
AT4G21020	chr4:11228186-11229577	WT	triple mutants	OK	28.503	49.9085	0.80817	3.2427	0.00025	0.00261274	yes	AT4G21020|T13K14.180|T13K14_180|AT4G21020|-|protein-coding
AT1G26761	chr1:9250223-9251644	WT	triple mutants	OK	18.2475	31.9546	0.808327	2.98766	0.0001	0.00119967	yes	AT1G26761|-|AT1G26761|-|protein-coding
AT4G17560	chr4:9780278-9782183	WT	triple mutants	OK	227.64	398.675	0.808455	3.56581	5e-05	0.000644509	yes	AT4G17560|DL4815W|FCAALL.39|AT4G17560|-|protein-coding
AT4G04700	chr4:2385275-2387986	WT	triple mutants	OK	5.02042	8.79277	0.80851	2.06793	0.0096	0.0474758	yes	CPK27|T4B21.21|T4B21_21|calcium-dependent protein kinase 27|AT4G04700|-|protein-coding
AT4G20170	chr4:10896678-10899141	WT	triple mutants	OK	7.25335	12.7037	0.808532	2.49748	0.0011	0.00883397	yes	GALS3|F1C12.90|F1C12_90|galactan synthase 3|AT4G20170|-|protein-coding
AT2G02590	chr2:704917-706669	WT	triple mutants	OK	6.39564	11.2065	0.809177	2.15968	0.00745	0.0392849	yes	AT2G02590|T8K22.11|T8K22_11|AT2G02590|-|protein-coding
AT2G34020	chr2:14371184-14373855	WT	triple mutants	OK	9.58991	16.8087	0.809618	2.60822	0.00035	0.00346084	yes	AT2G34020|T14G11.14|T14G11_14|AT2G34020|-|protein-coding
AT4G17960	chr4:9970846-9972457	WT	triple mutants	OK	7.76376	13.6117	0.810023	2.24358	0.00915	0.0458259	yes	AT4G17960|T6K21.140|T6K21_140|AT4G17960|-|protein-coding
AT5G42765	chr5:17148807-17151681	WT	triple mutants	OK	28.0554	49.2284	0.811211	2.2112	0.00075	0.00647787	yes	AT5G42765|-|AT5G42765|-|protein-coding
AT3G02380	chr3:487235-488693	WT	triple mutants	OK	7.80084	13.6924	0.811674	2.36201	0.00305	0.0198387	yes	COL2|ATCOL2|B-box domain protein 3|BBX3|CONSTANS-LIKE 2|CONSTANS-like 2|F11A12.7|F11A12_7|AT3G02380|-|protein-coding
AT4G34620	chr4:16534854-16536171	WT	triple mutants	OK	751.951	1320.2	0.81205	4.29937	5e-05	0.000644509	yes	SSR16|RIBOSOMAL PROTEIN S16|T4L20.200|T4L20_200|small subunit ribosomal protein 16|AT4G34620|-|protein-coding
AT3G16770	chr3:5705661-5707023	WT	triple mutants	OK	21.8415	38.3579	0.812452	3.08359	0.0001	0.00119967	yes	EBP|ATEBP|ERF72|ETHYLENE RESPONSE FACTOR 72|MGL6.1|RAP2.3|RELATED TO AP2 3|ethylene-responsive element binding protein|AT3G16770|-|protein-coding
AT1G18550	chr1:6381502-6384340	WT	triple mutants	OK	3.55832	6.24971	0.812594	2.08847	0.0044	0.0262969	yes	AT1G18550|F25I16.11|F25I16_11|AT1G18550|-|protein-coding
AT5G15802	chr5:5156348-5157545	WT	triple mutants	OK	31.7421	55.766	0.812988	3.53769	0.0019	0.0137326	yes	AT5G15802|-|AT5G15802|-|protein-coding
AT3G63190	chr3:23342581-23344773	WT	triple mutants	OK	182.671	321.047	0.813536	3.56425	5e-05	0.000644509	yes	RRF|''ribosome recycling factor|Arabidopsis thaliana chloroplast ribosome recycling factor|AtcpRRF|HFP108|HIGH CHLOROPHYLL FLUORESCENCE AND PALE GREEN MUTANT 108|chloroplast precursor|chloroplast precursor''|chloroplast ribosome recycling factor|cpRRF|ribosome recycling factor|AT3G63190|-|protein-coding
AT4G20360	chr4:10989951-10992159	WT	triple mutants	OK	1028.33	1808.35	0.814378	2.35861	0.00135	0.0104584	yes	RABE1b|ATRAB8D|ATRABE1B|F9F13.10|F9F13_10|RAB GTPase homolog E1B|AT4G20360|-|protein-coding
AT3G48350	chr3:17905724-17907561	WT	triple mutants	OK	33.8285	59.517	0.815062	3.33384	5e-05	0.000644509	yes	CEP3|cysteine endopeptidase 3|AT3G48350|-|protein-coding
AT2G38530	chr2:16128377-16129158	WT	triple mutants	OK	793.495	1396.37	0.815387	4.06446	5e-05	0.000644509	yes	LTP2|LIPID TRANSFER PROTEIN|LP2|T6A23.27|T6A23_27|cdf3|cell growth defect factor-3|lipid transfer protein 2|AT2G38530|-|protein-coding
AT4G15780	chr4:8979888-8981768	WT	triple mutants	OK	43.4737	76.632	0.817803	3.55748	0.0001	0.00119967	yes	VAMP724|ATVAMP724|DL3930C|FCAALL.378|vesicle-associated membrane protein 724|AT4G15780|-|protein-coding
AT3G04260	chr3:1123022-1127515	WT	triple mutants	OK	42.2764	74.5346	0.818056	3.19412	5e-05	0.000644509	yes	PTAC3|PDE324|PIGMENT DEFECTIVE 324|T6K12.12|T6K12_12|plastid transcriptionally active 3|AT3G04260|-|protein-coding
AT4G31985	chr4:15469894-15470559	WT	triple mutants	OK	506.909	894.14	0.818775	7.04026	5e-05	0.000644509	yes	AT4G31985|-|AT4G31985|-|protein-coding
AT2G19730	chr2:8511506-8513221	WT	triple mutants	OK	334.11	589.365	0.818839	2.93085	5e-05	0.000644509	yes	AT2G19730|F6F22.24|F6F22_24|AT2G19730|-|protein-coding
AT5G54260	chr5:22032068-22037991	WT	triple mutants	OK	3.21518	5.67627	0.820043	2.08728	0.0049	0.0285873	yes	MRE11|ARABIDOPSIS MEIOTIC RECOMBINATION 11|ATMRE11|MDK4.8|MDK4_8|MEIOTIC RECOMBINATION 11|AT5G54260|-|protein-coding
AT4G02800	chr4:1250014-1251681	WT	triple mutants	OK	10.5176	18.5799	0.820938	2.59018	0.0009	0.00754908	yes	AT4G02800|T5J8.12|T5J8_12|AT4G02800|-|protein-coding
AT5G64380	chr5:25741248-25743198	WT	triple mutants	OK	14.0851	24.9089	0.822487	2.88965	0.0004	0.00386042	yes	AT5G64380|MSJ1.22|MSJ1_22|AT5G64380|-|protein-coding
AT1G77450	chr1:29099953-29101261	WT	triple mutants	OK	10.6887	18.9062	0.822766	2.59149	0.0017	0.0125816	yes	NAC032|NAC domain containing protein 32|T5M16.4|T5M16_4|anac032|AT1G77450|-|protein-coding
AT3G52150	chr3:19342023-19343466	WT	triple mutants	OK	263.73	466.874	0.823969	2.89948	5e-05	0.000644509	yes	PSRP2|plastid-specific ribosomal protein 2|AT3G52150|-|protein-coding
AT5G57860	chr5:23437596-23439312	WT	triple mutants	OK	17.9255	31.7379	0.824196	1.91605	0.0034	0.0215806	yes	AT5G57860|MTI20.11|MTI20_11|AT5G57860|-|protein-coding
AT3G29240	chr3:11191490-11192986	WT	triple mutants	OK	115.693	204.895	0.824586	2.95597	5e-05	0.000644509	yes	AT3G29240|-|AT3G29240|-|protein-coding
AT5G66090	chr5:26425735-26427172	WT	triple mutants	OK	31.1582	55.2026	0.825127	3.40454	5e-05	0.000644509	yes	AT5G66090|K2A18.17|K2A18_17|AT5G66090|-|protein-coding
AT5G40160	chr5:16061890-16064349	WT	triple mutants	OK	35.4336	62.7851	0.825305	2.78534	5e-05	0.000644509	yes	EMB506|EMB139|EMBRYO DEFECTIVE 139|MSN9.60|MSN9_60|embryo defective 506|AT5G40160|-|protein-coding
AT3G62060	chr3:22979954-22982944	WT	triple mutants	OK	7.70655	13.6657	0.826398	2.51436	0.00145	0.0110581	yes	AT3G62060|PAE6|pectin acetylesterase 6|AT3G62060|-|protein-coding
AT1G14450	chr1:4946217-4947576	WT	triple mutants	OK	60.0049	106.409	0.826472	4.30201	5e-05	0.000644509	yes	AT1G14450|F14L17.22|F14L17_22|AT1G14450|-|protein-coding
AT1G45230	chr1:17169536-17171472	WT	triple mutants	OK	43.2999	76.837	0.827439	2.8149	0.0001	0.00119967	yes	AT1G45230|-|AT1G45230|-|protein-coding
AT2G33800	chr2:14300771-14302430	WT	triple mutants	OK	538.978	956.532	0.827587	3.37301	0.0001	0.00119967	yes	EMB3113|EMBRYO DEFECTIVE 3113|T1B8.10|T1B8_10|AT2G33800|-|protein-coding
AT3G59840	chr3:22105521-22106198	WT	triple mutants	OK	15.6401	27.7579	0.827654	2.81251	0.0046	0.0272198	yes	AT3G59840|-|AT3G59840|-|protein-coding
AT1G64970	chr1:24129917-24136109	WT	triple mutants	OK	16.7521	29.7346	0.827797	2.1389	0.0021	0.014889	yes	G-TMT|F13O11.27|F13O11_27|GAMMA-TOCOPHEROL METHYLTRANSFERASE|TMT1|VITAMIN E DEFICIENT 4|VTE4|gamma-tocopherol methyltransferase|AT1G64970|-|protein-coding
AT5G63050	chr5:25292434-25296849	WT	triple mutants	OK	54.8027	97.3941	0.829588	3.36542	5e-05	0.000644509	yes	EMB2759|MDC12.1|MDC12_1|embryo defective 2759|AT5G63050|-|protein-coding
AT1G55490	chr1:20715562-20719196	WT	triple mutants	OK	413.491	735.015	0.829918	2.51904	0.00015	0.00170112	yes	CPN60B|CPN60BETA|Cpn60beta1|LEN1|LESION INITIATION 1|T5A14.11|T5A14_11|chaperonin 60 beta|chaperonin-60beta1|AT1G55490|-|protein-coding
AT5G48570	chr5:19690541-19693845	WT	triple mutants	OK	4.374	7.78263	0.831306	2.22911	0.00215	0.0151664	yes	AT5G48570|ATFKBP65|FKBP65|K15N18.12|K15N18_12|ROF2|AT5G48570|-|protein-coding
AT2G27960	chr2:11910722-11911685	WT	triple mutants	OK	40.0522	71.3457	0.832945	3.82459	0.0006	0.00537803	yes	CKS1|CATALYTIC SUBUNIT OF CYCLIN-DEPENDENT KINASE|CKS1AT|P10CKS1AT|T1E2.12|T1E2_12|cyclin-dependent kinase-subunit 1|AT2G27960|-|protein-coding
AT3G52960	chr3:19639667-19640619	WT	triple mutants	OK	283.626	505.34	0.833264	3.89537	5e-05	0.000644509	yes	AT3G52960|-|AT3G52960|-|protein-coding
AT4G30720	chr4:14971905-14975519	WT	triple mutants	OK	28.5554	50.8791	0.833313	3.26636	5e-05	0.000644509	yes	PDE327|PIGMENT DEFECTIVE 327|T10C21.70|T10C21_70|AT4G30720|-|protein-coding
AT2G44050	chr2:18224250-18226160	WT	triple mutants	OK	91.5314	163.146	0.833829	3.88214	5e-05	0.000644509	yes	COS1|COI1 SUPPRESSOR1|F6E13.18|coronatine insensitive1 suppressor|AT2G44050|-|protein-coding
AT5G03940	chr5:1059503-1063319	WT	triple mutants	OK	128	228.193	0.834113	2.97288	5e-05	0.000644509	yes	CPSRP54|54 CHLOROPLAST PROTEIN|54CP|F8F6.150|F8F6_150|FFC|FIFTY-FOUR CHLOROPLAST HOMOLOGUE|SIGNAL RECOGNITION PARTICLE 54 KDA SUBUNIT|SIGNAL RECOGNITION PARTICLE 54 KDA SUBUNIT CHLOROPLAST PROTEIN|SRP54CP|chloroplast signal recognition particle 54 kDa subunit|AT5G03940|-|protein-coding
AT1G07320	chr1:2249132-2250529	WT	triple mutants	OK	468.484	835.285	0.834269	2.7532	5e-05	0.000644509	yes	RPL4|EMB2784|EMBRYO DEFECTIVE 2784|F22G5.34|F22G5_34|PRPL4|RIBOSOMAL PROTEIN L4|plastid ribosomal protein L4|ribosomal protein L4|AT1G07320|-|protein-coding
AT2G27710	chr2:11816633-11817867	WT	triple mutants	OK	369.535	658.947	0.834451	3.0081	5e-05	0.000644509	yes	AT2G27710|F15K20.19|F15K20_19|AT2G27710|-|protein-coding
AT1G77122	chr1:28975393-28978743	WT	triple mutants	OK	23.7086	42.2788	0.83452	1.94721	0.0036	0.0225264	yes	AT1G77122|-|AT1G77122|-|protein-coding
AT1G02560	chr1:537859-540109	WT	triple mutants	OK	217.559	388.013	0.8347	3.55672	5e-05	0.000644509	yes	CLPP5|CLP PROTEASE 1 PROTEOLYTIC SUBUNIT|NCLPP1|NCLPP5|NUCLEAR CLPP 5|NUCLEAR-ENCODED CLPP 1|T14P4.12|T14P4_12|nuclear encoded CLP protease 5|AT1G02560|-|protein-coding
AT5G49940	chr5:20315397-20317401	WT	triple mutants	OK	74.5895	133.057	0.834996	2.95067	5e-05	0.000644509	yes	NFU2|ATCNFU2|CHLOROPLAST-LOCALIZED NIFU-LIKE PROTEIN 2|K9P8.16|NIFU-like protein 2|AT5G49940|-|protein-coding
AT5G24340	chr5:8297304-8300374	WT	triple mutants	OK	6.26005	11.1704	0.835438	2.4089	0.00155	0.0116895	yes	AT5G24340|K16H17.2|K16H17_2|AT5G24340|-|protein-coding
AT3G19210	chr3:6652744-6658988	WT	triple mutants	OK	3.10185	5.53716	0.836015	1.97217	0.0029	0.0191031	yes	RAD54|ATRAD54|CHR25|homolog of RAD54|AT3G19210|-|protein-coding
AT3G12587	chr3:3994365-3995538	WT	triple mutants	OK	28.2208	50.3864	0.836276	1.77866	0.0073	0.0387005	yes	AT3G12587|-|AT3G12587|-|protein-coding
AT3G42052	chr3:14235494-14242638	WT	triple mutants	OK	1.02106	1.82439	0.837347	1.96737	0.0049	0.0285873	yes	AT3G42052|-|AT3G42052|-|pseudo
AT3G06840	chr3:2156861-2157850	WT	triple mutants	OK	11.3197	20.23	0.837652	2.58154	0.0039	0.0239975	yes	AT3G06840|-|AT3G06840|-|protein-coding
AT3G57810	chr3:21415783-21417948	WT	triple mutants	OK	8.2944	14.8242	0.837749	2.0509	0.00135	0.0104584	yes	AT3G57810|-|AT3G57810|-|protein-coding
AT4G33680	chr4:16171693-16174686	WT	triple mutants	OK	97.223	173.83	0.838305	3.54061	5e-05	0.000644509	yes	AGD2|ABERRANT GROWTH AND DEATH 2|T16L1.170|T16L1_170|AT4G33680|-|protein-coding
AT5G62470	chr5:25078990-25081101	WT	triple mutants	OK	4.60858	8.24748	0.839633	1.85305	0.0061	0.0337753	yes	MYB96|ATMYB96|K19B1.8|K19B1_8|MYB DOMAIN PROTEIN 96|MYBCOV1|myb domain protein 96|AT5G62470|-|protein-coding
AT1G07985	chr1:2475404-2476155	WT	triple mutants	OK	28.3874	50.8049	0.839717	3.4151	0.00065	0.00575782	yes	AT1G07985|-|AT1G07985|-|protein-coding
AT3G57785	chr3:21404573-21405217	WT	triple mutants	OK	22.3445	40.0338	0.841296	3.22997	0.00165	0.0122919	yes	AT3G57785|-|AT3G57785|-|protein-coding
AT2G37920	chr2:15868398-15870071	WT	triple mutants	OK	12.9114	23.1345	0.841401	2.41802	0.0004	0.00386042	yes	emb1513|T8P21.17|T8P21_17|embryo defective 1513|AT2G37920|-|protein-coding
AT5G64640	chr5:25836726-25839199	WT	triple mutants	OK	5.18972	9.30076	0.841691	2.36733	0.0016	0.0119917	yes	AT5G64640|MUB3.16|MUB3_16|AT5G64640|-|protein-coding
AT3G62860	chr3:23239445-23242251	WT	triple mutants	OK	14.8816	26.6812	0.842296	2.93381	0.0003	0.00304738	yes	AT3G62860|-|AT3G62860|-|protein-coding
AT3G44050	chr3:15818737-15824861	WT	triple mutants	OK	6.26855	11.2395	0.84238	2.79765	5e-05	0.000644509	yes	AT3G44050|F26G5.1|AT3G44050|-|protein-coding
AT5G13740	chr5:4432305-4436668	WT	triple mutants	OK	12.4736	22.3763	0.843097	2.95719	5e-05	0.000644509	yes	ZIF1|MSH12.21|MSH12_21|zinc induced facilitator 1|AT5G13740|-|protein-coding
AT2G29090	chr2:12494850-12499723	WT	triple mutants	OK	4.32706	7.76483	0.843567	1.91604	0.0035	0.0220607	yes	CYP707A2|''cytochrome P450|T9I4.17|T9I4_17|cytochrome P450|family 707|polypeptide 2|polypeptide 2''|subfamily A|AT2G29090|-|protein-coding
AT5G43050	chr5:17268024-17269024	WT	triple mutants	OK	18.1954	32.6516	0.843579	3.0128	0.00225	0.0157026	yes	NPQ6|MMG4.6|MMG4_6|NONPHOTOCHEMICAL QUENCHING 6|AT5G43050|-|protein-coding
AT4G28830	chr4:14232445-14234042	WT	triple mutants	OK	10.4779	18.8143	0.844481	1.81896	0.0064	0.0350295	yes	AT4G28830|F16A16.60|F16A16_60|AT4G28830|-|protein-coding
AT3G05180	chr3:1466572-1470551	WT	triple mutants	OK	20.9794	37.6745	0.844615	2.56208	0.00025	0.00261274	yes	AT3G05180|T12H1.15|T12H1_15|AT3G05180|-|protein-coding
AT5G57180	chr5:23167841-23170999	WT	triple mutants	OK	50.1661	90.1365	0.845398	3.03768	5e-05	0.000644509	yes	CIA2|MUL3.13|MUL3_13|chloroplast import apparatus 2|AT5G57180|-|protein-coding
AT1G75900	chr1:28499059-28501138	WT	triple mutants	OK	11.0675	19.8865	0.845465	2.77862	0.00065	0.00575782	yes	AT1G75900|T4O12.13|T4O12_13|AT1G75900|-|protein-coding
AT4G28210	chr4:13990616-13992078	WT	triple mutants	OK	27.9617	50.2675	0.846173	3.3816	5e-05	0.000644509	yes	EMB1923|F26K10.90|F26K10_90|embryo defective 1923|AT4G28210|-|protein-coding
AT3G08740	chr3:2654625-2656239	WT	triple mutants	OK	231.032	415.418	0.846472	3.98214	5e-05	0.000644509	yes	AT3G08740|-|AT3G08740|-|protein-coding
AT3G15150	chr3:5101984-5104140	WT	triple mutants	OK	7.2434	13.0306	0.847164	2.3004	0.0079	0.041072	yes	HPY2|A. THALIANA METHYL METHANE SULFONATE SENSITIVITY 21|ATMMS21|HIGH PLOIDY2|METHYL METHANE SULFONATE SENSITIVITY 2|MMS21|AT3G15150|-|protein-coding
AT2G31890	chr2:13554893-13559767	WT	triple mutants	OK	18.3723	33.0676	0.847883	2.71345	5e-05	0.000644509	yes	RAP|ATRAP|F20M17.7|F20M17_7|AT2G31890|-|protein-coding
AT1G11750	chr1:3967475-3971840	WT	triple mutants	OK	97.8188	176.09	0.848131	3.6421	5e-05	0.000644509	yes	CLPP6|ATP-DEPENDENT CLP PROTEASE PROTEOLYTIC SUBUNIT|CLP protease proteolytic subunit 6|F25C20.10|F25C20_10|NCLPP1|NCLPP6|NUCLEAR-ENCODED CLPP 1|AT1G11750|-|protein-coding
AT2G26690	chr2:11347146-11351293	WT	triple mutants	OK	29.4879	53.1256	0.849283	3.14553	5e-05	0.000644509	yes	AT2G26690|AtNPF6.2|F18A8.6|F18A8_6|NPF6.2|NRT1/ PTR family 6.2|AT2G26690|-|protein-coding
AT4G16140	chr4:9129015-9129841	WT	triple mutants	OK	33.1628	59.8425	0.851604	3.57209	0.00015	0.00170112	yes	AT4G16140|DL4110W|FCAALL.289|AT4G16140|-|protein-coding
AT2G21490	chr2:9206015-9207125	WT	triple mutants	OK	17.9354	32.3976	0.853075	3.06675	0.0011	0.00883397	yes	LEA|F3K23.25|F3K23_25|dehydrin LEA|AT2G21490|-|protein-coding
AT5G64620	chr5:25831833-25832502	WT	triple mutants	OK	79.8915	144.35	0.85346	4.33697	5e-05	0.000644509	yes	C/VIF2|ATC/VIF2|CELL WALL / VACUOLAR INHIBITOR OF FRUCTOSIDASE 2|MUB3.14|MUB3_14|cell wall / vacuolar inhibitor of fructosidase 2|AT5G64620|-|protein-coding
AT2G38170	chr2:15989082-15993278	WT	triple mutants	OK	75.3293	136.186	0.854295	3.10104	5e-05	0.000644509	yes	CAX1|ATCAX1|F16M14.10|F16M14_10|HIGH AFFINITY CALCIUM ANTIPORTER CAX1|RARE COLD INDUCIBLE 4|RCI4|cation exchanger 1|AT2G38170|-|protein-coding
AT2G21620	chr2:9248572-9250256	WT	triple mutants	OK	81.3625	147.102	0.854382	3.04707	5e-05	0.000644509	yes	RD2|F2G1.11|F2G1_11|AT2G21620|-|protein-coding
AT5G05860	chr5:1765506-1767455	WT	triple mutants	OK	9.89933	17.8994	0.854509	2.74929	0.0006	0.00537803	yes	UGT76C2|MJJ3.28|MJJ3_28|UDP-glucosyl transferase 76C2|AT5G05860|-|protein-coding
AT1G67810	chr1:25426487-25427349	WT	triple mutants	OK	20.2846	36.6777	0.85452	3.18426	0.00045	0.00425309	yes	SUFE2|F12A21.6|F12A21_6|sulfur E2|AT1G67810|-|protein-coding
AT4G34350	chr4:16428479-16431114	WT	triple mutants	OK	142.925	258.546	0.855161	3.51084	5e-05	0.000644509	yes	HDR|4-hydroxy-3-methylbut-2-enyl diphosphate reductase|CHLOROPLAST BIOGENESIS 6|CLB6|F10M10.120|F10M10_120|ISPH|AT4G34350|-|protein-coding
AT5G08280	chr5:2661657-2665792	WT	triple mutants	OK	391.072	708.128	0.856577	2.75492	5e-05	0.000644509	yes	HEMC|F8L15.10|F8L15_10|PORPHOBILINOGEN DEAMINASE|RUG1|RUGOSA 1|hydroxymethylbilane synthase|AT5G08280|-|protein-coding
AT4G21445	chr4:11424709-11425767	WT	triple mutants	OK	28.7543	52.0777	0.856888	3.51888	0.00045	0.00425309	yes	AT4G21445|-|AT4G21445|-|protein-coding
AT3G51820	chr3:19216002-19219057	WT	triple mutants	OK	90.5273	164.002	0.857285	3.63061	5e-05	0.000644509	yes	G4|ATG4|CHLG|PDE325|PIGMENT DEFECTIVE 325|AT3G51820|-|protein-coding
AT3G27180	chr3:10024016-10030069	WT	triple mutants	OK	21.3336	38.6788	0.858411	2.23939	0.00045	0.00425309	yes	AT3G27180|-|AT3G27180|-|protein-coding
AT5G02490	chr5:550034-552647	WT	triple mutants	OK	17.9132	32.4876	0.858866	3.20649	5e-05	0.000644509	yes	Hsp70-2|AtHsp70-2|T22P11.80|T22P11_80|AT5G02490|-|protein-coding
AT1G11430	chr1:3847242-3849162	WT	triple mutants	OK	136.104	246.915	0.859305	4.07435	5e-05	0.000644509	yes	MORF9|T23J18.10|T23J18_10|multiple organellar RNA editing factor 9|AT1G11430|-|protein-coding
AT3G05810	chr3:1730975-1732384	WT	triple mutants	OK	11.787	21.3962	0.86016	2.63843	0.00715	0.0381097	yes	AT3G05810|F10A16.10|F10A16_10|AT3G05810|-|protein-coding
AT4G11100	chr4:6768613-6770184	WT	triple mutants	OK	19.7551	35.8686	0.860492	2.61039	5e-05	0.000644509	yes	AT4G11100|T22B4.80|T22B4_80|AT4G11100|-|protein-coding
AT3G28460	chr3:10672040-10674395	WT	triple mutants	OK	19.4576	35.3491	0.861342	3.23297	0.0001	0.00119967	yes	AT3G28460|-|AT3G28460|-|protein-coding
AT3G12210	chr3:3894777-3896066	WT	triple mutants	OK	21.2771	38.6709	0.86195	2.42997	0.0004	0.00386042	yes	AT3G12210|-|AT3G12210|-|protein-coding
AT5G25610	chr5:8914232-8916800	WT	triple mutants	OK	49.7414	90.4253	0.862281	3.60064	5e-05	0.000644509	yes	RD22|ATRD22|RESPONSIVE TO DESSICATION 22|T14C9.150|T14C9_150|AT5G25610|-|protein-coding
AT2G34930	chr2:14737065-14739904	WT	triple mutants	OK	2.85939	5.20316	0.863678	2.17872	0.003	0.0195932	yes	AT2G34930|F19I3.16|F19I3_16|AT2G34930|-|protein-coding
AT3G06680	chr3:2114150-2114948	WT	triple mutants	OK	124.089	225.865	0.86409	2.60922	5e-05	0.000644509	yes	AT3G06680|T8E24.9|AT3G06680|-|protein-coding
AT1G72970	chr1:27452765-27455964	WT	triple mutants	OK	58.0737	105.735	0.8645	3.11393	5e-05	0.000644509	yes	HTH|ACE|EDA17|F3N23.17|F3N23_17|HOTHEAD|embryo sac development arrest 17|AT1G72970|-|protein-coding
AT3G48730	chr3:18049613-18051702	WT	triple mutants	OK	151.885	276.622	0.864933	3.56376	5e-05	0.000644509	yes	GSA2|1-aminomutase 2|glutamate-1-semialdehyde 2|AT3G48730|-|protein-coding
AT1G08230	chr1:2583653-2586744	WT	triple mutants	OK	5.29784	9.6519	0.865409	2.26578	0.0036	0.0225264	yes	AT1G08230|-|AT1G08230|-|protein-coding
AT1G29070	chr1:10149790-10151360	WT	triple mutants	OK	573.152	1044.38	0.865656	4.22033	5e-05	0.000644509	yes	AT1G29070|F28N24.22|F28N24_22|AT1G29070|-|protein-coding
AT2G42840	chr2:17826115-17827536	WT	triple mutants	OK	292.308	532.635	0.865656	3.67671	5e-05	0.000644509	yes	PDF1|F7D19.16|F7D19_16|protodermal factor 1|AT2G42840|-|protein-coding
AT1G10510	chr1:3461634-3465786	WT	triple mutants	OK	32.175	58.6577	0.866378	3.45053	5e-05	0.000644509	yes	emb2004|T10O24.12|T10O24_12|embryo defective 2004|AT1G10510|-|protein-coding
AT3G47420	chr3:17472341-17475258	WT	triple mutants	OK	8.74902	15.9613	0.867388	2.80752	0.0002	0.00217033	yes	G3Pp1|ATPS3|AtG3Pp1|Glycerol-3-phosphate permease 1|PS3|phosphate starvation-induced gene 3|AT3G47420|-|protein-coding
AT3G47650	chr3:17569504-17570567	WT	triple mutants	OK	284.55	519.201	0.867614	4.37827	5e-05	0.000644509	yes	AT3G47650|-|AT3G47650|-|protein-coding
AT5G27390	chr5:9674390-9676189	WT	triple mutants	OK	66.7597	121.848	0.868034	3.91969	5e-05	0.000644509	yes	AT5G27390|F21A20.100|F21A20_100|AT5G27390|-|protein-coding
AT5G57290	chr5:23206801-23207926	WT	triple mutants	OK	132.328	241.609	0.868558	3.07763	5e-05	0.000644509	yes	AT5G57290|MJB24.10|MJB24_10|AT5G57290|-|protein-coding
AT5G49990	chr5:20337640-20341881	WT	triple mutants	OK	7.05909	12.8988	0.869678	2.64612	0.00055	0.00501758	yes	AT5G49990|K9P8.13|K9P8_13|AT5G49990|-|protein-coding
AT5G42070	chr5:16818983-16820195	WT	triple mutants	OK	38.4332	70.2878	0.870923	3.85448	5e-05	0.000644509	yes	AT5G42070|MJC20.18|MJC20_18|AT5G42070|-|protein-coding
AT3G14110	chr3:4672918-4677689	WT	triple mutants	OK	113.878	208.401	0.871871	2.45309	0.0001	0.00119967	yes	FLU|FLUORESCENT IN BLUE LIGHT|AT3G14110|-|protein-coding
AT2G45220	chr2:18644083-18646447	WT	triple mutants	OK	22.0733	40.4	0.872054	3.3398	5e-05	0.000644509	yes	AT2G45220|AtPME17|F4L23.27|PME17|pectin methylesterase 17|AT2G45220|-|protein-coding
AT1G76310	chr1:28628045-28630394	WT	triple mutants	OK	8.32243	15.2333	0.872152	2.60495	0.00125	0.00980249	yes	CYCB2;4|CYCLIN B2;4|F15M4.19|AT1G76310|-|protein-coding
AT2G21290	chr2:9112855-9113330	WT	triple mutants	OK	66.0837	121.002	0.872667	4.84984	5e-05	0.000644509	yes	AT2G21290|-|AT2G21290|-|protein-coding
AT1G07790	chr1:2412979-2413708	WT	triple mutants	OK	79.0599	144.852	0.873566	4.33185	5e-05	0.000644509	yes	HTB1|F24B9.10|F24B9_10|AT1G07790|-|protein-coding
AT5G16030	chr5:5238177-5243329	WT	triple mutants	OK	95.4617	175.002	0.874378	3.56729	5e-05	0.000644509	yes	AT5G16030|F1N13.170|F1N13_170|AT5G16030|-|protein-coding
AT4G16390	chr4:9257957-9260277	WT	triple mutants	OK	40.9154	75.0138	0.874514	3.49328	5e-05	0.000644509	yes	SVR7|DL4225W|FCAALL.354|suppressor of variegation 7|AT4G16390|-|protein-coding
AT5G62575	chr5:25117487-25118892	WT	triple mutants	OK	18.2364	33.4551	0.875404	1.85908	0.00605	0.03356	yes	SDH7|SDH7B|succinate dehydrogenase 7|succinate dehydrogenase 7B|AT5G62575|-|protein-coding
AT2G40490	chr2:16912844-16915177	WT	triple mutants	OK	161.467	296.954	0.879002	3.69439	5e-05	0.000644509	yes	HEME2|T2P4.16|T2P4_16|AT2G40490|-|protein-coding
AT1G68250	chr1:25579372-25580194	WT	triple mutants	OK	73.8274	135.826	0.879533	2.91348	5e-05	0.000644509	yes	AT1G68250|T22E19.12|T22E19_12|AT1G68250|-|protein-coding
AT2G34640	chr2:14581885-14584699	WT	triple mutants	OK	62.1086	114.313	0.880127	3.55352	5e-05	0.000644509	yes	PTAC12|HEMERA|HMR|T31E10.2|T31E10_2|TAC12|plastid transcriptionally active 12|AT2G34640|-|protein-coding
AT1G06950	chr1:2130141-2135665	WT	triple mutants	OK	94.881	174.711	0.880782	3.27407	5e-05	0.000644509	yes	TIC110|ARABIDOPSIS THALIANA TRANSLOCON AT THE INNER ENVELOPE MEMBRANE OF CHLOROPLASTS 110|ATTIC110|translocon at the inner envelope membrane of chloroplasts 110|AT1G06950|-|protein-coding
AT4G21700	chr4:11529955-11532844	WT	triple mutants	OK	2.20232	4.05654	0.881223	2.05235	0.00585	0.0326908	yes	AT4G21700|F17L22.160|F17L22_160|AT4G21700|-|protein-coding
AT2G42600	chr2:17734323-17739085	WT	triple mutants	OK	117.114	215.772	0.881594	2.9817	5e-05	0.000644509	yes	PPC2|ATPPC2|F14N22.13|F14N22_13|phosphoenolpyruvate carboxylase 2|AT2G42600|-|protein-coding
AT1G32560	chr1:11774483-11775279	WT	triple mutants	OK	40.1032	73.8947	0.881752	3.91188	5e-05	0.000644509	yes	AtLEA4-1|LEA4-1|Late Embryogenesis Abundant 4-1|T9G5.2|T9G5_2|AT1G32560|-|protein-coding
AT2G24170	chr2:10274143-10277266	WT	triple mutants	OK	6.22391	11.4703	0.882006	2.71266	0.00025	0.00261274	yes	AT2G24170|F27D4.8|F27D4_8|AT2G24170|-|protein-coding
AT5G67270	chr5:26840069-26842081	WT	triple mutants	OK	12.0858	22.2767	0.882225	2.92399	0.00025	0.00261274	yes	EB1C|ATEB1-HOMOLOG1|ATEB1C|ATEB1H1|K3G17.3|K3G17_3|MICROTUBULE END BINDING PROTEIN 1|end binding protein 1C|AT5G67270|-|protein-coding
AT2G38540	chr2:16130349-16131174	WT	triple mutants	OK	1076.61	1984.57	0.882337	4.20501	5e-05	0.000644509	yes	LP1|ARABIDOPSIS THALIANA LIPID TRANSFER PROTEIN 1|ATLTP1|LIPID TRANSFER PROTEIN 1|LTP1|T6A23.26|T6A23_26|lipid transfer protein 1|AT2G38540|-|protein-coding
AT1G60230	chr1:22208331-22214424	WT	triple mutants	OK	14.2843	26.3463	0.883175	2.03744	0.002	0.014307	yes	AT1G60230|T13D8.12|T13D8_12|AT1G60230|-|protein-coding
AT4G32915	chr4:15885519-15886980	WT	triple mutants	OK	67.6556	124.804	0.883386	4.27028	5e-05	0.000644509	yes	AT4G32915|-|AT4G32915|-|protein-coding
AT1G72070	chr1:27118446-27119708	WT	triple mutants	OK	26.5117	48.908	0.88344	2.40165	0.00035	0.00346084	yes	AT1G72070|F28P5.5|F28P5_5|AT1G72070|-|protein-coding
AT1G51100	chr1:18934307-18935193	WT	triple mutants	OK	42.9591	79.2916	0.884203	3.88813	5e-05	0.000644509	yes	CRR41|CHLORORESPIRATORY REDUCTION 41|F23H24.6|F23H24_6|AT1G51100|-|protein-coding
AT3G21090	chr3:7391437-7395041	WT	triple mutants	OK	12.6517	23.3574	0.88455	3.11869	5e-05	0.000644509	yes	ABCG15|ATP-binding cassette G15|AT3G21090|-|protein-coding
AT2G23130	chr2:9844298-9845385	WT	triple mutants	OK	21.1516	39.0539	0.884701	2.43675	0.0003	0.00304738	yes	AGP17|ARABINOGALACTAN PROTEIN 17|ATAGP17|T20D16.24|arabinogalactan protein 17|AT2G23130|-|protein-coding
AT5G05740	chr5:1723835-1727030	WT	triple mutants	OK	62.2573	114.967	0.884905	3.22952	5e-05	0.000644509	yes	EGY2|ATEGY2|MJJ3.15|MJJ3_15|ethylene-dependent gravitropism-deficient and yellow-green-like 2|AT5G05740|-|protein-coding
AT2G34190	chr2:14436808-14439516	WT	triple mutants	OK	5.29507	9.78119	0.88536	2.48214	0.0015	0.0113835	yes	AT2G34190|F13P17.3|F13P17_3|AT2G34190|-|protein-coding
AT1G06510	chr1:1992332-1993840	WT	triple mutants	OK	15.1032	27.9141	0.886137	3.09704	0.0003	0.00304738	yes	AT1G06510|F12K11.16|F12K11_16|AT1G06510|-|protein-coding
AT5G42890	chr5:17194196-17196032	WT	triple mutants	OK	131.366	242.986	0.887282	4.4438	5e-05	0.000644509	yes	SCP2|ATSCP2|MBD2.8|MBD2_8|STEROL CARRIER PROTEIN 2|sterol carrier protein 2|AT5G42890|-|protein-coding
AT3G02870	chr3:627511-629845	WT	triple mutants	OK	20.7307	38.3478	0.887373	2.74094	5e-05	0.000644509	yes	VTC4|F13E7.19|F13E7_19|AT3G02870|-|protein-coding
AT2G30695	chr2:13079089-13081399	WT	triple mutants	OK	56.6995	104.89	0.887471	3.01852	5e-05	0.000644509	yes	AT2G30695|-|AT2G30695|-|protein-coding
AT4G19420	chr4:10587165-10590588	WT	triple mutants	OK	7.20147	13.3234	0.887598	2.09484	0.0016	0.0119917	yes	AT4G19420|PAE8|T5K18.200|T5K18_200|pectin acetylesterase 8|AT4G19420|-|protein-coding
AT5G55520	chr5:22488073-22491266	WT	triple mutants	OK	5.86542	10.8547	0.888021	2.4939	0.00025	0.00261274	yes	AT5G55520|MTE17.24|MTE17_24|AT5G55520|-|protein-coding
AT5G48310	chr5:19574779-19580391	WT	triple mutants	OK	5.04409	9.33565	0.888157	2.6276	5e-05	0.000644509	yes	AT5G48310|K23F3.3|K23F3_3|AT5G48310|-|protein-coding
AT3G15190	chr3:5116140-5119060	WT	triple mutants	OK	449.397	832.032	0.888647	4.11452	5e-05	0.000644509	yes	PRPS20|plastid ribosomal protein S20|AT3G15190|-|protein-coding
AT2G45770	chr2:18851215-18853709	WT	triple mutants	OK	45.7487	84.7356	0.889239	3.14604	5e-05	0.000644509	yes	CPFTSY|ALPHA SUBUNIT CPFTSY|CHLOROPLAST SRP RECEPTOR HOMOLOG|F4I18.25|FERRIC CHELATE REDUCTASE DEFECTIVE 4|FRD4|AT2G45770|-|protein-coding
AT3G19970	chr3:6958647-6961652	WT	triple mutants	OK	5.65469	10.4737	0.889252	2.528	0.0009	0.00754908	yes	AT3G19970|-|AT3G19970|-|protein-coding
AT2G16890	chr2:7316888-7319181	WT	triple mutants	OK	3.25625	6.03147	0.889302	1.72591	0.00945	0.0469005	yes	AT2G16890|F12A24.7|F12A24_7|AT2G16890|-|protein-coding
AT1G55020	chr1:20525707-20530273	WT	triple mutants	OK	60.1723	111.542	0.890411	3.42927	5e-05	0.000644509	yes	LOX1|ARABIDOPSIS LIPOXYGENASE 1|ATLOX1|LIPOXYGENASE|lipoxygenase 1|AT1G55020|-|protein-coding
AT1G11600	chr1:3902011-3903782	WT	triple mutants	OK	12.838	23.8211	0.891813	3.12407	5e-05	0.000644509	yes	CYP77B1|''cytochrome P450|F25C20.25|F25C20_25|cytochrome P450|family 77|polypeptide 1|polypeptide 1''|subfamily B|AT1G11600|-|protein-coding
AT3G26310	chr3:9641088-9642779	WT	triple mutants	OK	4.26246	7.91856	0.89355	2.18339	0.00515	0.0296542	yes	CYP71B35|''cytochrome P450|cytochrome P450|family 71|polypeptide 35|polypeptide 35''|subfamily B|AT3G26310|-|protein-coding
AT5G23040	chr5:7729316-7731036	WT	triple mutants	OK	154.461	287.088	0.894252	4.15342	5e-05	0.000644509	yes	CDF1|CELL GROWTH DEFECT FACTOR 1|CHAPERONE-LIKE PROTEIN OF POR1|CPP1|MYJ24.3|MYJ24_3|AT5G23040|-|protein-coding
AT5G01670	chr5:251813-253960	WT	triple mutants	OK	14.885	27.6857	0.895284	2.56654	5e-05	0.000644509	yes	AT5G01670|F7A7.190|F7A7_190|AT5G01670|-|protein-coding
AT3G46560	chr3:17138586-17139512	WT	triple mutants	OK	25.7625	47.9176	0.895284	3.64391	0.0026	0.0175743	yes	TIM9|AtTIM9|TRANSLOCASE OF THE INNER MEMBRANE 9|emb2474|embryo defective 2474|AT3G46560|-|protein-coding
AT3G05690	chr3:1676545-1678932	WT	triple mutants	OK	4.54183	8.45421	0.896397	2.23163	0.0055	0.0311384	yes	NF-YA2|''nuclear factor Y|ATHAP2B|AtNF-YA2|F18C1.4|F18C1_4|HAP2B|HEME ACTIVATOR PROTEIN (YEAST) HOMOLOG 2B|UNE8|UNFERTILIZED EMBRYO SAC 8|nuclear factor Y|subunit A2|subunit A2''|AT3G05690|-|protein-coding
AT1G08560	chr1:2709631-2710912	WT	triple mutants	OK	30.2141	56.3192	0.898406	3.61321	5e-05	0.000644509	yes	SYP111|ATSYP111|F22O13.4|F22O13_4|KN|KNOLLE|syntaxin of plants 111|syntaxin of plants 111|AT1G08560|-|protein-coding
AT1G64500	chr1:23953232-23954492	WT	triple mutants	OK	8.22089	15.3253	0.898545	2.66905	0.0009	0.00754908	yes	AT1G64500|F1N19.7|F1N19_7|AT1G64500|-|protein-coding
AT1G44110	chr1:16774864-16777247	WT	triple mutants	OK	6.47665	12.0737	0.898552	2.58552	0.00075	0.00647787	yes	CYCA1;1|Cyclin A1;1|T7O23.18|T7O23_18|AT1G44110|-|protein-coding
AT4G01310	chr4:543969-545547	WT	triple mutants	OK	446.046	832.597	0.900426	3.88791	5e-05	0.000644509	yes	AT4G01310|F2N1.5|F2N1_5|AT4G01310|-|protein-coding
AT2G38140	chr2:15980882-15981612	WT	triple mutants	OK	592.117	1105.9	0.90127	5.25905	5e-05	0.000644509	yes	PSRP4|30S RIBOSOMAL PROTEIN S31|F16M14.7|F16M14_7|plastid-specific ribosomal protein 4|AT2G38140|-|protein-coding
AT5G14910	chr5:4823713-4825373	WT	triple mutants	OK	264.8	494.841	0.902061	4.5048	5e-05	0.000644509	yes	AT5G14910|F2G14.30|F2G14_30|AT5G14910|-|protein-coding
AT4G34900	chr4:16625554-16631327	WT	triple mutants	OK	13.2529	24.7708	0.902336	3.37083	5e-05	0.000644509	yes	XDH2|A. THALIANA XANTHINE DEHYDROGENASE 2|A. THALIANA XANTHINE DEHYDROGENASE 2|ATXDH2|F11I11.140|F11I11_140|xanthine dehydrogenase 2|xanthine dehydrogenase 2|AT4G34900|-|protein-coding
AT2G20560	chr2:8847444-8850010	WT	triple mutants	OK	4.15832	7.77298	0.902469	1.81923	0.00805	0.0416328	yes	AT2G20560|T13C7.15|T13C7_15|AT2G20560|-|protein-coding
AT4G34030	chr4:16301178-16304099	WT	triple mutants	OK	28.9279	54.1314	0.904003	3.57618	5e-05	0.000644509	yes	MCCB|3-METHYLCROTONYL-COA CARBOXYLASE|3-methylcrotonyl-CoA carboxylase|F28A23.210|F28A23_210|AT4G34030|-|protein-coding
AT5G16870	chr5:5546810-5548736	WT	triple mutants	OK	14.842	27.7815	0.904442	3.04546	0.00195	0.0140324	yes	AT5G16870|F2K13.20|F2K13_20|AT5G16870|-|protein-coding
AT5G20720	chr5:7014668-7022113	WT	triple mutants	OK	492.312	921.753	0.904808	3.73551	5e-05	0.000644509	yes	CPN20|ATCPN21|CHAPERONIN 10|CHCPN10|CHLOROPLAST CHAPERONIN 10|CPN10|CPN21|T1M15.120|T1M15_120|chaperonin 20|AT5G20720|-|protein-coding
AT5G18670	chr5:6225955-6228132	WT	triple mutants	OK	10.7947	20.2123	0.904912	3.09273	5e-05	0.000644509	yes	BMY3|BAM9|BETA-AMYLASE 9|T1A4.50|T1A4_50|beta-amylase 3|AT5G18670|-|protein-coding
AT3G04650	chr3:1261983-1264622	WT	triple mutants	OK	24.4464	45.787	0.905319	3.52605	5e-05	0.000644509	yes	AT3G04650|F7O18.13|F7O18_13|AT3G04650|-|protein-coding
AT5G36790	chr5:14480873-14483814	WT	triple mutants	OK	3.85232	7.21886	0.906044	2.06019	0.00845	0.0431472	yes	AT5G36790|F5H8.7|F5H8_7|AT5G36790|-|protein-coding
AT1G10960	chr1:3664385-3665039	WT	triple mutants	OK	764.863	1434.31	0.907081	4.76147	5e-05	0.000644509	yes	FD1|ATFD1|T19D16.12|T19D16_12|ferredoxin 1|AT1G10960|-|protein-coding
AT2G39800	chr2:16596986-16603319	WT	triple mutants	OK	28.6385	53.7519	0.90836	3.00326	5e-05	0.000644509	yes	P5CS1|ATP5CS|T5I7.10|T5I7_10|delta1-pyrroline-5-carboxylate synthase 1|AT2G39800|-|protein-coding
AT1G14200	chr1:4854383-4855200	WT	triple mutants	OK	9.9273	18.6373	0.908721	2.69566	0.0044	0.0262969	yes	AT1G14200|F7A19.29|F7A19_29|AT1G14200|-|protein-coding
AT5G50250	chr5:20451227-20454013	WT	triple mutants	OK	83.9336	157.612	0.909061	3.17972	5e-05	0.000644509	yes	CP31B|K6A12.11|K6A12_11|chloroplast RNA-binding protein 31B|AT5G50250|-|protein-coding
AT2G37660	chr2:15792622-15797059	WT	triple mutants	OK	374.842	703.921	0.90913	3.02805	5e-05	0.000644509	yes	AT2G37660|F13M22.16|F13M22_16|AT2G37660|-|protein-coding
AT1G03475	chr1:869050-871211	WT	triple mutants	OK	203.369	382.028	0.909581	3.80268	5e-05	0.000644509	yes	LIN2|ATCPO-I|COPROPORPHYRINOGEN III OXIDASE|CPO|F21B7.10|HEMF1|LESION INITIATION 2|AT1G03475|-|protein-coding
AT1G10970	chr1:3665086-3667139	WT	triple mutants	OK	3.58955	6.74318	0.909627	2.10429	0.00885	0.0447648	yes	ZIP4|ATZIP4|T19D16.11|T19D16_11|zinc transporter 4 precursor|AT1G10970|-|protein-coding
AT1G74310	chr1:27935297-27940190	WT	triple mutants	OK	5.17594	9.72671	0.910132	2.53079	0.0003	0.00304738	yes	HSP101|ATHSP101|F1O17.2|F1O17_2|HEAT SHOCK PROTEIN ATHSP101|HOT1|heat shock protein 101|AT1G74310|-|protein-coding
AT1G36390	chr1:13700813-13703572	WT	triple mutants	OK	41.7174	78.404	0.910279	2.83979	5e-05	0.000644509	yes	AT1G36390|F7F23.11|F7F23_11|AT1G36390|-|protein-coding
AT1G74850	chr1:28118848-28122314	WT	triple mutants	OK	25.4672	47.8743	0.910613	3.5292	5e-05	0.000644509	yes	PTAC2|F25A4.18|F25A4_18|PDE343|PIGMENT DEFECTIVE 343|plastid transcriptionally active 2|AT1G74850|-|protein-coding
AT1G74970	chr1:28157529-28159302	WT	triple mutants	OK	327.127	615.1	0.91097	4.20128	5e-05	0.000644509	yes	RPS9|F25A4.6|F25A4_6|RIBOSOMAL PROTEIN S9|TWN3|ribosomal protein S9|AT1G74970|-|protein-coding
AT5G09300	chr5:2882426-2886863	WT	triple mutants	OK	5.34552	10.0556	0.9116	2.08719	0.00185	0.0134625	yes	AT5G09300|T5E8.100|T5E8_100|AT5G09300|-|protein-coding
AT3G05410	chr3:1554699-1561535	WT	triple mutants	OK	24.5984	46.2924	0.912211	3.38718	0.0001	0.00119967	yes	AT3G05410|F22F7.15|F22F7_15|AT3G05410|-|protein-coding
AT3G44890	chr3:16386433-16388466	WT	triple mutants	OK	396.635	746.681	0.912681	4.23145	5e-05	0.000644509	yes	RPL9|ribosomal protein L9|AT3G44890|-|protein-coding
AT5G28300	chr5:10292650-10295283	WT	triple mutants	OK	17.8648	33.6336	0.912787	3.43435	5e-05	0.000644509	yes	AT5G28300|AtGT2L|GT-2Like protein|GT2L|T8M17.70|T8M17_70|AT5G28300|-|protein-coding
AT4G17550	chr4:9775840-9779738	WT	triple mutants	OK	7.78952	14.6701	0.913272	1.80275	0.0071	0.0378767	yes	G3Pp4|AtG3Pp4|DL4810C|FCAALL.41|glycerol-3-phosphate permease 4|AT4G17550|-|protein-coding
AT1G64980	chr1:24137516-24139276	WT	triple mutants	OK	26.0453	49.074	0.913935	3.62259	5e-05	0.000644509	yes	CDI|F13O11.28|F13O11_28|cadmium 2+ induced|AT1G64980|-|protein-coding
AT5G50170	chr5:20421072-20425586	WT	triple mutants	OK	5.32102	10.0444	0.916611	2.86271	0.0001	0.00119967	yes	AT5G50170|K6A12.3|K6A12_3|AT5G50170|-|protein-coding
AT5G23310	chr5:7850522-7852532	WT	triple mutants	OK	53.1412	100.345	0.917064	3.91215	5e-05	0.000644509	yes	FSD3|Fe superoxide dismutase 3|MKD15.17|MKD15_17|SOD3|superoxide dismutase 3|AT5G23310|-|protein-coding
AT1G67830	chr1:25431585-25432990	WT	triple mutants	OK	21.2594	40.1469	0.917192	3.50163	5e-05	0.000644509	yes	FXG1|ATFXG1|Arabidopsis thaliana alpha-fucosidase 1|F12A21.4|F12A21_4|alpha-fucosidase 1|AT1G67830|-|protein-coding
AT4G24280	chr4:12589987-12593630	WT	triple mutants	OK	183.32	346.249	0.917447	3.37676	5e-05	0.000644509	yes	cpHsc70-1|T22A6.110|T22A6_110|chloroplast heat shock protein 70-1|AT4G24280|-|protein-coding
AT1G12250	chr1:4159264-4161455	WT	triple mutants	OK	54.1498	102.286	0.91758	3.16895	5e-05	0.000644509	yes	AT1G12250|T28K15.2|T28K15_2|AT1G12250|-|protein-coding
AT5G48960	chr5:19849542-19853564	WT	triple mutants	OK	12.2534	23.1617	0.918558	3.25321	5e-05	0.000644509	yes	AT5G48960|K19E20.8|K19E20_8|AT5G48960|-|protein-coding
AT5G62840	chr5:25228224-25229683	WT	triple mutants	OK	17.1471	32.4164	0.918757	3.27347	0.00025	0.00261274	yes	AT5G62840|MQB2.16|MQB2_16|AT5G62840|-|protein-coding
AT5G35220	chr5:13484430-13487584	WT	triple mutants	OK	46.4614	87.8809	0.919517	3.76186	5e-05	0.000644509	yes	EGY1|AMOS1|ETHYLENE-DEPENDENT GRAVITROPISM-DEFICIENT AND YELLOW-GREEN 1|T25C13.100|T25C13_100|ammonium overly sensitive 1|AT5G35220|-|protein-coding
AT2G19620	chr2:8483939-8488720	WT	triple mutants	OK	11.5264	21.8241	0.920975	2.44723	0.0003	0.00304738	yes	NDL3|F3P11.22|F3P11_22|N-MYC downregulated-like 3|AT2G19620|-|protein-coding
AT3G58650	chr3:21696245-21699998	WT	triple mutants	OK	4.00418	7.58176	0.921027	2.64995	0.0005	0.00463299	yes	TRM7|TON1 Recruiting Motif 7|AT3G58650|-|protein-coding
AT2G31070	chr2:13220477-13222609	WT	triple mutants	OK	16.4253	31.1339	0.92257	3.43088	5e-05	0.000644509	yes	TCP10|T16B12.12|T16B12_12|TCP domain protein 10|AT2G31070|-|protein-coding
AT4G24670	chr4:12727833-12731274	WT	triple mutants	OK	9.83387	18.6404	0.922603	2.50555	0.0001	0.00119967	yes	TAR2|F22K18.130|F22K18_130|tryptophan aminotransferase related 2|AT4G24670|-|protein-coding
AT3G01710	chr3:259633-261840	WT	triple mutants	OK	3.43079	6.50389	0.922761	1.85366	0.0057	0.0320603	yes	AT3G01710|F4P13.26|F4P13_26|AT3G01710|-|protein-coding
AT4G38100	chr4:17885339-17888204	WT	triple mutants	OK	30.3693	57.629	0.924179	2.72303	5e-05	0.000644509	yes	AT4G38100|CURT1D|CURVATURE THYLAKOID 1D|F20D10.220|F20D10_220|AT4G38100|-|protein-coding
AT1G56045	chr1:20962623-20963464	WT	triple mutants	OK	520.434	988.096	0.924937	9.73534	5e-05	0.000644509	yes	AT1G56045|-|AT1G56045|-|protein-coding
AT2G47800	chr2:19574863-19580599	WT	triple mutants	OK	13.0136	24.7468	0.927223	3.46086	5e-05	0.000644509	yes	ABCC4|ATMRP4|ATP-binding cassette C4|EST3|F17A22.19|MRP4|multidrug resistance-associated protein 4|AT2G47800|-|protein-coding
AT2G30970	chr2:13178839-13181931	WT	triple mutants	OK	82.2134	156.445	0.928211	3.33718	5e-05	0.000644509	yes	ASP1|ASPARTATE AMINOTRANSFERASE 1|F7F1.18|F7F1_18|aspartate aminotransferase 1|AT2G30970|-|protein-coding
AT1G69740	chr1:26231803-26234963	WT	triple mutants	OK	175.644	334.258	0.928309	3.25917	5e-05	0.000644509	yes	HEMB1|-|AT1G69740|-|protein-coding
AT5G67330	chr5:26861726-26863897	WT	triple mutants	OK	11.5662	22.0115	0.928344	3.22968	5e-05	0.000644509	yes	NRAMP4|ARABIDOPSIS THALIANA NATURAL RESISTANCE ASSOCIATED MACROPHAGE PROTEIN 4|ATNRAMP4|K8K14.5|K8K14_5|METAL TRANSPORTER NRAMP4|natural resistance associated macrophage protein 4|AT5G67330|-|protein-coding
AT1G09310	chr1:3009054-3009880	WT	triple mutants	OK	1111.37	2115.34	0.928548	3.94982	5e-05	0.000644509	yes	AT1G09310|T31J12.3|T31J12_3|AT1G09310|-|protein-coding
AT1G10522	chr1:3469579-3472672	WT	triple mutants	OK	41.772	79.5176	0.928739	3.88492	5e-05	0.000644509	yes	PRIN2|PLASTID REDOX INSENSITIVE 2|AT1G10522|-|protein-coding
AT3G21560	chr3:7595805-7597577	WT	triple mutants	OK	41.5144	79.0662	0.929449	3.76627	5e-05	0.000644509	yes	UGT84A2|BRT1|Bright Trichomes 1|MIL23.13|UDP-glucosyl transferase 84A2|AT3G21560|-|protein-coding
AT3G51140	chr3:18997599-18999904	WT	triple mutants	OK	39.3037	74.9657	0.931565	3.30859	5e-05	0.000644509	yes	AT3G51140|-|AT3G51140|-|protein-coding
AT1G68190	chr1:25559245-25561212	WT	triple mutants	OK	19.245	36.7684	0.933985	3.49852	5e-05	0.000644509	yes	BBX27|B-box domain protein 27|T22E19.18|T22E19_18|AT1G68190|-|protein-coding
AT4G25990	chr4:13191689-13193543	WT	triple mutants	OK	14.3007	27.344	0.935142	2.62801	5e-05	0.000644509	yes	CIL|F20B18.100|F20B18_100|AT4G25990|-|protein-coding
AT4G30450	chr4:14886026-14886675	WT	triple mutants	OK	8.82418	16.8895	0.936592	2.61013	0.0097	0.0478615	yes	AT4G30450|F17I23.210|F17I23_210|AT4G30450|-|protein-coding
AT5G44170	chr5:17780377-17781283	WT	triple mutants	OK	6.73345	12.8988	0.937824	2.45627	0.00645	0.0352464	yes	AT5G44170|MLN1.9|MLN1_9|AT5G44170|-|protein-coding
AT1G30700	chr1:10892569-10894572	WT	triple mutants	OK	15.6031	29.8961	0.938121	3.40741	5e-05	0.000644509	yes	AT1G30700|T5I8.15|T5I8_15|AT1G30700|-|protein-coding
AT1G63940	chr1:23729978-23733892	WT	triple mutants	OK	91.5345	175.463	0.938779	3.32597	5e-05	0.000644509	yes	MDAR6|monodehydroascorbate reductase 6|AT1G63940|-|protein-coding
AT2G24090	chr2:10241963-10243614	WT	triple mutants	OK	579.228	1110.96	0.939603	4.7874	5e-05	0.000644509	yes	PRPL35|T29E15.29|T29E15_29|plastid ribosomal protein L35|AT2G24090|-|protein-coding
AT4G15260	chr4:8713688-8715339	WT	triple mutants	OK	4.64977	8.92484	0.940666	2.45053	0.00175	0.0128797	yes	AT4G15260|DL3675W|FCAALL.250|AT4G15260|-|protein-coding
AT5G28500	chr5:10477770-10479384	WT	triple mutants	OK	151.732	291.329	0.941124	3.34839	5e-05	0.000644509	yes	AT5G28500|T26D3.4|T26D3_4|AT5G28500|-|protein-coding
AT3G60370	chr3:22314731-22316550	WT	triple mutants	OK	33.6356	64.5989	0.941519	3.93477	5e-05	0.000644509	yes	AT3G60370|-|AT3G60370|-|protein-coding
AT1G06645	chr1:2034155-2035626	WT	triple mutants	OK	9.08699	17.4527	0.941576	2.89992	0.00045	0.00425309	yes	AT1G06645|F12K11.6|AT1G06645|-|protein-coding
AT5G46330	chr5:18791735-18795546	WT	triple mutants	OK	1.69547	3.25745	0.942056	2.16284	0.0026	0.0175743	yes	FLS2|FLAGELLIN-SENSITIVE 2|MPL12.13|MPL12.8|MPL12_13|AT5G46330|-|protein-coding
AT2G36870	chr2:15472644-15474681	WT	triple mutants	OK	25.2137	48.4521	0.942351	2.65162	5e-05	0.000644509	yes	XTH32|AtXTH32|T1J8.5|T1J8_5|xyloglucan endotransglucosylase/hydrolase 32|AT2G36870|-|protein-coding
AT1G01770	chr1:278614-284245	WT	triple mutants	OK	10.3597	19.912	0.942655	2.34249	0.0032	0.0205804	yes	AT1G01770|T1N6.18|T1N6_18|AT1G01770|-|protein-coding
AT1G32990	chr1:11955784-11957284	WT	triple mutants	OK	393.102	756.478	0.944395	4.51331	5e-05	0.000644509	yes	PRPL11|plastid ribosomal protein l11|AT1G32990|-|protein-coding
AT3G44990	chr3:16446974-16448764	WT	triple mutants	OK	87.4599	168.778	0.948432	4.12998	5e-05	0.000644509	yes	XTH31|ATXTR8|AtXTH31|XTR8|XYLOGLUCAN ENDOTRANSGLUCOSYLASE/HYDROLASE 31|xyloglucan endo-transglycosylase-related 8|AT3G44990|-|protein-coding
AT1G20160	chr1:6990783-6993972	WT	triple mutants	OK	2.24731	4.34277	0.950414	1.91138	0.0042	0.0253807	yes	ATSBT5.2|T20H2.6|T20H2_6|AT1G20160|-|protein-coding
AT3G10450	chr3:3249525-3252506	WT	triple mutants	OK	11.7045	22.6382	0.951702	2.74112	5e-05	0.000644509	yes	SCPL7|serine carboxypeptidase-like 7|AT3G10450|-|protein-coding
AT2G31980	chr2:13609092-13609902	WT	triple mutants	OK	31.6909	61.3068	0.951977	3.90552	0.00015	0.00170112	yes	CYS2|AtCYS2|F22D22.27|F22D22_27|PHYTOCYSTATIN 2|AT2G31980|-|protein-coding
AT5G64580	chr5:25817091-25821530	WT	triple mutants	OK	33.0668	64.1361	0.955755	3.71084	5e-05	0.000644509	yes	EMB3144|EMBRYO DEFECTIVE 3144|MUB3.10|MUB3_10|AT5G64580|-|protein-coding
AT2G36490	chr2:15308020-15314807	WT	triple mutants	OK	3.08886	5.99305	0.956218	2.83894	5e-05	0.000644509	yes	DML1|AtROS1|F1O11.12|F1O11_12|REPRESSOR OF SILENCING1|ROS1|demeter-like 1|AT2G36490|-|protein-coding
AT5G17710	chr5:5839342-5841728	WT	triple mutants	OK	96.8377	188.212	0.958721	3.47296	5e-05	0.000644509	yes	EMB1241|MVA3.60|MVA3_60|embryo defective 1241|AT5G17710|-|protein-coding
AT3G59400	chr3:21948716-21949710	WT	triple mutants	OK	74.4794	144.805	0.959201	4.40805	5e-05	0.000644509	yes	GUN4|GENOMES UNCOUPLED 4|AT3G59400|-|protein-coding
AT2G25810	chr2:11012505-11014170	WT	triple mutants	OK	20.7074	40.2838	0.960055	3.64717	5e-05	0.000644509	yes	TIP4;1|F17H15.16|F17H15_16|tonoplast intrinsic protein 4;1|AT2G25810|-|protein-coding
AT5G01600	chr5:227023-230051	WT	triple mutants	OK	78.8706	153.53	0.960963	3.47259	5e-05	0.000644509	yes	FER1|ARABIDOPSIS THALIANA FERRETIN 1|ATFER1|ferretin 1|AT5G01600|-|protein-coding
AT1G03470	chr1:865914-867733	WT	triple mutants	OK	10.1865	19.8358	0.961452	2.43212	0.0004	0.00386042	yes	NET3A|F21B7.9|Networked 3A|AT1G03470|-|protein-coding
AT4G33030	chr4:15935415-15937807	WT	triple mutants	OK	45.6131	88.8398	0.961759	3.94156	5e-05	0.000644509	yes	SQD1|F4I10.6|UDP-SULFOQUINOVOSE SYNTHASE|sulfoquinovosyldiacylglycerol 1|AT4G33030|-|protein-coding
AT4G33660	chr4:16167285-16167951	WT	triple mutants	OK	59.0055	115.065	0.96353	4.99158	5e-05	0.000644509	yes	AT4G33660|T16L1.2|AT4G33660|-|protein-coding
AT3G61490	chr3:22758062-22760340	WT	triple mutants	OK	8.6138	16.8046	0.964134	2.5612	0.0001	0.00119967	yes	AT3G61490|-|AT3G61490|-|protein-coding
AT5G58250	chr5:23559473-23560513	WT	triple mutants	OK	311.582	607.924	0.964282	4.65104	5e-05	0.000644509	yes	EMB3143|EMBRYO DEFECTIVE 3143|MCK7.12|MCK7_12|AT5G58250|-|protein-coding
AT1G65730	chr1:24442503-24446291	WT	triple mutants	OK	3.25601	6.36499	0.967055	2.44818	0.00105	0.00851294	yes	YSL7|F1E22.10|F1E22_10|YELLOW STRIPE like 7|AT1G65730|-|protein-coding
AT2G26550	chr2:11291217-11293445	WT	triple mutants	OK	26.438	51.7025	0.967619	3.12658	5e-05	0.000644509	yes	HO2|T9J22.22|T9J22_22|heme oxygenase 2|AT2G26550|-|protein-coding
AT5G01340	chr5:143054-144720	WT	triple mutants	OK	6.55484	12.8475	0.970855	2.67639	0.00125	0.00980249	yes	mSFC1|AtmSFC1|T10O8.50|T10O8_50|mitochondrial succinate-fumarate carrier 1|AT5G01340|-|protein-coding
AT3G06760	chr3:2132757-2134556	WT	triple mutants	OK	6.80555	13.3404	0.971014	2.00049	0.0034	0.0215806	yes	AT3G06760|-|AT3G06760|-|protein-coding
AT1G33810	chr1:12265032-12266847	WT	triple mutants	OK	100.737	197.507	0.971311	5.1073	5e-05	0.000644509	yes	AT1G33810|F14M2.27|AT1G33810|-|protein-coding
AT5G65880	chr5:26352994-26353761	WT	triple mutants	OK	16.1299	31.6278	0.971453	3.49143	0.00845	0.0431472	yes	AT5G65880|K14B20.5|K14B20_5|AT5G65880|-|protein-coding
AT2G23000	chr2:9792211-9795863	WT	triple mutants	OK	11.0518	21.6798	0.972069	3.24251	5e-05	0.000644509	yes	scpl10|F21P24.6|F21P24_6|serine carboxypeptidase-like 10|AT2G23000|-|protein-coding
AT5G49700	chr5:20192598-20193429	WT	triple mutants	OK	11.9233	23.414	0.973585	3.10996	0.001	0.00820426	yes	AT5G49700|AHL17|AT-hook motif nuclear localized protein 17|K2I5.6|K2I5_6|AT5G49700|-|protein-coding
AT5G43745	chr5:17569146-17574971	WT	triple mutants	OK	22.3596	43.9706	0.975645	3.77614	5e-05	0.000644509	yes	AT5G43745|-|AT5G43745|-|protein-coding
AT5G49910	chr5:20303413-20307943	WT	triple mutants	OK	157.041	308.855	0.97579	3.49849	5e-05	0.000644509	yes	cpHsc70-2|HEAT SHOCK PROTEIN 70|HEAT SHOCK PROTEIN 70-7|HSC70-7|K9P8.5|K9P8_5|chloroplast heat shock protein 70-2|AT5G49910|-|protein-coding
AT1G76620	chr1:28756520-28759297	WT	triple mutants	OK	3.12148	6.13919	0.975817	2.31137	0.0026	0.0175743	yes	AT1G76620|F14G6.22|F14G6_22|AT1G76620|-|protein-coding
AT5G48412	chr5:19623515-19624232	WT	triple mutants	OK	59.579	117.362	0.978091	4.64171	5e-05	0.000644509	yes	AT5G48412|-|AT5G48412|-|ncRNA
AT2G16586	chr2:7190936-7191938	WT	triple mutants	OK	46.0037	90.698	0.979321	4.27784	5e-05	0.000644509	yes	AT2G16586|-|AT2G16586|-|protein-coding
AT5G12030	chr5:3884106-3884737	WT	triple mutants	OK	17.6459	34.804	0.97992	3.48439	0.00085	0.0071997	yes	HSP17.6A|AT-HSP17.6A|F14F18.200|F14F18_200|HEAT SHOCK PROTEIN 17.6|HSP17.6|heat shock protein 17.6A|AT5G12030|-|protein-coding
AT5G15210	chr5:4937578-4939007	WT	triple mutants	OK	18.1721	35.9074	0.982556	3.67424	5e-05	0.000644509	yes	HB30|ATHB30|F8M21.100|F8M21_100|ZFHD3|ZHD8|ZINC FINGER HOMEODOMAIN 3|ZINC FINGER HOMEODOMAIN 8|homeobox protein 30|AT5G15210|-|protein-coding
AT1G68680	chr1:25785505-25786924	WT	triple mutants	OK	16.6936	32.994	0.982904	3.43583	0.00085	0.0071997	yes	AT1G68680|F24J5.21|F24J5_21|AT1G68680|-|protein-coding
AT2G36460	chr2:15296700-15298514	WT	triple mutants	OK	93.7207	185.317	0.983552	3.56286	5e-05	0.000644509	yes	FBA6|F1O11.9|F1O11_9|fructose-bisphosphate aldolase 6|AT2G36460|-|protein-coding
AT1G75190	chr1:28219381-28220227	WT	triple mutants	OK	19.8596	39.2836	0.984096	2.69215	5e-05	0.000644509	yes	AT1G75190|F22H5.8|F22H5_8|AT1G75190|-|protein-coding
AT3G45700	chr3:16778712-16781198	WT	triple mutants	OK	3.60117	7.12487	0.984396	2.40081	0.00245	0.0168113	yes	AT3G45700|-|AT3G45700|-|protein-coding
AT5G14660	chr5:4726640-4728746	WT	triple mutants	OK	45.8322	90.6862	0.984521	3.47011	5e-05	0.000644509	yes	PDF1B|ATDEF2|DEF2|peptide deformylase 1B|AT5G14660|-|protein-coding
AT5G01520	chr5:206431-208611	WT	triple mutants	OK	5.65554	11.1959	0.98523	2.13568	0.002	0.014307	yes	AIRP2|ABA Insensitive RING Protein 2|AtAIRP2|F7A7.40|F7A7_40|AT5G01520|-|protein-coding
AT3G51930	chr3:19271623-19273064	WT	triple mutants	OK	3.85101	7.62747	0.985967	2.31553	0.00395	0.0242228	yes	AT3G51930|-|AT3G51930|-|protein-coding
AT1G49032	chr1:18138267-18139005	WT	triple mutants	OK	14.6996	29.167	0.988566	3.33415	0.00075	0.00647787	yes	AT1G49032|-|AT1G49032|-|protein-coding
AT5G45700	chr5:18537348-18538196	WT	triple mutants	OK	6.55365	13.0143	0.989724	2.53283	0.0082	0.0422117	yes	AT5G45700|MRA19.9|MRA19_9|AT5G45700|-|protein-coding
AT3G56080	chr3:20810308-20813036	WT	triple mutants	OK	5.73194	11.4014	0.992109	2.91135	5e-05	0.000644509	yes	AT3G56080|-|AT3G56080|-|protein-coding
AT3G59040	chr3:21819070-21824348	WT	triple mutants	OK	36.5374	72.7672	0.993915	3.51704	5e-05	0.000644509	yes	AT3G59040|-|AT3G59040|-|protein-coding
AT5G22470	chr5:7446973-7451049	WT	triple mutants	OK	8.19823	16.3301	0.994149	3.35374	5e-05	0.000644509	yes	AT5G22470|AtPARP3|MQJ16.1|MQJ16_1|PARP3|Poly(ADP-Ribose) Polymerase 3|AT5G22470|-|protein-coding
AT3G55660	chr3:20648941-20651388	WT	triple mutants	OK	5.5974	11.1619	0.995754	2.84214	0.0002	0.00217033	yes	ROPGEF6|ATROPGEF6|KINASE PARTNER PROTEIN-LIKE|KPP-LIKE|ROP (rho of plants) guanine nucleotide exchange factor 6|AT3G55660|-|protein-coding
AT2G41950	chr2:17513078-17519293	WT	triple mutants	OK	23.3332	46.5507	0.996423	2.24357	0.00805	0.0416328	yes	AT2G41950|T6D20.26|T6D20_26|AT2G41950|-|protein-coding
AT3G02640	chr3:564883-565708	WT	triple mutants	OK	32.6031	65.0537	0.996621	4.18627	5e-05	0.000644509	yes	AT3G02640|F16B3.27|F16B3_27|AT3G02640|-|protein-coding
AT2G02740	chr2:769343-773540	WT	triple mutants	OK	19.0453	38.014	0.997094	3.53209	5e-05	0.000644509	yes	WHY3|A. THALIANA WHIRLY 3|ATWHY3|PLASTID TRANSCRIPTIONALLY ACTIVE11|PTAC11|T20F6.12|T20F6_12|WHIRLY 3|AT2G02740|-|protein-coding
AT3G23670	chr3:8519163-8525289	WT	triple mutants	OK	5.02306	10.0354	0.998453	3.06261	5e-05	0.000644509	yes	KINESIN-12B|PAKRP1L|AT3G23670|-|protein-coding
AT3G48700	chr3:18038647-18039876	WT	triple mutants	OK	8.04616	16.0982	1.00053	2.9319	0.0006	0.00537803	yes	CXE13|ATCXE13|carboxyesterase 13|AT3G48700|-|protein-coding
AT1G02280	chr1:448462-450426	WT	triple mutants	OK	102.992	206.134	1.00105	3.60845	5e-05	0.000644509	yes	TOC33|ATTOC33|PLASTID PROTEIN IMPORT 1|PPI1|T6A9.32|translocon at the outer envelope membrane of chloroplasts 33|AT1G02280|-|protein-coding
AT3G55060	chr3:20402983-20407046	WT	triple mutants	OK	3.00358	6.0152	1.00193	2.65082	0.00045	0.00425309	yes	AT3G55060|-|AT3G55060|-|protein-coding
AT1G63610	chr1:23583520-23585727	WT	triple mutants	OK	47.6651	95.4694	1.00211	3.52526	5e-05	0.000644509	yes	AT1G63610|F2K11.3|F2K11_3|AT1G63610|-|protein-coding
AT2G37420	chr2:15700330-15705346	WT	triple mutants	OK	3.45413	6.92463	1.00341	2.84468	0.0002	0.00217033	yes	AT2G37420|F3G5.21|F3G5_21|AT2G37420|-|protein-coding
AT3G52380	chr3:19421396-19425214	WT	triple mutants	OK	185.189	371.377	1.00389	4.12734	5e-05	0.000644509	yes	CP33|PDE322|PIGMENT DEFECTIVE 322|chloroplast RNA-binding protein 33|AT3G52380|-|protein-coding
AT1G06190	chr1:1892272-1894148	WT	triple mutants	OK	79.8413	160.15	1.00422	3.6347	5e-05	0.000644509	yes	RHON1|F9P14.5|F9P14_5|Rho-N 1|AT1G06190|-|protein-coding
AT4G12690	chr4:7480640-7482150	WT	triple mutants	OK	5.09607	10.2244	1.00456	2.1736	0.0017	0.0125816	yes	AT4G12690|T20K18.40|T20K18_40|AT4G12690|-|protein-coding
AT2G39980	chr2:16687672-16689956	WT	triple mutants	OK	3.28508	6.592	1.00479	2.22733	0.0011	0.00883397	yes	AT2G39980|T28M21.14|T28M21_14|AT2G39980|-|protein-coding
AT1G17650	chr1:6069476-6072012	WT	triple mutants	OK	42.2081	84.7144	1.00509	4.26504	5e-05	0.000644509	yes	GLYR2|AtGLYR2|F11A6.12|GLYOXYLATE REDUCTASE 2|GR2|glyoxylate reductase 2|AT1G17650|-|protein-coding
AT3G23210	chr3:8283089-8285081	WT	triple mutants	OK	3.81512	7.65774	1.00519	2.29749	0.00605	0.03356	yes	bHLH34|basic Helix-Loop-Helix 34|AT3G23210|-|protein-coding
AT4G26795	chr4:13487208-13489601	WT	triple mutants	OK	4.32215	8.68443	1.00668	2.2181	0.00685	0.0368906	yes	AT4G26795|-|AT4G26795|-|ncRNA
AT1G33170	chr1:12027083-12030539	WT	triple mutants	OK	6.71196	13.4937	1.00748	3.15858	0.0001	0.00119967	yes	AT1G33170|T9L6.6|T9L6_6|AT1G33170|-|protein-coding
AT3G19920	chr3:6929710-6931806	WT	triple mutants	OK	8.06561	16.2338	1.00914	3.06086	0.00015	0.00170112	yes	AT3G19920|-|AT3G19920|-|protein-coding
AT3G19810	chr3:6876078-6879399	WT	triple mutants	OK	38.9452	78.395	1.00932	2.71765	5e-05	0.000644509	yes	AT3G19810|-|AT3G19810|-|protein-coding
AT1G28560	chr1:10038037-10041544	WT	triple mutants	OK	2.35756	4.75476	1.01208	1.84263	0.0052	0.0298757	yes	SRD2|F3M18.1|SHOOT REDIFFERENTIATION DEFECTIVE 2|AT1G28560|-|protein-coding
AT1G79850	chr1:30036955-30041952	WT	triple mutants	OK	811.951	1640.93	1.01505	3.35573	5e-05	0.000644509	yes	RPS17|CS17|F19K16.19|F19K16_19|PDE347|PIGMENT DEFECTIVE 347|PLASTID RIBOSOMAL SMALL SUBUNIT PROTEIN 17|PRPS17|ribosomal protein S17|AT1G79850|-|protein-coding
AT1G79075	chr1:29745938-29746842	WT	triple mutants	OK	125.603	254.008	1.016	2.52683	0.00065	0.00575782	yes	AT1G79075|-|AT1G79075|-|ncRNA
AT4G27440	chr4:13725545-13727353	WT	triple mutants	OK	576.74	1167.09	1.01692	3.03495	5e-05	0.000644509	yes	PORB|F27G19.40|F27G19_40|PROTOCHLOROPHYLLIDE OXIDOREDUCTASE B|protochlorophyllide oxidoreductase B|AT4G27440|-|protein-coding
AT5G66780	chr5:26663572-26664403	WT	triple mutants	OK	64.6868	130.994	1.01796	5.08184	5e-05	0.000644509	yes	AT5G66780|MUD21.2|MUD21_2|AT5G66780|-|protein-coding
AT5G48470	chr5:19641743-19644362	WT	triple mutants	OK	13.7605	27.8985	1.01965	3.55795	5e-05	0.000644509	yes	AT5G48470|MJE7.11|MJE7_11|PEP-Related Development Arrested 1|PRDA1|AT5G48470|-|protein-coding
AT5G06810	chr5:2108492-2112256	WT	triple mutants	OK	1.75042	3.55171	1.02082	2.32284	0.0016	0.0119917	yes	AT5G06810|MPH15.18|MPH15_18|AT5G06810|-|protein-coding
AT5G22390	chr5:7418115-7419249	WT	triple mutants	OK	3.83466	7.7811	1.02088	2.27019	0.0079	0.041072	yes	AT5G22390|MWD9.19|MWD9_19|AT5G22390|-|protein-coding
AT5G64080	chr5:25645262-25646735	WT	triple mutants	OK	15.3048	31.0899	1.02246	2.61558	0.00015	0.00170112	yes	XYP1|AtXYP1|MHJ24.6|MHJ24_6|xylogen protein 1|AT5G64080|-|protein-coding
AT4G11910	chr4:7156251-7158042	WT	triple mutants	OK	4.17016	8.4718	1.02256	2.37063	0.00425	0.0255748	yes	AT4G11910|NONYELLOWING 2|NYE2|SGR2|STAY-GREEN 2|T26M18.120|T26M18_120|AT4G11910|-|protein-coding
AT5G56260	chr5:22775324-22777304	WT	triple mutants	OK	41.1971	83.7544	1.02362	4.3661	5e-05	0.000644509	yes	AT5G56260|K24C1.7|K24C1_7|AT5G56260|-|protein-coding
AT1G56050	chr1:20963718-20966341	WT	triple mutants	OK	40.125	81.6059	1.02417	4.23089	5e-05	0.000644509	yes	AT1G56050|T6H22.14|T6H22_14|AT1G56050|-|protein-coding
AT2G46830	chr2:19245671-19248914	WT	triple mutants	OK	3.8606	7.86806	1.02718	2.2996	0.0007	0.00613177	yes	CCA1|AtCCA1|F19D11.11|MYB-RELATED DNA BINDING PROTEIN|circadian clock associated 1|AT2G46830|-|protein-coding
AT1G60000	chr1:22093568-22094626	WT	triple mutants	OK	87.3846	178.317	1.029	3.66149	5e-05	0.000644509	yes	AT1G60000|T2K10.5|T2K10_5|AT1G60000|-|protein-coding
AT3G54090	chr3:20028123-20029986	WT	triple mutants	OK	34.8412	71.1436	1.02994	4.16833	5e-05	0.000644509	yes	FLN1|fructokinase-like 1|AT3G54090|-|protein-coding
AT2G35500	chr2:14914002-14916135	WT	triple mutants	OK	56.863	116.145	1.03036	4.39213	5e-05	0.000644509	yes	SKL2|T32F12.12|T32F12_12|shikimate kinase like 2|shikimate kinase-like 2|AT2G35500|-|protein-coding
AT5G42720	chr5:17130185-17132843	WT	triple mutants	OK	8.98232	18.3607	1.03146	3.30584	5e-05	0.000644509	yes	AT5G42720|MJB21.9|MJB21_9|AT5G42720|-|protein-coding
AT1G33265	chr1:12066594-12070374	WT	triple mutants	OK	19.8302	40.6694	1.03625	3.12276	0.0007	0.00613177	yes	AT1G33265|-|AT1G33265|-|protein-coding
AT3G09800	chr3:3006514-3008489	WT	triple mutants	OK	12.5969	25.8627	1.03781	3.41052	0.0003	0.00304738	yes	AT3G09800|F11F8.39|AT3G09800|-|protein-coding
AT4G15530	chr4:8864827-8870967	WT	triple mutants	OK	23.7032	48.7655	1.04078	3.70516	5e-05	0.000644509	yes	PPDK|DL3805C|FCAALL.325|pyruvate orthophosphate dikinase|AT4G15530|-|protein-coding
AT2G29450	chr2:12624585-12625637	WT	triple mutants	OK	70.1697	144.369	1.04084	4.82773	5e-05	0.000644509	yes	GSTU5|ARABIDOPSIS THALIANA GLUTATHIONE S-TRANSFERASE TAU 1|ARABIDOPSIS THALIANA GLUTATHIONE S-TRANSFERASE TAU 1|AT103-1A|ATGSTU1|ATGSTU5|F16P2.17|F16P2_17|GLUTATHIONE S-TRANSFERASE|glutathione S-transferase tau 5|glutathione S-transferase tau 5|AT2G29450|-|protein-coding
AT5G50915	chr5:20710208-20712315	WT	triple mutants	OK	4.89359	10.0685	1.04089	2.18307	0.00145	0.0110581	yes	AT5G50915|-|AT5G50915|-|protein-coding
AT5G57790	chr5:23412024-23413627	WT	triple mutants	OK	3.97271	8.19757	1.04507	1.81848	0.0062	0.0341862	yes	AT5G57790|MTI20.2|MTI20_2|AT5G57790|-|protein-coding
AT1G63650	chr1:23599412-23602902	WT	triple mutants	OK	4.6308	9.56538	1.04656	2.55854	0.0001	0.00119967	yes	EGL3|ATMYC-2|AtEGL3|EGL1|ENHANCER OF GLABRA 3|F24D7.16|F24D7_16|AT1G63650|-|protein-coding
AT3G51280	chr3:19037139-19038951	WT	triple mutants	OK	10.1287	21.0001	1.05195	3.45281	5e-05	0.000644509	yes	AT3G51280|-|AT3G51280|-|protein-coding
AT4G06598	chr4:3663484-3667547	WT	triple mutants	OK	6.5769	13.6426	1.05264	2.20933	0.00655	0.0356459	yes	AT4G06598|-|AT4G06598|-|protein-coding
AT5G17160	chr5:5639645-5642513	WT	triple mutants	OK	18.8803	39.179	1.0532	3.94842	5e-05	0.000644509	yes	AT5G17160|F2K13.310|F2K13_310|AT5G17160|-|protein-coding
AT3G08947	chr3:2723288-2726942	WT	triple mutants	OK	4.40659	9.15884	1.0555	3.13726	5e-05	0.000644509	yes	AT3G08947|T16O11.10|AT3G08947|-|protein-coding
AT1G07660	chr1:2368836-2369734	WT	triple mutants	OK	27.5202	57.2704	1.0573	2.97402	5e-05	0.000644509	yes	AT1G07660|F24B9.25|AT1G07660|-|protein-coding
AT5G01300	chr5:117306-122525	WT	triple mutants	OK	13.5813	28.2805	1.05819	1.72826	0.00815	0.0420419	yes	AT5G01300|T10O8.10|T10O8_10|AT5G01300|-|protein-coding
AT5G02590	chr5:583085-586906	WT	triple mutants	OK	12.4873	26.003	1.05821	3.13987	0.0006	0.00537803	yes	AT5G02590|T22P11.180|T22P11_180|AT5G02590|-|protein-coding
AT5G66470	chr5:26541694-26544359	WT	triple mutants	OK	52.4388	109.226	1.05862	4.40924	5e-05	0.000644509	yes	AT5G66470|K1F13.13|K1F13_13|AT5G66470|-|protein-coding
AT1G52690	chr1:19619744-19623461	WT	triple mutants	OK	66.1203	137.816	1.05958	3.45146	5e-05	0.000644509	yes	LEA7|F6D8.9|F6D8_9|LATE EMBRYOGENESIS ABUNDANT 7|AT1G52690|-|protein-coding
AT3G16170	chr3:5476073-5480302	WT	triple mutants	OK	7.55558	15.7666	1.06126	3.37095	5e-05	0.000644509	yes	AAE13|acyl activating enzyme 13|AT3G16170|-|protein-coding
AT4G09600	chr4:6072803-6073612	WT	triple mutants	OK	25.5537	53.3772	1.06269	4.29442	0.0003	0.00304738	yes	GASA3|GAST1 protein homolog 3|T25P22.40|T25P22_40|AT4G09600|-|protein-coding
AT2G38270	chr2:16031261-16033076	WT	triple mutants	OK	100.735	210.752	1.06497	4.93529	5e-05	0.000644509	yes	CXIP2|ATGRX2|AtGRXS16|CAX-interacting protein 2|F16M14.20|F16M14_20|GLUTAREDOXIN|GLUTAREDOXIN 2|glutaredoxin 16|AT2G38270|-|protein-coding
AT2G41340	chr2:17229007-17230482	WT	triple mutants	OK	9.84977	20.627	1.06637	3.12587	0.0022	0.0154349	yes	RPB5D|''RNA polymerase II fifth largest subunit|D|D''|F13H10.11|F13H10_11|RNA polymerase II fifth largest subunit|AT2G41340|-|protein-coding
[truncated: 328 more rows]
