# Supplementary material for: A B-ARR-mediated cytokinin transcriptional network directs hormone cross-regulation and shoot development
Source: Nat Commun. 2018 Apr 23;9:1604. doi: 10.1038/s41467-018-03921-6 (PMC5913131; doi:10.1038/s41467-018-03921-6)
Supplement: Supplementary file 7 — Supplementary Data 5 [file 41467_2018_3921_MOESM7_ESM.xlsx]

## Sheet: TableS6_01242018_GOcytokinin
Supplementary Data 5 Core B-ARR target genes compared with transcriptomic studies
1 = present in the dataset. 0 = not present in the dataset.
1713 B-ARR union core target genes had transcription activity changes (Column G+H+I+J+K+L>=1).
813 B-ARR common core target genes had transcription activity changes (Column F=1 and G+H+I+J+K+L>=1).
Transcription activity changes = either up-regulated or down-regulated.
max_ARRpeak_pval= the highest peak score of each target among B-ARR experiments treated with 6-BA for 4 hours.
Zubo_ARR10_804targets = 804 "true targets" in dataset 2 by Zubo and colleagues in Ref 21.
goldenlist_226genes = the golden list in Ref 20.
goldenlist_571RNAgenes = DE (Differential expression genes) in Ref 20 (Two gene IDs were not validated any more).
BA_554DEgenes = This study (Table S3). DE genes of 6-BA treatment for 4 hours.
TrM_2323DEgenes = This study (Table S4). DE genes of arr1/10/12 triple mutants compared to wild type.
Brenner_65genes = 65 cytokinin activated genes and 12 cytokinin repressed genes in Ref 51
Known_cytokinin_gene = 285 genes in cytokinin pathways downloaded from Gene Ontology Consortium website (http://www.geneontology.org) in Ref76.
GeneID	max_ARRpeak_pval	ARR1_BA	ARR10_BA	ARR12_BA	ARRcommon_3373targets	Zubo_ARR10_804targets	BA_554DEgenes	TrM_2323genes	goldenlist_226genes	goldenlist_571RNAgenes	Brenner_77genes	Known_cytokinin_genes	ANNO
AT2G25200	353.07	1	1	1	1	0	0	0	0	0	0	0	AT2G25200|F13D4.4|AT2G25200|-|protein-coding
AT1G51140	201.25	1	1	1	1	0	0	0	0	0	0	0	FBH3|ABA-responsive kinase substrate 1|AKS1|F23H24.3|F23H24_3|FLOWERING BHLH 3|AT1G51140|-|protein-coding
AT2G21660	195.69	1	1	1	1	0	0	0	0	0	0	1	GRP7|''cold|ATGPR7|ATGRP7|CCR2|F2G1.4|GLYCINE RICH PROTEIN 7|GLYCINE-RICH RNA-BINDING PROTEIN 7|GR-RBP7|and rna binding 2|and rna binding 2''|circadian rhythm|cold|AT2G21660|-|protein-coding
AT2G25490	168.4	1	1	1	1	0	0	0	0	0	0	0	EBF1|EIN3-binding F box protein 1|F13B15.15|F13B15_15|FBL6|AT2G25490|-|protein-coding
AT2G25482	168.4	1	1	1	1	0	0	0	0	0	0	0	AT2G25482|-|AT2G25482|-|protein-coding
AT1G19050	147.34	1	1	1	1	1	1	0	1	1	1	1	ARR7|F14D16.20|F14D16_20|response regulator 7|AT1G19050|-|protein-coding
AT1G25175	143.62	1	1	1	1	0	0	0	0	0	0	0	AT1G25175|-|AT1G25175|-|ncRNA
AT1G25180	143.62	1	1	1	1	0	0	0	0	0	0	0	AT1G25180|F5A9.1|AT1G25180|-|protein-coding
AT1G24822	143.34	1	1	1	1	0	0	0	0	0	0	0	AT1G24822|F5A9.16|AT1G24822|-|protein-coding
AT1G24880	143.34	1	1	1	1	0	0	1	0	0	0	0	LpxC2|AtLpxC2|F5A9.14|F5A9_14|lipid X C2|AT1G24880|-|protein-coding
AT1G24851	143.34	1	1	1	1	0	0	0	0	0	0	0	AT1G24851|F5A9.15|F5A9_15|AT1G24851|-|protein-coding
AT1G75450	142.97	1	1	1	1	1	1	0	1	1	1	1	CKX5|ARABIDOPSIS THALIANA CYTOKININ OXIDASE 5|ATCKX5|ATCKX6|CYTOKININ OXIDASE 6|F1B16.2|F1B16_2|cytokinin oxidase 5|AT1G75450|-|protein-coding
AT1G25097	134.38	1	1	1	1	0	0	0	0	0	0	0	AT1G25097|F5A9.6|AT1G25097|-|protein-coding
AT1G25112	134.38	1	1	1	1	0	0	0	0	0	0	0	AT1G25112|F5A9.5|AT1G25112|-|protein-coding
AT1G25098	134.38	1	1	1	1	0	0	0	0	0	0	0	AT1G25098|-|AT1G25098|-|ncRNA
AT2G48160	127.72	0	0	1	0	0	0	0	0	0	0	0	AT2G48160|F11L15.11|F11L15_11|HUA2 LIKE 2|HULK2|AT2G48160|-|protein-coding
AT1G04000	127.25	1	1	1	1	0	0	0	0	0	0	0	AT1G04000|F21M11.6|F21M11_6|AT1G04000|-|protein-coding
AT1G03990	127.25	1	1	1	1	0	0	0	0	0	0	0	AT1G03990|F21M11.7|F21M11_7|AT1G03990|-|protein-coding
AT1G56140	125.13	1	1	1	1	0	0	0	0	0	0	0	AT1G56140|T6H22.26|T6H22_26|AT1G56140|-|protein-coding
AT1G56145	125.13	1	1	1	1	0	0	0	0	0	0	0	AT1G56145|-|AT1G56145|-|protein-coding
AT5G51780	121.15	1	1	1	1	1	1	0	0	1	0	0	AT5G51780|MIO24.9|MIO24_9|AT5G51780|-|protein-coding
AT1G25025	120.85	1	1	1	1	0	0	0	0	0	0	0	AT1G25025|F5A9.9|AT1G25025|-|protein-coding
AT1G25054	120.85	1	1	1	1	0	0	0	0	0	0	0	LpxC3|AtLpxC3|F5A9.8|F5A9_8|lipid X C3|AT1G25054|-|protein-coding
AT1G24996	120.85	1	1	1	1	0	0	0	0	0	0	0	AT1G24996|F5A9.10|F5A9_10|AT1G24996|-|protein-coding
AT3G48100	118.14	1	1	1	1	1	1	0	1	1	1	1	RR5|ARABIDOPSIS THALIANA RESPONSE REGULATOR 2|ARR5|ATRR2|IBC6|INDUCED BY CYTOKININ 6|response regulator 5|AT3G48100|-|protein-coding
AT1G32920	116.52	1	1	1	1	0	0	0	0	0	0	0	AT1G32920|F9L11.25|F9L11_25|AT1G32920|-|protein-coding
AT3G33072	116.37	0	0	1	0	0	0	0	0	0	0	0	AT3G33072|-|AT3G33072|-|pseudo
AT1G10470	115.79	1	1	1	1	1	1	0	1	1	1	1	ARR4|ATRR1|IBC7|INDUCED BY CYTOKININ 7|MEE7|RESPONCE REGULATOR 1|T10O24.8|T10O24_8|maternal effect embryo arrest 7|response regulator 4|AT1G10470|-|protein-coding
AT1G49500	114.02	1	1	1	1	1	0	1	0	0	0	0	AT1G49500|F13F21.6|F13F21_6|AT1G49500|-|protein-coding
AT4G05320	113.2	1	1	1	1	0	0	0	0	0	0	0	UBQ10|C17L7.240|C17L7_240|UBI10|polyubiquitin 10|ubiquitin 10|AT4G05320|-|protein-coding
AT4G37550	111.38	1	1	1	1	0	0	0	0	0	0	0	AT4G37550|F19F18.40|F19F18_40|AT4G37550|-|protein-coding
AT3G60400	110.5	1	1	1	1	0	0	0	0	0	0	0	SHOT1|suppressor of hot1-4 1|AT3G60400|-|protein-coding
AT3G62980	110.06	1	1	1	1	0	0	0	0	0	0	0	TIR1|AtTIR1|TRANSPORT INHIBITOR RESPONSE 1|AT3G62980|-|protein-coding
AT1G12740	108.76	1	1	1	1	1	1	1	1	1	1	0	CYP87A2|''cytochrome P450|T12C24.27|T12C24_27|cytochrome P450|family 87|polypeptide 2|polypeptide 2''|subfamily A|AT1G12740|-|protein-coding
AT1G75440	108.59	1	1	1	1	0	1	0	1	1	1	0	UBC16|F1B16.3|F1B16_3|ubiquitin-conjugating enzyme 16|AT1G75440|-|protein-coding
AT3G02550	108.33	1	1	1	1	0	0	0	0	0	0	0	LBD41|F16B3.18|F16B3_18|LOB domain-containing protein 41|AT3G02550|-|protein-coding
AT1G31358	108.33	1	1	1	1	0	0	0	0	0	0	0	MIR404|microRNA404|p_MI0001073|AT1G31358|-|ncRNA
AT1G12420	107.89	1	1	1	1	1	1	0	0	1	0	0	ACR8|ACT domain repeat 8|F5O11.14|F5O11_14|AT1G12420|-|protein-coding
AT1G12423	107.89	1	1	0	0	0	0	0	0	0	0	0	NA
AT3G16920	106.15	1	1	1	1	0	0	1	0	0	0	0	CTL2|ATCTL2|chitinase-like protein 2|AT3G16920|-|protein-coding
AT3G16930	106.15	0	1	0	0	0	0	0	0	0	0	0	AT3G16930|-|AT3G16930|-|protein-coding
AT2G01830	106.02	1	1	1	1	1	1	0	1	1	1	1	WOL|AHK4|ARABIDOPSIS HISTIDINE KINASE 4|ATCRE1|CRE1|CYTOKININ RESPONSE 1|T23K3.2|T23K3_2|WOL1|WOODEN LEG|WOODEN LEG 1|AT2G01830|-|protein-coding
AT4G38840	106.02	1	1	1	1	1	0	0	1	1	0	0	AT4G38840|F19H22.7|SAUR14|SMALL AUXIN UPREGULATED RNA 14|AT4G38840|-|protein-coding
AT4G38830	106.02	1	1	1	1	0	0	0	0	0	0	0	CRK26|T9A14.110|T9A14_110|cysteine-rich RLK (RECEPTOR-like protein kinase) 26|AT4G38830|-|protein-coding
AT4G38850	106.02	1	1	1	1	0	0	0	0	0	0	0	SAUR15|ARABIDOPSIS COLUMBIA SAUR GENE 1|ARABIDOPSIS THALIANA SMALL AUXIN UPREGULATED 15|ATSAUR15|F19H22.6|SAUR-AC1|SAUR_AC1|SMALL AUXIN UP RNA 1 FROM ARABIDOPSIS THALIANA ECOTYPE COLUMBIA|SMALL AUXIN UPREGULATED 15|AT4G38850|-|protein-coding
AT1G74890	104.43	1	1	1	1	1	1	0	1	0	0	1	ARR15|F25A4.14|F25A4_14|RESPONSE REGULATOR 15|response regulator 15|AT1G74890|-|protein-coding
AT1G74900	104.43	1	1	1	1	0	0	0	0	0	0	0	OTP43|F25A4.13|F25A4_13|organelle transcript processing defect 43|AT1G74900|-|protein-coding
AT1G78850	103.72	1	1	1	1	1	0	0	0	1	0	0	AT1G78850|F9K20.10|F9K20_10|AT1G78850|-|protein-coding
AT1G78080	103.72	1	1	1	1	0	0	0	0	0	0	1	RAP2.4|AtWIND1|F28K19.29|F28K19_29|WIND1|related to AP2 4|wound induced dedifferentiation 1|AT1G78080|-|protein-coding
AT1G02210	103.57	1	1	1	1	0	0	0	0	0	0	0	AT1G02210|T6A9.33|AT1G02210|-|protein-coding
AT5G08330	103.15	1	1	1	1	0	0	0	0	0	0	0	TCP11|AtTCP21|CCA1 HIKING EXPEDITION|CHE|F8L15.60|F8L15_60|TCP domain protein 11|TCP domain protein 21|TCP21|AT5G08330|-|protein-coding
AT5G23280	102.58	1	1	1	1	0	0	0	0	0	0	0	AT5G23280|AtTCP7|MKD15.14|MKD15_14|TCP domain protein 7|TCP7|AT5G23280|-|protein-coding
AT5G61997	102.58	1	1	1	1	0	0	0	0	0	0	0	AT5G61997|-|AT5G61997|-|protein-coding
AT5G01849	102.3	1	1	1	1	0	0	0	0	0	0	0	NA
AT5G01850	102.3	1	1	1	1	0	0	0	0	0	0	0	AT5G01850|T20L15.120|T20L15_120|AT5G01850|-|protein-coding
AT1G02065	102.01	1	1	1	1	0	0	0	0	0	0	0	SPL8|squamosa promoter binding protein-like 8|AT1G02065|-|protein-coding
AT1G78380	101	1	1	1	1	1	0	0	0	0	0	0	GSTU19|A. THALIANA GLUTATHIONE S-TRANSFERASE TAU 19|ATGSTU19|F3F9.11|F3F9_11|GLUTATHIONE TRANSFERASE 8|GST8|glutathione S-transferase TAU 19|AT1G78380|-|protein-coding
AT2G35990	100.96	1	1	0	0	1	0	0	0	0	0	1	LOG2|F11F19.10|F11F19_10|LONELY GUY 2|AT2G35990|-|protein-coding
AT3G23030	99.52	1	1	1	1	1	1	1	0	0	0	0	IAA2|indole-3-acetic acid inducible 2|AT3G23030|-|protein-coding
AT1G03850	99.3	1	1	1	1	1	1	0	1	1	1	1	GRXS13|ATGRXS13|F21M11.22|F21M11_22|glutaredoxin 13|AT1G03850|-|protein-coding
AT1G03860	99.3	1	1	1	1	0	0	0	0	0	0	0	PHB2|ATPHB2|F21M11.21|F21M11_21|prohibitin 2|AT1G03860|-|protein-coding
AT3G57450	99.3	1	1	1	1	0	0	0	0	0	0	0	AT3G57450|-|AT3G57450|-|protein-coding
AT3G57460	99.3	1	1	1	1	0	0	0	0	0	0	0	AT3G57460|-|AT3G57460|-|protein-coding
AT3G57040	99.28	1	1	1	1	1	1	0	1	0	1	1	ARR9|ATRR4|F24I3_120|RESPONSE REGULATOR 4|response regulator 9|AT3G57040|-|protein-coding
AT4G15215	99.19	1	1	1	1	0	0	0	0	0	0	0	ABCG41|ATP-binding cassette G41|ATPDR13|PDR13|PLEIOTROPIC DRUG RESISTANCE 13|pleiotropic drug resistance 13|AT4G15215|-|protein-coding
AT4G15230	99.19	1	1	1	1	1	1	0	0	1	0	0	ABCG30|ATP-binding cassette G30|ATPDR2|DL3660W|FCAALL.241|PDR2|pleiotropic drug resistance 2|AT4G15230|-|protein-coding
AT4G25500	98.94	1	1	1	1	0	0	0	0	0	0	0	RS40|ARABIDOPSIS THALIANA ARGININE/SERINE-RICH SPLICING FACTOR 35|ARGININE/SERINE-RICH SPLICING FACTOR|AT-SRP40|ATRSP35|ATRSP40|At-RS40|RSP35|SPLICING FACTOR AT-SRP40|T30C3.9|arginine/serine-rich splicing factor 35|arginine/serine-rich splicing factor 40|AT4G25500|-|protein-coding
AT4G25490	98.94	1	1	1	1	0	0	0	0	0	0	0	CBF1|ATCBF1|C-repeat/DRE binding factor 1|DRE BINDING PROTEIN 1B|DREB1B|T30C3.11|TRANSCRIPTIONAL ACTIVATOR CBF1|AT4G25490|-|protein-coding
AT1G74790	98.45	1	1	1	1	1	0	0	0	0	0	0	AT1G74790|F25A4.24|F25A4_24|AT1G74790|-|protein-coding
AT1G74780	98.45	1	1	1	1	0	0	0	0	0	0	0	AT1G74780|F25A4.25|F25A4_25|AT1G74780|-|protein-coding
AT4G01250	98.09	1	1	1	1	0	1	0	0	0	0	0	WRKY22|AtWRKY22|F2N1.6|F2N1_6|AT4G01250|-|protein-coding
AT3G57550	98.03	1	1	1	1	0	0	0	0	0	0	0	AGK2|GK-2|GUANYLATE KINAS|GUANYLATE KINAS 2|guanylate kinase|AT3G57550|-|protein-coding
AT3G57560	98.03	1	1	1	1	0	0	0	0	0	0	0	NAGK|N-acetyl-l-glutamate kinase|AT3G57560|-|protein-coding
AT1G09390	98.03	1	1	1	1	1	1	0	0	0	0	0	AT1G09390|F14J9.5|F14J9_5|AT1G09390|-|protein-coding
AT3G16830	98.03	1	1	1	1	0	0	0	0	0	0	0	TPR2|TOPLESS-related 2|AT3G16830|-|protein-coding
AT3G15540	98.03	1	1	1	1	0	0	0	0	0	0	0	IAA19|MASSUGU 2|MJK13.22|MSG2|indole-3-acetic acid inducible 19|AT3G15540|-|protein-coding
AT2G46790	97.87	1	1	1	1	1	0	0	0	0	0	0	PRR9|APRR9|Arabidopsis pseudo-response regulator 9|F19D11.7|TL1|TOC1-LIKE PROTEIN 1|pseudo-response regulator 9|AT2G46790|-|protein-coding
AT2G46787	97.87	1	1	1	1	0	0	0	0	0	0	0	NA
AT2G46780	97.87	1	1	1	1	0	0	0	0	0	0	0	AT2G46780|F19D11.6|AT2G46780|-|protein-coding
AT1G22767	97.48	1	1	1	1	0	0	0	0	0	0	0	NA
AT1G22770	97.48	1	1	1	1	0	0	0	0	0	0	0	GI|FB|GIGANTEA|T22J18.6|T22J18_6|AT1G22770|-|protein-coding
AT5G63530	97.36	1	1	1	1	0	0	0	0	0	0	0	FP3|ARABIDOPSIS THALIANA FARNESYLATED PROTEIN 3|ATFP3|MLE2.16|MLE2_16|farnesylated protein 3|AT5G63530|-|protein-coding
AT5G41600	96.78	1	1	1	1	0	0	0	0	0	0	0	BTI3|MBK23.13|MBK23_13|RTNLB4|Reticulan like protein B4|VIRB2-interacting protein 3|AT5G41600|-|protein-coding
AT2G46820	95.78	1	1	1	1	0	0	0	0	0	0	0	PSI-P|CURT1B|CURVATURE THYLAKOID 1B|F19D11.10|PLASTID TRANSCRIPTIONALLY ACTIVE 8|PSAP|PTAC8|THYLAKOID MEMBRANE PHOSPHOPROTEIN OF 14 KDA|TMP14|photosystem I P subunit|AT2G46820|-|protein-coding
AT2G46830	95.78	1	1	1	1	0	0	1	0	0	0	0	CCA1|AtCCA1|F19D11.11|MYB-RELATED DNA BINDING PROTEIN|circadian clock associated 1|AT2G46830|-|protein-coding
AT4G15760	95.78	1	1	1	1	0	0	0	0	0	0	0	MO1|DL3920C|FCAALL.376|monooxygenase 1|AT4G15760|-|protein-coding
AT3G47830	95.63	1	1	1	1	0	0	0	0	0	0	0	AT3G47830|T23J7.2|AT3G47830|-|protein-coding
AT3G47820	95.63	1	1	1	1	1	0	0	0	0	0	0	PUB39|PLANT U-BOX 39|AT3G47820|-|protein-coding
AT4G14230	94.31	1	1	1	1	0	0	0	0	0	0	0	AT4G14230|DL3155C|FCAALL.147|AT4G14230|-|protein-coding
AT4G14240	94.31	1	1	1	1	0	0	0	0	0	0	0	AT4G14240|DL3160C|FCAALL.149|AT4G14240|-|protein-coding
AT3G15200	93.54	1	1	1	1	0	0	0	0	0	0	0	AT3G15200|-|AT3G15200|-|protein-coding
AT5G66310	93.54	1	1	1	1	0	0	0	0	0	0	0	AT5G66310|K1L20.9|K1L20_9|AT5G66310|-|protein-coding
AT1G68670	93.49	1	1	1	1	1	0	0	0	0	0	0	AT1G68670|F24J5.9|F24J5_9|AT1G68670|-|protein-coding
AT1G70530	92.57	1	1	1	1	0	0	0	0	0	0	0	CRK3|F24J13.10|F24J13_10|cysteine-rich RLK (RECEPTOR-like protein kinase) 3|AT1G70530|-|protein-coding
AT3G04730	92.46	1	1	0	0	0	0	1	0	0	0	0	IAA16|F7O18.22|F7O18_22|indoleacetic acid-induced protein 16|AT3G04730|-|protein-coding
AT3G04732	92.46	1	1	1	1	0	0	0	0	0	0	0	NA
AT3G12920	92.42	1	1	1	1	1	0	0	0	0	0	0	BRG3|BOI-related gene 3|AT3G12920|-|protein-coding
AT4G32410	92.42	1	1	1	1	0	0	0	0	0	0	0	CESA1|ANY1|AtCESA1|CELLULOSE SYNTHASE 1|F8B4.110|F8B4_110|RADIALLY SWOLLEN 1|RSW1|anisotropy1|cellulose synthase 1|AT4G32410|-|protein-coding
AT4G32420	92.42	1	1	1	1	0	0	0	0	0	0	0	AT4G32420|F8B4.120|F8B4_120|AT4G32420|-|protein-coding
AT3G13080	92.27	1	1	1	1	0	0	0	0	0	0	0	ABCC3|ATMRP3|ATP-binding cassette C3|MJG19.26|MJG19_26|MULTIDRUG RESISTANCE PROTEIN 3|multidrug resistance-associated protein 3|AT3G13080|-|protein-coding
AT1G22360	92.06	1	1	1	1	1	0	1	0	0	0	0	UGT85A2|AtUGT85A2|UDP-glucosyl transferase 85A2|AT1G22360|-|protein-coding
AT1G22370	92.06	1	1	1	1	0	0	1	0	0	0	0	UGT85A5|AtUGT85A5|T16E15.2|T16E15_2|UDP-glucosyl transferase 85A5|AT1G22370|-|protein-coding
AT5G09810	91.89	1	1	1	1	0	0	0	0	0	0	0	ACT7|ACT2|AtACT7|MYH9.2|MYH9_2|actin 2|actin 7|AT5G09810|-|protein-coding
AT4G03610	91.85	1	1	1	1	1	1	0	1	1	1	0	AT4G03610|T5L23.10|T5L23_10|AT4G03610|-|protein-coding
AT4G03600	91.85	1	1	1	1	1	0	0	0	0	0	0	AT4G03600|T5L23.9|T5L23_9|AT4G03600|-|protein-coding
AT2G44660	91.81	1	1	1	1	0	0	0	0	0	0	0	AT2G44660|F16B22.15|AT2G44660|-|protein-coding
AT5G66580	90.2	1	1	1	1	1	0	0	0	0	0	0	AT5G66580|K1F13.26|K1F13_26|AT5G66580|-|protein-coding
AT2G22125	90.2	1	1	1	1	0	0	0	0	0	0	0	CSI1|POM-POM 2|POM2|T16B14.2|cellulose synthase-interactive protein 1|AT2G22125|-|protein-coding
AT3G49940	90.09	1	1	1	1	0	0	0	0	0	0	0	LBD38|LOB domain-containing protein 38|AT3G49940|-|protein-coding
AT5G21940	89.79	1	1	0	0	0	0	0	0	0	0	0	AT5G21940|-|AT5G21940|-|protein-coding
AT1G78600	89.26	1	1	1	1	1	0	1	0	0	0	0	LZF1|B-box domain protein 22|BBX22|DBB3|DOUBLE B-BOX 3|SALT TOLERANCE HOMOLOG 3|STH3|T30F21.7|T30F21_7|light-regulated zinc finger protein 1|AT1G78600|-|protein-coding
AT1G78590	89.26	1	1	1	1	0	0	0	0	0	0	0	NADK3|ARABIDOPSIS THALIANA NADH KINASE 3|ATNADK-3|NAD(H) kinase 3|NADH KINASE|T30F21.8|T30F21_8|AT1G78590|-|protein-coding
AT2G41730	89.13	1	1	1	1	0	0	0	0	0	0	0	AT2G41730|T11A7.17|T11A7_17|AT2G41730|-|protein-coding
AT2G41740	89.13	1	1	1	1	0	0	0	0	0	0	0	VLN2|ATVLN2|T11A7.16|T11A7_16|villin 2|AT2G41740|-|protein-coding
AT1G25550	89.13	1	1	1	1	0	0	0	0	0	0	0	AT1G25550|-|AT1G25550|-|protein-coding
AT1G20330	88.47	1	1	1	1	0	0	0	0	0	0	0	SMT2|COTYLEDON VASCULAR PATTERN 1|CVP1|F14O10.7|F14O10_7|FRILL1|FRL1|sterol methyltransferase 2|AT1G20330|-|protein-coding
AT3G06500	88.44	1	1	1	1	1	0	0	0	0	0	0	A/N-InvC|F5E6.17|F5E6_17|alkaline/neutral invertase C|AT3G06500|-|protein-coding
AT3G06510	88.44	1	1	1	1	0	0	0	0	0	0	0	SFR2|ATSFR2|F5E6.16|F5E6_16|SENSITIVE TO FREEZING 2|AT3G06510|-|protein-coding
AT4G17453	88.44	1	1	1	1	0	0	0	0	0	0	0	NA
AT3G62090	88	1	1	1	1	0	0	0	0	0	0	0	PIL2|PHYTOCHROME-INTERACTING FACTOR 6|PIF6|phytochrome interacting factor 3-like 2|AT3G62090|-|protein-coding
AT2G22430	88	1	1	1	1	0	0	1	0	0	0	0	HB6|ATHB6|F14M13.17|F14M13_17|homeobox protein 6|AT2G22430|-|protein-coding
AT3G58120	87.62	1	1	1	1	0	0	0	0	0	0	0	BZIP61|ATBZIP61|AT3G58120|-|protein-coding
AT1G13730	87.62	1	1	0	0	0	0	0	0	0	0	0	AT1G13730|F21F23.16|F21F23_16|AT1G13730|-|protein-coding
AT1G13740	87.62	1	1	1	1	1	1	0	1	1	0	0	AFP2|ABI five binding protein 2|F21F23.17|F21F23_17|AT1G13740|-|protein-coding
AT4G24240	87.62	1	1	1	1	0	0	0	0	0	0	0	WRKY7|ATWRKY7|T22A6.70|T22A6_70|WRKY DNA-binding protein 7|AT4G24240|-|protein-coding
AT2G40230	87.62	1	1	1	1	1	1	0	1	1	0	0	AT2G40230|T7M7.11|T7M7_11|AT2G40230|-|protein-coding
AT3G46620	86.81	1	1	1	1	0	0	0	0	0	0	0	RDUF1|Arabidopsis thaliana RING and Domain of Unknown Function 1117 1|AtRDUF1|RING and Domain of Unknown Function 1117 1|AT3G46620|-|protein-coding
AT5G57630	86.81	1	1	1	1	1	0	1	0	1	0	0	CIPK21|CBL-interacting protein kinase 21|MUA2.22|MUA2_22|SNF1-RELATED PROTEIN KINASE 3.4|SnRK3.4|AT5G57630|-|protein-coding
AT3G15950	85.99	1	1	0	0	1	1	1	0	1	0	0	NAI2|-|AT3G15950|-|protein-coding
AT3G15960	85.99	1	1	0	0	0	0	0	0	0	0	0	AT3G15960|-|AT3G15960|-|protein-coding
AT5G64735	85.99	1	1	1	1	0	0	0	0	0	0	0	AT5G64735|67920.TRNA-HIS-1|AT5G64735|-|tRNA
AT1G75220	85.99	1	1	1	1	1	0	0	0	0	0	0	ERDL6|AtERDL6|ERD6-like 6|F22H5.6|F22H5_6|AT1G75220|-|protein-coding
AT1G75230	85.99	1	1	1	1	0	0	0	0	0	0	0	AT1G75230|F22H5.5|F22H5_5|AT1G75230|-|protein-coding
AT3G15810	85.99	1	1	1	1	1	1	0	0	0	0	0	AT3G15810|-|AT3G15810|-|protein-coding
AT3G15800	85.99	1	1	1	1	0	0	0	0	0	0	0	AT3G15800|-|AT3G15800|-|protein-coding
AT2G28540	85.99	1	1	1	1	0	0	0	0	0	0	0	AT2G28540|T17D12.10|T17D12_10|AT2G28540|-|protein-coding
AT2G28550	85.99	1	1	1	1	0	0	0	0	0	0	0	RAP2.7|T17D12.11|T17D12_11|TARGET OF EARLY ACTIVATION TAGGED (EAT) 1|TOE1|related to AP2.7|AT2G28550|-|protein-coding
AT1G06410	85.73	1	1	1	1	0	0	0	0	0	0	0	TPS7|ATTPS7|ATTPSA|T2D23.11|T2D23_11|TREHALOSE -6-PHOSPHATASE SYNTHASE S7|trehalose-phosphatase/synthase 7|AT1G06410|-|protein-coding
AT5G44060	85.73	1	1	1	1	0	0	0	0	0	0	0	AT5G44060|MRH10.17|MRH10_17|AT5G44060|-|protein-coding
AT3G49115	85.19	1	1	1	1	0	0	0	0	0	0	0	AT3G49115|-|AT3G49115|-|protein-coding
AT5G16120	85.19	1	1	1	1	0	0	0	0	0	0	0	AT5G16120|T21H19.40|T21H19_40|AT5G16120|-|protein-coding
AT3G29575	85.18	1	1	1	1	1	1	0	1	1	1	0	AFP3|ABI five binding protein 3|AT3G29575|-|protein-coding
AT2G30500	85.18	1	1	1	1	0	0	0	0	0	0	0	NET4B|Networked 4B|T6B20.15|T6B20_15|AT2G30500|-|protein-coding
AT2G30505	85.18	1	1	1	1	0	0	0	0	0	0	0	AT2G30505|-|AT2G30505|-|protein-coding
AT2G36800	84.9	1	1	1	1	0	0	1	0	0	0	0	DOGT1|F13K3.20|F13K3_20|UDP-GLUCOSYL TRANSFERASE 73C5|UGT73C5|don-glucosyltransferase 1|AT2G36800|-|protein-coding
AT1G01490	84.71	1	1	1	1	0	0	0	0	0	0	0	AT1G01490|F22L4.5|F22L4_5|AT1G01490|-|protein-coding
AT2G47000	84.71	1	1	1	1	1	0	0	0	0	0	1	ABCB4|ARABIDOPSIS P-GLYCOPROTEIN 4|ATP binding cassette subfamily B4|ATP-binding cassette B4|ATPGP4|AtABCB4|F14M4.17|MDR4|MULTIDRUG RESISTANCE 4|P-GLYCOPROTEIN 4|PGP4|AT2G47000|-|protein-coding
AT5G61590	84.71	1	1	1	1	1	0	1	1	0	0	0	AT5G61590|DEWAX|Decrease Wax Biosynthesis|K11J9.4|K11J9_4|AT5G61590|-|protein-coding
AT5G61580	84.71	0	1	1	0	0	0	1	0	0	0	0	PFK4|K11J9.3|K11J9_3|phosphofructokinase 4|AT5G61580|-|protein-coding
AT3G16910	84.54	1	0	1	0	0	0	0	0	0	0	0	AAE7|AC NON-UTILIZING 1|ACETATE NON-UTILIZING 1|ACN1|acyl-activating enzyme 7|AT3G16910|-|protein-coding
AT1G05805	84.37	1	1	1	1	0	0	0	0	0	0	0	AT1G05805|ABA-responsive kinase substrate 2|AKS2|AT1G05805|-|protein-coding
AT5G04770	84.37	1	1	1	1	1	1	0	1	0	0	0	CAT6|ARABIDOPSIS THALIANA CATIONIC AMINO ACID TRANSPORTER 6|ATCAT6|MUK11.10|cationic amino acid transporter 6|AT5G04770|-|protein-coding
AT1G72140	84.37	1	1	1	1	1	1	0	1	1	1	0	AT1G72140|T9N14.16|T9N14_16|AT1G72140|-|protein-coding
AT4G29700	84.37	1	1	1	1	1	1	0	1	1	1	0	AT4G29700|T16L4.210|T16L4_210|AT4G29700|-|protein-coding
AT2G40670	84.37	1	1	1	1	1	1	0	1	1	1	1	RR16|ARR16|RESPONSE REGULATOR 16|T7D17.15|T7D17_15|response regulator 16|AT2G40670|-|protein-coding
AT2G40660	84.37	1	1	1	1	0	0	0	0	0	0	0	AT2G40660|T7D17.16|T7D17_16|AT2G40660|-|protein-coding
AT1G67195	84.37	1	1	1	1	1	1	1	0	1	0	0	MIR414|microRNA414|p_MI0001425|AT1G67195|-|ncRNA
AT4G28840	84.37	1	1	0	0	1	1	0	0	1	0	0	AT4G28840|F16A16.50|F16A16_50|TCP Interactor containing EAR motif protein 1|TIE1|AT4G28840|-|protein-coding
AT1G72131	84.37	0	1	0	0	0	0	0	0	0	0	0	AT1G72131|-|AT1G72131|-|miscRNA
AT4G39350	84.21	1	1	1	1	0	0	0	0	0	0	0	CESA2|ATCESA2|ATH-A|CELLULOSE SYNTHASE|T22F8.250|T22F8_250|cellulose synthase A2|AT4G39350|-|protein-coding
AT4G39360	84.21	1	1	1	1	0	0	0	0	0	0	0	AT4G39360|T22F8.260|T22F8_260|AT4G39360|-|protein-coding
AT4G34760	83.89	1	1	1	1	1	0	0	0	1	0	0	AT4G34760|F11I11.11|SAUR50|SMALL AUXIN UPREGULATED RNA 50|AT4G34760|-|protein-coding
AT5G13750	83.56	1	1	1	1	0	0	0	0	0	0	0	ZIFL1|MXE10.2|MXE10_2|zinc induced facilitator-like 1|AT5G13750|-|protein-coding
AT5G13760	83.56	1	1	1	1	0	0	0	0	0	0	0	AT5G13760|MXE10.1|MXE10_1|AT5G13760|-|protein-coding
AT1G21050	83.56	1	1	1	1	1	1	1	0	0	0	0	AT1G21050|T22I11.13|T22I11_13|AT1G21050|-|protein-coding
AT5G47980	82.99	1	1	1	1	1	1	0	1	1	1	0	AT5G47980|MDN11.1|AT5G47980|-|protein-coding
AT1G76900	82.75	1	1	1	1	0	0	0	0	0	0	0	TLP1|AtTLP1|F7O12.7|tubby like protein 1|AT1G76900|-|protein-coding
AT4G01720	82.75	1	1	1	1	1	0	0	0	0	0	0	WRKY47|AtWRKY47|T15B16.12|T15B16_12|AT4G01720|-|protein-coding
AT4G25400	82.75	1	1	0	0	0	1	0	0	1	0	0	AT4G25400|T30C3.70|T30C3_70|AT4G25400|-|protein-coding
AT2G20080	82.75	1	1	0	0	0	0	0	1	1	0	0	AT2G20080|T2G17.12|T2G17_12|TCP Interactor containing EAR motif protein 2|TIE2|AT2G20080|-|protein-coding
AT3G44326	82.75	1	1	0	0	0	1	0	0	1	0	0	AT3G44326|-|AT3G44326|-|protein-coding
AT5G03730	82.62	1	1	1	1	0	0	0	0	0	0	0	CTR1|AtCTR1|CONSTITUTIVE TRIPLE RESPONSE 1|F17C15.150|F17C15_150|SERINE/THREONINE-PROTEIN KINASE CTR1|SIS1|SUGAR-INSENSITIVE 1|AT5G03730|-|protein-coding
AT5G03720	82.62	1	1	1	1	0	0	0	0	0	0	0	HSFA3|ARABIDOPSIS THALIANA HEAT SHOCK TRANSCRIPTION FACTOR A3|AT-HSFA3|F17C15.140|F17C15_140|heat shock transcription factor A3|AT5G03720|-|protein-coding
AT5G13340	82.6	1	1	1	1	0	0	0	0	0	0	0	AT5G13340|T22N19.3|AT5G13340|-|protein-coding
AT1G28590	82.6	1	1	1	1	0	0	0	0	0	0	0	AT1G28590|F1K23.17|F1K23_17|AT1G28590|-|protein-coding
AT1G28580	82.6	1	1	1	1	0	0	0	0	0	0	0	AT1G28580|F1K23.18|F1K23_18|AT1G28580|-|protein-coding
AT1G18740	82.54	1	1	1	1	0	0	0	0	0	0	0	AT1G18740|F6A14.15|F6A14_15|AT1G18740|-|protein-coding
AT3G22370	82.54	1	1	1	1	0	0	0	0	0	0	0	AOX1A|ATAOX1A|AtHSR3|HSR3|alternative oxidase 1A|hyper-sensitivity-related 3|AT3G22370|-|protein-coding
AT2G45680	82.54	1	1	1	1	1	0	0	0	0	0	0	TCP9|F17K2.21|TCP domain protein 9|AT2G45680|-|protein-coding
AT2G45685	82.54	1	1	1	1	1	0	0	0	0	0	0	AT2G45685|-|AT2G45685|-|ncRNA
AT1G32230	82.23	1	1	1	1	0	0	0	0	0	0	0	RCD1|ARABIDOPSIS THALIANA P8 (INTERACTING PROTEIN)|ATP8|AtRCD1|CEO|CEO1|F3C3.1|F3C3_1|RADICAL-INDUCED CELL DEATH1|REDOX IMBALANCED 1|RIMB1|AT1G32230|-|protein-coding
AT1G07000	82.15	1	1	1	1	0	0	0	0	0	0	0	EXO70B2|ATEXO70B2|F10K1.28|F10K1_28|exocyst subunit exo70 family protein B2|AT1G07000|-|protein-coding
AT1G07010	82.15	1	1	1	1	1	0	1	0	0	0	0	SLP1|AtSLP1|F10K1.27|F10K1_27|Shewenella-like protein phosphatase 1|AT1G07010|-|protein-coding
AT2G47740	81.95	1	1	0	0	0	0	0	0	0	0	0	AT2G47740|40776.TRNA-GLY-1|AT2G47740|-|tRNA
AT2G47730	81.95	1	1	1	1	0	0	0	0	0	0	0	GSTF8|ATGSTF5|ATGSTF8|Arabidopsis thaliana glutathione S-transferase phi 8|F17A22.12|GLUTATHIONE S-TRANSFERASE (CLASS PHI) 5|GLUTATHIONE S-TRANSFERASE 16|GST6|glutathione S-transferase phi 8|AT2G47730|-|protein-coding
AT2G47750	81.95	1	1	0	0	0	0	0	0	1	0	0	GH3.9|F17A22.14|putative indole-3-acetic acid-amido synthetase GH3.9|AT2G47750|-|protein-coding
AT5G56975	81.95	1	1	1	1	0	0	0	0	0	0	0	AT5G56975|67873.TRNA-VAL-1|AT5G56975|-|tRNA
AT2G17500	81.95	1	1	1	1	1	1	0	1	1	1	0	AT2G17500|MJB20.6|MJB20_6|PILS5|PIN-LIKES 5|AT2G17500|-|protein-coding
AT3G04430	81.31	1	1	1	1	0	0	0	0	0	0	0	NAC049|NAC domain containing protein 49|T27C4.7|T27C4_7|anac049|AT3G04430|-|protein-coding
AT3G04420	81.31	1	1	1	1	0	0	0	0	0	0	0	NAC048|NAC domain containing protein 48|T27C4.6|T27C4_6|anac048|AT3G04420|-|protein-coding
AT4G15755	81.31	1	1	0	0	0	0	0	0	0	0	0	AT4G15755|-|AT4G15755|-|protein-coding
AT3G29250	81.15	1	1	1	1	1	1	0	1	0	1	0	SDR4|AtSDR4|short-chain dehydrogenase reductase 4|AT3G29250|-|protein-coding
AT4G15590	81.15	1	1	1	1	0	0	0	0	0	0	0	AT4G15590|DL3835C|FCAALL.338|AT4G15590|-|pseudo
AT2G18090	81.15	1	1	1	1	0	0	0	0	0	0	0	AT2G18090|T27K22.4|T27K22_4|AT2G18090|-|protein-coding
AT2G24580	81.15	1	1	0	0	0	0	0	0	0	0	0	AT2G24580|F25P17.12|F25P17_12|AT2G24580|-|protein-coding
AT2G30220	81.15	1	1	1	1	0	0	0	0	0	0	0	AT2G30220|T9D9.3|T9D9_3|AT2G30220|-|protein-coding
AT3G16870	81.02	1	1	1	1	0	0	0	0	0	0	0	GATA17|GATA transcription factor 17|AT3G16870|-|protein-coding
AT5G58610	80.68	1	1	1	1	0	0	0	0	0	0	0	AT5G58610|MZN1.7|MZN1_7|AT5G58610|-|protein-coding
AT1G75540	80.38	1	1	1	1	0	0	0	0	0	0	0	BBX21|AtBBX21|B BOX 21|B-box domain protein 21|F10A5.24|F10A5_24|LHUS|STH2|long hypocotyl under shade|salt tolerance homolog2|AT1G75540|-|protein-coding
AT5G02021	80.38	1	1	1	1	0	0	0	0	0	0	0	NA
AT5G02025	80.38	1	1	1	1	0	0	0	0	0	0	0	AT5G02025|67574.TRNA-GLY-1|AT5G02025|-|tRNA
AT5G02020	80.38	1	1	1	1	0	0	1	0	0	0	0	SIS|Salt Induced Serine rich|T7H20.70|T7H20_70|AT5G02020|-|protein-coding
AT5G62920	80.38	1	1	1	1	1	1	0	1	1	1	1	ARR6|MQB2.220|MQB2_220|response regulator 6|AT5G62920|-|protein-coding
AT1G64710	80.38	1	1	1	1	0	0	0	0	0	0	0	AT1G64710|F13O11.3|F13O11_3|AT1G64710|-|protein-coding
AT5G63970	80.35	1	1	1	1	1	0	0	0	1	0	0	RGLG3|MBM17.7|MBM17_7|RING DOMAIN LIGASE 3|AT5G63970|-|protein-coding
AT5G63980	80.35	1	1	1	1	1	0	0	0	0	0	0	SAL1|ALTERED EXPRESSION OF APX2 8|ALX8|ATSAL1|AtFRY1|FIERY1|FRY1|HIGH EXPRESSION OF OSMOTICALLY RESPONSIVE GENES 2|HOS2|MBM17.8|MBM17_8|RON1|ROTUNDA 1|SUPO1|suppressors of PIN1 overexpression 1|AT5G63980|-|protein-coding
AT2G03730	80.35	1	1	1	1	0	0	0	0	1	0	0	ACR5|ACT domain repeat 5|F19B11.18|F19B11_18|AT2G03730|-|protein-coding
AT1G14540	80.35	1	1	1	1	1	0	0	0	0	0	0	PER4|F14L17.32|F14L17_32|peroxidase 4|AT1G14540|-|protein-coding
AT1G58170	80.35	1	1	0	0	1	1	0	1	1	1	0	AT1G58170|T15M6.17|AT1G58170|-|protein-coding
AT3G13410	80.35	1	1	1	1	0	0	0	0	0	0	0	AT3G13410|-|AT3G13410|-|protein-coding
AT5G65920	80.35	1	1	1	1	0	0	0	0	0	0	0	AT5G65920|K14B20.9|K14B20_9|AT5G65920|-|protein-coding
AT5G65910	80.35	1	1	1	1	0	0	0	0	0	0	0	AT5G65910|K14B20.8|K14B20_8|AT5G65910|-|protein-coding
AT3G48050	80.3	1	1	1	1	0	0	0	0	0	0	0	SUO|'shuttle' in chinese|AT3G48050|-|protein-coding
AT2G01930	80.09	1	1	1	1	1	0	1	0	0	0	0	BPC1|ATBPC1|BASIC PENTACYSTEINE1|BBR|F23I14.2|F23I14_2|basic pentacysteine1|AT2G01930|-|protein-coding
AT5G61270	80.03	1	1	1	1	0	0	0	0	0	0	0	PIF7|MFB13.4|MFB13_4|phytochrome-interacting factor7|AT5G61270|-|protein-coding
AT2G18960	79.69	1	1	1	1	0	0	0	0	0	0	0	HA1|AHA1|F19F24.16|F19F24_16|H(+)-ATPase 1|OPEN STOMATA 2|OST2|PLASMA MEMBRANE PROTON ATPASE|PMA|AT2G18960|-|protein-coding
AT3G49680	79.64	1	1	1	1	0	0	0	0	0	0	0	BCAT3|ATBCAT-3|branched-chain aminotransferase 3|AT3G49680|-|protein-coding
AT3G49670	79.64	1	1	1	1	0	0	0	0	0	0	0	BAM2|BARELY ANY MERISTEM 2|AT3G49670|-|protein-coding
AT1G07670	79.56	1	1	1	1	0	0	0	0	0	0	0	ECA4|ATECA4|F24B9.24|F24B9_24|endomembrane-type CA-ATPase 4|AT1G07670|-|protein-coding
AT3G21070	79.56	1	1	0	0	1	0	0	0	0	0	0	NADK1|ATNADK-1|NAD KINASE 1|NAD kinase 1|AT3G21070|-|protein-coding
AT1G10170	79.53	1	1	1	1	1	0	0	0	0	0	0	NFXL1|ATNFXL1|F14N23.5|F14N23_5|NF-X-like 1|AT1G10170|-|protein-coding
AT3G11405	79.5	1	1	1	1	0	0	0	0	0	0	0	AT3G11405|-|AT3G11405|-|protein-coding
AT4G36040	79.39	1	1	1	1	0	0	1	0	0	0	0	J11|DJC23|DNA J protein C23|DnaJ11|T19K4.170|T19K4_170|AT4G36040|-|protein-coding
AT5G22630	79.31	1	1	1	1	0	0	1	0	0	0	0	ADT5|MDJ22.5|MDJ22_5|arogenate dehydratase 5|AT5G22630|-|protein-coding
AT4G02380	78.87	1	1	1	1	0	0	0	0	0	0	0	SAG21|Arabidopsis thaliana late embryogenensis abundant like 5|AtLEA5|T14P8.2|T14P8_2|senescence-associated gene 21|AT4G02380|-|protein-coding
AT5G03700	78.76	1	1	1	1	1	0	0	0	0	0	0	AT5G03700|F17C15.120|F17C15_120|AT5G03700|-|protein-coding
AT5G39760	78.76	1	1	1	1	0	1	0	0	0	0	0	HB23|AtHB23|MKM21.8|MKM21_8|ZHD10|ZINC FINGER HOMEODOMAIN 10|homeobox protein 23|AT5G39760|-|protein-coding
AT1G67900	78.66	1	1	1	1	1	0	0	0	0	0	0	AT1G67900|T23K23.25|T23K23_25|AT1G67900|-|protein-coding
AT3G04120	78.54	1	1	1	1	0	0	0	0	0	0	0	GAPC1|GAPC|GAPC-1|GLYCERALDEHYDE-3-PHOSPHATE DEHYDROGENASE C SUBUNIT|T6K12.26|T6K12_26|glyceraldehyde-3-phosphate dehydrogenase C subunit 1|AT3G04120|-|protein-coding
AT3G04130	78.54	1	1	1	1	0	0	0	0	0	0	0	AT3G04130|T6K12.25|T6K12_25|AT3G04130|-|protein-coding
AT3G45640	78.24	1	1	1	1	0	0	0	0	0	0	0	MPK3|ATMAPK3|ATMPK3|T6D9.4|mitogen-activated protein kinase 3|AT3G45640|-|protein-coding
AT3G45650	78.24	1	1	1	1	0	0	0	0	0	0	0	NAXT1|AtNPF2.7|NPF2.7|NRT1/ PTR family 2.7|nitrate excretion transporter1|AT3G45650|-|protein-coding
AT5G14730	78.24	1	1	1	1	0	0	0	0	0	0	0	AT5G14730|T9L3.30|T9L3_30|AT5G14730|-|protein-coding
AT5G54510	78.24	1	1	1	1	1	0	1	0	0	0	0	DFL1|DWARF IN LIGHT 1|F24B18.13|F24B18_13|GH3.6|Gretchen Hagen3.6|AT5G54510|-|protein-coding
AT1G37130	78.12	1	1	1	1	0	0	0	0	0	0	0	NIA2|ARABIDOPSIS NITRATE REDUCTASE 2|ATNR2|B29|CHL3|CHLORATE RESISTANT 3|F28L22.2|F28L22_2|NIA2-1|NITRATE REDUCTASE|NITRATE REDUCTASE 2|NR|NR2|nitrate reductase 2|AT1G37130|-|protein-coding
AT3G11730	77.97	1	1	1	1	0	0	0	0	0	0	0	ATFP8|ARABIDOPSIS THALIANA RAB GTPASE HOMOLOG D1|ATRABD1|RAB GTPASE HOMOLOG D1|RABD1|AT3G11730|-|protein-coding
AT3G11720	77.97	1	1	1	1	1	1	0	0	1	0	0	AT3G11720|T19F11.12|AT3G11720|-|protein-coding
AT4G18900	77.97	1	1	1	1	0	0	0	0	0	0	0	AT4G18900|F13C5.70|F13C5_70|AT4G18900|-|protein-coding
AT4G18890	77.97	1	1	1	1	1	0	0	0	0	0	0	BEH3|BES1/BZR1 homolog 3|F13C5.60|F13C5_60|AT4G18890|-|protein-coding
AT1G21835	77.97	1	1	1	1	0	0	0	0	0	0	0	AT1G21835|-|AT1G21835|-|protein-coding
AT5G62170	77.77	1	1	1	1	0	0	0	0	0	0	0	TRM25|MTG10.21|MTG10_21|TON1 Recruiting Motif 25|AT5G62170|-|protein-coding
AT4G27310	77.56	1	1	1	1	0	0	0	0	0	0	0	BBX28|B-box domain protein 28|M4I22.120|M4I22_120|AT4G27310|-|protein-coding
AT1G57680	77.18	1	1	1	1	0	0	0	0	0	0	0	Cand1|T8L23.15|T8L23_15|candidate G-protein Coupled Receptor 1|AT1G57680|-|protein-coding
AT5G39070	77.18	1	1	1	1	0	0	0	0	0	0	0	AT5G39070|MXF12.9|MXF12_9|AT5G39070|-|pseudo
AT5G39080	77.18	1	1	1	1	1	0	0	0	0	0	0	AT5G39080|MXF12.90|MXF12_90|AT5G39080|-|protein-coding
AT4G38620	77.18	1	1	1	1	0	0	1	0	0	0	0	MYB4|ATMYB4|T9A14.11|myb domain protein 4|AT4G38620|-|protein-coding
AT5G11740	76.62	1	1	1	1	0	0	1	0	0	0	0	AGP15|ARABINOGALACTAN PROTEIN 15|ATAGP15|T22P22.130|T22P22_130|arabinogalactan protein 15|AT5G11740|-|protein-coding
AT2G05380	76.5	1	1	1	1	0	0	0	0	0	0	0	GRP3S|F16J10.7|F16J10_7|glycine-rich protein 3 short isoform|AT2G05380|-|protein-coding
AT2G44080	76.39	1	1	1	1	0	0	1	0	0	0	0	ARL|ARGOS-like|F6E13.21|AT2G44080|-|protein-coding
AT4G20860	76.39	1	1	1	1	1	0	0	0	0	0	0	AT4G20860|T13K14.20|T13K14_20|AT4G20860|-|protein-coding
AT5G37260	76.39	1	1	1	1	0	0	0	0	0	0	0	RVE2|CIR1|CIRCADIAN 1|MNJ8.4|MNJ8_4|REVEILLE 2|AT5G37260|-|protein-coding
AT2G15950	75.88	1	1	1	1	0	0	0	0	0	0	0	AT2G15950|49256.TRNA-TYR-1|AT2G15950|-|tRNA
AT2G15960	75.88	1	1	1	1	1	0	0	0	0	0	0	AT2G15960|F19G14.4|F19G14_4|AT2G15960|-|protein-coding
AT2G45590	75.86	1	1	1	1	0	0	0	0	0	0	0	AT2G45590|F17K2.12|AT2G45590|-|protein-coding
AT2G43500	75.61	1	1	1	1	0	0	0	0	0	0	0	AT2G43500|NIN-like protein 8|NLP8|T1O24.24|AT2G43500|-|protein-coding
AT5G03660	75.61	1	1	0	0	0	0	0	0	0	0	0	AT5G03660|F17C15.80|F17C15_80|AT5G03660|-|protein-coding
AT5G65020	75.61	1	1	0	0	0	0	0	0	0	0	0	ANNAT2|ANNEXIN|ANNEXIN A2|AtANN2|MXK3.27|MXK3_27|annexin 2|AT5G65020|-|protein-coding
AT5G65030	75.61	1	1	1	1	1	0	0	0	1	0	0	AT5G65030|MXK3.28|MXK3_28|AT5G65030|-|protein-coding
AT2G02070	75.61	1	1	1	1	0	0	0	0	0	0	0	IDD5|AtIDD5|F5O4.16|F5O4_16|indeterminate(ID)-domain 5|AT2G02070|-|protein-coding
AT1G06480	75.61	1	1	1	1	0	0	0	0	0	0	0	AT1G06480|51438.TRNA-ILE-1|AT1G06480|-|tRNA
AT3G01970	75.61	1	1	1	1	0	0	0	0	0	0	0	WRKY45|ATWRKY45|F1C9.25|F1C9_25|WRKY DNA-BINDING PROTEIN 45|WRKY DNA-binding protein 45|AT3G01970|-|protein-coding
AT3G01980	75.61	1	1	1	1	0	0	0	0	0	0	0	AT3G01980|F1C9.24|F1C9_24|AT3G01980|-|protein-coding
AT2G04160	75.61	1	1	1	1	0	0	1	0	0	0	0	AIR3|AUXIN-INDUCED IN ROOT CULTURES 3|AT2G04160|-|protein-coding
AT5G65040	75.61	0	1	1	0	0	0	1	0	1	0	0	AT5G65040|IRM1|Increased Resistance to Myzus persicae 1|MXK3.29|MXK3_29|AT5G65040|-|protein-coding
AT2G29660	75.49	1	1	1	1	0	0	0	0	0	0	0	AT2G29660|T27A16.24|T27A16_24|AT2G29660|-|protein-coding
AT5G25280	75.36	1	1	1	1	0	0	0	0	0	0	0	AT5G25280|F18G18.20|F18G18_20|AT5G25280|-|protein-coding
AT1G13360	75.19	1	1	1	1	0	0	0	0	0	0	0	AT1G13360|-|AT1G13360|-|protein-coding
AT2G44480	75.06	1	1	1	1	0	0	0	0	0	0	0	BGLU17|F4I1.29|beta glucosidase 17|AT2G44480|-|protein-coding
AT2G44490	75.06	1	1	1	1	0	0	0	0	0	0	0	PEN2|BETA GLUCOSIDASE 26|BGLU26|F4I1.30|PENETRATION 2|AT2G44490|-|protein-coding
AT3G57060	75.06	1	1	1	1	0	0	0	0	0	0	0	AT3G57060|-|AT3G57060|-|protein-coding
AT3G57062	75.06	1	1	1	1	0	0	0	0	0	0	0	AT3G57062|-|AT3G57062|-|protein-coding
AT3G11890	75.06	1	1	1	1	0	0	0	0	0	0	0	AT3G11890|-|AT3G11890|-|protein-coding
AT3G11900	75.06	1	1	1	1	0	0	0	0	0	0	0	ANT1|aromatic and neutral transporter 1|AT3G11900|-|protein-coding
AT1G23710	75.06	1	1	1	1	0	0	0	0	0	0	0	AT1G23710|F5O8.26|F5O8_26|AT1G23710|-|protein-coding
AT4G28250	75.06	1	1	1	1	0	1	1	0	0	0	0	EXPB3|ATEXPB3|ATHEXP BETA 1.6|F26K10.130|F26K10_130|expansin B3|AT4G28250|-|protein-coding
AT2G39865	74.97	1	1	1	1	0	0	0	0	0	0	0	AT2G39865|-|AT2G39865|-|protein-coding
AT2G39870	74.97	1	1	1	1	0	0	0	0	0	0	0	AT2G39870|T28M21.3|T28M21_3|AT2G39870|-|protein-coding
AT3G57010	74.97	1	1	1	1	0	1	0	1	1	1	0	AT3G57010|-|AT3G57010|-|protein-coding
AT5G06860	74.97	1	1	1	1	0	0	0	0	0	0	0	PGIP1|ATPGIP1|MOJ9.3|MOJ9_3|POLYGALACTURONASE INHIBITING PROTEIN 1|polygalacturonase inhibiting protein 1|AT5G06860|-|protein-coding
AT5G06865	74.97	1	1	1	1	0	0	0	0	0	0	0	AT5G06865|-|AT5G06865|-|ncRNA
AT4G35760	74.83	1	1	1	1	0	0	0	0	0	0	0	LTO1|F4B14.2|Lumen Thiol Oxidoreductase 1|AT4G35760|-|protein-coding
AT4G35750	74.83	1	1	1	1	0	0	0	0	0	0	0	AT4G35750|F4B14.4|AT4G35750|-|protein-coding
AT1G70850	74.83	1	1	0	0	0	1	0	0	0	0	0	MLP34|F15H11.10|F15H11_10|MLP-like protein 34|AT1G70850|-|protein-coding
AT1G70860	74.83	1	1	0	0	1	0	0	0	1	0	0	AT1G70860|F15H11.31|AT1G70860|-|protein-coding
AT3G50800	74.83	1	1	1	1	0	0	0	0	0	0	0	AT3G50800|-|AT3G50800|-|protein-coding
AT3G05810	74.65	1	1	1	1	0	0	1	0	0	0	0	AT3G05810|F10A16.10|F10A16_10|AT3G05810|-|protein-coding
AT1G01720	74.6	1	1	1	1	0	0	0	0	0	0	0	ATAF1|ANAC002|ANAC2|Arabidopsis NAC domain containing protein 2|T1N6.12|T1N6_12|AT1G01720|-|protein-coding
AT1G01710	74.6	1	1	1	1	0	0	0	0	0	0	0	AT1G01710|T1N6.10|T1N6.9|T1N6_10|T1N6_9|AT1G01710|-|protein-coding
AT3G13300	74.6	1	0	1	0	0	0	0	0	0	0	0	VCS|VARICOSE|AT3G13300|-|protein-coding
AT3G13310	74.6	1	1	1	1	0	0	0	0	0	0	0	AT3G13310|DJC66|DNA J protein C66|AT3G13310|-|protein-coding
AT5G05860	74.42	1	1	1	1	1	1	1	1	1	1	1	UGT76C2|MJJ3.28|MJJ3_28|UDP-glucosyl transferase 76C2|AT5G05860|-|protein-coding
AT5G05850	74.42	1	1	1	1	0	1	0	0	0	0	0	PIRL1|MJJ3.27|MJJ3_27|plant intracellular ras group-related LRR 1|AT5G05850|-|protein-coding
AT2G29500	74.42	1	1	1	1	1	1	1	0	0	0	0	AT2G29500|F16P2.12|F16P2_12|AT2G29500|-|protein-coding
AT2G29490	74.42	1	1	1	1	1	0	0	1	1	0	0	GSTU1|ATGSTU1|F16P2.13|F16P2_13|GLUTATHIONE S-TRANSFERASE 19|GST19|glutathione S-transferase TAU 1|AT2G29490|-|protein-coding
AT5G59440	74.35	1	1	0	0	0	0	0	0	0	0	0	ZEU1|ARABIDOPSIS THALIANA THYMIDYLATE KINASE.1|ARABIDOPSIS THALIANA THYMIDYLATE KINASE.2|ATTMPK.1|ATTMPK.2|F2O15.12|F2O15_12|ZEUS1|AT5G59440|-|protein-coding
AT1G68840	74.35	1	1	1	1	0	0	1	0	0	0	0	RAV2|AtRAV2|EDF2|ETHYLENE RESPONSE DNA BINDING FACTOR 2|RAP2.8|RELATED TO AP2 8|T6L1.3|T6L1_3|TEM2|TEMPRANILLO 2|related to ABI3/VP1 2|AT1G68840|-|protein-coding
AT2G20670	74.05	1	1	1	1	1	0	1	0	0	0	0	AT2G20670|F23N11.1|AT2G20670|-|protein-coding
AT2G36053	74.05	1	1	1	1	0	0	0	0	0	0	0	NA
AT2G22770	74.05	1	1	1	1	1	1	0	1	1	0	0	NAI1|T30L20.3|T30L20_3|AT2G22770|-|protein-coding
AT3G63210	74.05	1	1	1	1	0	0	0	0	0	0	0	AT3G63210|MARD1|MEDIATOR OF ABA-REGULATED DORMANCY 1|AT3G63210|-|protein-coding
AT2G30032	74.05	1	1	1	1	0	0	0	0	0	0	0	NA
AT4G23205	73.73	1	1	1	1	0	0	0	0	0	0	0	AT4G23205|-|AT4G23205|-|ncRNA
AT4G23190	73.73	1	1	1	1	0	0	0	0	0	0	0	CRK11|AT-RLK3|F21P8.80|F21P8_80|RECEPTOR LIKE PROTEIN KINASE 3|cysteine-rich RLK (RECEPTOR-like protein kinase) 11|AT4G23190|-|protein-coding
AT1G21380	73.68	1	1	1	1	0	0	0	0	0	0	0	AT1G21380|F24J8.3|F24J8_3|AT1G21380|-|protein-coding
AT1G21390	73.68	1	1	1	1	0	0	0	0	0	0	0	emb2170|F24J8.30|F24J8_30|embryo defective 2170|AT1G21390|-|protein-coding
AT5G17930	73.44	1	1	1	1	0	0	0	0	0	0	0	AT5G17930|MCM23.1|MCM23_1|AT5G17930|-|protein-coding
AT5G17920	73.44	1	1	1	1	0	0	0	0	0	0	0	ATMS1|ATCIMS|ATMETS|COBALAMIN-INDEPENDENT METHIONINE SYNTHASE|MPI7.60|MPI7_60|methionine synthesis 1|AT5G17920|-|protein-coding
AT3G02885	73.27	1	1	1	1	1	0	0	0	0	0	0	GASA5|GAST1 protein homolog 5|AT3G02885|-|protein-coding
AT3G02880	73.27	1	1	1	1	0	0	0	0	0	0	0	AT3G02880|F13E7.17|F13E7_17|AT3G02880|-|protein-coding
AT1G09520	73.27	1	1	1	1	0	0	0	0	0	0	0	AT1G09520|F14J9.18|F14J9_18|AT1G09520|-|protein-coding
AT4G35790	73.27	1	1	1	1	0	0	0	0	0	0	0	PLDDELTA|ARABIDOPSIS THALIANA PHOSPHOLIPASE D DELTA|ATPLDDELTA|F4B14.60|F4B14_60|PHOSPHOLIPASE D|phospholipase D delta|AT4G35790|-|protein-coding
AT4G35800	73.27	1	1	1	1	0	0	0	0	0	0	0	NRPB1|F4B14.70|F4B14_70|RNA POLYMERASE II LARGE SUBUNIT|RNA polymerase II large subunit|RNA_POL_II_LS|RNA_POL_II_LSRNA_POL_II_LS|RPB1|AT4G35800|-|protein-coding
AT5G40770	73.27	1	1	1	1	0	0	0	0	0	0	0	PHB3|ATPHB3|EER3|K1B16.2|K1B16_2|PROHIBITIN 3|prohibitin 3|AT5G40770|-|protein-coding
AT2G36370	73.27	1	1	1	1	0	0	0	0	0	0	0	AT2G36370|F2H17.2|F2H17_2|AT2G36370|-|protein-coding
AT5G47640	73.24	1	1	1	1	0	0	0	0	0	0	0	NF-YB2|''nuclear factor Y|MNJ7.23|MNJ7_23|nuclear factor Y|subunit B2|subunit B2''|AT5G47640|-|protein-coding
AT1G05675	73.1	1	0	1	0	0	0	0	0	0	0	0	AT1G05675|-|AT1G05675|-|protein-coding
AT1G05680	73.1	1	1	1	1	1	0	1	0	0	0	0	UGT74E2|F3F20.13|F3F20_13|Uridine diphosphate glycosyltransferase 74E2|AT1G05680|-|protein-coding
AT1G76600	73.1	1	1	1	1	1	0	0	0	0	0	0	AT1G76600|F14G6.20|F14G6_20|AT1G76600|-|protein-coding
AT5G15440	72.95	1	1	1	1	0	0	0	0	0	0	0	EDL1|EID1-like 1|T20K14.50|T20K14_50|AT5G15440|-|protein-coding
AT5G15430	72.95	1	1	1	1	0	0	0	0	0	0	0	AT5G15430|T20K14.40|T20K14_40|AT5G15430|-|protein-coding
AT1G22830	72.95	1	1	1	1	0	0	0	0	0	0	0	AT1G22830|-|AT1G22830|-|protein-coding
AT1G22810	72.95	1	1	1	1	0	0	0	0	0	0	0	AT1G22810|T22J18.2|T22J18_2|AT1G22810|-|protein-coding
AT3G46640	72.62	1	1	1	1	0	0	0	0	0	0	0	PCL1|LUX|LUX ARRHYTHMO|PHYTOCLOCK 1|AT3G46640|-|protein-coding
AT3G46630	72.62	1	1	1	1	0	0	0	0	0	0	0	AT3G46630|-|AT3G46630|-|protein-coding
AT2G07050	72.5	1	1	1	1	1	1	0	0	1	0	0	CAS1|CYCLOARTENOL SYNTHASE 1|T4E14.16|T4E14_16|cycloartenol synthase 1|AT2G07050|-|protein-coding
AT4G35720	72.5	1	1	1	1	1	0	0	1	0	0	0	AT4G35720|F8D20.230|F8D20_230|AT4G35720|-|protein-coding
AT3G16450	72.5	1	1	1	1	0	1	1	0	0	0	0	JAL33|Jacalin-related lectin 33|T2O4.11|AT3G16450|-|protein-coding
AT3G46700	72.5	1	1	1	1	1	1	0	0	1	0	0	AT3G46700|-|AT3G46700|-|protein-coding
AT5G18170	72.5	1	1	1	1	1	1	0	0	0	0	0	GDH1|GLUTAMATE DECARBOXYLASE 1|GLUTAMATE DEHYDROGENASE 1|MRG7.13|MRG7_13|glutamate dehydrogenase 1|AT5G18170|-|protein-coding
AT4G34800	72.5	1	1	1	1	1	0	0	0	0	0	0	AT4G34800|F11I11.40|F11I11_40|SAUR4|SMALL AUXIN UPREGULATED RNA 4|AT4G34800|-|protein-coding
AT5G05598	72.5	1	1	1	1	0	0	0	0	0	0	0	AT5G05598|-|AT5G05598|-|protein-coding
AT5G49480	72.5	1	1	1	1	1	1	0	0	0	0	0	CP1|ATCP1|Ca2+-binding protein 1|K6M13.2|K6M13_2|AT5G49480|-|protein-coding
AT1G53903	72.5	1	1	1	1	0	0	0	0	0	0	0	AT1G53903|-|AT1G53903|-|protein-coding
AT1G71820	72.42	1	1	1	1	0	0	0	0	0	0	0	SEC6|F14O23.20|F14O23_20|AT1G71820|-|protein-coding
AT1G71828	72.42	1	1	1	1	0	0	0	0	0	0	0	AT1G71828|-|AT1G71828|-|ncRNA
AT1G71830	72.42	1	1	1	1	0	0	0	0	0	0	0	SERK1|ATSERK1|F14O23.21|F14O23_21|SOMATIC EMBRYOGENESIS RECEPTOR-LIKE KINASE 1|somatic embryogenesis receptor-like kinase 1|AT1G71830|-|protein-coding
AT3G59910	72.15	1	1	1	1	0	0	0	0	0	0	0	AT3G59910|-|AT3G59910|-|protein-coding
AT3G59900	72.15	1	1	1	1	1	1	1	0	0	0	0	ARGOS|AUXIN-REGULATED GENE INVOLVED IN ORGAN SIZE|AT3G59900|-|protein-coding
AT4G36648	72.02	1	1	1	1	0	0	0	0	0	0	0	AT4G36648|-|AT4G36648|-|ncRNA
AT3G02470	71.92	1	1	1	1	0	0	0	0	0	0	0	SAMDC|ADOMETDC|F16B3.10|F16B3_10|S-ADENOSYLMETHIONINE DECARBOXYLASE|S-adenosylmethionine decarboxylase|AT3G02470|-|protein-coding
AT3G02468	71.92	1	1	1	1	0	0	0	0	0	0	0	NA
AT3G02460	71.92	1	1	1	1	0	0	0	0	0	0	0	AT3G02460|F16B3.9|F16B3_9|AT3G02460|-|protein-coding
AT5G59820	71.88	1	1	1	1	1	1	1	0	0	0	0	RHL41|AtZAT12|MMN10.11|MMN10_11|RESPONSIVE TO HIGH LIGHT 41|ZAT12|AT5G59820|-|protein-coding
AT4G18880	71.87	1	1	1	1	0	0	0	0	0	0	0	HSF A4A|ARABIDOPSIS THALIANA HEAT SHOCK TRANSCRIPTION FACTOR A4A|ARABIDOPSIS THALIANA HEAT SHOCK TRANSCRIPTION FACTOR A4A|AT-HSFA4A|F13C5.50|F13C5_50|heat shock transcription factor A4A|heat shock transcription factor A4A|AT4G18880|-|protein-coding
AT4G15233	71.72	1	1	1	1	1	0	0	0	0	0	0	ABCG42|ATP-binding cassette G42|AT4G15233|-|protein-coding
AT1G01540	71.72	1	1	1	1	0	0	0	0	0	0	0	AT1G01540|F22L4.8|F22L4_8|AT1G01540|-|protein-coding
AT1G01550	71.72	1	1	1	1	0	0	0	0	0	0	0	BPS1|BYPASS 1|F22L4.9|F22L4_9|AT1G01550|-|protein-coding
AT1G18370	71.72	1	1	1	1	0	0	0	0	0	0	0	HIK|ARABIDOPSIS NPK1-ACTIVATING KINESIN 1|ATNACK1|F15H18.12|F15H18_12|HINKEL|NACK1|NPK1-ACTIVATING KINESIN 1|AT1G18370|-|protein-coding
AT1G18390	71.72	1	1	1	1	1	0	0	0	0	0	0	AT1G18390|F15H18.25|F15H18_25|AT1G18390|-|protein-coding
AT2G36180	71.72	1	1	0	0	0	0	0	0	1	0	0	AT2G36180|F9C22.11|F9C22_11|AT2G36180|-|protein-coding
AT2G36170	71.72	1	1	0	0	0	0	0	0	0	0	0	AT2G36170|60S ribosomal protein L40 A|F9C22.10|F9C22_10|RPL40A|UBQ2|ubiquitin extension protein 2|AT2G36170|-|protein-coding
AT3G26520	71.65	1	1	1	1	0	0	0	0	0	0	0	TIP2|GAMMA-TIP2|SALT-STRESS INDUCIBLE PROTEIN|SALT-STRESS INDUCIBLE TONOPLAST INTRINSIC PROTEIN|SITIP|TIP1;2|TONOPLAST INTRINSIC PROTEIN 2|tonoplast intrinsic protein 2|AT3G26520|-|protein-coding
AT1G27720	71.5	1	1	1	1	0	0	0	0	0	0	0	TAF4B|T22C5.17|T22C5_17|TAF4|TBP-associated factor 4|TBP-associated factor 4B|AT1G27720|-|protein-coding
AT1G27730	71.5	1	1	1	1	1	0	0	0	0	0	0	STZ|T22C5.18|T22C5_18|ZAT10|salt tolerance zinc finger|AT1G27730|-|protein-coding
AT5G19770	71.48	1	1	1	1	0	0	0	0	0	0	0	TUA3|T29J13.190|T29J13_190|tubulin alpha-3|AT5G19770|-|protein-coding
AT4G25410	71.25	1	0	1	0	1	1	0	1	1	0	0	AT4G25410|T30C3.80|T30C3_80|AT4G25410|-|protein-coding
AT3G19400	71.06	1	1	0	0	1	1	0	0	0	0	0	AT3G19400|-|AT3G19400|-|protein-coding
AT2G23320	70.95	1	1	1	1	0	0	0	0	0	0	0	WRKY15|AtWRKY15|T20D16.5|T20D16_5|WRKY DNA-binding protein 15|AT2G23320|-|protein-coding
AT2G23321	70.95	1	1	1	1	0	0	0	0	0	0	0	AT2G23321|-|AT2G23321|-|protein-coding
AT1G25560	70.95	1	1	1	1	1	0	0	0	0	0	0	TEM1|AtTEM1|EDF1|ETHYLENE RESPONSE DNA BINDING FACTOR 1|F2J7.3|F2J7_3|TEMPRANILLO 1|AT1G25560|-|protein-coding
AT5G05190	70.95	1	1	1	1	1	0	0	0	0	0	0	AT5G05190|K2A11.6|K2A11_6|AT5G05190|-|protein-coding
AT5G24470	70.95	1	1	1	1	0	0	1	0	0	0	0	PRR5|APRR5|T31K7.5|T31K7_5|pseudo-response regulator 5|AT5G24470|-|protein-coding
AT4G33467	70.95	1	1	1	1	0	0	0	0	0	0	0	AT4G33467|-|AT4G33467|-|protein-coding
AT4G33470	70.95	1	1	1	1	0	0	0	0	0	0	0	HDA14|ATHDA14|F17M5.230|F17M5_230|histone deacetylase 14|AT4G33470|-|protein-coding
AT1G22330	70.95	1	1	1	1	0	0	1	0	0	0	0	AT1G22330|T16E15.6|T16E15_6|AT1G22330|-|protein-coding
AT5G54490	70.95	1	1	1	1	0	0	0	0	0	0	0	PBP1|F24B18.11|F24B18_11|pinoid-binding protein 1|AT5G54490|-|protein-coding
AT5G54480	70.95	1	1	1	1	0	0	0	0	0	0	0	AT5G54480|F24B18.10|F24B18_10|AT5G54480|-|protein-coding
AT5G59450	70.95	0	1	1	0	0	1	0	0	0	0	0	AT5G59450|F2O15.5|F2O15_5|AT5G59450|-|protein-coding
AT1G69270	70.86	1	1	1	1	0	0	0	0	0	0	0	RPK1|AtRPK1|F4N2.27|F4N2_27|RECEPTOR-LIKE PROTEIN KINASE 1|receptor-like protein kinase 1|AT1G69270|-|protein-coding
AT3G25070	70.86	1	1	1	1	0	0	0	0	0	0	0	RIN4|AtRIN4|RPM1 interacting protein 4|AT3G25070|-|protein-coding
AT1G19350	70.86	1	1	1	1	0	0	0	0	0	0	0	BES1|107 PROTEIN|BRASSINAZOLE-RESISTANT 2|BRI1-EMS-SUPPRESSOR 1|BZR2|F18O14.7|F18O14_7|AT1G19350|-|protein-coding
AT1G19340	70.86	1	1	1	1	0	0	0	0	0	0	0	AT1G19340|F18O14.6|F18O14_6|AT1G19340|-|protein-coding
AT5G40340	70.86	1	1	1	1	0	0	0	0	0	0	0	AT5G40340|MPO12.6|MPO12_6|AT5G40340|-|protein-coding
AT2G40000	70.64	1	1	1	1	1	0	0	0	0	0	0	HSPRO2|ARABIDOPSIS ORTHOLOG OF SUGAR BEET HS1 PRO-1 2|ATHSPRO2|T28M21.16|T28M21_16|ortholog of sugar beet HS1 PRO-1 2|AT2G40000|-|protein-coding
AT2G39990	70.64	1	1	1	1	0	0	0	0	0	0	0	EIF2|Arabidopsis thaliana eukaryotic translation initiation factor 3 subunit F|AteIF3f|T28M21.15|T28M21_15|TRANSLATION INITIATION FACTOR EIF2 P47 SUBUNIT HOMOLOG|eIF3F|eukaryotic translation initiation factor 2|eukaryotic translation initiation factor 3 subunit F|AT2G39990|-|protein-coding
AT4G39080	70.42	1	1	1	1	0	0	0	0	0	0	0	VHA-A3|F19H22.180|F19H22_180|vacuolar proton ATPase A3|AT4G39080|-|protein-coding
AT4G39090	70.42	1	1	1	1	0	0	0	0	0	0	0	RD19|F19H22.190|F19H22_190|RD19A|RESPONSIVE TO DEHYDRATION 19|RESPONSIVE TO DEHYDRATION 19A|AT4G39090|-|protein-coding
AT3G12290	70.42	1	1	1	1	0	0	0	0	0	0	0	AT3G12290|-|AT3G12290|-|protein-coding
AT3G12280	70.42	1	1	1	1	0	0	0	0	0	0	0	RBR1|ATRBR1|RB|RB1|RBR|RETINOBLASTOMA 1|RETINOBLASTOMA PROTEIN|RETINOBLASTOMA-RELATED|RETINOBLASTOMA-RELATED PROTEIN 1|retinoblastoma-related 1|AT3G12280|-|protein-coding
AT1G02740	70.42	1	1	1	1	0	0	0	0	0	0	0	AT1G02740|MORF related gene 2|MRG2|T14P4.28|AT1G02740|-|protein-coding
AT1G02730	70.42	1	1	1	1	1	0	1	0	0	0	0	CSLD5|ATCSLD5|CELLULOSE SYNTHASE LIKE D5|SALT OVERLY SENSITIVE 6|SOS6|T14P4.29|cellulose synthase-like D5|AT1G02730|-|protein-coding
AT2G34720	70.39	1	1	1	1	0	0	0	0	0	0	0	NF-YA4|''nuclear factor Y|T29F13.7|T29F13_7|nuclear factor Y|subunit A4|subunit A4''|AT2G34720|-|protein-coding
AT4G31450	70.19	1	1	1	1	1	0	0	0	0	0	0	AT4G31450|F3L17.20|F3L17_20|AT4G31450|-|protein-coding
AT4G31460	70.19	1	1	1	1	0	0	0	0	0	0	0	AT4G31460|F3L17.30|F3L17_30|AT4G31460|-|protein-coding
AT3G53180	70.19	1	1	1	1	1	1	0	0	1	0	0	NodGS|nodulin/glutamine synthase-like protein|AT3G53180|-|protein-coding
AT3G53170	70.19	1	1	1	1	0	0	0	0	0	0	0	AT3G53170|-|AT3G53170|-|protein-coding
AT1G05700	70.19	1	1	1	1	0	1	1	0	0	0	0	AT1G05700|F3F20.15|F3F20_15|AT1G05700|-|protein-coding
AT1G05710	70.19	1	1	1	1	0	0	0	0	0	0	0	AT1G05710|F3F20.16|F3F20_16|AT1G05710|-|protein-coding
AT2G23290	70.19	1	1	1	1	1	0	0	0	0	0	0	MYB70|AtMYB70|T20D16.8|T20D16_8|myb domain protein 70|AT2G23290|-|protein-coding
AT2G33180	70.03	1	1	1	1	0	0	1	0	0	0	0	AT2G33180|F25I18.8|F25I18_8|AT2G33180|-|protein-coding
AT1G04150	69.52	1	1	1	1	0	0	0	0	0	0	0	AT1G04150|F20D22.8|F20D22_8|AT1G04150|-|protein-coding
AT5G12840	69.42	1	1	1	1	0	0	0	0	0	0	0	NF-YA1|''nuclear factor Y|ATHAP2A|AtNFYA1|EMB2220|EMBRYO DEFECTIVE 2220|HAP2A|NFYA1|T24H18.10|T24H18_10|nuclear factor Y|nuclear factor Y subunit A1|subunit A1|subunit A1''|AT5G12840|-|protein-coding
AT5G67390	69.42	1	1	1	1	1	0	0	0	0	0	0	AT5G67390|K8K14.12|K8K14_12|AT5G67390|-|protein-coding
AT3G60380	69.42	1	1	1	1	0	0	0	0	0	0	0	AT3G60380|-|AT3G60380|-|protein-coding
AT3G60390	69.42	1	1	1	1	1	0	1	0	0	0	0	HAT3|HOMEOBOX PROTEIN|homeobox-leucine zipper protein 3|AT3G60390|-|protein-coding
AT1G70790	69.42	1	1	1	1	0	0	0	0	0	0	0	AT1G70790|F15H11.4|F15H11_4|AT1G70790|-|protein-coding
AT3G60140	69.42	1	1	0	0	1	0	1	0	0	0	0	DIN2|BETA GLUCOSIDASE 30|BGLU30|DARK INDUCIBLE 2|SENESCENCE-RELATED GENE 2|SRG2|AT3G60140|-|protein-coding
AT3G60320	68.81	1	1	1	1	0	0	0	0	0	0	0	AT3G60320|-|AT3G60320|-|protein-coding
AT3G60318	68.81	1	1	1	1	0	0	0	0	0	0	0	NA
AT3G60310	68.81	1	1	1	1	0	0	0	0	0	0	0	AT3G60310|-|AT3G60310|-|protein-coding
AT4G40060	68.79	1	1	1	1	0	0	0	0	0	0	0	HB16|ATHB-16|ATHB16|T5J17.230|T5J17_230|homeobox protein 16|AT4G40060|-|protein-coding
AT4G29190	68.79	1	1	1	1	0	0	0	0	1	0	0	OZF2|Arabidopsis thaliana oxidation-related zinc finger 2|AtC3H49|AtOZF2|AtTZF3|F17A13.10|F17A13_10|TZF3|oxidation-related zinc finger 2|tandem zinc finger 3|AT4G29190|-|protein-coding
AT1G29630	68.79	1	1	1	1	0	0	0	0	0	0	0	AT1G29630|F15D2.37|F15D2_37|AT1G29630|-|protein-coding
AT3G19540	68.79	1	1	1	1	0	0	0	0	0	0	0	AT3G19540|-|AT3G19540|-|protein-coding
AT4G31380	68.79	1	1	1	1	0	0	0	0	0	0	0	FLP1|F3L17.1|FPF1-like protein 1|AT4G31380|-|protein-coding
AT3G29805	68.79	1	1	1	1	0	0	0	0	0	0	0	AT3G29805|K17E7.11|AT3G29805|-|pseudo
AT2G41940	68.79	1	1	1	1	1	0	0	0	0	0	1	ZFP8|T6D20.16|T6D20_16|ZINC FINGER PROTEIN8|zinc finger protein 8|AT2G41940|-|protein-coding
AT2G41945	68.79	1	1	1	1	0	0	0	0	0	0	0	AT2G41945|-|AT2G41945|-|protein-coding
AT1G33610	68.66	1	1	1	1	0	1	0	0	0	0	0	AT1G33610|T1E4.10|T1E4_10|AT1G33610|-|protein-coding
AT4G34610	68.66	1	1	1	1	0	0	0	0	0	0	0	BLH6|BEL1-like homeodomain 6|T4L20.190|T4L20_190|AT4G34610|-|protein-coding
AT4G34620	68.66	1	1	1	1	0	0	1	0	0	0	0	SSR16|RIBOSOMAL PROTEIN S16|T4L20.200|T4L20_200|small subunit ribosomal protein 16|AT4G34620|-|protein-coding
AT2G42760	68.66	1	1	1	1	1	0	0	0	0	0	0	AT2G42760|F7D19.24|F7D19_24|AT2G42760|-|protein-coding
AT2G42750	68.66	1	1	1	1	0	0	0	0	0	0	0	AT2G42750|DJC77|DNA J protein C77|F7D19.25|F7D19_25|AT2G42750|-|protein-coding
AT1G64585	68.66	1	1	0	0	0	0	0	0	0	0	0	RTFL22|DEVIL 12|DVL12|ROTUNDIFOLIA like 22|AT1G64585|-|protein-coding
AT1G16530	68.66	1	1	0	0	1	0	0	1	1	1	0	ASL9|ASYMMETRIC LEAVES 2-like 9|F3O9.33|F3O9_33|LBD3|LOB DOMAIN-CONTAINING PROTEIN 3|AT1G16530|-|protein-coding
AT5G06300	68.66	1	1	1	1	0	0	0	0	0	0	1	LOG7|LONELY GUY 7|MHF15.18|MHF15_18|AT5G06300|-|protein-coding
AT5G38030	68.66	1	1	0	0	0	1	0	0	0	0	0	AT5G38030|F16F17.3|F16F17_3|AT5G38030|-|protein-coding
AT3G10960	68.66	1	1	0	0	1	1	0	1	0	0	0	AZG1|ATAZG1|AZA-guanine resistant1|AT3G10960|-|protein-coding
AT1G12710	68.66	1	1	1	1	1	0	0	0	0	0	0	PP2-A12|AtPP2-A12|T12C24.23|T12C24_23|phloem protein 2-A12|AT1G12710|-|protein-coding
AT2G46660	68.38	1	1	1	1	1	1	0	1	1	1	0	CYP78A6|EOD3|T3A4.4|T3A4_4|cytochrome P450|enhancer of da1-1|family 78|polypeptide 6|subfamily A|AT2G46660|-|protein-coding
AT4G18020	68.36	1	1	1	1	0	0	0	0	0	0	0	APRR2|PRR2|PSEUDO-RESPONSE REGULATOR 2|T6K21.200|T6K21_200|AT4G18020|-|protein-coding
AT3G13800	68.36	1	1	1	1	0	0	1	0	0	0	0	AT3G13800|-|AT3G13800|-|protein-coding
AT3G07350	68.2	1	1	1	1	1	0	1	0	0	0	0	AT3G07350|-|AT3G07350|-|protein-coding
AT3G27785	68.2	1	1	1	1	0	0	0	0	0	0	0	MYB118|AT3G27780|ATMYB118|PGA37|PLANT GROWTH ACTIVATOR 37|myb domain protein 118|AT3G27785|-|protein-coding
AT3G27770	68.2	1	1	1	1	0	0	0	0	0	0	0	AT3G27770|-|AT3G27770|-|protein-coding
AT5G48250	68.2	1	1	1	1	0	0	0	0	0	0	0	BBX8|B-box domain protein 8|MIF21.14|MIF21_14|AT5G48250|-|protein-coding
AT5G48270	68.2	1	1	1	1	0	0	0	0	0	0	0	AT5G48270|MIF21.16|MIF21_16|AT5G48270|-|protein-coding
AT5G08790	68.19	1	1	1	1	0	0	0	0	0	0	0	ATAF2|Arabidopsis NAC domain containing protein 81|anac081|AT5G08790|-|protein-coding
AT5G08780	68.19	1	1	1	1	0	0	0	0	0	0	0	AT5G08780|-|AT5G08780|-|protein-coding
AT5G15190	67.9	1	1	1	1	1	0	0	0	0	0	0	AT5G15190|F8M21.80|F8M21_80|AT5G15190|-|protein-coding
AT1G70520	67.9	1	1	1	1	0	0	0	0	0	0	0	CRK2|ALTERED SEED GERMINATION 6|ASG6|F24J13.9|F24J13_9|cysteine-rich RLK (RECEPTOR-like protein kinase) 2|AT1G70520|-|protein-coding
AT5G41660	67.9	1	1	1	1	0	0	0	0	0	0	0	AT5G41660|MBK23.19|MBK23_19|AT5G41660|-|protein-coding
AT5G41650	67.9	1	1	1	1	0	0	0	0	0	0	0	AT5G41650|MBK23.15|MBK23_15|AT5G41650|-|protein-coding
AT3G12010	67.9	1	1	1	1	0	0	0	0	0	0	0	AT3G12010|-|AT3G12010|-|protein-coding
AT3G12012	67.9	1	1	1	1	0	0	0	0	0	0	0	NA
AT3G12020	67.9	1	1	1	1	0	0	0	0	0	0	0	AT3G12020|-|AT3G12020|-|protein-coding
AT1G73360	67.9	1	1	0	0	0	0	0	0	1	0	0	HDG11|ATHDG11|AtEDT1|EDT1|ENHANCED DROUGHT TOLERANCE 1|HOMEODOMAIN GLABROUS 11|T9L24.43|T9L24_43|homeodomain GLABROUS 11|AT1G73360|-|protein-coding
AT1G73350	67.9	1	1	0	0	0	0	0	0	0	0	0	AT1G73350|T9L24.52|T9L24_52|AT1G73350|-|protein-coding
AT2G19825	67.9	1	1	1	1	0	0	0	0	0	0	0	AT2G19825|-|AT2G19825|-|pseudo
AT3G17860	67.86	1	1	1	1	0	0	0	0	0	0	0	JAZ3|JAI3|JASMONATE-INSENSITIVE 3|TIFY6B|jasmonate-zim-domain protein 3|AT3G17860|-|protein-coding
AT5G55040	67.76	1	1	1	1	0	0	0	0	0	0	0	AT5G55040|K13P22.4|K13P22_4|AT5G55040|-|protein-coding
AT5G41780	67.76	1	1	1	1	0	0	0	0	0	0	0	AT5G41780|K16L22.6|K16L22_6|AT5G41780|-|protein-coding
AT1G33600	67.76	1	1	1	1	0	0	1	0	0	0	0	AT1G33600|T1E4.2|T1E4_2|AT1G33600|-|protein-coding
AT1G05136	67.76	1	1	1	1	0	0	0	0	0	0	0	AT1G05136|-|AT1G05136|-|protein-coding
AT1G05135	67.76	1	1	1	1	0	0	0	0	0	0	0	AT1G05135|-|AT1G05135|-|miscRNA
AT2G42870	67.62	1	1	1	1	1	0	0	0	0	0	0	PAR1|F7D19.13|F7D19_13|HELIX-LOOP-HELIX 1|HLH1|PHY RAPIDLY REGULATED 1|AT2G42870|-|protein-coding
AT2G39130	67.62	0	1	1	0	0	0	0	0	0	0	0	AT2G39130|T7F6.1|AT2G39130|-|protein-coding
AT2G04510	67.6	1	1	1	1	0	0	0	0	0	0	0	AT2G04510|T1O3.8|AT2G04510|-|miscRNA
AT1G19180	67.6	1	1	1	1	1	0	0	0	0	0	0	JAZ1|AtJAZ1|T29M8.5|T29M8_5|TIFY10A|jasmonate-zim-domain protein 1|AT1G19180|-|protein-coding
AT5G63790	67.45	1	1	1	1	0	0	0	0	0	0	0	NAC102|ANAC102|MBK5.27|MBK5_27|NAC domain containing protein 102|AT5G63790|-|protein-coding
AT4G32160	67.33	1	1	1	1	0	0	0	0	0	0	0	AT4G32160|F10N7.30|F10N7_30|AT4G32160|-|protein-coding
AT4G32150	67.33	1	1	1	1	0	0	0	0	0	0	0	VAMP711|ATVAMP711|F10N7.40|F10N7_40|vesicle-associated membrane protein 711|AT4G32150|-|protein-coding
AT1G09350	67.14	1	1	1	1	1	0	0	0	0	0	0	GolS3|AtGolS3|F14J9.1|F14J9_1|galactinol synthase 3|AT1G09350|-|protein-coding
AT2G03240	67.14	1	1	1	1	1	0	0	0	0	0	0	AT2G03240|T18E12.9|T18E12_9|AT2G03240|-|protein-coding
AT4G15610	67.14	1	1	1	1	0	0	0	0	0	0	0	AT4G15610|CASP-like protein 1D1|CASPL1D1|DL3845W|FCAALL.139|AT4G15610|-|protein-coding
AT4G32295	67.14	1	1	0	0	0	0	0	0	0	0	0	AT4G32295|-|AT4G32295|-|protein-coding
AT1G65720	67.14	1	1	1	1	0	0	0	0	0	0	0	AT1G65720|F1E22.9|F1E22_9|AT1G65720|-|protein-coding
AT1G67910	67.14	1	1	1	1	1	0	0	0	0	0	0	AT1G67910|T23K23.24|T23K23_24|AT1G67910|-|protein-coding
AT3G25620	67.14	1	1	1	1	0	0	0	0	0	0	0	ABCG21|ATP-binding cassette G21|T5M7.11|AT3G25620|-|protein-coding
AT3G25597	67.14	1	1	1	1	1	1	0	0	1	0	0	AT3G25597|-|AT3G25597|-|protein-coding
AT1G20630	67.14	1	1	1	1	0	0	0	0	0	0	0	CAT1|CATALASE 1|F5M15.31|F5M15_31|catalase 1|AT1G20630|-|protein-coding
AT5G21105	67.14	1	1	1	1	0	1	0	0	0	0	0	AT5G21105|-|AT5G21105|-|protein-coding
AT4G36180	66.94	1	1	1	1	0	0	0	0	0	0	0	AT4G36180|F23E13.70|F23E13_70|AT4G36180|-|protein-coding
AT4G36170	66.94	1	1	1	1	0	0	0	0	0	0	0	AT4G36170|F23E13.60|F23E13_60|AT4G36170|-|protein-coding
AT4G29740	66.94	1	1	0	0	1	1	0	1	1	1	1	CKX4|ATCKX4|T16L4.250|T16L4_250|cytokinin oxidase 4|AT4G29740|-|protein-coding
AT1G18330	66.87	1	1	1	1	1	0	0	0	0	0	0	EPR1|EARLY-PHYTOCHROME-RESPONSIVE1|F15H18.16|F15H18_16|REVEILLE 7|RVE7|AT1G18330|-|protein-coding
AT1G18335	66.87	1	1	1	1	0	0	0	0	0	0	0	AT1G18335|-|AT1G18335|-|protein-coding
AT5G40470	66.59	1	1	1	1	0	0	0	0	0	0	0	AT5G40470|K21I16.4|K21I16_4|AT5G40470|-|protein-coding
AT4G25480	66.59	1	1	1	1	0	0	0	0	0	0	0	DREB1A|ATCBF3|C-REPEAT BINDING FACTOR 3|C-REPEAT BINDING FACTOR 3|CBF3|T30C3.3|TRANSCRIPTIONAL ACTIVATOR CBF3|dehydration response element B1A|AT4G25480|-|protein-coding
AT3G55280	66.48	1	1	1	1	0	0	0	0	0	0	0	RPL23AB|RIBOSOMAL PROTEIN L23A2|RPL23A2|ribosomal protein L23AB|AT3G55280|-|protein-coding
AT3G55290	66.48	1	1	1	1	0	0	1	0	0	0	0	AT3G55290|SDRd|SHORT-CHAIN DEHYDROGENASE/REDUCTASE ISOFORM d|AT3G55290|-|protein-coding
AT2G45960	66.46	1	1	1	1	0	0	0	0	0	0	0	PIP1B|ATHH2|F4I18.6|NAMED PLASMA MEMBRANE INTRINSIC PROTEIN 1;2|PIP1;2|TMP-A|TRANSMEMBRANE PROTEIN A|plasma membrane intrinsic protein 1B|AT2G45960|-|protein-coding
AT2G45970	66.46	1	1	1	1	1	0	0	0	0	0	0	CYP86A8|''cytochrome P450|F4I18.5|LACERATA|LCR|cytochrome P450|family 86|polypeptide 8|polypeptide 8''|subfamily A|AT2G45970|-|protein-coding
AT2G28360	66.39	1	1	1	1	0	0	0	0	0	0	0	AT2G28360|T1B3.12|T1B3_12|AT2G28360|-|protein-coding
AT4G34135	66.39	1	0	1	0	0	0	0	0	0	0	0	UGT73B2|UDP-glucosyltransferase 73B2|AT4G34135|-|protein-coding
AT4G34131	66.39	1	0	1	0	0	0	0	0	0	0	0	UGT73B3|F28A23.2|UDP-glucosyl transferase 73B3|AT4G34131|-|protein-coding
AT5G01800	66.39	1	1	1	1	0	0	0	0	0	0	0	AT5G01800|T20L15.70|T20L15_70|AT5G01800|-|protein-coding
AT5G01810	66.39	1	1	1	1	1	0	0	0	0	0	0	CIPK15|ATPK10|CBL-interacting protein kinase 15|PKS3|PROTEIN KINASE 10|SERINE/THREONINE PROTEIN KINASE 10|SIP2|SMALL AND BASIC INTRINSIC PROTEIN 2|SNF1-RELATED PROTEIN KINASE 3.1|SNRK3.1|SOS3-INTERACTING PROTEIN 2|T20L15.80|T20L15_80|AT5G01810|-|protein-coding
AT5G49510	66.39	1	1	1	1	0	0	0	0	0	0	0	PFD3|K6M13.5|K6M13_5|prefoldin 3|AT5G49510|-|protein-coding
AT1G28280	66.39	1	1	1	1	0	0	0	0	0	0	0	AT1G28280|F3H9.7|F3H9_7|MPK3/6-targeted VQP 1|MVQ1|AT1G28280|-|protein-coding
AT1G51805	66.39	1	1	1	1	0	0	1	0	0	0	0	AT1G51805|F19C24.2|F19C24_2|AT1G51805|-|protein-coding
AT1G75580	66.39	1	1	1	1	0	0	0	1	0	0	0	AT1G75580|F10A5.21|F10A5_21|SAUR51|SMALL AUXIN UPREGULATED RNA 51|AT1G75580|-|protein-coding
AT4G22530	66.39	1	1	1	1	1	0	0	0	0	0	0	AT4G22530|F7K2.110|F7K2_110|AT4G22530|-|protein-coding
AT4G22540	66.39	1	1	1	1	0	0	0	0	0	0	0	ORP2A|F7K2.120|F7K2_120|OSBP(oxysterol binding protein)-related protein 2A|AT4G22540|-|protein-coding
AT1G28130	66.39	1	1	1	1	0	0	0	0	0	0	0	GH3.17|F3H9.21|F3H9_21|AT1G28130|-|protein-coding
AT3G12120	66.39	1	1	1	1	0	0	0	0	0	0	0	FAD2|AtFAD2|DELTA-12 DESATURASE|fatty acid desaturase 2|AT3G12120|-|protein-coding
AT3G12130	66.39	1	1	1	1	0	0	0	0	0	0	0	AT3G12130|-|AT3G12130|-|protein-coding
AT4G14746	66.39	1	1	1	1	1	0	0	0	0	0	0	AT4G14746|-|AT4G14746|-|protein-coding
AT5G57150	66.39	1	1	1	1	0	0	0	0	0	0	0	AT5G57150|MUL3.10|MUL3_10|AT5G57150|-|protein-coding
AT3G24550	66.39	0	1	1	0	0	0	1	0	0	0	0	PERK1|ATPERK1|MOB24.11|proline extensin-like receptor kinase 1|proline-rich extensin-like receptor kinase 1|AT3G24550|-|protein-coding
AT2G36220	66.24	1	1	1	1	1	0	0	0	1	0	0	AT2G36220|F2H17.17|F2H17_17|AT2G36220|-|protein-coding
AT2G36230	66.24	1	1	1	1	0	0	0	0	0	0	0	APG10|ALBINO AND PALE GREEN 10|BBM II ISOMERASE|F2H17.16|F2H17_16|HISN3|PHOSPHORIBOSYLFORMIMINO-5-AMINOIMIDAZOLE CARBOXAMIDE RIBOTIDE ISOMERASE|AT2G36230|-|protein-coding
AT1G06050	66.13	1	1	1	1	0	0	0	0	0	0	0	AT1G06050|T21E18.10|T21E18_10|AT1G06050|-|protein-coding
AT1G06040	66.13	1	1	1	1	1	0	0	0	0	0	0	STO|B-box domain protein 24|BBX24|SALT TOLERANCE|T21E18.9|T21E18_9|AT1G06040|-|protein-coding
AT5G43450	66.04	1	1	1	1	0	0	1	0	0	0	0	AT5G43450|MWF20.16|MWF20_16|AT5G43450|-|protein-coding
AT5G43440	66.04	1	0	1	0	0	0	1	0	0	0	0	AT5G43440|MWF20.15|MWF20_15|AT5G43440|-|protein-coding
AT5G05440	65.96	1	1	1	1	0	0	0	0	0	0	0	PYL5|AtPYL5|K18I23.25|K18I23_25|PYRABACTIN RESISTANCE 1-LIKE 5|RCAR8|regulatory component of ABA receptor 8|AT5G05440|-|protein-coding
AT5G05435	65.96	1	1	1	1	0	0	0	0	0	0	0	AT5G05435|-|AT5G05435|-|ncRNA
AT1G25400	65.79	1	1	1	1	0	0	0	0	0	0	0	AT1G25400|F2J7.13|F2J7_13|AT1G25400|-|protein-coding
AT1G73550	65.71	1	1	1	1	0	0	0	0	0	0	0	AT1G73550|T9L24.29|AT1G73550|-|protein-coding
AT1G73540	65.71	1	1	1	1	0	0	0	0	0	0	0	NUDT21|T9L24.30|T9L24_30|atnudt21|nudix hydrolase homolog 21|AT1G73540|-|protein-coding
AT5G51460	65.71	1	1	1	1	1	0	1	0	0	0	0	ATTPPA|MFG13.17|TPPA|TREHALOSE-6-PHOSPHATE PHOSPHATASE|trehalose-6-phosphate phosphatase A|AT5G51460|-|protein-coding
AT2G39960	65.71	1	1	1	1	0	0	0	0	0	0	0	AT2G39960|T28M21.12|T28M21_12|AT2G39960|-|protein-coding
AT2G39950	65.71	1	1	1	1	0	0	0	0	0	0	0	AT2G39950|T28M21.11|T28M21_11|AT2G39950|-|protein-coding
AT3G03860	65.71	1	1	1	1	0	0	1	0	0	0	0	APRL5|APR-like 5|ATAPRL5|F20H23.9|F20H23_9|AT3G03860|-|protein-coding
AT3G03870	65.71	1	1	1	1	0	0	0	0	0	0	0	AT3G03870|F20H23.8|F20H23_8|AT3G03870|-|protein-coding
AT3G52330	65.71	1	1	1	1	0	0	0	0	0	0	0	AT3G52330|-|AT3G52330|-|protein-coding
AT3G52340	65.71	1	1	1	1	0	0	0	0	0	0	0	SPP2|ATSPP2|SUCROSE-PHOSPHATASE 2|sucrose-6F-phosphate phosphohydrolase 2|AT3G52340|-|protein-coding
AT1G53885	65.71	1	1	1	1	0	0	0	0	0	0	0	AT1G53885|-|AT1G53885|-|protein-coding
AT5G45830	65.64	1	1	1	1	0	0	0	0	0	0	0	DOG1|ATDOG1|DELAY OF GERMINATION 1|GAAS5|GLUCOSE SENSING QTL 5|GSQ5|K15I22.3|K15I22_3|germination ability after storage 5|AT5G45830|-|protein-coding
AT5G45820	65.64	1	1	1	1	1	0	0	0	0	0	0	CIPK20|CBL-interacting protein kinase 20|K15I22.2|K15I22_2|PKS18|PROTEIN KINASE 18|SNF1-RELATED PROTEIN KINASE 3.6|SnRK3.6|AT5G45820|-|protein-coding
AT1G21110	65.64	1	1	1	1	1	1	1	0	0	0	0	IGMT3|T22I11.6|T22I11_6|indole glucosinolate O-methyltransferase 3|AT1G21110|-|protein-coding
AT4G20830	65.64	1	1	1	1	1	0	0	0	0	0	0	AT4G20830|F21C20.180|F21C20_180|AT4G20830|-|protein-coding
AT3G21720	65.64	1	1	0	0	0	0	1	0	0	0	0	ICL|isocitrate lyase|AT3G21720|-|protein-coding
AT4G11355	65.64	1	1	1	1	0	0	0	0	0	0	0	AT4G11355|67105.TRNA-ALA-1|AT4G11355|-|tRNA
AT4G11360	65.64	1	1	1	1	1	0	0	0	0	0	0	RHA1B|F8L21.150|F8L21_150|RING-H2 FINGER PROTEIN RHA1B|RING-H2 finger A1B|AT4G11360|-|protein-coding
AT1G66580	65.19	1	1	1	1	0	0	0	0	0	0	0	SAG24|RPL10C|T12I7.3|T12I7_3|ribosomal protein L10 C|senescence associated gene 24|AT1G66580|-|protein-coding
AT2G01140	65.19	1	1	1	1	0	0	0	0	0	0	0	PDE345|AtFBA3|FBA3|PIGMENT DEFECTIVE 345|fructose-bisphosphate aldolase 3|AT2G01140|-|protein-coding
AT5G19940	65.16	1	1	1	1	1	0	0	0	0	0	0	AT5G19940|F28I16.90|F28I16_90|AT5G19940|-|protein-coding
AT5G19930	65.16	1	1	1	1	0	0	0	0	0	0	0	AT5G19930|F28I16.80|F28I16_80|AT5G19930|-|protein-coding
AT3G52070	65.12	1	1	1	1	1	0	0	0	0	0	0	AT3G52070|-|AT3G52070|-|protein-coding
AT3G52060	65.12	1	1	1	1	0	0	0	0	0	0	0	AT3G52060|6-N-acetylglucosaminyl transferase-like|AtGnTL|GnTL|beta-1|AT3G52060|-|protein-coding
AT3G52072	65.12	1	1	1	1	0	0	0	0	0	0	0	AT3G52072|-|AT3G52072|-|ncRNA
AT4G28240	65.06	1	1	1	1	1	0	0	0	1	0	0	AT4G28240|F26K10.120|F26K10_120|AT4G28240|-|protein-coding
AT5G07580	65.01	1	1	1	1	1	0	0	0	0	0	0	AT5G07580|MBK20.1|AT5G07580|-|protein-coding
AT5G07590	65.01	1	1	1	1	0	0	0	0	0	0	0	AT5G07590|MBK20.2|MBK20_2|AT5G07590|-|protein-coding
AT1G15750	64.89	1	1	1	1	0	0	0	0	0	0	0	TPL|F7H2.9|F7H2_9|TOPLESS|WSIP1|WUS-INTERACTING PROTEIN 1|AT1G15750|-|protein-coding
AT4G37590	64.89	1	1	1	1	0	0	1	0	0	0	0	NPY5|F19F18.80|F19F18_80|MAB4/ENP/NPY1-LIKE 1|MEL1|NAKED PINS IN YUC MUTANTS 5|AT4G37590|-|protein-coding
AT1G66725	64.89	1	1	1	1	1	0	1	0	1	0	0	MIR163|microRNA163|p_MI0000196|AT1G66725|-|ncRNA
AT1G68830	64.89	1	1	1	1	1	0	0	0	0	0	0	STN7|STT7 homolog STN7|T6L1.2|T6L1_2|AT1G68830|-|protein-coding
AT2G39210	64.89	1	1	1	1	0	0	0	0	0	0	0	AT2G39210|T16B24.15|T16B24_15|AT2G39210|-|protein-coding
AT5G24270	64.89	1	1	1	1	1	0	0	0	1	0	0	SOS3|ATSOS3|CALCINEURIN B-LIKE PROTEIN 4|CBL4|MOP9.19|MOP9_19|SALT OVERLY SENSITIVE 3|AT5G24270|-|protein-coding
AT1G18410	64.89	1	1	0	0	0	0	0	0	0	0	0	AT1G18410|F15H18.10|F15H18_10|AT1G18410|-|protein-coding
AT5G14110	64.89	1	1	1	1	0	0	0	0	0	0	0	AT5G14110|MUA22.11|MUA22_11|AT5G14110|-|protein-coding
AT1G44170	64.89	1	1	1	1	1	0	0	0	0	0	0	ALDH3H1|ALDH4|T7O23.15|T7O23_15|aldehyde dehydrogenase 3H1|aldehyde dehydrogenase 4|AT1G44170|-|protein-coding
AT1G30330	64.89	1	1	1	1	0	0	0	0	0	0	0	ARF6|T4K22.6|T4K22_6|auxin response factor 6|AT1G30330|-|protein-coding
AT4G37860	64.89	1	1	0	0	0	0	0	0	0	0	0	AT4G37860|T28I19.140|T28I19_140|AT4G37860|-|protein-coding
AT5G11950	64.72	1	1	1	1	0	0	0	0	0	0	1	LOG8|F14F18.120|F14F18_120|LONELY GUY 8|AT5G11950|-|protein-coding
AT1G06990	64.66	1	1	0	0	0	0	0	0	0	0	0	AT1G06990|F10K1.29|F10K1_29|AT1G06990|-|protein-coding
AT2G14890	64.65	1	1	1	1	0	0	0	0	0	0	0	AGP9|ARABINOGALACTAN PROTEIN 9|T26I20.5|T26I20_5|arabinogalactan protein 9|AT2G14890|-|protein-coding
AT3G48360	64.6	1	1	1	1	1	0	0	1	0	0	0	BT2|ATBT2|BTB and TAZ domain protein 2|AT3G48360|-|protein-coding
AT2G42290	64.14	1	1	1	1	0	0	0	0	0	0	0	AT2G42290|MHK10.1|MHK10_1|AT2G42290|-|protein-coding
AT2G32980	64.14	1	1	1	1	0	0	0	0	0	0	0	AUG2|T21L14.8|T21L14_8|augmin subunit 2|AT2G32980|-|protein-coding
AT2G32970	64.14	1	1	1	1	0	0	0	0	0	0	0	AT2G32970|T21L14.9|T21L14_9|AT2G32970|-|protein-coding
AT1G07630	64.14	1	1	1	1	0	0	0	0	0	0	0	PLL5|F24B9.31|F24B9_31|pol-like 5|AT1G07630|-|protein-coding
AT4G32020	64.14	1	1	1	1	0	0	0	0	0	0	0	AT4G32020|F10N7.170|F10N7_170|AT4G32020|-|protein-coding
AT3G60200	64.14	1	1	1	1	0	0	0	0	0	0	0	AT3G60200|F27H5.7|AT3G60200|-|protein-coding
AT1G79120	64.14	1	1	1	1	0	0	0	0	0	0	0	AT1G79120|YUP8H12R.26|YUP8H12R_26|AT1G79120|-|protein-coding
AT4G34250	64.14	1	1	0	0	0	0	1	0	0	0	0	KCS16|3-ketoacyl-CoA synthase 16|F10M10.20|F10M10_20|AT4G34250|-|protein-coding
AT4G34260	64.14	1	1	0	0	0	1	0	0	0	0	0	FUC95A|ALTERED XYLOGLUCAN 8|AXY8|F10M10.30|F10M10_30|AT4G34260|-|protein-coding
AT3G60190	64.14	0	1	1	0	0	0	0	0	0	0	0	DL1E|ADL1E|ADL4|ADLP2|ARABIDOPSIS DYNAMIN-LIKE 4|DRP1E|DYNAMIN-LIKE PROTEIN 2|DYNAMIN-RELATED PROTEIN 1E|DYNAMIN-like 1E|EDR3|ENHANCED DISEASE RESISTANCE 3|F27H5.4|AT3G60190|-|protein-coding
AT5G61970	64.14	0	1	0	0	0	0	0	0	0	0	0	AT5G61970|K22G18.11|K22G18_11|AT5G61970|-|protein-coding
AT1G49450	64.09	1	1	1	1	1	1	0	1	0	0	0	AT1G49450|F13F21.11|F13F21_11|AT1G49450|-|protein-coding
AT1G16300	64.07	1	1	1	1	0	0	0	0	0	0	0	GAPCP-2|F3O9.10|F3O9_10|glyceraldehyde-3-phosphate dehydrogenase of plastid 2|AT1G16300|-|protein-coding
AT1G16290	64.07	1	1	1	1	0	0	0	0	0	0	0	AT1G16290|F3O9.9|F3O9_9|AT1G16290|-|protein-coding
AT5G65305	64	1	1	1	1	0	0	0	0	0	0	0	AT5G65305|67923.TRNA-MET-1|AT5G65305|-|tRNA
AT5G65300	64	1	1	1	1	1	0	0	0	0	0	0	AT5G65300|MNA5.2|MNA5_2|AT5G65300|-|protein-coding
AT5G46060	63.92	1	1	1	1	1	0	0	0	0	0	0	AT5G46060|MCL19.11|MCL19_11|AT5G46060|-|protein-coding
AT5G22930	63.83	1	1	1	1	0	0	0	0	0	0	0	AT5G22930|MRN17.16|MRN17_16|AT5G22930|-|protein-coding
AT5G22920	63.83	1	1	1	1	0	0	0	0	0	0	0	AT5G22920|AtRZPF34|MRN17.15|MRN17_15|RING zinc-finger protein 34|RZPF34|AT5G22920|-|protein-coding
AT4G37360	63.77	1	1	1	1	0	0	0	0	0	0	0	CYP81D2|''cytochrome P450|F6G17.10|F6G17_10|cytochrome P450|family 81|polypeptide 2|polypeptide 2''|subfamily D|AT4G37360|-|protein-coding
AT4G37370	63.77	1	1	1	1	0	0	0	0	0	0	0	CYP81D8|''cytochrome P450|F6G17.20|F6G17_20|cytochrome P450|family 81|polypeptide 8|polypeptide 8''|subfamily D|AT4G37370|-|protein-coding
AT1G28050	63.75	1	1	1	1	0	0	1	0	0	0	0	BBX13|B-box domain protein 13|F13K9.15|F13K9_15|AT1G28050|-|protein-coding
AT5G55920	63.68	1	1	1	1	0	0	0	0	0	0	0	OLI2|OLIGOCELLULA 2|AT5G55920|-|protein-coding
AT5G25350	63.68	1	1	1	1	0	0	0	0	0	0	0	EBF2|EIN3-binding F box protein 2|F18G18.90|F18G18_90|AT5G25350|-|protein-coding
AT1G80490	63.68	1	1	1	1	0	0	0	0	0	0	0	TPR1|T21F11.18|T21F11_18|TOPLESS-related 1|AT1G80490|-|protein-coding
AT3G61640	63.68	1	1	1	1	0	1	0	1	0	0	0	AGP20|Arabinogalactan protein 20|AtAGP20|arabinogalactan protein 20|AT3G61640|-|protein-coding
AT1G26730	63.68	1	1	1	1	0	0	0	0	0	0	0	AT1G26730|T24P13.11|T24P13_11|AT1G26730|-|protein-coding
AT1G18020	63.68	1	0	1	0	0	0	0	0	0	0	0	AT1G18020|-|AT1G18020|-|protein-coding
AT1G18010	63.68	1	0	1	0	0	0	0	0	0	0	0	AT1G18010|T10F20.2|T10F20_2|AT1G18010|-|protein-coding
AT5G15980	63.42	1	1	1	1	0	0	1	0	0	0	0	AT5G15980|F1N13.120|F1N13_120|AT5G15980|-|protein-coding
AT5G02580	63.41	1	1	1	1	0	0	0	0	0	0	0	AT5G02580|T22P11.170|T22P11_170|AT5G02580|-|protein-coding
AT1G36050	63.41	1	1	1	1	0	0	0	0	0	0	0	AT1G36050|F5J5.4|F5J5_4|AT1G36050|-|protein-coding
AT3G55450	63.4	1	1	0	0	0	0	0	0	0	0	0	PBL1|PBS1-like 1|AT3G55450|-|protein-coding
AT5G47060	63.4	1	1	1	1	0	0	0	0	0	0	0	AT5G47060|MQD22.20|MQD22_20|AT5G47060|-|protein-coding
AT1G16150	63.4	1	1	1	1	1	0	0	0	0	0	0	WAKL4|T24D18.23|T24D18_23|wall associated kinase-like 4|AT1G16150|-|protein-coding
AT1G16140	63.4	1	1	1	1	0	0	0	0	0	0	0	WAKL3|T24D18.22|T24D18_22|wall associated kinase-like 3|AT1G16140|-|miscRNA
AT5G63380	63.4	1	1	1	1	1	1	0	0	0	0	0	AT5G63380|K9H21.11|K9H21_11|AT5G63380|-|protein-coding
AT5G63390	63.4	1	1	1	1	0	0	0	0	0	0	0	AT5G63390|MLE2.2|MLE2_2|AT5G63390|-|protein-coding
AT5G25920	63.4	1	1	1	1	0	0	0	0	0	0	0	AT5G25920|T1N24.2|T1N24_2|AT5G25920|-|protein-coding
AT3G19280	63.4	1	1	0	0	0	0	0	0	0	0	0	FUT11|ATFUT11|FUCT|FUCT1|FUCTA|fucosyltransferase 11|AT3G19280|-|protein-coding
AT3G21340	63.4	1	1	0	0	0	0	0	0	0	0	0	AT3G21340|-|AT3G21340|-|protein-coding
AT3G21338	63.4	1	1	0	0	0	0	0	0	0	0	0	NA
AT2G19810	63.4	1	1	1	1	0	0	0	0	0	0	0	OZF1|AtOZF1|AtTZF2|F6F22.16|F6F22_16|Oxidation-related Zinc Finger 1|TZF2|tandem zinc finger 2|AT2G19810|-|protein-coding
AT2G19820	63.4	1	1	1	1	0	0	0	0	0	0	0	LBD9|F6F22.15|F6F22_15|LOB domain-containing protein 9|AT2G19820|-|protein-coding
AT2G38750	63.4	1	1	0	0	0	1	0	1	1	1	0	ANNAT4|ANNEXIN 4|AtANN4|T6A23.5|T6A23_5|annexin 4|AT2G38750|-|protein-coding
AT4G18700	63.27	1	1	1	1	1	0	0	0	0	0	0	CIPK12|ATWL4|CBL-interacting protein kinase 12|F28A21.110|F28A21_110|PKS8|SNF1-RELATED PROTEIN KINASE 3.9|SnRK3.9|WL4|WPL4-LIKE 4|protein kinase 8|AT4G18700|-|protein-coding
AT2G38220	63.27	1	1	1	1	0	0	0	0	0	0	0	APD3|ABERRANT POLLEN DEVELOPMENT 3|F16M14.15|F16M14_15|AT2G38220|-|protein-coding
AT2G38210	63.27	1	1	1	1	0	0	0	0	0	0	0	PDX1L4|F16M14.14|F16M14_14|putative PDX1-like protein 4|AT2G38210|-|protein-coding
AT2G38195	63.27	1	1	1	1	0	0	0	0	0	0	0	APD4|ABERRANT POLLEN DEVELOPMENT 4|AT2G38195|-|protein-coding
AT5G07430	63.19	1	1	1	1	0	0	0	0	0	0	0	AT5G07430|T2I1.140|T2I1_140|AT5G07430|-|protein-coding
AT5G07440	63.19	1	1	1	1	0	0	0	0	0	0	0	GDH2|GLUTAMATE DEHYDROGENASE 2|T2I1.150|T2I1_150|glutamate dehydrogenase 2|AT5G07440|-|protein-coding
AT3G12300	62.82	1	1	1	1	0	0	0	0	0	0	0	BUG22|AtBUG22|AT3G12300|-|protein-coding
AT3G12320	62.82	1	1	1	1	1	0	0	0	0	0	0	AT3G12320|LNK3|night light-inducible and clock-regulated 3|AT3G12320|-|protein-coding
AT4G37390	62.82	1	1	1	1	0	1	0	0	0	0	0	BRU6|AUR3|AUXIN UPREGULATED 3|F6G17.40|F6G17_40|GH3-2|GH3.2|YADOKARI 1|YDK1|AT4G37390|-|protein-coding
AT3G20640	62.69	1	1	1	1	0	0	1	0	0	0	0	AT3G20640|-|AT3G20640|-|protein-coding
AT1G10682	62.66	1	1	1	1	1	0	0	0	0	0	0	AT1G10682|-|AT1G10682|-|ncRNA
AT3G16850	62.66	1	1	0	0	0	0	0	0	0	0	0	AT3G16850|-|AT3G16850|-|protein-coding
AT5G19430	62.66	1	1	1	1	0	0	0	0	0	0	0	AT5G19430|F7K24.180|F7K24_180|AT5G19430|-|protein-coding
AT5G19440	62.66	1	1	1	1	0	0	0	0	0	0	0	AT5G19440|F7K24.190|F7K24_190|AT5G19440|-|protein-coding
AT3G07650	62.66	1	1	1	1	1	0	0	0	0	0	0	COL9|B-box domain protein 7|BBX7|CONSTANS-like 9|AT3G07650|-|protein-coding
AT3G45710	62.66	1	1	0	0	1	1	0	1	1	0	0	AT3G45710|-|AT3G45710|-|protein-coding
AT2G26980	62.66	1	1	0	0	1	0	0	0	1	0	1	CIPK3|CBL-INTERACTING PROTEIN KINASE 3|CBL-interacting protein kinase 3|SNF1-RELATED PROTEIN KINASE 3.17|SnRK3.17|T20P8.3|T20P8_3|AT2G26980|-|protein-coding
AT1G69810	62.66	1	1	1	1	0	0	1	0	0	0	0	WRKY36|ATWRKY36|T17F3.16|T17F3_16|WRKY DNA-binding protein 36|AT1G69810|-|protein-coding
AT4G04450	62.66	1	1	1	1	1	0	0	0	0	0	0	WRKY42|AtWRKY42|T26N6.6|T26N6_6|AT4G04450|-|protein-coding
AT5G64110	62.66	1	1	0	0	0	0	1	0	0	0	0	AT5G64110|MHJ24.9|MHJ24_9|AT5G64110|-|protein-coding
AT5G64100	62.66	0	1	0	0	0	0	0	0	0	0	0	AT5G64100|MHJ24.8|MHJ24_8|AT5G64100|-|protein-coding
AT2G45310	62.52	1	1	1	1	0	0	0	0	0	0	0	GAE4|F4L23.18|UDP-D-glucuronate 4-epimerase 4|AT2G45310|-|protein-coding
AT2G45315	62.52	1	1	1	1	0	0	0	0	0	0	0	AT2G45315|-|AT2G45315|-|ncRNA
AT3G15356	62.47	1	1	1	1	0	0	0	0	0	0	0	AT3G15356|-|AT3G15356|-|protein-coding
AT3G15351	62.47	1	1	1	1	0	0	0	0	0	0	0	AT3G15351|-|AT3G15351|-|protein-coding
AT2G40081	62.37	1	1	1	1	0	0	0	0	0	0	0	NA
AT2G40080	62.37	1	1	1	1	1	0	0	0	0	0	0	ELF4|EARLY FLOWERING 4|T28M21.24|T28M21_24|AT2G40080|-|protein-coding
AT4G12735	62.23	1	1	1	1	0	0	0	0	0	0	0	AT4G12735|-|AT4G12735|-|protein-coding
AT4G12731	62.23	1	1	1	1	0	0	0	0	0	0	0	AT4G12731|-|AT4G12731|-|protein-coding
AT4G12740	62.23	1	1	1	1	0	0	0	0	0	0	0	AT4G12740|T20K18.90|T20K18_90|AT4G12740|-|protein-coding
AT1G76680	62.23	1	1	1	1	0	0	0	0	0	0	0	OPR1|12-OXOPHYTODIENOATE REDUCTASE 1|12-oxophytodienoate reductase 1|ARABIDOPSIS 12-OXOPHYTODIENOATE REDUCTASE 1|ATOPR1|F28O16.5|F28O16_5|AT1G76680|-|protein-coding
AT1G72450	61.92	1	1	1	1	0	0	0	0	0	0	0	JAZ6|T10D10.8|T10D10_8|TIFY DOMAIN PROTEIN 11B|TIFY11B|jasmonate-zim-domain protein 6|AT1G72450|-|protein-coding
AT5G13700	61.92	1	1	1	1	0	0	0	0	0	0	0	PAO1|APAO|ATPAO1|MSH12.17|MSH12_17|polyamine oxidase 1|AT5G13700|-|protein-coding
AT5G13710	61.92	1	1	1	1	0	0	0	0	0	0	0	SMT1|CEPHALOPOD|CPH|MSH12.18|MSH12_18|SAM:CYCLOARTENOL-C24-METHYLTRANSFERASE|sterol methyltransferase 1|AT5G13710|-|protein-coding
AT1G78830	61.92	1	1	1	1	1	0	0	0	0	0	1	AT1G78830|F9K20.12|F9K20_12|AT1G78830|-|protein-coding
AT1G78840	61.92	1	1	1	1	0	0	0	0	0	0	0	AT1G78840|F9K20.11|F9K20_11|AT1G78840|-|protein-coding
AT4G08850	61.92	1	1	1	1	1	0	0	0	0	0	0	AT4G08850|T32A17.160|T32A17_160|AT4G08850|-|protein-coding
AT3G50660	61.92	1	1	1	1	1	0	0	0	0	0	0	DWF4|AtDWF4|CLM|CLOMAZONE-RESISTANT|CYP90B1|CYTOCHROME P450 90B1|DWARF 4|PARTIALLY SUPPRESSING COI1 INSENSITIVITY TO JA 1|PARTIALLY SUPPRESSING COI1 INSENSITIVITY TO JA 1|PSC1|SAV1|SHADE AVOIDANCE 1|SNP2|STEROID 22-ALPHA-HYDROXYLASE|SUPPRESSOR OF NPH4 2|AT3G50660|-|protein-coding
AT1G21580	61.92	1	1	1	1	0	0	0	0	0	0	0	AT1G21580|F24J8.17|F24J8_17|AT1G21580|-|protein-coding
AT1G21590	61.92	1	1	1	1	0	0	0	0	0	0	0	AT1G21590|F24J8.18|F24J8_18|AT1G21590|-|protein-coding
AT2G34350	61.92	1	1	0	0	1	0	0	0	1	0	0	AT2G34350|F13P17.19|F13P17_19|AT2G34350|-|protein-coding
AT1G35580	61.92	1	1	1	1	1	0	0	0	0	0	0	CINV1|A/N-InvG|F15O4.33|alkaline/neutral invertase G|cytosolic invertase 1|AT1G35580|-|protein-coding
AT5G10290	61.92	1	1	1	1	0	0	0	0	0	0	0	AT5G10290|F18D22.60|F18D22_60|AT5G10290|-|protein-coding
AT5G10280	61.92	1	1	0	0	0	0	0	0	0	0	0	MYB92|ATMYB64|ATMYB92|F18D22.50|F18D22_50|myb domain protein 92|AT5G10280|-|protein-coding
AT1G59870	61.85	1	1	1	1	0	0	0	0	0	0	0	PEN3|ABCG36|ARABIDOPSIS PLEIOTROPIC DRUG RESISTANCE 8|ARABIDOPSIS THALIANA ATP-BINDING CASSETTE G36|ATABCG36|ATP-BINDING CASSETTE G36|ATP-binding cassette G36|ATPDR8|Arabidopsis thaliana ATP-binding cassette G36|F23H11.19|F23H11_19|PDR8|PENETRATION 3|PLEIOTROPIC DRUG RESISTANCE 8|AT1G59870|-|protein-coding
AT1G17990	61.77	0	0	1	0	0	0	0	0	0	0	0	AT1G17990|T10F20.3|AT1G17990|-|protein-coding
AT1G18000	61.77	0	0	1	0	0	0	0	0	0	0	0	AT1G18000|-|AT1G18000|-|protein-coding
AT2G31130	61.67	1	1	1	1	0	0	0	0	0	0	0	AT2G31130|T16B12.6|T16B12_6|AT2G31130|-|protein-coding
AT2G45890	61.67	0	0	1	0	0	0	0	0	0	0	0	ROPGEF4|ATROPGEF4|F4I18.13|GEF4|RHO GUANYL-NUCLEOTIDE EXCHANGE FACTOR 4|RHO guanyl-nucleotide exchange factor 4|RHS11|ROOT HAIR SPECIFIC 11|ROP (rho of plants) guanine nucleotide exchange factor 4|guanine exchange factor 4|AT2G45890|-|protein-coding
AT2G45880	61.67	0	0	1	0	0	0	0	0	0	0	0	BAM7|BETA-AMYLASE 4|BMY4|F4I18.14|beta-amylase 7|AT2G45880|-|protein-coding
AT1G57990	61.65	1	1	1	1	1	0	1	0	0	0	0	PUP18|ATPUP18|F13D13.3|purine permease 18|AT1G57990|-|protein-coding
AT4G17500	61.46	1	1	1	1	1	0	0	0	0	0	0	ERF-1|ATERF-1|AtERF#100|DL4785W|ERF1A|FCAALL.123|ethylene responsive element binding factor 1|AT4G17500|-|protein-coding
AT1G02400	61.19	1	1	1	1	0	0	0	0	0	0	0	GA2OX6|ARABIDOPSIS THALIANA GIBBERELLIN 2-OXIDASE 4|ARABIDOPSIS THALIANA GIBBERELLIN 2-OXIDASE 6|ATGA2OX4|ATGA2OX6|Arabidopsis thaliana gibberellin 2-oxidase 4|DOWNSTREAM TARGET OF AGL15 1|DTA1|T6A9.9|T6A9_9|gibberellin 2-oxidase 6|AT1G02400|-|protein-coding
AT5G47370	61.19	1	1	1	1	0	0	1	0	0	0	0	HAT2|MQL5.23|MQL5_23|AT5G47370|-|protein-coding
AT2G23755	61.19	1	1	1	1	0	0	0	0	0	0	0	AT2G23755|-|AT2G23755|-|protein-coding
AT1G30825	61.19	1	1	1	1	0	0	0	0	0	0	0	DIS2|ACTIN-RELATED PROTEIN C2A|ARPC2A|DISTORTED TRICHOMES 2|AT1G30825|-|protein-coding
AT5G26340	61.19	1	1	1	1	0	0	0	0	0	0	0	MSS1|ATSTP13|F9D12.17|F9D12_17|STP13|SUGAR TRANSPORT PROTEIN 13|AT5G26340|-|protein-coding
AT2G04100	61.19	1	1	0	0	1	1	0	0	1	0	0	AT2G04100|F3L12.7|F3L12_7|AT2G04100|-|protein-coding
AT2G36080	61.19	1	1	1	1	0	0	0	0	0	0	0	ABS2|ABNORMAL SHOOT 2|F9C22.1|NGAL1|NGATHA-Like 1|AT2G36080|-|protein-coding
AT1G59940	61.19	1	1	1	1	1	1	0	1	1	1	1	ARR3|F23H11.25|F23H11_25|response regulator 3|AT1G59940|-|protein-coding
AT3G16490	61.19	1	1	0	0	0	0	1	0	0	0	0	IQD26|IQ-domain 26|AT3G16490|-|protein-coding
AT3G16480	61.19	1	1	0	0	0	0	1	0	0	0	0	MPPalpha|T2O4.13|mitochondrial processing peptidase alpha subunit|AT3G16480|-|protein-coding
AT4G29690	61.19	1	1	0	0	0	1	0	1	1	1	0	AT4G29690|T16L4.200|T16L4_200|AT4G29690|-|protein-coding
AT3G12977	61.19	1	1	0	0	0	0	0	0	0	0	0	AT3G12977|-|AT3G12977|-|protein-coding
AT3G12980	61.19	1	1	0	0	0	0	0	0	0	0	0	HAC5|ATHPCAT4|HISTONE ACETYLTRANSFERASE OF THE CBP FAMILY 5|MGH6.20|histone acetyltransferase of the CBP family 5|AT3G12980|-|protein-coding
AT1G53620	61.19	1	1	0	0	0	0	0	0	0	0	0	AT1G53620|F22G10.5|AT1G53620|-|protein-coding
AT1G72160	61.19	1	1	1	1	0	0	0	0	0	0	0	AT1G72160|T9N14.8|T9N14_8|AT1G72160|-|protein-coding
AT5G47940	61.19	1	1	0	0	0	0	0	0	0	0	0	AT5G47940|K16F13.3|K16F13_3|AT5G47940|-|protein-coding
AT1G63490	61.19	0	1	1	0	0	0	0	0	0	0	0	AT1G63490|F2K11.14|F2K11_14|AT1G63490|-|protein-coding
AT1G33450	61.06	1	1	1	1	0	0	0	0	0	0	0	AT1G33450|F10C21.12|F10C21_12|AT1G33450|-|pseudo
AT4G10380	61.02	1	1	1	1	1	1	0	0	0	0	0	NIP5;1|AtNIP5;1|F7L13.6|NLM6|NLM8|NOD26-LIKE MIP 6|NOD26-LIKE MIP 8|NOD26-like intrinsic protein 5;1|AT4G10380|-|protein-coding
AT1G28360	60.83	1	1	1	1	0	0	0	0	0	0	0	ERF12|ATERF12|ERF DOMAIN PROTEIN 12|ERF domain protein 12|F3M18.21|F3M18_21|AT1G28360|-|protein-coding
AT2G28920	60.67	1	1	1	1	0	0	0	0	0	0	0	AT2G28920|F8N16.21|F8N16_21|AT2G28920|-|protein-coding
AT3G56800	60.67	1	1	1	1	0	0	0	0	0	0	0	CAM3|ACAM-3|CALMODULIN 3|T8M16.130|acam-3|calmodulin 3|AT3G56800|-|protein-coding
AT3G56810	60.67	1	1	1	1	0	0	1	0	0	0	0	AT3G56810|-|AT3G56810|-|protein-coding
AT2G26530	60.67	1	1	1	1	0	0	0	0	0	0	0	AR781|T9J22.20|T9J22_20|AT2G26530|-|protein-coding
AT5G43150	60.67	1	1	1	1	0	0	0	0	0	0	0	AT5G43150|MMG4.18|MMG4_18|AT5G43150|-|protein-coding
AT5G43140	60.67	1	1	1	1	0	0	0	0	0	0	0	AT5G43140|MMG4.17|MMG4_17|AT5G43140|-|protein-coding
AT5G44260	60.67	1	1	1	1	0	1	0	0	1	0	0	AT5G44260|AtTZF5|K9L2.1|K9L2_1|TZF5|Tandem CCCH Zinc Finger protein 5|AT5G44260|-|protein-coding
AT5G44255	60.67	1	1	1	1	0	0	0	0	0	0	0	AT5G44255|-|AT5G44255|-|pseudo
AT5G56260	60.67	1	1	1	1	0	0	1	0	0	0	0	AT5G56260|K24C1.7|K24C1_7|AT5G56260|-|protein-coding
AT2G01905	60.67	1	1	1	1	0	0	0	0	0	0	0	CYCJ18|cyclin J18|AT2G01905|-|protein-coding
AT4G17670	60.67	1	1	1	1	0	0	0	0	0	0	0	AT4G17670|DL4870C|FCAALL.414|AT4G17670|-|protein-coding
AT1G18900	60.67	1	1	1	1	0	0	0	0	0	0	0	AT1G18900|F14D16.2|F14D16_2|AT1G18900|-|protein-coding
AT4G23030	60.67	1	1	1	1	0	1	0	0	1	0	0	AT4G23030|F7H19.220|F7H19_220|AT4G23030|-|protein-coding
AT4G23040	60.67	1	1	1	1	0	0	0	0	0	0	0	AT4G23040|F7H19.230|F7H19_230|AT4G23040|-|protein-coding
AT5G20180	60.67	1	1	1	1	0	0	0	0	0	0	0	AT5G20180|F5O24.70|F5O24_70|AT5G20180|-|protein-coding
AT5G20181	60.67	1	1	1	1	0	0	0	0	0	0	0	NA
AT2G36320	60.67	1	1	1	1	0	1	0	0	0	0	0	AT2G36320|F2H17.7|F2H17_7|AT2G36320|-|protein-coding
AT2G25130	60.67	1	0	1	0	0	0	0	0	0	0	0	AT2G25130|F13D4.90|F13D4_90|AT2G25130|-|protein-coding
AT2G25140	60.67	1	0	1	0	0	0	0	0	0	0	0	CLPB4|CASEIN LYTIC PROTEINASE B-M|CLPB-M|F13D4.100|F13D4_100|HEAT SHOCK PROTEIN 98.7|HSP98.7|casein lytic proteinase B4|AT2G25140|-|protein-coding
AT1G13240	60.67	0	0	1	0	0	0	0	0	0	0	0	AT1G13240|51346.TRNA-ILE-1|AT1G13240|-|tRNA
AT3G15850	60.57	1	1	1	1	0	1	0	0	0	0	0	FAD5|ADS3|AtADS3|FADB|FATTY ACID DESATURASE B|JB67|fatty acid desaturase 5|AT3G15850|-|protein-coding
AT3G15840	60.57	1	1	1	1	0	0	0	0	0	0	0	PIFI|post-illumination chlorophyll fluorescence increase|AT3G15840|-|protein-coding
AT4G29780	60.48	1	1	1	1	0	0	1	0	0	0	0	AT4G29780|F27B13.20|F27B13_20|AT4G29780|-|protein-coding
AT5G61990	60.48	1	1	0	0	0	0	0	0	0	0	0	AT5G61990|MTG10.2|MTG10_2|AT5G61990|-|protein-coding
AT1G21120	60.45	1	1	1	1	1	1	1	0	0	0	0	IGMT2|T22I11.5|T22I11_5|indole glucosinolate O-methyltransferase 2|AT1G21120|-|protein-coding
AT4G01480	60.45	1	1	1	1	0	0	0	0	0	0	0	PPa5|AtPPa5|F11O4.12|F11O4_12|pyrophosphorylase 5|AT4G01480|-|protein-coding
AT1G80460	60.45	1	1	1	1	0	0	0	0	0	0	0	NHO1|GLI1|T21F11.21|T21F11_21|nonhost resistance to P. s. phaseolicola 1|AT1G80460|-|protein-coding
AT3G54730	60.45	1	1	1	1	0	0	0	0	0	0	0	AT3G54730|-|AT3G54730|-|protein-coding
AT1G67480	60.45	1	1	1	1	0	0	0	0	0	0	0	AT1G67480|T1F15.5|T1F15_5|AT1G67480|-|protein-coding
AT1G69252	60.45	1	1	1	1	0	0	0	0	0	0	0	AT1G69252|-|AT1G69252|-|ncRNA
AT1G69250	60.45	1	1	1	1	0	0	0	0	0	0	0	AT1G69250|F4N2.20|AT1G69250|-|protein-coding
AT2G16440	60.45	1	1	1	1	0	0	0	0	0	0	0	MCM4|F16F14.6|F16F14_6|MINICHROMOSOME MAINTENANCE 4|AT2G16440|-|protein-coding
AT5G56520	60.45	1	1	0	0	0	0	0	0	0	0	0	AT5G56520|MKN22.3|MKN22_3|AT5G56520|-|protein-coding
AT5G59730	60.45	1	1	1	1	0	0	0	0	0	0	0	EXO70H7|ATEXO70H7|MTH12.6|MTH12_6|exocyst subunit exo70 family protein H7|AT5G59730|-|protein-coding
AT5G59732	60.45	1	1	1	1	0	0	1	0	0	0	0	AT5G59732|-|AT5G59732|-|ncRNA
AT4G37070	60.3	1	1	0	0	0	1	1	0	0	0	0	PLP1|AP22.83|AP22_83|AtPLAIVA|PLA IVA|phospholipase A IVA|AT4G37070|-|protein-coding
AT2G42440	60.27	1	1	1	1	0	0	0	0	0	0	0	ASL15|ASYMMETRIC LEAVES 2-like 15|LBD17|LOB domain-containing protein 17|MHK10.16|MHK10_16|AT2G42440|-|protein-coding
AT1G66190	59.92	1	1	1	1	0	0	0	0	0	0	0	AT1G66190|F15E12.13|F15E12_13|AT1G66190|-|protein-coding
AT4G17870	59.88	1	1	1	1	0	0	0	0	0	0	0	PYR1|PYRABACTIN RESISTANCE 1|RCAR11|T6K21.50|T6K21_50|regulatory component of ABA receptor 11|AT4G17870|-|protein-coding
AT1G30500	59.72	1	1	1	1	0	0	0	0	0	0	0	NF-YA7|''nuclear factor Y|F26G16.12|F26G16_12|nuclear factor Y|subunit A7|subunit A7''|AT1G30500|-|protein-coding
AT1G30510	59.72	1	1	1	1	0	0	0	0	0	0	0	RFNR2|ATRFNR2|F26G16.13|F26G16_13|FERREDOXIN:NADP(H) OXIDOREDUCTASE|root FNR 2|AT1G30510|-|protein-coding
AT5G66160	59.72	1	1	1	1	0	0	0	0	0	0	0	RMR1|ARABIDOPSIS THALIANA RECEPTOR HOMOLOGY REGION TRANSMEMBRANE DOMAIN RING H2 MOTIF PROTEIN 1|ATRMR1|JR700|K2A18.24|K2A18_24|REMEMBR-H2 PROTEIN JR700|receptor homology region transmembrane domain ring H2 motif protein 1|AT5G66160|-|protein-coding
AT5G66170	59.72	1	1	1	1	1	0	0	0	0	0	0	STR18|K2A18.25|K2A18_25|sulfurtransferase 18|AT5G66170|-|protein-coding
AT4G36540	59.72	1	1	1	1	1	0	0	0	1	0	0	BEE2|AP22.3|AP22_3|BR enhanced expression 2|AT4G36540|-|protein-coding
AT1G05300	59.72	1	1	0	0	0	0	0	0	0	0	0	ZIP5|YUP8H12.8|YUP8H12_8|zinc transporter 5 precursor|AT1G05300|-|protein-coding
AT2G43010	59.72	1	1	1	1	0	0	0	0	0	0	0	PIF4|AtPIF4|MFL8.13|MFL8_13|SRL2|phytochrome interacting factor 4|AT2G43010|-|protein-coding
AT2G20950	59.72	1	1	1	1	0	0	0	0	0	0	0	AT2G20950|F26H11.29|AT2G20950|-|protein-coding
AT5G47950	59.72	1	1	0	0	0	1	1	1	1	1	0	AT5G47950|K16F13.6|K16F13_6|AT5G47950|-|protein-coding
AT2G30925	59.72	1	1	0	0	0	0	0	0	0	0	0	AT2G30925|-|AT2G30925|-|protein-coding
AT2G30930	59.72	1	1	0	0	1	0	1	0	0	0	0	AT2G30930|F7F1.14|F7F1_14|AT2G30930|-|protein-coding
AT5G64410	59.72	1	1	1	1	0	0	0	0	0	0	0	OPT4|ARABIDOPSIS THALIANA OLIGOPEPTIDE TRANSPORTER 4|ATOPT4|MSJ1.25|MSJ1_25|oligopeptide transporter 4|AT5G64410|-|protein-coding
AT2G20960	59.72	1	1	1	1	1	0	0	0	0	0	0	pEARLI4|F26H11.28|F26H11_28|AT2G20960|-|protein-coding
AT4G28830	59.72	1	1	0	0	0	0	1	0	0	0	0	AT4G28830|F16A16.60|F16A16_60|AT4G28830|-|protein-coding
AT1G29300	59.72	1	1	1	1	0	0	0	0	0	0	0	UNE1|F28N24.3|F28N24_3|unfertilized embryo sac 1|AT1G29300|-|protein-coding
AT5G65165	59.52	1	1	1	1	0	0	1	0	0	0	0	SDH2-3|succinate dehydrogenase 2-3|AT5G65165|-|protein-coding
AT5G65166	59.52	1	1	1	1	0	0	0	0	0	0	0	NA
AT5G66631	59.42	1	1	1	1	0	0	0	0	0	0	0	AT5G66631|-|AT5G66631|-|protein-coding
AT5G66640	59.42	1	1	1	1	0	0	0	0	0	0	0	DAR3|DA1-related protein 3|MSN2.2|MSN2_2|AT5G66640|-|protein-coding
AT2G27500	59.32	1	1	1	1	0	0	0	0	0	0	0	AT2G27500|F10A12.18|F10A12_18|AT2G27500|-|protein-coding
AT5G01820	59.32	1	1	1	1	0	0	0	0	0	0	0	SR1|ATCIPK14|ATSR1|CBL-INTERACTING PROTEIN KINASE 14|CIPK14|PKS24|SERINE/THREONINE PROTEIN KINASE 1|SNF1-RELATED PROTEIN KINASE 3.15|SOS2-like protein kinase 24|SnRK3.15|T20L15.90|T20L15_90|serine/threonine protein kinase 1|AT5G01820|-|protein-coding
AT5G21930	59.32	1	0	0	0	0	0	0	0	0	0	0	PAA2|ARABIDOPSIS HEAVY METAL ATPASE 8|ATHMA8|HEAVY METAL ATPASE 8|HMA8|P-type ATPase of Arabidopsis 2|AT5G21930|-|protein-coding
AT5G42650	59.21	1	1	1	1	0	0	0	0	0	0	0	AOS|CYP74A|CYTOCHROME P450 74A|DDE2|DELAYED DEHISCENCE 2|allene oxide synthase|AT5G42650|-|protein-coding
AT2G29090	59.19	1	1	1	1	0	0	1	0	0	0	0	CYP707A2|''cytochrome P450|T9I4.17|T9I4_17|cytochrome P450|family 707|polypeptide 2|polypeptide 2''|subfamily A|AT2G29090|-|protein-coding
AT2G29080	59.19	1	1	1	1	0	0	0	0	0	0	1	ftsh3|FTSH protease 3|T9I4.16|T9I4_16|AT2G29080|-|protein-coding
AT4G25090	59	1	1	1	1	0	0	0	0	0	0	0	AT4G25090|F24A6.3|AT4G25090|-|protein-coding
AT4G39100	59	1	1	1	1	0	0	0	0	0	0	0	SHL1|T22F8.2|short life|AT4G39100|-|protein-coding
AT1G70420	59	1	1	1	1	0	0	1	0	0	0	0	AT1G70420|F17O7.4|F17O7_4|AT1G70420|-|protein-coding
AT5G61010	59	1	1	1	1	1	0	1	0	0	0	0	EXO70E2|ATEXO70E2|MAF19.1|MAF19_1|exocyst subunit exo70 family protein E2|AT5G61010|-|protein-coding
AT3G10720	59	1	1	1	1	0	0	0	0	0	0	0	AT3G10720|-|AT3G10720|-|protein-coding
AT4G17615	59	1	1	1	1	0	0	0	0	0	0	0	CBL1|ARABIDOPSIS THALIANA CALCINEURIN B-LIKE PROTEIN|ATCBL1|FCAALL.122|SCABP5|SOS3-LIKE CALCIUM BINDING PROTEIN 5|calcineurin B-like protein 1|AT4G17615|-|protein-coding
AT4G25350	59	1	1	1	1	0	0	0	0	0	0	0	SHB1|SHORT HYPOCOTYL UNDER BLUE1|T30C3.10|T30C3_10|AT4G25350|-|protein-coding
AT3G15630	59	1	1	1	1	1	0	1	0	0	0	0	AT3G15630|-|AT3G15630|-|protein-coding
AT1G62660	59	1	1	0	0	1	1	1	0	1	0	0	AT1G62660|F23N19.3|AT1G62660|-|protein-coding
AT3G05320	59	1	1	1	1	0	0	0	0	0	0	0	AT3G05320|T12H1.29|T12H1_29|AT3G05320|-|protein-coding
AT4G20890	59	1	1	0	0	0	0	0	0	0	0	0	TUB9|T13K14.50|T13K14_50|tubulin beta-9 chain|AT4G20890|-|protein-coding
AT3G23090	58.87	1	1	1	1	0	0	1	0	0	0	0	AT3G23090|WDL3|AT3G23090|-|protein-coding
AT5G11420	58.78	1	1	1	1	1	0	0	1	1	0	0	AT5G11420|F15N18.10|F15N18_10|AT5G11420|-|protein-coding
AT3G13700	58.74	1	1	1	1	0	0	0	0	0	0	0	AT3G13700|-|AT3G13700|-|protein-coding
AT3G13710	58.74	1	1	1	1	0	0	0	0	0	0	0	PRA1.F4|prenylated RAB acceptor 1.F4|AT3G13710|-|protein-coding
AT3G13690	58.74	1	1	1	1	0	0	0	0	0	0	0	AT3G13690|-|AT3G13690|-|protein-coding
AT5G51830	58.74	1	1	1	1	0	0	0	0	0	0	0	AT5G51830|MIO24.3|MIO24_3|AT5G51830|-|protein-coding
AT5G51840	58.74	1	1	1	1	0	0	0	0	0	0	0	AT5G51840|MIO24.2|MIO24_2|AT5G51840|-|protein-coding
AT2G41430	58.68	1	1	1	1	0	0	0	0	0	0	0	ERD15|CID1|CTC-Interacting Domain 1|DEHYDRATION-INDUCED PROTEIN|EARLY RESPONSIVE TO DEHYDRATION 15|LIGHT STRESS-REGULATED 1|LSR1|T26J13.2|AT2G41430|-|protein-coding
AT4G03550	58.68	1	1	1	1	0	0	0	0	0	0	0	GSL05|ATGSL05|ATGSL5|EED3|GLUCAN SYNTHASE-LIKE 5|GSL5|PMR4|POWDERY MILDEW RESISTANT 4|T5L23.4|enhancer of edr1 3|glucan synthase-like 5|AT4G03550|-|protein-coding
AT4G03560	58.68	1	1	1	1	0	0	0	0	0	0	0	TPC1|ATCCH1|ATTPC1|CALCIUM CHANNEL 1|FATTY ACID OXYGENATION UPREGULATED 2|FOU2|T5L23.5|two-pore channel 1|two-pore channel 1|AT4G03560|-|protein-coding
AT5G11530	58.68	1	1	1	1	0	0	0	0	0	0	0	EMF1|F15N18.120|F15N18_120|embryonic flower 1|AT5G11530|-|protein-coding
AT3G63010	58.68	1	1	1	1	1	0	0	0	0	0	0	GID1B|ATGID1B|GA INSENSITIVE DWARF1B|AT3G63010|-|protein-coding
AT1G75480	58.68	1	1	1	1	0	0	0	0	0	0	0	AT1G75480|F1B16.20|AT1G75480|-|miscRNA
AT1G75490	58.68	1	1	1	1	1	0	0	0	1	0	0	AT1G75490|F1B16.21|AT1G75490|-|protein-coding
AT1G28281	58.68	0	0	1	0	0	0	0	0	0	0	0	NA
AT4G28181	58.6	1	1	1	1	0	0	0	0	0	0	0	NA
AT4G28180	58.6	1	1	1	1	0	0	0	0	0	0	0	AT4G28180|F26K10.60|F26K10_60|AT4G28180|-|protein-coding
AT4G29330	58.58	1	1	1	1	0	0	0	0	0	0	0	DER1|DERLIN-1|F17A13.150|F17A13_150|AT4G29330|-|protein-coding
AT5G44290	58.5	1	1	1	1	0	0	0	0	0	0	0	AT5G44290|K9L2.5|K9L2_5|AT5G44290|-|protein-coding
AT2G28950	58.5	1	1	1	1	0	0	0	0	0	0	0	EXPA6|ARABIDOPSIS THALIANA TEXPANSIN 6|ATEXP6|ATEXPA6|ATHEXP ALPHA 1.8|T9I4.3|T9I4_3|expansin A6|AT2G28950|-|protein-coding
AT1G13260	58.29	1	1	1	1	0	0	0	0	0	0	0	RAV1|AtRAV1|EDF4|ETHYLENE RESPONSE DNA BINDING FACTOR 4|T6J4.2|T6J4_2|related to ABI3/VP1 1|AT1G13260|-|protein-coding
AT3G23150	58.29	1	1	1	1	1	0	1	0	0	0	0	ETR2|ethylene response 2|AT3G23150|-|protein-coding
AT5G13190	58.27	1	1	1	1	0	0	0	0	0	0	0	GILP|AtGILP|GSH-induced LITAF domain protein|T19L5.5|AT5G13190|-|protein-coding
AT2G21060	58.27	1	1	1	1	0	0	0	0	0	0	0	GRP2B|ATCSP4|ATGRP2B|COLD SHOCK DOMAIN PROTEIN 4|F26H11.18|F26H11_18|GLYCINE-RICH PROTEIN 2B|glycine-rich protein 2B|AT2G21060|-|protein-coding
AT1G30700	58.27	1	1	1	1	0	0	1	0	0	0	0	AT1G30700|T5I8.15|T5I8_15|AT1G30700|-|protein-coding
AT5G67480	58.27	1	1	1	1	1	1	0	0	0	0	0	BT4|ATBT4|BTB and TAZ domain protein 4|K9I9.4|K9I9_4|AT5G67480|-|protein-coding
AT5G67470	58.27	1	1	1	1	0	0	0	0	0	0	0	FH6|ARABIDOPSIS FORMIN HOMOLOG 6|ATFH6|K9I9.3|K9I9_3|formin homolog 6|AT5G67470|-|protein-coding
AT1G24170	58.27	1	1	1	1	0	0	0	0	0	0	0	LGT9|F3I6.10|F3I6_10|GALACTURONOSYLTRANSFERASE-LIKE 8|GATL8|AT1G24170|-|protein-coding
AT5G15350	58.27	1	1	1	1	0	1	0	0	0	0	0	ENODL17|AtENODL17|F8M21.240|F8M21_240|early nodulin-like protein 17|AT5G15350|-|protein-coding
AT5G15340	58.27	1	1	1	1	0	0	0	0	0	0	0	AT5G15340|F8M21.230|F8M21_230|AT5G15340|-|protein-coding
AT2G28890	58.27	1	1	1	1	0	0	0	0	0	0	0	PLL4|F8N16.18|F8N16_18|PROTEIN PHOSPHATASE 2C|poltergeist like 4|AT2G28890|-|protein-coding
AT3G50300	58.27	1	1	0	0	1	1	0	1	1	1	0	AT3G50300|-|AT3G50300|-|protein-coding
AT5G26010	58.27	1	1	1	1	0	0	0	0	0	0	0	AT5G26010|T1N24.8|T1N24_8|AT5G26010|-|protein-coding
AT5G26015	58.27	1	1	1	1	0	0	0	0	0	0	0	AT5G26015|-|AT5G26015|-|miscRNA
AT4G21750	58.27	1	1	1	1	0	0	0	0	0	0	0	ATML1|F17L22.210|F17L22_210|MERISTEM LAYER 1|AT4G21750|-|protein-coding
AT4G21760	58.27	1	1	1	1	1	0	0	0	0	0	0	BGLU47|F17L22.220|F17L22_220|beta-glucosidase 47|AT4G21760|-|protein-coding
AT1G24180	58.27	0	1	0	0	0	0	0	0	0	0	0	IAR4|F3I6.11|F3I6_11|IAA-CONJUGATE-RESISTANT 4|AT1G24180|-|protein-coding
AT1G78860	58.27	0	1	1	0	0	0	0	0	0	0	0	AT1G78860|F9K20.9|F9K20_9|AT1G78860|-|protein-coding
AT2G03760	58.21	1	1	1	1	0	0	0	0	1	0	0	SOT12|ARABIDOPSIS THALIANA SULFOTRANSFERASE 1|ATST1|AtSOT1|AtSOT12|AtSULT202A1|RAR047|SOT1|ST|ST1|SULFOTRANSFERASE|SULFOTRANSFERASE 1|SULFURTRANSFERASE|SULT202A1|sulfotransferase 202A1|sulphotransferase 1|sulphotransferase 12|AT2G03760|-|protein-coding
AT2G03750	58.21	1	0	1	0	0	0	0	0	0	0	0	AT2G03750|F19B11.20|F19B11_20|AT2G03750|-|protein-coding
AT2G03770	58.21	1	1	1	1	0	0	0	0	0	0	0	AT2G03770|AtSULT202E1|F19B11.22|F19B11_22|SULT202E1|sulfotransferase 202E1|AT2G03770|-|protein-coding
AT1G72820	58.19	1	1	1	1	0	0	0	0	0	0	0	AT1G72820|F3N23.2|F3N23_2|AT1G72820|-|protein-coding
AT2G18193	58.15	1	1	1	1	0	0	1	0	0	0	0	AT2G18193|-|AT2G18193|-|protein-coding
AT1G30110	58	1	1	1	1	0	0	0	0	0	0	0	NUDX25|ATNUDX25|T2H7.9|T2H7_9|nudix hydrolase homolog 25|AT1G30110|-|protein-coding
AT2G46270	58	1	1	1	1	0	0	0	0	0	0	0	GBF3|BZIP TRANSCRIPTION FACTOR|G-box binding factor 3|T3F17.8|AT2G46270|-|protein-coding
AT2G46260	58	1	1	1	1	0	0	0	0	0	0	0	LRB1|T3F17.9|light-response BTB 1|AT2G46260|-|protein-coding
AT4G34140	57.81	1	1	1	1	0	0	0	0	0	0	0	AT4G34140|F28A23.100|F28A23_100|AT4G34140|-|protein-coding
AT4G34138	57.81	0	1	1	0	1	0	0	0	0	0	0	UGT73B1|UDP-glucosyl transferase 73B1|AT4G34138|-|protein-coding
AT3G14060	57.75	1	1	1	1	0	0	0	0	0	0	0	AT3G14060|-|AT3G14060|-|protein-coding
AT5G20700	57.66	1	1	1	1	0	0	1	0	0	0	0	AT5G20700|T1M15.100|T1M15_100|AT5G20700|-|protein-coding
AT4G05020	57.64	1	1	1	1	0	0	0	0	0	0	0	NDB2|C17L7.11|NAD(P)H dehydrogenase B2|AT4G05020|-|protein-coding
AT4G05018	57.64	1	1	1	1	0	0	0	0	0	0	0	AT4G05018|-|AT4G05018|-|protein-coding
AT5G09630	57.6	1	1	1	1	0	0	0	0	0	0	0	AT5G09630|F17I14.180|F17I14_180|AT5G09630|-|protein-coding
AT5G09620	57.6	1	1	1	1	0	0	0	0	0	0	0	AT5G09620|F17I14.190|F17I14_190|AT5G09620|-|protein-coding
AT1G15670	57.6	1	0	1	0	0	0	0	0	0	0	1	AT1G15670|F7H2.1|F7H2_1|KFB01|KISS ME DEADLY 2|KMD2|Kelch repeat F-box 1|AT1G15670|-|protein-coding
AT2G40330	57.6	1	1	1	1	0	0	0	0	0	0	0	PYL6|PYR1-like 6|RCAR9|T7M7.15|regulatory components of ABA receptor 9|AT2G40330|-|protein-coding
AT2G15480	57.59	1	1	1	1	1	0	0	0	0	0	0	UGT73B5|UDP-glucosyl transferase 73B5|AT2G15480|-|protein-coding
AT2G18440	57.59	1	1	1	1	0	0	0	0	0	0	0	GUT15|GENE WITH UNSTABLE TRANSCRIPT 15|T30D6.5|T30D6_5|AT2G18440|-|ncRNA
AT2G39140	57.59	1	0	0	0	0	0	0	0	0	0	0	SVR1|AT2G39150|PDE328|PIGMENT DEFECTIVE 328|SUPPRESSOR OF VARIEGATION 1|T16B24.22|T16B24_22|AT2G39140|-|protein-coding
AT3G06750	57.59	1	1	1	1	0	0	0	0	0	0	0	AT3G06750|-|AT3G06750|-|protein-coding
AT3G62650	57.59	1	1	1	1	0	0	0	0	0	0	0	AT3G62650|-|AT3G62650|-|protein-coding
AT3G62640	57.59	1	1	1	1	0	0	0	0	0	0	0	AT3G62640|-|AT3G62640|-|protein-coding
AT5G06980	57.59	1	1	1	1	1	0	0	0	0	0	0	AT5G06980|LNK4|MOJ9.15|MOJ9_15|night light-inducible and clock-regulated 4|AT5G06980|-|protein-coding
AT5G06970	57.59	1	1	1	1	0	0	0	0	0	0	0	AT5G06970|MOJ9.14|MOJ9_14|AT5G06970|-|protein-coding
AT5G64740	57.59	1	1	1	1	0	0	1	0	0	0	0	CESA6|E112|ISOXABEN RESISTANT 2|IXR2|MVP7.7|MVP7_7|PRC1|PROCUSTE 1|cellulose synthase 6|AT5G64740|-|protein-coding
AT2G29970	57.55	1	1	1	1	0	0	0	0	0	0	0	AT2G29970|F23F1.11|F23F1_11|SMAX1-like 7|SMXL7|AT2G29970|-|protein-coding
AT3G16240	57.55	1	1	1	1	1	1	0	0	0	0	0	DELTA-TIP|AQP1|ATTIP2;1|DELTA-TIP1|TIP2;1|delta tonoplast integral protein|AT3G16240|-|protein-coding
AT5G53750	57.55	1	1	1	1	0	0	0	0	0	0	0	AT5G53750|MGN6.11|MGN6_11|AT5G53750|-|protein-coding
AT3G17185	57.55	1	1	1	1	1	0	1	0	0	0	0	TAS3|ATTAS3|TASIR-ARF|trans-acting siRNA3|AT3G17185|-|ncRNA
AT2G40095	57.55	1	1	1	1	0	0	0	0	0	0	0	AT2G40095|-|AT2G40095|-|protein-coding
AT5G66950	57.55	1	1	1	1	0	0	0	0	0	0	0	AT5G66950|K8A10.2|K8A10_2|AT5G66950|-|protein-coding
AT5G43065	57.44	1	1	1	1	0	0	0	0	0	0	0	AT5G43065|-|AT5G43065|-|pseudo
AT1G54420	57.44	1	1	1	1	0	0	0	0	0	0	0	AT1G54420|F20D21.41|F20D21_41|AT1G54420|-|protein-coding
AT1G54410	57.44	0	1	1	0	0	0	0	0	0	0	0	AT1G54410|AtHIRD11|HIRD11|dehydrin 11kDa|AT1G54410|-|protein-coding
AT2G46995	57.37	1	1	0	0	0	0	0	0	0	0	0	AT2G46995|-|AT2G46995|-|protein-coding
AT2G46990	57.37	1	1	0	0	0	0	0	0	0	0	0	IAA20|F14M4.18|indole-3-acetic acid inducible 20|AT2G46990|-|protein-coding
AT5G01340	57.18	1	1	0	0	1	0	1	0	0	0	0	mSFC1|AtmSFC1|T10O8.50|T10O8_50|mitochondrial succinate-fumarate carrier 1|AT5G01340|-|protein-coding
AT5G24870	56.83	1	1	1	1	0	0	0	0	0	0	0	AT5G24870|F6A4.80|F6A4_80|AT5G24870|-|protein-coding
AT1G21000	56.83	1	1	1	1	0	0	0	0	0	0	0	AT1G21000|F9H16.1|F9H16_1|AT1G21000|-|protein-coding
AT4G29735	56.83	1	1	1	1	0	0	0	0	0	0	0	AT4G29735|-|AT4G29735|-|protein-coding
AT4G27950	56.83	1	1	1	1	0	0	0	0	0	0	1	CRF4|T13J8.60|T13J8_60|cytokinin response factor 4|AT4G27950|-|protein-coding
AT5G65676	56.83	1	1	0	0	0	0	0	0	0	0	0	AT5G65676|-|AT5G65676|-|pseudo
AT5G65683	56.83	1	1	1	1	0	0	0	0	0	0	0	WAVH2|WAV3 homolog 2|AT5G65683|-|protein-coding
AT3G01990	56.83	1	1	1	1	0	0	0	0	0	0	0	ACR6|ACT domain repeat 6|F1C9.23|F1C9_23|AT3G01990|-|protein-coding
AT5G05140	56.83	1	1	1	1	0	0	0	0	0	0	0	AT5G05140|MUG13.28|AT5G05140|-|protein-coding
AT1G13300	56.83	1	1	0	0	1	0	1	0	0	0	0	HRS1|HYPERSENSITIVITY TO LOW PI-ELICITED PRIMARY ROOT SHORTENING 1|HYPERSENSITIVITY TO LOW PI-ELICITED PRIMARY ROOT SHORTENING 1|T6J4.6|T6J4_6|AT1G13300|-|protein-coding
AT2G18040	56.83	1	1	1	1	0	0	1	0	0	0	0	PIN1AT|''peptidylprolyl cis/trans isomerase|NIMA-interacting 1|NIMA-interacting 1''|PROLYL CIS/TRANS ISOMERASE|T27K22.9|T27K22_9|peptidylprolyl cis/trans isomerase|AT2G18040|-|protein-coding
AT2G18030	56.83	1	1	1	1	0	0	0	0	0	0	0	MSRA5|T27K22.10|T27K22_10|methionine sulfoxide reductase A5|AT2G18030|-|protein-coding
AT4G39800	56.71	1	1	1	1	0	0	0	0	0	0	0	MIPS1|ATIPS1|ATMIPS1|ATMIPS2|D-myo-Inositol 3-Phosphate Synthase 1|INOSITOL 3-PHOSPHATE SYNTHASE 1|MI-1-P SYNTHASE|MIPS2|MYO-INOSITOL-1-PHOSPHATE SYNTHASE|MYO-INOSITOL-1-PHOSPHATE SYNTHASE 1|MYO-INOSITOL-1-PHOSTPATE SYNTHASE 1|MYO-INOSITOL-1-PHOSTPATE SYNTHASE 2|T19P19.190|T19P19_190|T5J17.3|myo-inositol-1-phosphate synthase 1|myo-inositol-1-phosphate synthase 2|AT4G39800|-|protein-coding
AT3G02810	56.71	1	1	1	1	0	0	0	0	0	0	0	AT3G02810|F13E7.25|F13E7_25|LIP2|LOST IN POLLEN TUBE GUIDANCE 2|AT3G02810|-|protein-coding
AT3G02800	56.71	1	1	1	1	0	0	0	0	0	0	0	PFA-DSP3|AtPFA-DSP3|F13E7.26|F13E7_26|plant and fungi atypical dual-specificity phosphatase 3|AT3G02800|-|protein-coding
AT1G62301	56.71	1	1	1	1	0	0	0	0	0	0	0	NA
AT1G23080	56.71	1	1	1	1	0	0	1	0	0	0	0	PIN7|ARABIDOPSIS PIN-FORMED 7|ATPIN7|PIN-FORMED 7|T26J12.14|T26J12_14|AT1G23080|-|protein-coding
AT1G05020	56.71	1	1	1	1	0	0	0	0	0	0	0	AT1G05020|T7A14.11|T7A14_11|AT1G05020|-|protein-coding
AT2G44200	56.71	1	1	1	1	0	0	0	0	0	0	0	AT2G44200|F4I1.1|F4I1_1|AT2G44200|-|protein-coding
AT5G50570	56.71	1	1	1	1	0	0	0	0	0	0	0	SPL13A|MBA10.13|MBA10_13|SPL13|SQUAMOSA PROMOTER-BINDING PROTEIN LIKE 13|SQUAMOSA PROMOTER-BINDING PROTEIN LIKE 13A|AT5G50570|-|protein-coding
AT5G50580	56.71	1	1	1	1	0	0	0	0	0	0	0	SAE1B|AT-SAE1-2|MBA10.22|MBA10_22|SUMO-activating enzyme 1B|AT5G50580|-|protein-coding
AT4G39404	56.71	1	1	1	1	0	0	0	0	0	0	0	AT4G39404|-|AT4G39404|-|ncRNA
AT4G39403	56.71	1	1	1	1	0	0	0	0	0	0	1	PLS|POLARIS|AT4G39403|-|protein-coding
AT5G67420	56.71	0	0	1	0	0	0	0	0	0	0	0	LBD37|ASL39|ASYMMETRIC LEAVES2-LIKE 39|K8K14.16|K8K14_16|LOB domain-containing protein 37|AT5G67420|-|protein-coding
AT3G14067	56.66	1	1	1	1	0	0	0	0	0	0	0	AT3G14067|MAG2.15|AT3G14067|-|protein-coding
AT3G14070	56.66	1	1	1	1	0	0	0	0	0	0	0	CAX9|ATCCX3|CATION CALCIUM EXCHANGER 3|CCX3|MAG2.9|cation exchanger 9|AT3G14070|-|protein-coding
AT3G21700	56.45	1	1	1	1	1	0	0	0	0	0	0	SGP2|ATSGP2|AT3G21700|-|protein-coding
AT5G62930	56.45	1	0	0	0	0	0	0	0	0	0	0	AT5G62930|MQB2.25|MQB2_25|AT5G62930|-|protein-coding
AT2G23770	56.44	1	1	1	1	0	0	1	0	0	0	0	LYK4|AtLYK4|F27L4.5|F27L4_5|LysM-containing receptor-like kinase 4|AT2G23770|-|protein-coding
AT1G79060	56.36	1	1	1	1	0	0	0	0	0	0	0	AT1G79060|YUP8H12R.32|YUP8H12R_32|AT1G79060|-|protein-coding
AT5G65670	56.13	1	1	1	1	0	0	0	0	0	0	0	IAA9|INDOLE-3-ACETIC ACID 9|MPA24.1|MPA24_1|indole-3-acetic acid inducible 9|AT5G65670|-|protein-coding
AT1G75810	56.13	1	1	1	1	0	0	0	0	0	0	0	AT1G75810|T4O12.4|T4O12_4|AT1G75810|-|protein-coding
AT1G75800	56.13	1	1	1	1	0	1	0	0	0	0	0	AT1G75800|T4O12.3|T4O12_3|AT1G75800|-|protein-coding
AT5G53135	56.11	1	1	1	1	0	0	0	0	0	0	0	AT5G53135|-|AT5G53135|-|pseudo
AT4G27415	56.11	1	1	0	0	0	0	0	0	0	0	0	AT4G27415|-|AT4G27415|-|protein-coding
AT3G14240	56.11	1	1	1	1	0	0	1	0	0	0	0	AT3G14240|-|AT3G14240|-|protein-coding
AT3G14230	56.11	1	1	1	1	0	0	0	0	0	0	0	RAP2.2|related to AP2 2|AT3G14230|-|protein-coding
AT3G06030	56.11	1	1	1	1	0	0	0	0	0	0	0	NP3|ANP3|AtANP3|F24F17.1|F24F17_1|MAPKKK12|NPK1-related protein kinase 3|AT3G06030|-|protein-coding
AT5G60850	56.11	1	1	1	1	0	0	0	0	0	0	0	OBP4|MAE1.2|MAE1_2|OBF binding protein 4|ZINC FINGER PROTEIN OBP4|AT5G60850|-|protein-coding
AT4G02070	56.11	1	1	1	1	0	0	0	0	0	0	0	MSH6|ARABIDOPSIS THALIANA MUTS HOMOLOG 6|ATMSH6|MSH6-1|MUTS HOMOLOG 6-1|MUTS HOMOLOG 6-1|MUTS homolog 6|T10M13.8|T10M13_8|AT4G02070|-|protein-coding
AT4G02075	56.11	1	1	1	1	0	0	0	0	1	0	0	PIT1|pitchoun 1|AT4G02075|-|protein-coding
AT1G25390	56.11	1	1	0	0	0	0	0	0	0	0	0	AT1G25390|F2J7.14|F2J7_14|AT1G25390|-|protein-coding
AT1G60960	56.11	1	1	1	1	0	0	0	0	0	0	0	IRT3|ATIRT3|IRON REGULATED TRANSPORTER 3|T7P1.10|T7P1_10|iron regulated transporter 3|AT1G60960|-|protein-coding
AT1G60970	56.11	1	1	1	1	0	0	0	0	0	0	0	AT1G60970|T7P1.11|T7P1_11|AT1G60970|-|protein-coding
AT5G24320	56.11	1	1	1	1	0	0	0	0	0	0	0	AT5G24320|MOP9.16|MOP9_16|AT5G24320|-|protein-coding
AT4G25620	56.11	1	1	1	1	1	0	0	0	0	0	0	AT4G25620|M7J2.10|M7J2_10|AT4G25620|-|protein-coding
AT4G30190	56.11	1	1	1	1	0	0	0	0	0	0	0	HA2|AHA2|F9N11.40|F9N11_40|H(+)-ATPase 2|P-TYPE H(+)-ATPASE ISOFORM 2|PLASMA MEMBRANE PROTON ATPASE 2|PMA2|AT4G30190|-|protein-coding
AT1G07200	56.11	1	1	0	0	0	0	0	0	0	0	0	AT1G07200|F10K1.9|F10K1_9|SMAX1-like 6|SMXL6|AT1G07200|-|protein-coding
AT1G34040	56.11	1	1	0	0	0	0	0	0	1	0	0	AT1G34040|F12G12.14|F12G12_14|AT1G34040|-|protein-coding
AT2G18350	56.03	1	1	1	1	1	0	0	0	0	0	0	HB24|AtHB24|T30D6.14|T30D6_14|ZHD6|ZINC FINGER HOMEODOMAIN 6|homeobox protein 24|AT2G18350|-|protein-coding
AT4G38550	56.03	1	1	1	1	0	0	0	0	0	0	0	AT4G38550|F20M13.110|F20M13_110|AT4G38550|-|protein-coding
AT4G38545	56.03	1	1	1	1	0	0	0	0	0	0	0	AT4G38545|-|AT4G38545|-|ncRNA
AT4G38552	56.03	1	1	1	1	0	0	0	0	0	0	0	AT4G38552|-|AT4G38552|-|ncRNA
AT4G38540	56.03	1	1	1	1	0	0	0	0	0	0	0	AT4G38540|F20M13.100|F20M13_100|AT4G38540|-|protein-coding
AT1G55340	55.89	1	1	1	1	0	0	0	0	0	0	0	AT1G55340|F7A10.13|F7A10_13|AT1G55340|-|protein-coding
AT1G66600	55.89	1	1	1	1	0	0	0	0	0	0	0	ABO3|ABA overly sensitive mutant 3|ATWRKY63|T12I7.5|T12I7_5|WRKY DNA-binding protein 63|WRKY63|AT1G66600|-|protein-coding
AT2G36880	55.76	1	1	1	1	0	0	0	0	0	0	0	MAT3|T1J8.6|T1J8_6|methionine adenosyltransferase 3|AT2G36880|-|protein-coding
AT2G36881	55.76	1	1	1	1	0	0	0	0	0	0	0	NA
AT2G36885	55.76	1	1	1	1	0	0	1	0	0	0	0	AT2G36885|-|AT2G36885|-|protein-coding
AT1G16120	55.74	1	1	1	1	0	0	0	0	0	0	0	WAKL1|T24D18.20|T24D18_20|wall associated kinase-like 1|AT1G16120|-|protein-coding
AT1G16130	55.74	1	1	1	1	1	0	0	0	0	0	0	WAKL2|T24D18.21|T24D18_21|wall associated kinase-like 2|AT1G16130|-|protein-coding
AT5G67300	55.4	1	1	1	1	1	0	0	0	0	0	0	MYBR1|ARABIDOPSIS THALIANA MYB DOMAIN PROTEIN 44|ATMYB44|ATMYBR1|MYB44|myb domain protein r1|AT5G67300|-|protein-coding
AT2G25900	55.4	1	1	1	1	0	0	0	0	0	0	0	ATCTH|A. THALIANA TANDEM ZINC FINGER PROTEIN 1|ATTZF1|F17H15.7|F17H15_7|PUTATIVE CYS3HIS ZINC FINGER PROTEIN|AT2G25900|-|protein-coding
AT1G80280	55.4	1	1	1	1	0	0	0	0	0	0	0	AT1G80280|F5I6.3|F5I6_3|AT1G80280|-|protein-coding
AT1G70740	55.4	1	1	1	1	0	0	0	0	0	0	0	AT1G70740|F5A18.8|F5A18_8|AT1G70740|-|protein-coding
AT1G77760	55.4	1	1	1	1	1	0	0	0	0	0	0	NIA1|GNR1|NITRATE REDUCTASE|NITRATE REDUCTASE 1|NR1|T32E8.9|T32E8_9|nitrate reductase 1|AT1G77760|-|protein-coding
AT5G16000	55.4	1	1	0	0	0	0	0	0	0	0	0	NIK1|AtNIK1|F1N13.140|F1N13_140|NSP-interacting kinase 1|AT5G16000|-|protein-coding
AT5G16010	55.4	1	1	0	0	1	1	0	0	0	0	0	AT5G16010|F1N13.150|F1N13_150|AT5G16010|-|protein-coding
AT2G36400	55.4	1	1	1	1	0	0	0	0	0	0	0	GRF3|AtGRF3|F1O11.3|F1O11_3|growth-regulating factor 3|AT2G36400|-|protein-coding
AT2G27310	55.4	1	1	1	1	0	0	0	0	0	0	0	AT2G27310|F12K2.11|F12K2_11|AT2G27310|-|protein-coding
AT3G16565	55.4	1	1	0	0	0	0	0	0	0	0	0	AT3G16565|-|AT3G16565|-|protein-coding
AT3G16560	55.4	1	1	0	0	0	0	0	0	0	0	0	AT3G16560|MDC8.3|AT3G16560|-|protein-coding
AT1G75530	55.4	1	1	1	1	0	0	0	0	0	0	0	AT1G75530|F10A5.25|F10A5_25|AT1G75530|-|protein-coding
AT1G20640	55.4	1	1	0	0	0	0	0	0	0	0	0	AT1G20640|F5M15.4|NIN-like protein 4|NLP4|AT1G20640|-|protein-coding
AT3G15520	55.37	1	1	1	1	0	0	0	0	0	0	0	AT3G15520|-|AT3G15520|-|protein-coding
AT3G15530	55.37	1	1	1	1	0	0	0	0	0	0	0	AT3G15530|-|AT3G15530|-|protein-coding
AT1G27100	55.33	1	1	1	1	0	0	0	0	0	0	0	AT1G27100|T7N9.16|T7N9_16|AT1G27100|-|protein-coding
AT1G54217	55.33	1	1	1	1	1	0	0	0	1	0	0	AT1G54217|-|AT1G54217|-|protein-coding
AT1G54220	55.33	1	1	1	1	0	0	0	0	0	0	0	AT1G54220|F20D21.4|F20D21_4|AT1G54220|-|protein-coding
AT2G35930	55.32	1	1	1	1	0	0	0	0	0	0	0	PUB23|AtPUB23|F11F19.16|F11F19_16|plant U-box 23|AT2G35930|-|protein-coding
AT5G01730	55.32	1	0	1	0	0	0	0	0	0	0	0	SCAR4|ATSCAR4|F7A7.250|F7A7_250|SCAR family protein 4|WAVE3|AT5G01730|-|protein-coding
AT5G01732	55.32	1	0	1	0	0	0	0	0	0	0	0	AT5G01732|-|AT5G01732|-|ncRNA
AT1G69030	55.32	1	1	1	1	0	0	0	0	0	0	0	AT1G69030|T6L1.21|T6L1_21|AT1G69030|-|protein-coding
AT3G28157	55.28	0	0	1	0	0	0	0	0	0	0	0	AT3G28157|-|AT3G28157|-|pseudo
AT3G28160	55.28	0	0	1	0	0	0	1	0	0	0	0	AT3G28160|-|AT3G28160|-|pseudo
AT5G49690	55.25	1	1	0	0	1	0	0	0	1	0	0	AT5G49690|K2I5.5|K2I5_5|AT5G49690|-|protein-coding
AT5G49700	55.25	1	1	1	1	1	0	1	0	0	0	0	AT5G49700|AHL17|AT-hook motif nuclear localized protein 17|K2I5.6|K2I5_6|AT5G49700|-|protein-coding
AT1G49435	55.09	1	1	0	0	0	0	0	0	0	0	0	LCR16|low-molecular-weight cysteine-rich 16|AT1G49435|-|protein-coding
AT5G53490	55.03	1	1	1	1	0	0	0	0	0	0	0	AT5G53490|MNC6.3|MNC6_3|AT5G53490|-|protein-coding
AT5G53500	55.03	1	1	1	1	0	1	0	0	0	0	0	AT5G53500|MNC6.4|MNC6_4|AT5G53500|-|protein-coding
AT1G24879	54.85	0	0	1	0	0	0	0	0	0	0	0	AT1G24879|-|AT1G24879|-|miscRNA
AT2G38760	54.76	1	0	1	0	1	1	0	1	1	1	0	ANNAT3|ANN3|ANNEXIN 3|AtANN3|T6A23.4|T6A23_4|annexin 3|AT2G38760|-|protein-coding
AT4G23270	54.76	1	1	1	1	0	0	0	0	0	0	0	CRK19|F21P8.160|F21P8_160|cysteine-rich RLK (RECEPTOR-like protein kinase) 19|AT4G23270|-|protein-coding
AT4G23260	54.76	1	1	1	1	1	0	1	0	0	0	0	CRK18|F21P8.150|F21P8_150|cysteine-rich RLK (RECEPTOR-like protein kinase) 18|AT4G23260|-|protein-coding
AT5G11970	54.76	1	1	1	1	0	0	0	0	0	0	0	AT5G11970|F14F18.140|F14F18_140|AT5G11970|-|protein-coding
AT4G05100	54.76	1	1	1	1	1	0	0	0	0	0	0	MYB74|AtMYB74|C17L7.20|C17L7_20|myb domain protein 74|AT4G05100|-|protein-coding
AT5G55840	54.76	1	1	1	1	0	0	0	0	0	0	0	AT5G55840|MWJ3.2|MWJ3_2|AT5G55840|-|protein-coding
AT5G59560	54.76	1	1	1	1	0	0	0	0	0	0	0	SRR1|F2O15.23|F2O15_23|SENSITIVITY TO RED LIGHT REDUCED 1|AT5G59560|-|protein-coding
AT5G59550	54.76	1	1	1	1	0	0	0	0	0	0	0	RDUF2|Arabidopsis thaliana RING and Domain of Unknown Function 1117 2|AtRDUF2|F2O15.22|F2O15_22|RING and Domain of Unknown Function 1117 2|AT5G59550|-|protein-coding
AT3G05830	54.76	1	1	1	1	0	0	0	0	0	0	0	AT3G05830|-|AT3G05830|-|protein-coding
AT3G05835	54.76	1	1	1	1	0	0	0	0	0	0	0	AT3G05835|60263.TRNA-ILE-1|AT3G05835|-|tRNA
AT3G05840	54.76	1	1	1	1	0	0	0	0	0	0	0	ATSK12|ASKGAMMA|F10A16.14|F10A16_14|AT3G05840|-|protein-coding
AT3G51950	54.76	1	1	1	1	0	0	0	0	0	0	0	AT3G51950|-|AT3G51950|-|protein-coding
AT1G56630	54.76	1	1	1	1	0	0	0	0	0	0	0	AT1G56630|F25P12.93|F25P12_93|AT1G56630|-|protein-coding
AT5G55830	54.76	1	1	1	1	0	0	1	0	0	0	0	AT5G55830|L-type lectin receptor kinase S.7|LecRK-S.7|MDF20.27|MDF20_27|AT5G55830|-|protein-coding
AT5G55835	54.76	1	1	1	1	0	0	0	0	0	0	0	MIR156h|MIR156H|microRNA156H|p_MI0001083|AT5G55835|-|ncRNA
AT1G09530	54.76	1	1	1	1	1	1	1	0	1	0	0	PIF3|F14J9.19|F14J9_19|PAP3|PHOTOCURRENT 1|PHYTOCHROME INTERACTING FACTOR 3|PHYTOCHROME-ASSOCIATED PROTEIN 3|POC1|phytochrome interacting factor 3|purple acid phosphatase 3|AT1G09530|-|protein-coding
AT5G57670	54.76	1	1	1	1	0	0	0	0	0	0	0	AT5G57670|-|AT5G57670|-|protein-coding
AT1G32790	54.76	1	1	1	1	0	0	0	0	0	0	0	CID11|CTC-interacting domain 11|F6N18.17|F6N18_17|AT1G32790|-|protein-coding
AT2G46520	54.76	1	1	1	1	0	0	0	0	0	0	0	AT2G46520|F11C10.33|AT2G46520|-|protein-coding
AT1G02180	54.76	1	1	1	1	0	0	0	0	0	0	0	AT1G02180|T6A9.14|AT1G02180|-|protein-coding
AT1G02190	54.76	1	1	1	1	0	0	0	0	0	0	0	AT1G02190|T6A9.15|AT1G02190|-|protein-coding
AT1G79110	54.76	1	1	1	1	0	0	0	0	0	0	0	BRG2|BOI-related gene 2|YUP8H12R.27|YUP8H12R_27|AT1G79110|-|protein-coding
AT5G53290	54.76	1	1	1	1	0	0	0	0	0	0	1	CRF3|K19E1.9|K19E1_9|cytokinin response factor 3|AT5G53290|-|protein-coding
AT3G59960	54.76	1	1	1	1	0	0	0	0	0	0	0	ASHH4|SDG24|SET DOMAIN PROTEIN 24|histone-lysine N-methyltransferase ASHH4|AT3G59960|-|protein-coding
AT3G59970	54.76	1	1	1	1	0	0	0	0	0	0	0	MTHFR1|methylenetetrahydrofolate reductase 1|AT3G59970|-|protein-coding
AT5G67488	54.76	1	1	1	1	0	0	0	0	0	0	0	AT5G67488|-|AT5G67488|-|ncRNA
AT5G67490	54.76	1	1	1	1	0	0	0	0	0	0	0	AT5G67490|K9I9.5|K9I9_5|AT5G67490|-|protein-coding
AT4G18710	54.75	1	1	1	1	0	0	0	0	0	0	0	BIN2|ATSK21|BRASSINOSTEROID-INSENSITIVE 2|DWARF 12|DWF12|F28A21.120|F28A21_120|SHAGGY-LIKE KINASE 21|SK21|UCU1|ULTRACURVATA 1|AT4G18710|-|protein-coding
AT2G44810	54.75	1	1	1	1	0	0	0	0	0	0	0	DAD1|DEFECTIVE ANTHER DEHISCENCE 1|F16B22.45|AT2G44810|-|protein-coding
AT3G08610	54.75	1	1	1	1	0	0	1	0	0	0	0	AT3G08610|-|AT3G08610|-|protein-coding
AT2G38310	54.69	1	1	1	1	0	0	0	0	0	0	0	PYL4|AtPYL4|PYR1-like 4|RCAR10|T19C21.20|T19C21_20|regulatory components of ABA receptor 10|AT2G38310|-|protein-coding
AT1G07160	54.69	1	1	1	1	0	0	0	0	0	0	0	AT1G07160|F10K1.13|F10K1_13|AT1G07160|-|protein-coding
AT1G13380	54.69	1	1	1	1	0	0	0	0	0	0	0	AT1G13380|T6J4.13|T6J4_13|AT1G13380|-|protein-coding
AT4G21120	54.69	1	1	1	1	1	1	0	1	1	0	0	AAT1|AtCAT1|CAT1|CATIONIC AMINO ACID TRANSPORTER 1|F7J7.60|F7J7_60|amino acid transporter 1|AT4G21120|-|protein-coding
AT4G21110	54.69	1	1	1	1	0	0	0	0	0	0	0	AT4G21110|F7J7.50|F7J7_50|AT4G21110|-|protein-coding
AT4G23103	54.69	1	1	1	1	0	0	0	0	0	0	0	NA
AT1G73390	54.69	1	1	1	1	0	0	1	0	0	0	0	AT1G73390|T9L24.40|T9L24_40|AT1G73390|-|protein-coding
AT1G66400	54.69	1	1	1	1	0	0	0	0	0	0	0	CML23|T27F4.15|T27F4_15|calmodulin like 23|AT1G66400|-|protein-coding
AT5G63135	54.69	1	1	1	1	0	0	0	0	0	0	0	AT5G63135|-|AT5G63135|-|protein-coding
AT5G63130	54.69	1	1	1	1	0	0	0	0	0	0	0	AT5G63130|MDC12.9|MDC12_9|AT5G63130|-|protein-coding
AT1G54100	54.69	1	1	1	1	0	0	0	0	0	0	0	ALDH7B4|F15I1.19|F15I1_19|aldehyde dehydrogenase 7B4|AT1G54100|-|protein-coding
AT1G77520	54.69	1	1	0	0	0	0	0	0	0	0	0	AT1G77520|T5M16.11|T5M16_11|AT1G77520|-|protein-coding
AT1G77525	54.69	1	1	0	0	0	0	0	0	0	0	0	AT1G77525|-|AT1G77525|-|protein-coding
AT3G61460	54.69	1	1	1	1	0	0	0	0	0	0	0	BRH1|brassinosteroid-responsive RING-H2|AT3G61460|-|protein-coding
AT1G54095	54.69	1	1	0	0	0	0	0	0	0	0	0	AT1G54095|-|AT1G54095|-|protein-coding
AT4G23100	54.69	1	1	1	1	1	0	0	0	0	0	0	GSH1|ATECS1|AtGSH1|CAD2|CADMIUM SENSITIVE 2|F7H19.290|F7H19_290|GAMMA-GLUTAMYL-CYSTEINE SYNTHETASE|GAMMA-GLUTAMYLCYSTEINE SYNTHETASE|GLUTAMATE-CYSTEINE LIGASE|GSHA|PAD2|PHYTOALEXIN DEFICIENT 2|RML1|ROOT MERISTEMLESS 1|glutamate-cysteine ligase|AT4G23100|-|protein-coding
AT1G55840	54.69	1	1	1	1	0	0	0	0	0	0	0	AT1G55840|F14J16.8|F14J16_8|AT1G55840|-|protein-coding
AT1G55850	54.69	1	1	1	1	0	0	0	0	0	0	0	CSLE1|ATCSLE1|F14J16.9|F14J16_9|cellulose synthase like E1|AT1G55850|-|protein-coding
AT3G56390	54.69	1	1	0	0	0	0	0	0	0	0	0	AT3G56390|-|AT3G56390|-|protein-coding
AT3G56380	54.69	1	1	0	0	0	0	0	0	0	0	1	RR17|ARR17|RESPONSE REGULATOR 17|response regulator 17|AT3G56380|-|protein-coding
AT3G62630	54.69	1	1	1	1	0	0	0	0	0	0	0	AT3G62630|-|AT3G62630|-|protein-coding
AT1G70885	54.69	0	1	0	0	0	0	0	0	0	0	0	AT1G70885|F15H11.11|AT1G70885|-|miscRNA
AT1G70880	54.69	0	1	0	0	0	0	1	0	0	0	0	AT1G70880|F15H11.28|F15H11_28|AT1G70880|-|protein-coding
AT1G01470	54.64	1	1	1	1	1	0	1	0	0	0	0	LEA14|F22L4.3|F22L4_3|LATE EMBRYOGENESIS ABUNDANT 14|LEA1|LIGHT STRESS-REGULATED 3|LSR3|AT1G01470|-|protein-coding
AT1G01471	54.64	1	1	1	1	0	0	0	0	0	0	0	NA
AT4G23620	54.62	1	1	1	1	0	0	0	0	0	0	0	AT4G23620|F9D16.90|F9D16_90|AT4G23620|-|protein-coding
AT4G23630	54.62	1	1	1	1	0	0	0	0	0	0	0	BTI1|F9D16.100|F9D16_100|RTNLB1|Reticulan like protein B1|VIRB2-interacting protein 1|AT4G23630|-|protein-coding
AT4G22780	54.41	1	1	1	1	0	1	0	0	0	0	0	ACR7|ACT domain repeat 7|T12H17.170|T12H17_170|AT4G22780|-|protein-coding
AT5G49280	54.39	1	1	1	1	0	0	0	0	0	0	0	AT5G49280|K21P3.16|K21P3_16|AT5G49280|-|protein-coding
AT5G10560	54.33	1	1	1	1	0	0	0	0	0	0	0	AT5G10560|F12B17.90|F12B17_90|AT5G10560|-|protein-coding
AT5G10550	54.33	1	1	1	1	0	0	0	0	0	0	0	GTE2|F12B17.100|F12B17_100|global transcription factor group E2|AT5G10550|-|protein-coding
AT1G04530	54.29	1	1	1	1	0	0	0	0	0	0	0	TPR4|T1G11.22|T1G11_22|tetratricopeptide repeat 4|AT1G04530|-|protein-coding
AT5G50680	54.29	1	1	1	1	0	0	0	0	0	0	0	SAE1B|ARABIDOPSIS THALIANA SUMO ACTIVATING ENZYME 1B|ATSAE1B|MFB16.15|SUMO activating enzyme 1B|AT5G50680|-|protein-coding
AT5G50670	54.29	1	1	1	1	0	0	0	0	0	0	0	SPL13B|MFB16.6|SPL13|SQUAMOSA PROMOTER-BINDING PROTEIN LIKE 13|SQUAMOSA PROMOTER-BINDING PROTEIN LIKE 13B|AT5G50670|-|protein-coding
AT3G57880	54.2	1	1	1	1	0	0	0	0	0	0	0	AT3G57880|-|AT3G57880|-|protein-coding
AT3G57870	54.2	1	1	1	1	0	0	0	0	0	0	0	SCE1|AHUS5|ATSCE1|EMB1637|EMBRYO DEFECTIVE 1637|SCE1A|SUMO CONJUGATING ENZYME 1A|SUMO CONJUGATION ENZYME 1|sumo conjugation enzyme 1|AT3G57870|-|protein-coding
AT4G26690	54.2	1	1	1	1	1	0	0	0	0	0	0	SHV3|F10M23.30|F10M23_30|GDPDL3|GLYCEROPHOSPHODIESTERASE-LIKE 2|GPDL2|Glycerophosphodiester phosphodiesterase (GDPD) like 3|MRH5|MUTANT ROOT HAIR 5|SHAVEN 3|AT4G26690|-|protein-coding
AT5G38200	54.2	1	1	1	1	0	0	0	0	0	0	0	AT5G38200|MXA21.22|AT5G38200|-|protein-coding
AT5G54960	54.1	1	1	1	1	0	0	1	0	0	0	0	PDC2|MBG8.23|MBG8_23|PYRUVATE DECARBOXYLASE|pyruvate decarboxylase-2|AT5G54960|-|protein-coding
AT5G54970	54.1	1	1	1	1	0	1	1	0	0	0	0	AT5G54970|MBG8.24|MBG8_24|AT5G54970|-|protein-coding
AT2G47800	53.98	1	1	0	0	1	0	1	0	1	0	0	ABCC4|ATMRP4|ATP-binding cassette C4|EST3|F17A22.19|MRP4|multidrug resistance-associated protein 4|AT2G47800|-|protein-coding
AT3G12700	53.98	1	1	1	1	0	0	0	0	0	0	0	NANA|-|AT3G12700|-|protein-coding
AT3G57410	53.98	1	1	1	1	0	0	0	0	0	0	0	VLN3|ATVLN3|F28O9.1|villin 3|AT3G57410|-|protein-coding
AT3G57420	53.98	1	1	1	1	0	0	0	0	0	0	0	AT3G57420|-|AT3G57420|-|protein-coding
AT2G31220	53.98	1	1	1	1	1	0	0	0	1	0	0	AT2G31220|F16D14.6|F16D14_6|AT2G31220|-|protein-coding
AT2G31218	53.98	1	1	1	1	0	0	0	0	0	0	0	NA
AT1G04410	53.98	1	1	1	1	0	0	0	0	0	0	1	c-NAD-MDH1|F19P19.13|F19P19_13|cytosolic-NAD-dependent malate dehydrogenase 1|AT1G04410|-|protein-coding
AT1G04400	53.98	1	1	1	1	0	0	0	0	0	0	0	CRY2|AT-PHH1|ATCRY2|CRYPTOCHROME 2 APOPROTEIN|F19P19.14|F19P19_14|FHA|PHH1|cryptochrome 2|AT1G04400|-|protein-coding
AT2G44000	53.98	1	1	0	0	0	0	0	0	0	0	0	AT2G44000|F6E13.13|AT2G44000|-|protein-coding
AT2G44010	53.98	1	1	1	1	1	0	0	0	0	0	0	AT2G44010|F6E13.14|AT2G44010|-|protein-coding
AT5G51795	53.98	1	1	1	1	0	0	0	0	0	0	0	AT5G51795|-|AT5G51795|-|protein-coding
AT3G57030	53.98	1	1	1	1	0	0	0	0	0	0	0	AT3G57030|-|AT3G57030|-|protein-coding
AT3G46280	53.98	1	1	1	1	0	0	0	0	0	0	0	AT3G46280|-|AT3G46280|-|protein-coding
AT1G21600	53.98	1	1	1	1	0	0	0	0	0	0	0	PTAC6|F24J8.20|plastid transcriptionally active 6|AT1G21600|-|protein-coding
AT3G50700	53.98	1	1	1	1	0	1	0	1	1	0	0	IDD2|AtIDD2|indeterminate(ID)-domain 2|AT3G50700|-|protein-coding
AT5G43060	53.98	1	1	1	1	0	0	0	0	0	0	0	RD21B|MMG4.7|MMG4_7|esponsive to dehydration 21B|AT5G43060|-|protein-coding
AT3G45775	53.98	1	1	1	1	0	0	0	0	0	0	0	AT3G45775|-|AT3G45775|-|pseudo
AT3G22800	53.98	1	1	0	0	1	1	0	0	0	0	0	AT3G22800|-|AT3G22800|-|protein-coding
AT5G24140	53.98	1	1	0	0	0	1	1	0	1	0	0	SQP2|MLE8.6|MLE8_6|squalene monooxygenase 2|AT5G24140|-|protein-coding
AT1G50270	53.94	1	1	1	1	0	0	1	0	0	0	0	AT1G50270|F14I3.12|F14I3_12|AT1G50270|-|protein-coding
AT1G50280	53.94	1	1	1	1	1	0	0	0	0	0	0	AT1G50280|F14I3.11|F14I3_11|AT1G50280|-|protein-coding
AT3G19010	53.94	1	1	1	1	1	0	1	0	0	0	0	AT3G19010|-|AT3G19010|-|protein-coding
AT3G19000	53.94	1	1	1	1	0	0	0	0	0	0	0	AT3G19000|-|AT3G19000|-|protein-coding
AT3G19002	53.94	1	1	1	1	0	0	0	0	0	0	0	AT3G19002|-|AT3G19002|-|ncRNA
AT5G18150	53.94	1	1	0	0	0	0	0	0	0	0	0	AT5G18150|MRG7.11|MRG7_11|AT5G18150|-|protein-coding
AT2G30600	53.79	1	1	1	1	0	0	0	0	0	0	0	AT2G30600|AT2G30610|T6B20.5|T6B20_5|AT2G30600|-|protein-coding
AT1G78610	53.79	1	1	1	1	0	0	0	0	0	0	0	MSL6|T30F21.6|T30F21_6|mechanosensitive channel of small conductance-like 6|AT1G78610|-|protein-coding
AT1G78620	53.79	1	1	1	1	0	0	0	0	0	0	0	AT1G78620|T30F21.5|T30F21_5|AT1G78620|-|protein-coding
AT5G48150	53.79	1	1	1	1	0	0	0	0	0	0	0	PAT1|MIF21.4|MIF21_4|phytochrome a signal transduction 1|AT5G48150|-|protein-coding
AT1G01570	53.79	1	1	1	1	0	0	0	0	0	0	0	AT1G01570|F22L4.11|F22L4_11|AT1G01570|-|protein-coding
AT3G62988	53.79	1	1	1	1	0	0	0	0	0	0	0	NA
AT3G60030	53.79	1	1	1	1	0	0	0	0	0	0	0	SPL12|squamosa promoter-binding protein-like 12|AT3G60030|-|protein-coding
AT2G43910	53.79	1	1	1	1	0	0	0	0	0	0	0	HOL1|ATHOL1|F6E13.4|HARMLESS TO OZONE LAYER 1|AT2G43910|-|protein-coding
AT2G43920	53.79	1	1	1	1	0	0	1	0	0	0	0	HOL2|ATHOL2|F6E13.5|HARMLESS TO OZONE LAYER 2|AT2G43920|-|protein-coding
AT3G58850	53.79	1	1	1	1	0	0	0	0	0	0	0	PAR2|HLH2|PHY RAPIDLY REGULATED 2|AT3G58850|-|protein-coding
AT1G36060	53.79	0	0	1	0	0	0	0	0	0	0	0	AT1G36060|F5J5.5|F5J5_5|AT1G36060|-|protein-coding
AT5G08139	53.79	0	0	1	0	0	0	0	0	0	0	0	AT5G08139|-|AT5G08139|-|protein-coding
AT1G75190	53.78	1	1	1	1	0	0	1	0	0	0	0	AT1G75190|F22H5.8|F22H5_8|AT1G75190|-|protein-coding
AT1G75180	53.78	1	1	1	1	0	0	1	0	0	0	0	AT1G75180|F22H5.9|F22H5_9|AT1G75180|-|protein-coding
AT2G14210	53.64	1	1	1	1	0	0	0	0	0	0	0	AGL44|AGAMOUS-like 44|ANR1|ARABIDOPSIS NITRATE REGULATED 1|F15N24.5|F15N24_5|AT2G14210|-|protein-coding
AT2G38180	53.64	1	1	1	1	1	0	0	0	1	0	0	AT2G38180|F16M14.11|F16M14_11|AT2G38180|-|protein-coding
AT3G15350	53.64	1	1	1	1	0	0	0	0	0	0	0	AT3G15350|-|AT3G15350|-|protein-coding
AT1G03710	53.64	1	1	1	1	0	0	0	0	0	0	0	AT1G03710|F21B7.31|AT1G03710|-|protein-coding
AT1G50420	53.64	1	1	1	1	1	1	0	0	0	0	0	SCL3|F11F12.22|F11F12_22|SCARECROW-LIKE 3|SCL-3|scarecrow-like 3|AT1G50420|-|protein-coding
AT1G50430	53.64	1	1	1	1	0	0	0	0	0	0	0	DWF5|7-STEROL DELTA7 REDUCTASE|7RED|DELTA5|DWARF 5|F11F12.21|F11F12_21|LE|LEPIDA|PA|PARVA|ST7R|STEROL DELTA7 REDUCTASE|AT1G50430|-|protein-coding
AT1G55450	53.64	1	1	1	1	1	0	1	0	0	0	0	AT1G55450|T5A14.14|T5A14_14|AT1G55450|-|protein-coding
AT1G55460	53.64	1	1	1	1	0	0	0	0	0	0	0	AT1G55460|AtKIN17|KIN17|T5A14.13|T5A14_13|AT1G55460|-|protein-coding
AT1G15110	53.56	1	1	1	1	0	0	0	0	0	0	0	PSS1|AtPSS1|F9L1.4|F9L1_4|phosphatidylserine synthase 1|AT1G15110|-|protein-coding
AT1G15120	53.56	1	1	1	1	0	0	0	0	0	0	0	AT1G15120|F9L1.5|F9L1_5|AT1G15120|-|protein-coding
AT1G16825	53.53	0	0	1	0	0	0	0	0	0	0	0	AT1G16825|-|AT1G16825|-|protein-coding
AT1G16820	53.53	0	0	1	0	0	0	0	0	0	0	0	AT1G16820|F17F16.15|AT1G16820|-|protein-coding
AT1G51700	53.42	1	1	1	1	0	0	0	0	0	0	0	DOF1|ADOF1|DOF zinc finger protein 1|F19C24.9|F19C24_9|AT1G51700|-|protein-coding
AT1G51710	53.42	1	1	1	1	0	0	0	0	0	0	0	UBP6|ATUBP6|F19C24.8|F19C24_8|UBIQUITIN-SPECIFIC PROTEASE 6|ubiquitin-specific protease 6|AT1G51710|-|protein-coding
AT5G62390	53.37	1	1	1	1	0	0	0	0	0	0	0	BAG7|ATBAG7|BCL-2-associated athanogene 7|MMI9.22|MMI9_22|AT5G62390|-|protein-coding
AT5G62400	53.37	1	1	1	1	0	0	0	0	0	0	0	AT5G62400|MMI9.23|MMI9_23|AT5G62400|-|protein-coding
AT2G44130	53.37	1	1	1	1	0	0	0	1	0	0	0	AT2G44130|F6E13.26|KISS ME DEADLY 3|KMD3|AT2G44130|-|protein-coding
AT2G44140	53.37	1	1	1	1	0	0	0	0	0	0	0	AT2G44140|F6E13.27|AT2G44140|-|protein-coding
AT5G24930	53.37	1	1	1	1	0	0	1	0	0	0	0	COL4|ATCOL4|B-box domain protein 5|BBX5|CONSTANS-like 4|F6A4.140|F6A4_140|AT5G24930|-|protein-coding
AT4G37260	53.37	1	1	1	1	1	0	0	0	0	0	0	MYB73|AP22.97|AP22_97|ATMYB73|myb domain protein 73|AT4G37260|-|protein-coding
AT4G38430	53.37	1	1	1	1	0	0	0	0	0	0	0	ROPGEF1|ATROPGEF1|F22I13.200|F22I13_200|KINASE PARTNER PROTEIN-LIKE|KPP-LIKE|ROP (rho of plants) guanine nucleotide exchange factor 1|rho guanyl-nucleotide exchange factor 1|AT4G38430|-|protein-coding
AT4G38420	53.37	1	1	1	1	1	0	0	0	0	0	0	sks9|F22I13.190|F22I13_190|SKU5 similar 9|AT4G38420|-|protein-coding
AT3G06650	53.28	1	1	1	1	0	0	0	0	0	0	0	ACLB-1|ATP-citrate lyase B-1|T8E24.7|T8E24_7|AT3G06650|-|protein-coding
AT3G66652	53.28	1	1	1	1	0	0	0	0	0	0	0	AT3G66652|T8E24.6|T8E24_6|AT3G66652|-|protein-coding
AT5G06570	53.28	1	1	1	1	1	1	0	0	1	0	0	AT5G06570|F15M7.10|F15M7_10|AT5G06570|-|protein-coding
AT5G06580	53.28	1	1	1	1	0	0	0	0	0	0	0	AT5G06580|F15M7.11|F15M7_11|AT5G06580|-|protein-coding
AT4G27870	53.28	1	1	1	1	0	0	1	0	0	0	0	AT4G27870|T27E11.110|T27E11_110|AT4G27870|-|protein-coding
AT1G08100	53.28	1	1	1	1	0	0	0	0	0	0	0	NRT2.2|ACH2|ATNRT2.2|NITRATE TRANSPORTER 2|NITRATE TRANSPORTER 2.2|NRT2;2AT|T6D22.18|T6D22_18|nitrate transporter 2.2|AT1G08100|-|protein-coding
AT1G13110	53.28	1	1	1	1	0	0	0	0	0	0	0	CYP71B7|''cytochrome P450|F3F19.13|F3F19_13|cytochrome P450|family 71 subfamily B|polypeptide 7|polypeptide 7''|AT1G13110|-|protein-coding
AT3G52360	53.28	1	1	0	0	0	0	0	0	0	0	0	AT3G52360|-|AT3G52360|-|protein-coding
AT5G08530	53.25	1	1	1	1	0	0	0	0	0	0	0	CI51|51 kDa subunit of complex I|MAH20.9|MAH20_9|AT5G08530|-|protein-coding
AT5G08520	53.25	1	1	1	1	0	0	0	0	0	0	0	AT5G08520|F8L15.2|AT5G08520|-|protein-coding
AT5G10450	53.1	1	1	1	1	0	0	0	0	0	0	0	GRF6|14-3-3 PROTEIN G-BOX FACTOR14 LAMBDA|14-3-3LAMBDA|14-3-3lambda|AFT1|F12B17.200|F12B17_200|G-box regulating factor 6|GF14 LAMBDA|AT5G10450|-|protein-coding
AT3G11825	53.1	0	1	1	0	0	0	0	0	0	0	0	AT3G11825|-|AT3G11825|-|protein-coding
AT3G11820	53.1	0	1	1	0	0	0	0	0	0	0	0	SYP121|AT-SYR1|ATSYP121|ATSYR1|PEN1|PENETRATION1|SYNTAXIN RELATED PROTEIN 1|SYR1|syntaxin of plants 121|AT3G11820|-|protein-coding
AT3G46690	53.08	1	0	1	0	1	0	0	0	1	0	0	AT3G46690|-|AT3G46690|-|protein-coding
AT4G32010	53.08	1	1	1	1	0	0	0	0	0	0	0	HSL1|F10N7.180|F10N7_180|HSI2-L1|HSI2-like 1|VAL2|VP1/ABI3-LIKE 2|AT4G32010|-|protein-coding
AT5G11090	53.08	1	0	1	0	0	0	0	0	0	0	0	AT5G11090|T5K6.80|T5K6_80|AT5G11090|-|protein-coding
AT3G50060	53.06	1	1	1	1	0	0	0	0	0	0	0	MYB77|myb domain protein 77|AT3G50060|-|protein-coding
AT5G02960	53.05	1	1	1	1	0	0	0	0	0	0	0	AT5G02960|F9G14.270|F9G14_270|AT5G02960|-|protein-coding
AT5G02970	53.05	1	1	1	1	0	0	0	0	0	0	0	AT5G02970|F9G14.280|F9G14_280|AT5G02970|-|protein-coding
AT3G61260	52.87	1	1	1	1	0	0	0	0	0	0	0	AT3G61260|-|AT3G61260|-|protein-coding
AT2G25110	52.87	0	0	1	0	0	0	0	0	0	0	0	SDF2|ATSDF2-LIKE|ATSDL|Arabidopsis thaliana STROMAL CELL-DERIVED FACTOR 2-like protein precursor|AtSDF2|F13D4.70|F13D4_70|stromal cell-derived factor 2-like protein precursor|AT2G25110|-|protein-coding
AT1G59910	52.73	1	1	1	1	0	0	0	0	0	0	0	AT1G59910|F23H11.22|F23H11_22|AT1G59910|-|protein-coding
AT1G66940	52.66	1	1	1	1	1	0	0	0	0	0	0	AT1G66940|T4O24.1|T4O24_1|AT1G66940|-|protein-coding
AT1G01600	52.61	1	0	1	0	0	0	0	0	0	0	0	CYP86A4|''cytochrome P450|F22L4.14|F22L4_14|cytochrome P450|family 86|polypeptide 4|polypeptide 4''|subfamily A|AT1G01600|-|protein-coding
AT2G01890	52.58	1	1	0	0	1	1	0	1	1	1	0	PAP8|ATPAP8|PURPLE ACID PHOSPHATASE 8|T23K3.8|T23K3_8|purple acid phosphatase 8|AT2G01890|-|protein-coding
AT5G46330	52.58	1	1	1	1	0	0	1	0	0	0	0	FLS2|FLAGELLIN-SENSITIVE 2|MPL12.13|MPL12.8|MPL12_13|AT5G46330|-|protein-coding
AT5G46510	52.58	1	1	0	0	0	0	0	0	0	0	0	AT5G46510|K11I1.10|K11I1_10|VARIATION IN COMPOUND TRIGGERED ROOT growth response-like|VICTL|AT5G46510|-|protein-coding
AT5G46520	52.58	1	1	0	0	0	0	0	0	0	0	0	AT5G46520|K11I1.11|K11I1_11|VARIATION IN COMPOUND TRIGGERED ROOT growth response|VICTR|AT5G46520|-|protein-coding
AT1G20620	52.58	1	1	1	1	0	0	0	0	0	0	0	CAT3|ATCAT3|F5M15.5|F5M15_5|SEN2|SENESCENCE 2|catalase 3|AT1G20620|-|protein-coding
AT3G19030	52.58	1	1	1	1	0	0	0	0	0	0	0	AT3G19030|-|AT3G19030|-|protein-coding
AT5G40890	52.58	1	1	1	1	1	0	0	0	0	0	0	CLC-A|ATCLC-A|ATCLCA|CHLORIDE CHANNEL A|CHLORIDE CHANNEL-A|CLCA|chloride channel A|AT5G40890|-|protein-coding
AT2G37980	52.58	1	1	0	0	1	1	0	0	1	0	0	AT2G37980|T8P21.11|T8P21_11|AT2G37980|-|protein-coding
AT1G18070	52.58	1	1	0	0	0	0	0	0	0	0	0	AT1G18070|T10F20.8|AT1G18070|-|protein-coding
AT2G42280	52.58	1	1	1	1	0	0	0	0	0	0	0	FBH4|ABA-responsive kinase substrate 3|AKS3|FLOWERING BHLH 4|T24P15.19|T24P15_19|AT2G42280|-|protein-coding
AT3G44200	52.58	1	1	0	0	0	0	0	0	0	0	0	NEK6|''NIMA (never in mitosis|ATNEK6|IBO1|NIMA (never in mitosis|NIMA-RELATED KINASE6|gene A)-related 6|gene A)-related 6''|AT3G44200|-|protein-coding
AT4G00780	52.58	1	1	0	0	0	0	1	0	0	0	0	AT4G00780|A_TM018A10.12|A_TM018A10_12|T18A10.3|T18A10_3|AT4G00780|-|protein-coding
AT4G00800	52.58	1	1	0	0	0	0	0	0	0	0	0	SETH5|A_TM018A10.23|A_TM018A10_23|T18A10.7|T18A10_7|AT4G00800|-|protein-coding
AT2G26480	52.58	1	1	0	0	1	1	0	0	1	0	0	UGT76D1|T9J22.15|T9J22_15|UDP-glucosyl transferase 76D1|AT2G26480|-|protein-coding
AT1G69818	52.58	1	1	0	0	0	0	0	0	0	0	0	AT1G69818|-|AT1G69818|-|protein-coding
AT1G69310	52.58	1	1	1	1	0	0	1	0	0	0	0	WRKY57|ATWRKY57|F23O10.11|F23O10_11|WRKY DNA-binding protein 57|AT1G69310|-|protein-coding
AT4G37510	52.58	1	1	0	0	0	0	0	0	0	0	0	AT4G37510|F6G17.160|F6G17_160|AT4G37510|-|protein-coding
AT3G16460	52.58	1	1	1	1	1	1	0	0	0	0	0	JAL34|T2O4.14|jacalin-related lectin 34|AT3G16460|-|protein-coding
AT3G19035	52.58	0	1	0	0	0	0	0	0	0	0	0	AT3G19035|-|AT3G19035|-|protein-coding
AT5G67550	52.56	1	1	1	1	0	0	0	0	0	0	0	AT5G67550|K9I9.11|K9I9_11|AT5G67550|-|protein-coding
AT5G67560	52.56	1	1	1	1	0	0	0	0	0	0	0	ARLA1D|ADP-ribosylation factor-like A1D|ATARLA1D|K9I9.13|K9I9_13|AT5G67560|-|protein-coding
AT1G13080	52.56	1	1	1	1	0	0	0	0	0	0	0	CYP71B2|''cytochrome P450|CYTOCHROME P450 MONOOXYGENASE 71B2|F3F19.10|F3F19_10|cytochrome P450|family 71|polypeptide 2|polypeptide 2''|subfamily B|AT1G13080|-|protein-coding
AT4G37800	52.52	1	1	1	1	0	0	0	0	0	0	0	XTH7|T28I19.80|T28I19_80|xyloglucan endotransglucosylase/hydrolase 7|AT4G37800|-|protein-coding
AT5G28646	52.52	1	1	1	1	0	0	0	0	0	0	0	WVD2|WAVE-DAMPENED 2|AT5G28646|-|protein-coding
AT1G51790	52.52	1	1	1	1	0	0	0	0	0	0	0	AT1G51790|F19C24.24|F19C24_24|AT1G51790|-|protein-coding
AT5G14640	52.42	1	1	1	1	0	0	0	0	0	0	0	SK13|ATSK13|SHAGGY-LIKE KINASE 13|T15N1.130|T15N1_130|shaggy-like kinase 13|AT5G14640|-|protein-coding
AT1G69890	52.31	1	1	1	1	0	0	1	0	0	0	0	AT1G69890|T17F3.8|T17F3_8|AT1G69890|-|protein-coding
AT1G69880	52.31	1	1	1	1	0	0	0	0	0	0	0	TH8|ATH8|T17F3.9|T17F3_9|thioredoxin H-type 8|AT1G69880|-|protein-coding
AT4G38470	52.19	1	1	1	1	0	0	0	0	0	0	0	STY46|F20M13.30|F20M13_30|serine/threonine/tyrosine kinase 46|AT4G38470|-|protein-coding
AT1G79460	52.17	1	1	1	1	1	0	0	0	1	0	0	GA2|ARABIDOPSIS THALIANA ENT-KAURENE SYNTHASE|ARABIDOPSIS THALIANA ENT-KAURENE SYNTHASE 1|ATKS|ATKS1|ENT-KAURENE SYNTHASE|ENT-KAURENE SYNTHASE 1|GA REQUIRING 2|KS|KS1|T8K14.12|T8K14_12|AT1G79460|-|protein-coding
AT1G79450	52.17	1	1	1	1	0	0	0	0	0	0	0	ALIS5|ALA-interacting subunit 5|T8K14.13|T8K14_13|AT1G79450|-|protein-coding
AT2G01910	52.15	1	1	1	1	0	0	0	0	0	0	0	ATMAP65-6|MAP65-6|T23K3.10|T23K3_10|AT2G01910|-|protein-coding
AT2G38230	51.96	1	1	1	1	0	0	0	0	0	0	0	PDX1.1|ARABIDOPSIS THALIANA PYRIDOXINE BIOSYNTHESIS 1.1|ATPDX1.1|F16M14.16|F16M14_16|pyridoxine biosynthesis 1.1|AT2G38230|-|protein-coding
AT4G36650	51.96	0	0	1	0	0	0	0	0	0	0	0	PBRP|AP22.23|AP22_23|ATPBRP|plant-specific TFIIB-related protein|AT4G36650|-|protein-coding
AT4G13130	51.94	1	1	0	0	0	0	0	0	0	0	0	AT4G13130|F17N18.20|F17N18_20|AT4G13130|-|protein-coding
AT4G13120	51.94	1	1	0	0	0	0	0	0	0	0	0	AT4G13120|F17N18.10|F17N18_10|AT4G13120|-|pseudo
AT5G39050	51.91	1	1	1	1	0	0	0	0	0	0	0	PMAT1|MXF12.60|MXF12_60|phenolic glucoside malonyltransferase 1|AT5G39050|-|protein-coding
AT1G71030	51.88	1	1	1	1	1	1	0	1	0	0	0	MYBL2|ARABIDOPSIS MYB-LIKE 2|ATMYBL2|F23N20.2|F23N20_2|MYB-like 2|AT1G71030|-|protein-coding
AT1G71040	51.88	1	1	1	1	0	0	1	0	0	0	0	LPR2|F23N20.3|F23N20_3|Low Phosphate Root2|AT1G71040|-|protein-coding
AT4G27970	51.88	1	1	1	1	1	1	0	1	1	0	0	SLAH2|SLAC1 homologue 2|T13J8.80|T13J8_80|AT4G27970|-|protein-coding
AT1G78070	51.88	1	1	1	1	1	0	0	0	0	0	0	AT1G78070|F28K19.28|F28K19_28|AT1G78070|-|protein-coding
AT2G43140	51.88	1	1	1	1	1	0	0	0	1	0	0	AT2G43140|F14B2.8|AT2G43140|-|protein-coding
AT4G00200	51.88	1	1	1	1	0	0	0	0	0	0	0	AT4G00200|AHL7|AT-hook motif nuclear localized protein 7|F6N15.24|F6N15_24|AT4G00200|-|protein-coding
AT4G00210	51.88	1	1	1	1	0	0	0	0	0	0	0	LBD31|F6N15.25|F6N15_25|LOB domain-containing protein 31|AT4G00210|-|protein-coding
AT5G16560	51.88	1	1	1	1	0	0	0	0	0	0	0	KAN|KAN1|KANADI|KANADI 1|MQK4.31|MQK4_31|AT5G16560|-|protein-coding
AT3G50651	51.88	1	1	1	1	0	0	0	0	0	0	0	NA
AT5G63320	51.88	1	1	1	1	0	0	0	0	0	0	0	NPX1|K9H21.12|K9H21_12|nuclear protein X1|AT5G63320|-|protein-coding
AT5G63340	51.88	1	1	1	1	0	0	0	0	0	0	0	AT5G63340|K9H21.7|K9H21_7|AT5G63340|-|protein-coding
AT5G63350	51.88	1	1	1	1	0	0	0	0	0	0	0	AT5G63350|K9H21.8|K9H21_8|AT5G63350|-|protein-coding
AT5G43760	51.88	1	1	1	1	1	0	0	0	0	0	0	KCS20|3-ketoacyl-CoA synthase 20|MQD19.11|MQD19_11|AT5G43760|-|protein-coding
AT5G40460	51.88	1	1	1	1	0	0	0	0	0	0	0	AT5G40460|K21I16.3|K21I16_3|AT5G40460|-|protein-coding
AT5G23940	51.88	1	1	1	1	1	0	1	0	0	0	0	PEL3|DCR|DEFECTIVE IN CUTICULAR RIDGES|EMB3009|EMBRYO DEFECTIVE 3009|MRO11.2|MRO11_2|PERMEABLE LEAVES3|AT5G23940|-|protein-coding
AT5G17300	51.88	0	1	1	0	0	0	0	0	0	0	0	RVE1|MKP11.15|MKP11_15|REVEILLE 1|AT5G17300|-|protein-coding
AT5G54940	51.87	1	1	1	1	0	0	0	0	0	0	0	AT5G54940|MBG8.21|MBG8_21|AT5G54940|-|protein-coding
AT5G54950	51.87	1	1	1	1	0	0	0	0	0	0	0	AT5G54950|MBG8.22|MBG8_22|AT5G54950|-|protein-coding
AT5G52900	51.86	1	1	1	1	1	0	1	0	0	0	0	MAKR6|MEMBRANE-ASSOCIATED KINASE REGULATOR 6|MXC20.13|MXC20_13|AT5G52900|-|protein-coding
AT5G52901	51.86	1	1	1	1	0	0	0	0	0	0	0	NA
AT3G01470	51.86	1	1	1	1	1	0	0	0	1	0	0	HB-1|ARABIDOPSIS THALIANA HOMEOBOX 1|ATHB-1|ATHB1|F4P13.2|F4P13_2|HAT5|HD-ZIP-1|HOMEODOMAIN PROTEIN FROM ARABIDOIPSIS THALIANA 5|homeobox 1|AT3G01470|-|protein-coding
AT3G01472	51.86	1	1	1	1	1	0	0	0	1	0	0	NA
AT3G01460	51.86	1	1	1	1	0	0	0	0	0	0	0	MBD9|ATMBD9|T13O15.10|T13O15_10|methyl-CPG-binding domain 9|AT3G01460|-|protein-coding
AT4G33080	51.86	1	1	1	1	0	0	0	0	0	0	0	AT4G33080|F4I10.10|F4I10_10|AT4G33080|-|protein-coding
AT4G36780	51.86	1	1	1	1	0	0	0	0	0	0	0	BEH2|AP22.34|AP22_34|BES1/BZR1 homolog 2|AT4G36780|-|protein-coding
AT4G36770	51.86	1	1	1	1	0	0	0	0	0	0	0	AT4G36770|AP22.28|AP22_28|AT4G36770|-|protein-coding
AT5G42040	51.86	1	1	1	1	0	0	0	0	0	0	0	RPN12b|MJC20.14|MJC20_14|regulatory particle non-ATPase 12B|AT5G42040|-|protein-coding
AT5G42030	51.86	1	1	1	1	1	0	0	0	0	0	0	ABIL4|ABL interactor-like protein 4|MJC20.13|MJC20_13|AT5G42030|-|protein-coding
AT5G15090	51.86	1	1	1	1	0	0	0	0	0	0	1	VDAC3|ARABIDOPSIS THALIANA VOLTAGE DEPENDENT ANION CHANNEL 3|ATVDAC3|F2G14.210|F2G14_210|voltage dependent anion channel 3|AT5G15090|-|protein-coding
AT5G15080	51.86	1	1	1	1	0	0	0	0	0	0	0	AT5G15080|F2G14.200|F2G14_200|AT5G15080|-|protein-coding
AT5G65650	51.86	1	1	1	1	0	0	1	0	0	0	0	AT5G65650|K21L13.17|K21L13_17|AT5G65650|-|protein-coding
AT1G04690	51.86	1	1	1	1	0	0	0	0	0	0	0	KAB1|K+ CHANNEL BETA SUBUNIT PROTEIN|KV-BETA1|POTASSIUM CHANNEL BETA SUBUNIT HOMOLOG|T1G11.6|T1G11_6|potassium channel beta subunit 1|AT1G04690|-|protein-coding
AT4G25650	51.86	1	1	1	1	0	0	0	0	0	0	0	ACD1-LIKE|52 KDA|55 KDA - IV|ACD1-like|L73G19.30|L73G19_30|PROTOCHLOROPHYLLIDE-DEPENDENT TRANSLOCON COMPONENT|PTC52|TIC55-IV|TRANSLOCON AT THE INNER ENVELOPE MEMBRANE OF CHLOROPLASTS|AT4G25650|-|protein-coding
AT4G25640	51.86	1	1	1	1	0	0	1	0	0	0	0	DTX35|ATDTX35|FFT|FLOWER FLAVONOID TRANSPORTER|L73G19.20|L73G19_20|detoxifying efflux carrier 35|AT4G25640|-|protein-coding
AT5G54770	51.86	1	1	1	1	0	0	1	0	0	0	0	THI1|MBG8.3|MBG8_3|THI1 PROTEIN|THI4|THIAMINE4|THIAZOLE REQUIRING|TZ|AT5G54770|-|protein-coding
AT5G54760	51.86	1	1	1	1	0	0	0	0	0	0	0	AT5G54760|MBG8.2|MBG8_2|AT5G54760|-|protein-coding
AT5G17310	51.86	1	1	1	1	0	0	0	0	0	0	0	UGP2|AtUGP2|MKP11.26|MKP11_26|UDP-GLUCOSE PYROPHOSPHORYLASE 2|UDP-glucose pyrophosphorylase 2|AT5G17310|-|protein-coding
AT1G48000	51.86	1	1	1	1	0	0	0	0	0	0	0	MYB112|AtMYB112|T2J15.9|T2J15_9|TRANSCRIPTION FACTOR MYB112|myb domain protein 112|AT1G48000|-|protein-coding
AT4G31490	51.86	1	1	1	1	0	0	0	0	0	0	0	AT4G31490|F3L17.60|F3L17_60|AT4G31490|-|protein-coding
AT4G31500	51.86	1	1	1	1	0	0	0	0	0	0	0	CYP83B1|''cytochrome P450|ALTERED TRYPTOPHAN REGULATION 4|ATR4|CYTOCHROME P450 MONOOXYGENASE 83B1|F3L17.70|F3L17_70|RED ELONGATED 1|RED1|RNT1|RUNT 1|SUPERROOT 2|SUR2|cytochrome P450|family 83|polypeptide 1|polypeptide 1''|subfamily B|AT4G31500|-|protein-coding
AT5G16567	51.86	0	1	1	0	0	0	0	0	0	0	0	NA
AT4G21437	51.86	0	1	1	0	0	0	0	0	0	0	0	AT4G21437|-|AT4G21437|-|miscRNA
AT2G28620	51.86	0	0	1	0	0	0	0	0	0	0	0	AT2G28620|T8O18.9|T8O18_9|AT2G28620|-|protein-coding
AT4G03510	51.74	1	1	1	1	0	0	0	1	0	0	0	RMA1|ATRMA1|F9H3.14|F9H3_14|RING membrane-anchor 1|AT4G03510|-|protein-coding
AT1G19770	51.73	1	1	1	1	0	0	0	0	0	0	1	PUP14|ATPUP14|F14P1.13|F14P1_13|purine permease 14|AT1G19770|-|protein-coding
AT5G58900	51.73	1	1	1	1	0	0	0	0	0	0	0	AT5G58900|K19M22.10|K19M22_10|AT5G58900|-|protein-coding
AT1G79760	51.66	1	1	1	1	0	0	0	0	0	0	0	DTA4|F19K16.26|F19K16_26|downstream target of AGL15-4|AT1G79760|-|protein-coding
AT1G79750	51.66	1	1	1	1	0	0	0	0	0	0	0	NADP-ME4|ATNADP-ME4|Arabidopsis thaliana NADP-malic enzyme 4|F19K16.27|F19K16_27|NADP-malic enzyme 4|AT1G79750|-|protein-coding
AT1G59580	51.65	1	1	0	0	0	0	0	0	0	0	0	MPK2|ATMPK2|MITOGEN-ACTIVATED PROTEIN KINASE HOMOLOG 2|T30E16.13|T30E16_13|mitogen-activated protein kinase homolog 2|AT1G59580|-|protein-coding
AT1G59560	51.65	1	1	0	0	0	0	0	0	0	0	0	ZCF61|DAL2|DIAP1-like protein 2|SP1-like 1|SPL1|T30E16.12|T30E16_12|AT1G59560|-|protein-coding
AT1G59570	51.65	1	1	0	0	0	0	0	0	0	0	0	AT1G59570|51602.TRNA-SER-1|AT1G59570|-|tRNA
AT2G46320	51.51	1	1	1	1	0	0	0	0	0	0	0	AT2G46320|T3F17.3|AT2G46320|-|protein-coding
AT2G46330	51.51	1	1	1	1	0	0	0	0	0	0	0	AGP16|ARABINOGALACTAN PROTEIN 16|ATAGP16|F11C10.2|arabinogalactan protein 16|AT2G46330|-|protein-coding
AT5G67190	51.51	1	1	1	1	0	0	0	0	0	0	0	DEAR2|DREB and EAR motif protein 2|K21H1.15|K21H1_15|AT5G67190|-|protein-coding
AT1G61890	51.51	1	1	1	1	1	0	0	0	0	0	0	AT1G61890|F8K4.9|F8K4_9|AT1G61890|-|protein-coding
AT1G69760	51.51	0	0	1	0	0	0	0	0	0	0	0	AT1G69760|T6C23.4|T6C23_4|AT1G69760|-|protein-coding
AT2G40340	51.42	1	1	1	1	0	0	0	0	0	0	0	DREB2C|AtERF48|T7M7.18|AT2G40340|-|protein-coding
AT3G02140	51.42	1	1	1	1	0	0	0	0	0	0	0	TMAC2|ABI FIVE BINDING PROTEIN 4|AFP4|F1C9.7|TWO OR MORE ABRES-CONTAINING GENE 2|AT3G02140|-|protein-coding
AT3G61630	51.42	1	1	1	1	1	0	0	1	1	0	1	CRF6|cytokinin response factor 6|AT3G61630|-|protein-coding
AT3G61620	51.42	1	1	0	0	0	0	0	0	0	0	0	RRP41|EXONUCLEASE RRP41|AT3G61620|-|protein-coding
AT4G32480	51.42	1	1	1	1	0	0	0	0	0	0	0	AT4G32480|F8B4.180|F8B4_180|AT4G32480|-|protein-coding
AT5G47225	51.42	1	1	1	1	0	0	0	0	0	0	0	AT5G47225|-|AT5G47225|-|pseudo
AT5G57660	51.42	1	0	1	0	0	0	0	0	0	0	0	COL5|ATCOL5|B-box domain protein 6|BBX6|CONSTANS-like 5|MRI1.1|MRI1_1|AT5G57660|-|protein-coding
AT3G54940	51.34	1	1	1	1	0	0	1	0	0	0	0	AT3G54940|-|AT3G54940|-|protein-coding
AT4G39260	51.28	1	0	1	0	0	0	0	0	0	0	1	CCR1|ATGRP8|GLYCINE-RICH PROTEIN 8|GR-RBP8|GRP8|T22F8.160|T22F8_160|and RNA binding 1|circadian rhythm|cold|glycine-rich RNA-binding protein 8|AT4G39260|-|protein-coding
AT2G25460	51.21	1	1	1	1	0	0	0	0	0	0	0	AT2G25460|F13B15.12|F13B15_12|AT2G25460|-|protein-coding
AT3G61140	51.19	1	1	1	1	0	0	0	0	0	0	0	FUS6|ARABIDOPSIS THALIANA FUSCA 6|ATFUS6|ATSK31|AtCSN1|CONSTITUTIVE PHOTOMORPHOGENIC 11|COP11|COP9 SIGNALOSOME SUBUNIT 1|CSN1|EMB78|EMBRYO DEFECTIVE 78|FUSCA 6|SHAGGY-LIKE KINASE 31|SK31|AT3G61140|-|protein-coding
AT3G61150	51.19	1	1	1	1	0	0	0	0	0	0	0	HDG1|HD-GL2-1|HOMEODOMAIN-GLABRA2 1|homeodomain GLABROUS 1|AT3G61150|-|protein-coding
AT3G44940	51.18	1	1	1	1	0	0	0	0	0	0	0	AT3G44940|-|AT3G44940|-|protein-coding
AT4G11330	51.18	1	1	1	1	0	0	0	0	0	0	0	MPK5|ATMPK5|F8L21.120|F8L21_120|MAP kinase 5|AT4G11330|-|protein-coding
AT1G04360	51.18	1	1	1	1	1	1	0	0	1	0	0	AT1G04360|ARABIDOPSIS TOXICOS EN LEVADURA 1|ATL1|F19P19.21|F19P19_21|AT1G04360|-|protein-coding
AT3G10760	51.18	1	1	1	1	0	0	0	0	0	0	0	AT3G10760|-|AT3G10760|-|protein-coding
AT3G10770	51.18	1	1	1	1	0	0	0	0	0	0	0	AT3G10770|-|AT3G10770|-|protein-coding
AT1G79520	51.18	1	1	1	1	0	0	0	0	0	0	0	AT1G79520|T8K14.6|T8K14_6|AT1G79520|-|protein-coding
AT1G79529	51.18	1	1	1	1	0	0	0	0	0	0	0	AT1G79529|-|AT1G79529|-|ncRNA
AT3G14440	51.18	1	1	1	1	1	0	0	0	0	0	0	NCED3|9-CIS-EPOXYCAROTENOID DIOXYGENASE|ATNCED3|SALT TOLERANT 1|SIS7|STO1|SUGAR INSENSITIVE 7|nine-cis-epoxycarotenoid dioxygenase 3|AT3G14440|-|protein-coding
AT5G07620	51.18	1	1	1	1	0	0	0	0	0	0	0	AT5G07620|MBK20.5|MBK20_5|AT5G07620|-|protein-coding
AT1G77280	51.18	1	1	1	1	0	0	0	0	0	0	0	AT1G77280|T14N5.13|T14N5_13|AT1G77280|-|protein-coding
AT1G01440	51.18	1	1	1	1	0	0	0	0	0	0	0	AT1G01440|F6F3.24|F6F3_24|AT1G01440|-|protein-coding
AT1G01430	51.18	1	1	1	1	0	0	0	0	0	0	0	TBL25|F6F3.23|F6F3_23|TRICHOME BIREFRINGENCE-LIKE 25|AT1G01430|-|protein-coding
AT1G79530	51.18	1	1	1	1	0	0	0	0	0	0	1	GAPCP-1|T8K14.5|T8K14_5|glyceraldehyde-3-phosphate dehydrogenase of plastid 1|AT1G79530|-|protein-coding
AT5G01720	51.18	0	1	1	0	0	0	0	0	0	0	0	AT5G01720|F7A7.240|F7A7_240|AT5G01720|-|protein-coding
AT1G73670	51.01	1	1	1	1	0	0	0	0	0	0	0	MPK15|ATMPK15|F25P22.9|F25P22_9|MAP kinase 15|AT1G73670|-|protein-coding
AT4G29710	51.01	0	0	1	0	0	0	0	0	0	0	0	AT4G29710|T16L4.220|T16L4_220|AT4G29710|-|protein-coding
AT3G22060	50.87	1	1	1	1	0	0	1	0	0	0	0	AT3G22060|-|AT3G22060|-|protein-coding
AT3G24542	50.87	1	0	1	0	0	0	0	0	0	0	0	AT3G24542|-|AT3G24542|-|protein-coding
AT3G61840	50.87	1	1	1	1	0	0	0	0	0	0	0	AT3G61840|-|AT3G61840|-|protein-coding
AT1G02350	50.87	1	1	1	1	0	0	0	0	0	0	0	AT1G02350|T6A9.34|AT1G02350|-|protein-coding
AT4G23250	50.87	1	1	1	1	0	0	0	0	0	0	0	EMB1290|CRK17|CYSTEINE-RICH RLK (RECEPTOR-LIKE PROTEIN KINASE) 17|DUF26-21|EMBRYO DEFECTIVE 1290|F21P8.140|F21P8_140|RECEPTOR-LIKE KINASE THALIANACOL- 0GENOMICLIBRARY(CLONTECH).THEPOSITIVEPHAGECLONES C-X8-C-X2-C CLASS 1|RECEPTOR-LIKE KINASE THALIANACOL-0GENOMICLIBRARY(CLONTECH).THEPOSITIVEPHAGECLONES C-X8-C-X2-C CLASS 1|RKC1|AT4G23250|-|protein-coding
AT5G14430	50.87	1	1	1	1	0	0	0	0	0	0	0	AT5G14430|F18O22.220|F18O22_220|AT5G14430|-|protein-coding
AT4G28703	50.76	1	1	1	1	0	1	0	0	0	0	0	AT4G28703|-|AT4G28703|-|protein-coding
AT1G10160	50.75	1	0	0	0	0	0	1	0	0	0	0	AT1G10160|F14N23.4|F14N23_4|AT1G10160|-|pseudo
AT3G18080	50.62	1	1	1	1	0	0	0	0	0	0	0	BGLU44|B-S glucosidase 44|AT3G18080|-|protein-coding
AT3G18070	50.62	1	1	1	1	0	0	0	0	0	0	0	BGLU43|beta glucosidase 43|AT3G18070|-|protein-coding
AT2G16700	50.51	1	1	1	1	0	0	0	0	0	0	0	ADF5|ACTIN DEPOLYMERIZING FACTOR 5|ATADF5|T24I21.11|T24I21_11|actin depolymerizing factor 5|AT2G16700|-|protein-coding
AT4G32030	50.51	0	1	1	0	0	0	0	0	0	0	0	AT4G32030|F10N7.160|F10N7_160|AT4G32030|-|protein-coding
AT5G52840	50.49	1	1	1	1	0	0	0	0	0	0	0	AT5G52840|MXC20.6|MXC20_6|AT5G52840|-|protein-coding
AT5G52830	50.49	1	1	1	1	0	0	0	0	0	0	0	WRKY27|ARABIDOPSIS THALIANA WRKY DNA-BINDING PROTEIN 27|ATWRKY27|MXC20.5|MXC20_5|WRKY DNA-binding protein 27|AT5G52830|-|protein-coding
AT5G28770	50.49	1	1	1	1	0	0	0	0	0	0	0	BZO2H3|Arabidopsis thaliana basic leucine zipper 63|AtbZIP63|T32B20.4|T32B20_4|AT5G28770|-|protein-coding
AT1G53180	50.49	1	1	1	1	0	0	0	0	0	0	0	AT1G53180|F12M16.8|F12M16_8|AT1G53180|-|protein-coding
AT3G06330	50.49	1	1	1	1	0	0	0	0	0	0	0	AT3G06330|F24P17.21|F24P17_21|AT3G06330|-|protein-coding
AT1G49620	50.49	1	1	1	1	0	0	0	0	0	0	0	ICK5|AtKRP7|F14J22.14|F14J22_14|ICN6|KIP-RELATED PROTEIN 7|KRP7|AT1G49620|-|protein-coding
AT4G19670	50.49	1	1	1	1	0	0	0	0	0	0	0	AT4G19670|T16H5.30|T16H5_30|AT4G19670|-|protein-coding
AT4G19660	50.49	1	1	1	1	0	0	0	0	0	0	0	NPR4|ATNPR4|NPR1-like protein 4|T16H5.20|T16H5_20|AT4G19660|-|protein-coding
AT3G56275	50.49	1	1	1	1	0	0	0	0	0	0	0	AT3G56275|-|AT3G56275|-|miscRNA
AT3G56270	50.49	1	1	1	1	0	0	0	0	0	0	0	AT3G56270|-|AT3G56270|-|protein-coding
AT1G14740	50.49	1	1	1	1	0	0	0	0	0	0	0	TTA1|F10B6.14|F10B6_14|TITANIA 1|AT1G14740|-|protein-coding
AT4G16490	50.49	1	1	1	1	0	0	0	0	0	0	0	AT4G16490|DL4270C|FCAALL.59|AT4G16490|-|protein-coding
AT5G41800	50.49	1	1	1	1	0	0	0	0	0	0	0	AT5G41800|K16L22.8|K16L22_8|AT5G41800|-|protein-coding
AT5G40390	50.49	1	1	1	1	1	1	0	1	0	0	0	SIP1|MPO12.100|MPO12_100|RS5|raffinose synthase 5|seed imbibition 1-like|AT5G40390|-|protein-coding
AT3G17100	50.49	1	1	1	1	0	0	0	0	0	0	0	AT3G17100|AIF3|ATBS1 Interacting Factor 3|AT3G17100|-|protein-coding
AT1G51940	50.49	1	1	0	0	1	0	1	0	0	0	0	LYK3|AtLYK3|LysM-containing receptor-like kinase 3|T14L22.13|T14L22_13|AT1G51940|-|protein-coding
AT5G41810	50.49	1	1	1	1	0	0	0	0	0	0	0	AT5G41810|K16L22.9|K16L22_9|AT5G41810|-|protein-coding
AT1G73500	50.49	1	1	1	1	0	0	0	0	0	0	0	MKK9|ATMKK9|MAP kinase kinase 9|T9L24.32|T9L24_32|AT1G73500|-|protein-coding
AT3G20850	50.49	0	1	0	0	0	0	0	0	0	0	0	AT3G20850|-|AT3G20850|-|protein-coding
AT3G20860	50.49	0	1	1	0	0	0	1	0	1	0	0	NEK5|ATNEK5|MOE17.17|NIMA-RELATED KINASE5|NIMA-related kinase 5|AT3G20860|-|protein-coding
AT2G24790	50.44	1	1	1	1	0	0	0	0	0	0	0	COL3|ATCOL3|B-box domain protein 4|BBX4|CONSTANS-like 3|F27A10.10|AT2G24790|-|protein-coding
AT2G24780	50.44	1	1	1	1	0	0	0	0	0	0	0	AT2G24780|F27A10.9|F27A10_9|AT2G24780|-|protein-coding
AT3G13594	50.42	1	1	1	1	0	0	0	0	0	0	0	NA
AT1G22400	50.42	1	1	1	1	1	0	1	0	0	0	0	UGT85A1|ARABIDOPSIS THALIANA UDP-GLUCOSYL TRANSFERASE 85A1|ATUGT85A1|F12K8.26|F12K8_26|AT1G22400|-|protein-coding
AT3G26810	50.42	1	1	1	1	0	0	1	0	0	0	0	AFB2|auxin signaling F-box 2|AT3G26810|-|protein-coding
AT1G68580	50.42	1	1	1	1	0	0	0	0	0	0	0	AT1G68580|F24J5.18|F24J5_18|AT1G68580|-|protein-coding
AT4G19112	50.39	1	1	1	1	0	0	0	0	0	0	0	NA
AT4G19120	50.39	1	1	1	1	1	0	0	0	0	0	0	ERD3|T18B16.90|T18B16_90|early-responsive to dehydration 3|AT4G19120|-|protein-coding
AT4G19110	50.39	1	1	1	1	0	0	0	0	0	0	0	AT4G19110|T18B16.80|T18B16_80|AT4G19110|-|protein-coding
AT1G09245	50.32	1	0	1	0	0	0	0	0	0	0	0	AT1G09245|-|AT1G09245|-|protein-coding
AT2G39518	50.32	1	1	1	1	0	0	0	0	0	0	0	AT2G39518|CASP-like protein 4D2|CASPL4D2|AT2G39518|-|protein-coding
AT2G39530	50.32	1	1	1	1	0	0	0	0	0	0	0	AT2G39530|CASP-like protein 4D1|CASPL4D1|F12L6.19|F12L6_19|AT2G39530|-|protein-coding
AT2G39520	50.32	1	1	1	1	0	0	0	0	0	0	0	AT2G39520|F12L6.18|F12L6_18|AT2G39520|-|protein-coding
AT4G38810	50.32	1	1	1	1	0	0	0	0	0	0	0	AT4G38810|T9A14.90|T9A14_90|AT4G38810|-|protein-coding
AT1G06570	50.32	1	1	1	1	0	0	0	0	0	0	0	PDS1|4-HYDROXYPHENYLPYRUVATE DIOXYGENASE|4-hydroxyphenylpyruvate dioxygenase|F12K11.9|F12K11_9|HPD|HPPD|P-HYDROXYPHENYLPYRUVATE DIOXYGENASE|phytoene desaturation 1|AT1G06570|-|protein-coding
AT1G06580	50.32	1	1	1	1	0	0	0	0	0	0	0	AT1G06580|F12K11.8|F12K11_8|PPR1|pentatricopeptide repeat 1|AT1G06580|-|protein-coding
AT2G39260	50.27	1	1	1	1	0	0	0	0	0	0	0	AT2G39260|T16B24.10|T16B24_10|AT2G39260|-|protein-coding
AT2G39250	50.27	1	1	1	1	0	0	0	0	0	0	0	SNZ|SCHNARCHZAPFEN|T16B24.11|T16B24_11|AT2G39250|-|protein-coding
AT1G58684	50.27	0	0	1	0	0	0	0	0	0	0	0	AT1G58684|-|AT1G58684|-|protein-coding
AT1G58725	50.27	0	0	1	0	0	0	0	0	0	0	0	AT1G58725|-|AT1G58725|-|protein-coding
AT5G19151	50.27	0	0	1	0	0	0	0	0	0	0	0	AT5G19151|-|AT5G19151|-|protein-coding
AT5G19160	50.27	0	0	1	0	0	0	0	0	0	0	0	TBL11|T24G5.60|T24G5_60|TRICHOME BIREFRINGENCE-LIKE 11|AT5G19160|-|protein-coding
AT3G62422	50.26	1	1	1	1	0	0	0	0	0	0	0	NA
AT3G62420	50.26	1	1	1	1	0	0	0	0	0	0	0	BZIP53|ATBZIP53|basic region/leucine zipper motif 53|AT3G62420|-|protein-coding
AT3G62430	50.26	1	1	1	1	0	0	0	0	0	0	0	AT3G62430|-|AT3G62430|-|protein-coding
AT3G58620	50.09	1	1	1	1	0	0	0	0	0	0	0	TTL4|tetratricopetide-repeat thioredoxin-like 4|AT3G58620|-|protein-coding
AT2G22080	49.96	1	1	1	1	0	0	0	0	0	0	0	AT2G22080|T16B14.7|T16B14_7|AT2G22080|-|protein-coding
AT2G22070	49.96	1	1	1	1	0	0	0	0	0	0	0	AT2G22070|T16B14.8|T16B14_8|AT2G22070|-|protein-coding
AT4G24150	49.96	1	1	1	1	0	0	1	0	0	0	0	GRF8|AtGRF8|AtMIN10|T19F6.140|T19F6_140|growth-regulating factor 8|AT4G24150|-|protein-coding
AT5G15220	49.96	1	1	1	1	0	0	0	0	0	0	0	AT5G15220|F8M21.110|F8M21_110|AT5G15220|-|protein-coding
AT5G62940	49.96	1	1	1	1	0	0	0	0	0	0	0	HCA2|DNA BINDING WITH ONE FINGER 5.6|DOF5.6|HIGH CAMBIAL ACTIVITY2|MQB2.26|MQB2_26|AT5G62940|-|protein-coding
AT1G33760	49.96	1	1	1	1	0	0	0	0	0	0	0	AT1G33760|F14M2.12|F14M2_12|AT1G33760|-|protein-coding
AT3G18050	49.96	1	1	1	1	0	0	0	0	0	0	0	AT3G18050|-|AT3G18050|-|protein-coding
AT3G18060	49.96	1	1	1	1	0	0	0	0	0	0	0	AT3G18060|-|AT3G18060|-|protein-coding
AT1G17620	49.96	1	1	1	1	0	0	1	0	0	0	0	AT1G17620|F11A6.25|AT1G17620|-|protein-coding
AT1G53830	49.96	1	1	1	1	0	0	0	0	0	0	0	PME2|ATPME2|T18A20.6|T18A20_6|pectin methylesterase 2|AT1G53830|-|protein-coding
AT1G53840	49.96	1	1	1	1	0	0	0	0	0	0	0	PME1|ATPME1|T18A20.7|T18A20_7|pectin methylesterase 1|AT1G53840|-|protein-coding
AT1G25230	49.96	1	1	1	1	0	0	0	0	0	0	0	AT1G25230|F4F7.38|F4F7_38|AT1G25230|-|protein-coding
AT1G07520	49.96	1	1	1	1	0	0	0	0	0	0	0	AT1G07520|F22G5.41|F22G5_41|AT1G07520|-|protein-coding
AT1G07530	49.96	1	1	1	1	0	0	0	0	0	0	0	SCL14|ARABIDOPSIS THALIANA GRAS (GAI|ATGRAS2|F22G5.9|F22G5_9|GRAS (GAI|GRAS2|RGA|SCARECROW-like 14|SCR) 2|AT1G07530|-|protein-coding
AT1G25220	49.96	1	1	1	1	0	0	0	0	0	0	0	ASB1|ANTHRANILATE SYNTHASE BETA SUBUNIT|F4F7.39|F4F7_39|TRP4|TRYPTOPHAN BIOSYNTHESIS 4|WEAK ETHYLENE INSENSITIVE7|WEI7|anthranilate synthase beta subunit 1|AT1G25220|-|protein-coding
AT5G64750	49.96	1	1	1	1	0	0	0	0	0	0	0	ABR1|ABA REPRESSOR1|MVP7.8|MVP7_8|AT5G64750|-|protein-coding
AT1G11250	49.96	0	0	1	0	0	0	0	0	0	0	0	SYP125|ATSYP125|T28P6.10|T28P6_10|syntaxin of plants 125|AT1G11250|-|protein-coding
AT1G80440	49.89	1	1	1	1	0	0	0	1	0	0	1	AT1G80440|KFB20|KISS ME DEADLY 1|KMD1|Kelch repeat F-box 20|T21F11.23|T21F11_23|AT1G80440|-|protein-coding
AT3G50825	49.83	0	1	1	0	0	0	0	0	0	0	0	AT3G50825|67273.SNORNA00001|AT3G50825|-|ncRNA
AT3G50820	49.83	0	1	1	0	0	0	0	0	0	0	0	PSBO2|MSP-2|OEC33|OXYGEN EVOLVING COMPLEX SUBUNIT 33 KDA|PHOTOSYSTEM II SUBUNIT O-2|PSBO|PSBO-2|photosystem II subunit O-2|AT3G50820|-|protein-coding
AT2G30520	49.8	1	1	1	1	1	0	0	0	0	0	0	RPT2|AT2G30510|ROOT PHOTOTROPISM 2|T6B20.13|T6B20_13|AT2G30520|-|protein-coding
AT4G20006	49.8	1	1	1	1	0	0	0	0	0	0	0	NA
AT1G10140	49.8	1	1	1	1	0	0	0	0	0	0	0	AT1G10140|F14N23.2|F14N23_2|AT1G10140|-|protein-coding
AT5G47100	49.8	1	1	1	1	0	0	0	0	0	0	0	CBL9|ATCBL9|K14A3.5|K14A3_5|calcineurin B-like protein 9|AT5G47100|-|protein-coding
AT2G22760	49.8	1	1	1	1	0	0	0	0	0	0	0	AT2G22760|T30L20.2|T30L20_2|AT2G22760|-|protein-coding
AT1G01950	49.8	1	1	1	1	0	0	0	0	0	0	0	ARK2|Arabidopsis thaliana KINESIN Ungrouped clade|AtKINUb|F22M8.8|F22M8_8|armadillo repeat kinesin 2|gene B|AT1G01950|-|protein-coding
AT1G01940	49.8	1	1	1	1	0	0	0	0	0	0	0	AT1G01940|F22M8.7|F22M8_7|AT1G01940|-|protein-coding
AT1G78000	49.8	1	1	0	0	0	0	1	1	0	0	0	SULTR1;2|F28K19.22|F28K19_22|SEL1|SELENATE RESISTANT 1|SULFATE TRANSPORTER|sulfate transporter 1;2|AT1G78000|-|protein-coding
AT5G63420	49.8	1	1	1	1	0	0	0	0	0	0	0	emb2746|MLE2.5|MLE2_5|embryo defective 2746|AT5G63420|-|protein-coding
AT2G47485	49.8	1	1	1	1	0	0	0	0	0	0	0	AT2G47485|-|AT2G47485|-|protein-coding
AT2G47490	49.8	1	1	1	1	1	0	0	0	0	0	0	NDT1|ARABIDOPSIS THALIANA NAD+ TRANSPORTER 1|ATNDT1|NAD+ transporter 1|T30B22.21|AT2G47490|-|protein-coding
AT1G05575	49.8	1	1	0	0	0	0	0	0	0	0	0	AT1G05575|-|AT1G05575|-|protein-coding
AT1G12120	49.8	1	1	0	0	0	0	0	0	0	0	0	AT1G12120|T28K15.14|T28K15_14|AT1G12120|-|protein-coding
AT1G74940	49.8	1	1	1	1	0	0	0	1	1	0	0	AT1G74940|F25A4.9|F25A4_9|AT1G74940|-|protein-coding
AT1G74930	49.8	1	1	1	1	1	0	0	0	0	0	0	ORA47|F25A4.10|F25A4_10|AT1G74930|-|protein-coding
AT5G25890	49.8	1	1	0	0	0	0	0	0	0	0	0	IAA28|IAA-ALANINE RESISTANT 2|IAR2|T1N24.24|T1N24_24|indole-3-acetic acid inducible 28|AT5G25890|-|protein-coding
AT5G57700	49.8	1	1	1	1	0	0	0	0	0	0	0	AT5G57700|MRI1.6|MRI1_6|AT5G57700|-|protein-coding
AT1G05570	49.8	0	1	1	0	0	0	0	0	0	0	0	CALS1|ATGSL06|ATGSL6|F3F20.1|F3F20_1|GLUCAN SYNTHASE-LIKE 6|GSL06|GSL6|callose synthase 1|AT1G05570|-|protein-coding
AT2G45170	49.78	1	1	1	1	0	0	0	0	0	0	0	ATG8E|ATATG8E|AUTOPHAGY 8E|T14P1.2|AT2G45170|-|protein-coding
AT2G45180	49.78	1	1	1	1	0	0	0	0	0	0	0	AT2G45180|F4L23.31|AT2G45180|-|protein-coding
AT1G19020	49.78	1	1	1	1	1	1	0	0	0	0	0	AT1G19020|F14D16.17|F14D16_17|AT1G19020|-|protein-coding
AT1G19010	49.78	1	1	1	1	0	0	0	0	0	0	0	AT1G19010|F14D16.16|F14D16_16|AT1G19010|-|protein-coding
AT1G19025	49.78	1	1	1	1	0	0	0	0	0	0	0	AT1G19025|-|AT1G19025|-|protein-coding
AT1G70300	49.77	1	1	1	1	0	0	0	0	0	0	0	KUP6|F17O7.17|F17O7_17|K+ uptake permease 6|AT1G70300|-|protein-coding
AT1G49170	49.77	1	1	1	1	0	0	0	0	0	0	0	AT1G49170|F27J15.6|F27J15_6|AT1G49170|-|protein-coding
AT1G49160	49.77	1	1	1	1	0	0	0	0	0	0	0	WNK7|F27J15.7|F27J15_7|AT1G49160|-|protein-coding
AT1G45160	49.75	1	1	1	1	1	0	0	0	0	0	0	AT1G45160|F27F5.23|F27F5_23|AT1G45160|-|protein-coding
AT1G45163	49.75	1	1	1	1	0	0	0	0	0	0	0	AT1G45163|-|AT1G45163|-|protein-coding
AT1G45165	49.75	1	1	1	1	0	0	0	0	0	0	0	AT1G45165|-|AT1G45165|-|protein-coding
AT1G10657	49.75	1	1	1	1	0	0	0	0	0	0	0	AT1G10657|-|AT1G10657|-|protein-coding
AT3G05200	49.72	1	1	1	1	0	0	0	0	0	0	0	ATL6|Arabidopsis toxicos en levadura 6|T12H1.17|T12H1_17|AT3G05200|-|protein-coding
AT3G05210	49.72	1	1	1	1	0	0	0	0	0	0	0	ERCC1|T12H1.18|T12H1_18|UV REPAIR DEFICIENT 7|UVR7|AT3G05210|-|protein-coding
AT3G28690	49.72	1	1	1	1	0	0	0	0	0	0	0	AT3G28690|-|AT3G28690|-|protein-coding
AT1G55350	49.61	1	1	1	1	0	0	0	0	0	0	0	DEK1|ATDEK1|DEFECTIVE KERNEL 1|EMB1275|EMB80|EMBRYO DEFECTIVE 80|F7A10.23|F7A10_23|embryo defective 1275|AT1G55350|-|protein-coding
AT2G28405	49.61	1	1	1	1	0	0	0	0	0	0	0	LCR32|low-molecular-weight cysteine-rich 32|AT2G28405|-|protein-coding
AT4G19395	49.61	1	1	1	1	0	0	0	0	0	0	0	MIR168a|MICRORNA 168|MIR168|MIR168A|microRNA168A|p_MI0000210|AT4G19395|-|ncRNA
AT2G20830	49.61	1	1	1	1	0	0	0	0	0	0	0	AT2G20830|F5H14.20|F5H14_20|AT2G20830|-|protein-coding
AT2G20840	49.61	1	1	1	1	0	0	0	0	0	0	0	SCAMP3|AtSCAMP3|F5H14.19|F5H14_19|Secretory carrier membrane protein 3|AT2G20840|-|protein-coding
AT2G20835	49.61	1	1	1	1	0	0	0	0	0	0	0	AT2G20835|F5H14.1|F5H14_1|AT2G20835|-|protein-coding
AT3G04735	49.61	0	0	1	0	0	0	0	0	0	0	0	RALFL21|RALF-like 21|AT3G04735|-|protein-coding
AT1G19220	49.54	1	1	1	1	0	0	0	0	0	0	0	ARF19|ARF11|AUXIN RESPONSE FACTOR11|IAA22|T29M8.9|T29M8_9|auxin response factor 19|indole-3-acetic acid inducible 22|AT1G19220|-|protein-coding
AT1G19210	49.54	1	1	1	1	1	0	0	0	0	0	0	AT1G19210|T29M8.8|T29M8_8|AT1G19210|-|protein-coding
AT3G56200	49.54	1	1	0	0	0	0	0	0	0	0	0	AT3G56200|-|AT3G56200|-|protein-coding
AT5G58440	49.26	1	1	1	1	0	0	0	0	0	0	0	SNX2a|MQJ2.4|MQJ2_4|sorting nexin 2A|AT5G58440|-|protein-coding
AT5G58430	49.26	1	1	1	1	0	0	0	0	0	0	0	EXO70B1|ATEXO70B1|MQJ2.2|MQJ2_2|exocyst subunit exo70 family protein B1|AT5G58430|-|protein-coding
AT2G33480	49.24	1	1	1	1	1	0	0	0	1	0	0	NAC041|ANAC041|F4P9.25|F4P9_25|NAC domain containing protein 41|AT2G33480|-|protein-coding
AT5G03380	49.24	1	0	1	0	1	0	0	1	0	0	0	AT5G03380|F12E4.120|F12E4_120|AT5G03380|-|protein-coding
AT5G20240	49.24	1	1	0	0	0	0	0	0	0	0	0	PI|F5O24.130|F5O24_130|FLORAL HOMEOTIC PROTEIN PISTILLATA|PISTILLATA|AT5G20240|-|protein-coding
AT5G20250	49.24	1	1	1	1	0	0	0	0	0	0	0	DIN10|DARK INDUCIBLE 10|F5O24.140|F5O24_140|RS6|raffinose synthase 6|AT5G20250|-|protein-coding
AT5G48540	49.24	1	1	1	1	0	0	0	0	0	0	0	AT5G48540|MJE7.18|MJE7_18|AT5G48540|-|protein-coding
AT5G48430	49.19	1	1	1	1	1	0	0	0	0	0	0	AT5G48430|MJE7.6|MJE7_6|AT5G48430|-|protein-coding
AT5G48420	49.19	1	1	0	0	0	0	0	0	0	0	0	AT5G48420|MJE7.5|MJE7_5|AT5G48420|-|protein-coding
AT1G76090	49.15	1	1	1	1	1	0	0	0	1	0	0	SMT3|sterol methyltransferase 3|AT1G76090|-|protein-coding
AT1G76080	49.15	1	1	1	1	0	0	0	0	0	0	0	CDSP32|ARABIDOPSIS THALIANA CHLOROPLASTIC DROUGHT-INDUCED STRESS PROTEIN OF 32 KD|ATCDSP32|T23E18.2|T23E18_2|chloroplastic drought-induced stress protein of 32 kD|AT1G76080|-|protein-coding
AT2G38000	49.15	1	1	1	1	0	0	0	0	0	0	0	AT2G38000|T8P21.9|T8P21_9|AT2G38000|-|protein-coding
AT3G25720	49.15	1	1	1	1	0	0	0	0	0	0	0	AT3G25720|-|AT3G25720|-|protein-coding
AT5G60190	49.12	1	1	1	1	0	0	0	0	0	0	0	AT5G60190|F15L12.8|F15L12_8|AT5G60190|-|protein-coding
AT5G60270	49.12	1	1	1	1	0	0	0	0	0	0	0	AT5G60270|F15L12.9|F15L12_9|L-type lectin receptor kinase I.7|LecRK-I.7|AT5G60270|-|protein-coding
AT1G73470	49.12	1	1	1	1	0	0	0	0	0	0	0	AT1G73470|T9L24.34|T9L24_34|AT1G73470|-|protein-coding
AT1G73480	49.12	1	1	1	1	0	0	0	0	0	0	0	AT1G73480|T9L24.33|T9L24_33|AT1G73480|-|protein-coding
AT1G10410	49.12	1	1	1	1	0	0	0	0	0	0	0	AT1G10410|F14N23.31|F14N23_31|AT1G10410|-|protein-coding
AT4G20840	49.12	1	1	0	0	0	0	0	0	0	0	0	AT4G20840|F21C20.190|F21C20_190|AT4G20840|-|protein-coding
AT4G20850	49.12	1	1	1	1	0	0	0	0	0	0	0	TPP2|T13K14.10|T13K14_10|tripeptidyl peptidase ii|AT4G20850|-|protein-coding
AT4G27260	49.12	1	1	1	1	1	1	1	0	1	0	0	WES1|GH3.5|M4I22.70|M4I22_70|AT4G27260|-|protein-coding
AT2G29760	49.12	1	1	1	1	1	0	0	0	0	0	0	OTP81|ORGANELLE TRANSCRIPT PROCESSING 81|T27A16.14|T27A16_14|AT2G29760|-|protein-coding
AT2G29750	49.12	1	1	1	1	0	0	0	0	0	0	0	UGT71C1|T27A16.15|T27A16_15|UDP-glucosyl transferase 71C1|AT2G29750|-|protein-coding
AT3G24506	49.12	1	1	1	1	0	0	0	0	0	0	0	AT3G24506|-|AT3G24506|-|protein-coding
AT2G16340	49.12	1	1	1	1	0	0	0	0	0	0	0	AT2G16340|F16F14.16|F16F14_16|AT2G16340|-|protein-coding
AT2G16365	49.12	1	1	1	1	0	0	0	0	0	0	0	AT2G16365|-|AT2G16365|-|protein-coding
AT1G30360	49.12	1	1	1	1	1	0	0	0	0	0	0	ERD4|T4K22.4|T4K22_4|early-responsive to dehydration 4|AT1G30360|-|protein-coding
AT3G27870	49.12	0	1	0	0	0	0	0	0	0	0	0	AT3G27870|-|AT3G27870|-|protein-coding
AT2G24570	49.11	1	1	1	1	1	0	1	0	0	0	0	WRKY17|ATWRKY17|F25P17.13|F25P17_13|WRKY DNA-binding protein 17|AT2G24570|-|protein-coding
AT5G22890	49.11	1	1	0	0	0	0	0	0	0	0	0	AT5G22890|MRN17.12|MRN17_12|STOP2|sensitive to proton rhizotoxicity 2|AT5G22890|-|protein-coding
AT1G61740	49.11	1	1	1	1	0	0	1	0	0	0	0	AT1G61740|T13M11.10|T13M11_10|AT1G61740|-|protein-coding
AT3G61420	48.87	1	1	1	1	1	0	0	0	0	0	0	AT3G61420|-|AT3G61420|-|protein-coding
AT3G61430	48.87	1	1	1	1	0	1	0	0	0	0	0	PIP1A|ARABIDOPSIS THALIANA PLASMA MEMBRANE INTRINSIC PROTEIN 1|ATPIP1|PIP1|PIP1;1|PLASMA MEMBRANE INTRINSIC PROTEIN 1|PLASMA MEMBRANE INTRINSIC PROTEIN 1;1|plasma membrane intrinsic protein 1A|AT3G61430|-|protein-coding
AT1G07040	48.86	1	1	1	1	0	0	0	0	0	0	0	AT1G07040|F10K1.25|F10K1_25|AT1G07040|-|protein-coding
AT1G07030	48.86	1	1	1	1	0	0	0	0	0	0	0	AT1G07030|F10K1.26|F10K1_26|AT1G07030|-|protein-coding
AT4G22830	48.86	1	1	0	0	0	0	0	0	0	0	0	AT4G22830|F7H19.1|AT4G22830|-|protein-coding
AT4G22820	48.86	1	1	0	0	0	0	0	0	0	0	0	AT4G22820|F7H19.10|AT4G22820|-|protein-coding
AT2G33170	48.69	1	1	1	1	0	0	0	0	0	0	0	AT2G33170|F25I18.9|F25I18_9|AT2G33170|-|protein-coding
AT5G65120	48.69	1	1	1	1	0	0	0	0	0	0	0	AT5G65120|MQN23.5|MQN23_5|AT5G65120|-|protein-coding
AT5G65110	48.69	1	1	1	1	0	0	0	0	0	0	0	ACX2|ACYL-COA OXIDASE 2|ATACX2|MQN23.4|MQN23_4|acyl-CoA oxidase 2|AT5G65110|-|protein-coding
AT5G61600	48.66	1	0	0	0	1	0	0	0	0	0	0	ERF104|K11J9.13|K11J9_13|ethylene response factor 104|AT5G61600|-|protein-coding
AT5G47230	48.64	1	1	1	1	1	0	0	0	0	0	0	ERF5|ATERF-5|ATERF5|AtMACD1|ERF102|ETHYLENE RESPONSIVE ELEMENT BINDING FACTOR 5|ETHYLENE RESPONSIVE ELEMENT BINDING FACTOR- 5|MQL5.9|MQL5_9|ethylene responsive element binding factor 5|AT5G47230|-|protein-coding
AT5G47229	48.64	0	0	1	0	0	0	0	0	0	0	0	AT5G47229|-|AT5G47229|-|protein-coding
AT4G29310	48.6	1	1	1	1	0	0	0	0	0	0	0	AT4G29310|F17A13.130|F17A13_130|AT4G29310|-|protein-coding
AT4G01245	48.6	1	1	1	1	0	0	0	0	0	0	0	AT4G01245|-|AT4G01245|-|protein-coding
AT3G20300	48.6	1	1	1	1	0	0	0	0	0	0	0	AT3G20300|-|AT3G20300|-|protein-coding
AT3G20290	48.6	1	1	1	1	0	0	0	0	0	0	0	EHD1|ATEHD1|EPS15 homology domain 1|AT3G20290|-|protein-coding
AT5G01715	48.54	0	0	1	0	0	0	0	0	0	0	0	AT5G01715|-|AT5G01715|-|miscRNA
AT2G32940	48.52	1	1	1	1	0	0	0	0	0	0	0	AGO6|ARGONAUTE 6|T21L14.12|T21L14_12|AT2G32940|-|protein-coding
AT2G23690	48.52	1	1	1	1	1	0	0	0	0	0	0	AT2G23690|F27L4.13|F27L4_13|AT2G23690|-|protein-coding
AT2G44920	48.48	1	1	1	1	0	0	0	0	0	0	0	AT2G44920|T13E15.7|AT2G44920|-|protein-coding
AT5G49640	48.48	1	1	0	0	0	0	0	0	0	0	0	AT5G49640|MNI5.2|MNI5_2|AT5G49640|-|protein-coding
AT1G53370	48.48	1	1	1	1	0	0	0	0	0	0	0	AT1G53370|F12M16.26|F12M16_26|AT1G53370|-|protein-coding
AT1G53380	48.48	1	1	1	1	0	0	0	0	0	0	0	AT1G53380|F12M16.27|F12M16_27|AT1G53380|-|protein-coding
AT4G34000	48.43	1	1	1	1	0	0	0	0	0	0	0	ABF3|AtABF3|DC3 PROMOTER-BINDING FACTOR 5|DPBF5|F17I5.200|abscisic acid responsive elements-binding factor 3|AT4G34000|-|protein-coding
AT4G26095	48.43	1	1	1	1	0	0	0	0	0	0	0	AT4G26095|-|AT4G26095|-|ncRNA
AT4G26090	48.43	1	1	1	1	0	0	0	0	0	0	0	RPS2|DISEASE RESISTANCE PROTEIN RPS2|F20B18.200|F20B18_200|RESISTANT TO P. SYRINGAE 2|AT4G26090|-|protein-coding
AT1G68440	48.43	1	1	1	1	0	0	0	0	0	0	0	AT1G68440|T2E12.1|T2E12_1|AT1G68440|-|protein-coding
AT1G20030	48.43	1	1	1	1	1	0	1	0	0	0	0	AT1G20030|T20H2.19|T20H2_19|AT1G20030|-|protein-coding
AT2G39660	48.43	1	1	1	1	1	0	0	0	0	0	0	BIK1|F12L6.32|F12L6_32|botrytis-induced kinase1|AT2G39660|-|protein-coding
AT4G39390	48.43	1	1	1	1	0	0	1	0	0	0	0	NST-K1|A. THALIANA NUCLEOTIDE SUGAR TRANSPORTER-KT 1|ATNST-KT1|F23K16.20|F23K16_20|UDP-Rha/UDP-Gal transporter 4|URGT4|nucleotide sugar transporter-KT 1|AT4G39390|-|protein-coding
AT1G11970	48.43	1	1	1	1	0	0	0	0	0	0	0	AT1G11970|F12F1.16|F12F1_16|AT1G11970|-|protein-coding
AT1G11960	48.43	1	1	1	1	0	0	0	0	0	0	0	AT1G11960|F12F1.17|F12F1_17|AT1G11960|-|protein-coding
AT4G01120	48.43	1	1	1	1	0	0	0	0	0	0	0	GBF2|ATBZIP54|BASIC REGION/LEUCINE ZIPPER MOTIF 5|F2N1.12|F2N1_12|G-box binding factor 2|AT4G01120|-|protein-coding
AT2G33710	48.43	1	1	1	1	0	0	0	0	0	0	0	AT2G33710|T1B8.3|T1B8_3|AT2G33710|-|protein-coding
AT1G11820	48.43	1	1	1	1	0	0	0	0	0	0	0	AT1G11820|-|AT1G11820|-|protein-coding
AT2G34500	48.43	1	1	1	1	1	0	0	0	0	0	0	CYP710A1|F13P17.35|cytochrome P450|family 710|polypeptide 1|subfamily A|AT2G34500|-|protein-coding
AT1G14185	48.43	1	1	0	0	0	0	0	0	1	0	0	AT1G14185|-|AT1G14185|-|protein-coding
AT1G14182	48.43	1	1	0	0	0	0	0	0	0	0	0	SCRL28|SCR-like 28|AT1G14182|-|miscRNA
AT1G14180	48.43	1	1	0	0	0	0	0	0	0	0	0	AT1G14180|F7A19.26|AT1G14180|-|protein-coding
AT4G37410	48.43	1	1	0	0	0	1	0	0	1	0	0	CYP81F4|''cytochrome P450|F6G17.60|F6G17_60|cytochrome P450|family 81|polypeptide 4|polypeptide 4''|subfamily F|AT4G37410|-|protein-coding
AT1G59590	48.43	1	1	1	1	0	0	1	0	0	0	0	ZCF37|T30E16.15|T30E16_15|AT1G59590|-|protein-coding
AT3G11180	48.43	1	1	0	0	0	0	0	0	0	0	0	AT3G11180|F11B9.11|AT3G11180|-|protein-coding
AT3G11200	48.43	1	1	0	0	0	0	0	0	0	0	0	AL2|F11B9.12|alfin-like 2|AT3G11200|-|protein-coding
AT5G66590	48.25	1	0	1	0	1	0	0	0	0	0	0	AT5G66590|K1F13.27|K1F13_27|AT5G66590|-|protein-coding
AT5G66600	48.25	1	1	1	1	0	0	0	0	0	0	0	AT5G66600|K1F13.28|K1F13_28|AT5G66600|-|protein-coding
AT5G57350	48.25	1	1	1	1	0	1	0	0	0	0	0	HA3|AHA3|ARABIDOPSIS THALIANA ARABIDOPSIS H(+)-ATPASE|ATAHA3|H(+)-ATPase 3|MJB24.16|MJB24_16|P-TYPE H(+)-ATPASE ISOFORM 3|AT5G57350|-|protein-coding
AT5G59230	48.25	1	1	1	1	0	0	0	0	0	0	0	AT5G59230|MNC17.14|MNC17_14|AT5G59230|-|protein-coding
AT1G18075	48.25	0	0	1	0	0	0	0	0	0	0	0	MIR159b|MICRORNA 159|MIR159|MIR159B|microRNA159B|p_MI0000218|AT1G18075|-|ncRNA
AT3G26910	48.16	1	1	1	1	0	0	0	0	0	0	0	AT3G26910|-|AT3G26910|-|protein-coding
AT1G67265	48.16	1	1	1	1	0	0	0	0	0	0	0	RTFL21|DEVIL 3|DVL3|ROTUNDIFOLIA like 21|AT1G67265|-|protein-coding
AT1G78100	48.16	1	1	1	1	0	0	0	0	0	0	1	AUF1|T11I11.4|T11I11_4|auxin up-regulated f-box protein 1|AT1G78100|-|protein-coding
AT4G25030	48.13	1	1	1	1	0	0	0	0	0	0	0	AT4G25030|F13M23.170|F13M23_170|AT4G25030|-|protein-coding
AT1G69570	48.13	1	1	1	1	0	0	0	0	0	0	0	AT1G69570|-|AT1G69570|-|protein-coding
AT4G33770	48.08	1	1	1	1	0	1	0	0	0	0	0	AT4G33770|3|4-trisphosphate 5/6 kinase 2|ITPK2|T16L1.260|T16L1_260|inositol 1|AT4G33770|-|protein-coding
AT5G64260	48.08	1	1	1	1	1	1	0	1	1	0	0	EXL2|EXORDIUM like 2|MSJ1_10|AT5G64260|-|protein-coding
AT2G31560	48.08	1	0	1	0	0	0	0	0	0	0	0	AT2G31560|T9H9.8|T9H9_8|AT2G31560|-|protein-coding
AT2G31570	48.08	1	1	1	1	1	1	1	0	1	0	0	GPX2|ATGPX2|GLUTATHIONE PEROXIDASE|T9H9.9|T9H9_9|glutathione peroxidase 2|AT2G31570|-|protein-coding
AT2G41560	48.08	1	1	1	1	0	0	0	0	0	0	0	ACA4|''autoinhibited Ca(2+)-ATPase|T32G6.8|T32G6_8|autoinhibited Ca(2+)-ATPase|isoform 4|isoform 4''|AT2G41560|-|protein-coding
AT2G41550	48.08	1	1	1	1	0	0	0	0	0	0	0	AT2G41550|T32G6.7|T32G6_7|AT2G41550|-|protein-coding
AT4G00140	48.08	1	1	1	1	0	0	0	0	0	0	0	EDA34|F6N15.19|F6N15_19|embryo sac development arrest 34|AT4G00140|-|protein-coding
AT5G19220	48.08	1	1	1	1	0	0	0	0	0	0	0	APL1|ADG2|ADP GLUCOSE PYROPHOSPHORYLASE 2|ADP glucose pyrophosphorylase large subunit 1|ADPG PYROPHOSPHORYLASE|T24G5.120|T24G5_120|AT5G19220|-|protein-coding
AT5G19230	48.08	1	1	1	1	0	0	1	0	0	0	0	AT5G19230|T24G5.130|T24G5_130|AT5G19230|-|protein-coding
AT5G62470	48.08	1	1	1	1	0	0	1	0	0	0	0	MYB96|ATMYB96|K19B1.8|K19B1_8|MYB DOMAIN PROTEIN 96|MYBCOV1|myb domain protein 96|AT5G62470|-|protein-coding
AT1G78040	48.08	1	1	1	1	0	0	0	0	0	0	0	AT1G78040|F28K19.26|F28K19_26|AT1G78040|-|protein-coding
AT5G01520	48.08	1	1	1	1	1	0	1	0	0	0	0	AIRP2|ABA Insensitive RING Protein 2|AtAIRP2|F7A7.40|F7A7_40|AT5G01520|-|protein-coding
AT5G01510	48.08	1	1	1	1	0	0	0	0	0	0	0	RUS5|F7A7.30|F7A7_30|ROOT UV-B SENSITIVE 5|AT5G01510|-|protein-coding
AT1G19660	48.08	1	1	1	1	0	0	0	0	0	0	0	AT1G19660|AtBBD2|BBD2|F14P1.1|F14P1_1|bifunctional nuclease in basal defense response 2|AT1G19660|-|protein-coding
AT1G19670	48.08	1	1	1	1	0	0	0	0	0	0	0	CLH1|ATCLH1|ATHCOR1|CHLOROPHYLLASE|CORI1|CORONATINE-INDUCED PROTEIN 1|F6F9.28|F6F9_28|chlorophyllase 1|AT1G19670|-|protein-coding
AT5G16200	48.08	1	1	1	1	0	0	0	0	0	0	0	AT5G16200|T21H19.120|T21H19_120|AT5G16200|-|protein-coding
AT5G16210	48.08	1	1	1	1	0	0	0	0	0	0	0	AT5G16210|T21H19.130|T21H19_130|AT5G16210|-|protein-coding
AT2G13790	48.08	1	1	1	1	0	0	1	0	0	0	0	SERK4|AT2G13780|ATSERK4|BAK1-LIKE 1|BAK7|BKK1|BRI1- ASSOCIATED KINASE 7|BRI1- ASSOCIATED KINASE 7|F13J11.14|F13J11_14|SOMATIC EMBRYOGENESIS RECEPTOR-LIKE KINASE 4|somatic embryogenesis receptor-like kinase 4|AT2G13790|-|protein-coding
AT2G42880	48.08	1	1	1	1	0	0	0	0	0	0	0	MPK20|ATMPK20|F7D19.12|F7D19_12|MAP kinase 20|AT2G42880|-|protein-coding
AT2G26690	48.08	0	1	1	0	0	0	1	0	0	0	0	AT2G26690|AtNPF6.2|F18A8.6|F18A8_6|NPF6.2|NRT1/ PTR family 6.2|AT2G26690|-|protein-coding
AT2G26692	48.08	0	1	1	0	0	0	0	0	0	0	0	AT2G26692|-|AT2G26692|-|ncRNA
AT1G15660	48.08	0	0	1	0	0	0	0	0	0	0	0	CENP-C|CENP-C HOMOLOGUE|T16N11.16|T16N11_16|centromere protein C|AT1G15660|-|protein-coding
AT4G00720	47.96	1	1	1	1	0	0	0	0	0	0	0	SK32|ASKTHETA|ATSK32|F6N23.11|F6N23_11|SHAGGY-LIKE PROTEIN KINASE THETA|shaggy-like protein kinase 32|AT4G00720|-|protein-coding
AT5G59720	47.96	1	0	1	0	0	0	0	0	0	0	0	HSP18.2|MTH12.7|MTH12_7|heat shock protein 18.2|AT5G59720|-|protein-coding
AT1G30016	47.96	1	1	1	1	0	0	0	0	0	0	0	NA
AT1G20515	47.96	0	1	1	0	0	0	0	0	0	0	0	AT1G20515|-|AT1G20515|-|ncRNA
AT1G20510	47.96	0	1	1	0	1	0	0	0	0	0	0	OPCL1|F5M15.17|F5M15_17|OPC-8:0 CoA ligase1|AT1G20510|-|protein-coding
AT1G20520	47.96	0	1	1	0	0	0	0	0	0	0	0	AT1G20520|F5M15.16|F5M15_16|AT1G20520|-|protein-coding
AT4G39980	47.95	1	1	1	1	1	0	1	0	1	0	0	DHS1|3-DEOXY-D-ARABINO-HEPTULOSONATE 7-PHOSPHATE SYNTHASE 1|3-DEOXY-D-ARABINO-HEPTULOSONATE-7-PHOSPHATE 1|3-deoxy-D-arabino-heptulosonate 7-phosphate synthase 1|AtDAHP1|DAHP1|T5J17.150|T5J17_150|AT4G39980|-|protein-coding
AT2G35920	47.95	1	1	1	1	0	0	0	0	0	0	0	AT2G35920|F11F19.17|F11F19_17|AT2G35920|-|protein-coding
AT4G39985	47.95	0	0	1	0	0	0	0	0	0	0	0	AT4G39985|67223.TRNA-ILE-1|AT4G39985|-|tRNA
AT4G39986	47.95	0	0	1	0	0	0	0	0	0	0	0	NA
AT4G39990	47.95	0	0	1	0	0	0	0	0	0	0	0	RABA4B|ARABIDOPSIS THALIANA RAB GTPASE HOMOLOG A 4B|ATGB3|ATRAB11G|ATRABA4B|GTP-BINDING PROTEIN 3|RAB GTPase homolog A4B|T5J17.160|T5J17_160|AT4G39990|-|protein-coding
AT4G13510	47.81	1	1	1	1	0	0	0	0	0	0	0	AMT1;1|ARABIDOPSIS THALIANA AMMONIUM TRANSPORT 1|ATAMT1|ATAMT1;1|T6G15.60|T6G15_60|ammonium transporter 1;1|AT4G13510|-|protein-coding
AT4G13505	47.81	1	1	1	1	0	0	0	0	0	0	0	AT4G13505|-|AT4G13505|-|ncRNA
AT4G23650	47.81	0	1	0	0	0	0	0	0	0	0	0	CDPK6|AtCDPK6|CALCIUM-DEPENDENT PROTEIN KINASE 6|CPK3|Calcium dependent protein kinase 3|F9D16.120|F9D16_120|calcium-dependent protein kinase 6|AT4G23650|-|protein-coding
AT4G23660	47.81	0	1	0	0	0	0	0	0	0	0	0	PPT1|4-HYDROXYBENZOATE POLYPRENYL DIPHOSPHATE TRANSFERASE|AtPPT1|F9D16.130|F9D16_130|polyprenyltransferase 1|AT4G23660|-|protein-coding
AT3G27170	47.75	1	1	1	1	1	0	1	1	0	0	0	CLC-B|ATCLC-B|chloride channel B|AT3G27170|-|protein-coding
AT5G05100	47.75	1	1	1	1	0	0	0	0	0	0	0	AT5G05100|MUG13.4|MUG13_4|AT5G05100|-|protein-coding
AT5G05090	47.75	1	1	1	1	0	0	0	0	0	0	0	AT5G05090|MUG13.5|MUG13_5|AT5G05090|-|protein-coding
AT2G42380	47.75	1	1	1	1	0	0	0	0	0	0	0	BZIP34|ATBZIP34|MHK10.10|MHK10_10|AT2G42380|-|protein-coding
AT3G03990	47.75	1	1	1	1	0	0	0	0	0	0	0	AT3G03990|D14|DWARF 14|T11I18.10|T11I18_10|AT3G03990|-|protein-coding
AT3G04000	47.75	1	1	1	1	0	0	0	0	0	0	0	AT3G04000|T11I18.11|T11I18_11|AT3G04000|-|protein-coding
AT1G21670	47.75	1	1	1	1	1	0	0	0	0	0	0	AT1G21670|F8K7.9|F8K7_9|AT1G21670|-|protein-coding
AT1G21660	47.75	1	1	1	1	0	0	0	0	0	0	0	AT1G21660|F8K7.8|F8K7_8|AT1G21660|-|protein-coding
AT5G62420	47.75	1	1	1	1	0	0	1	1	1	0	0	AT5G62420|K19B1.2|K19B1_2|AT5G62420|-|protein-coding
AT3G19930	47.75	1	1	1	1	0	0	0	0	0	0	0	STP4|ATSTP4|SUGAR TRANSPORTER 4|sugar transporter 4|AT3G19930|-|protein-coding
AT5G66870	47.75	1	1	1	1	1	0	0	0	0	0	0	ASL1|ASYMMETRIC LEAVES 2-like 1|LATERAL ORGAN BOUNDARIES DOMAIN GENE 36|LBD36|MUD21.13|MUD21_13|AT5G66870|-|protein-coding
AT4G39970	47.75	1	1	1	1	0	0	0	0	0	0	0	AT4G39970|T5J17.140|T5J17_140|AT4G39970|-|protein-coding
AT5G05600	47.75	1	1	1	1	0	0	0	0	0	0	0	AT5G05600|MOP10.14|MOP10_14|AT5G05600|-|protein-coding
AT3G05280	47.75	1	1	1	1	0	0	0	0	0	0	0	AT3G05280|T12H1.25|T12H1_25|AT3G05280|-|protein-coding
AT3G05270	47.75	1	1	1	1	0	0	0	0	0	0	0	AT3G05270|T12H1.24|T12H1_24|AT3G05270|-|protein-coding
AT3G19380	47.75	1	1	1	1	0	0	1	0	0	0	0	PUB25|plant U-box 25|AT3G19380|-|protein-coding
AT2G14760	47.75	1	1	0	0	0	0	0	0	0	0	0	AT2G14760|F26C24.10|F26C24_10|AT2G14760|-|protein-coding
AT3G13432	47.75	1	1	0	0	0	0	0	0	0	0	0	AT3G13432|-|AT3G13432|-|protein-coding
AT3G16420	47.75	1	1	1	1	0	0	0	0	0	0	0	PBP1|JACALIN-RELATED LECTIN 30|JAL30|PBPI|PYK10-binding protein 1|T2O4.12|AT3G16420|-|protein-coding
AT3G16415	47.75	1	1	1	1	0	0	0	0	0	0	0	AT3G16415|T2O4.18|AT3G16415|-|miscRNA
AT1G08920	47.75	1	1	0	0	0	0	0	0	0	0	0	ESL1|ERD (early response to dehydration) six-like 1|F7G19.20|F7G19_20|AT1G08920|-|protein-coding
AT1G58110	47.75	1	1	1	1	0	0	1	0	0	0	0	AT1G58110|T15M6.12|AT1G58110|-|protein-coding
AT4G16380	47.75	1	1	1	1	0	0	0	0	0	0	0	AT4G16380|-|AT4G16380|-|protein-coding
AT5G62350	47.75	1	1	1	1	0	0	0	0	0	0	0	AT5G62350|MMI9.21|MMI9_21|AT5G62350|-|protein-coding
AT2G29130	47.75	1	1	0	0	0	0	0	0	0	0	0	LAC2|ATLAC2|T9I4.21|T9I4_21|laccase 2|AT2G29130|-|protein-coding
AT2G29125	47.75	1	1	0	0	0	0	0	0	0	0	0	RTFL2|DEVIL 13|DVL13|ROTUNDIFOLIA like 2|AT2G29125|-|protein-coding
AT3G58640	47.75	0	1	0	0	0	0	0	0	0	0	0	AT3G58640|-|AT3G58640|-|protein-coding
AT2G05520	47.63	1	1	1	1	0	0	0	0	0	0	0	GRP-3|ARABIDOPSIS GLYCINE RICH PROTEIN 3|ATGRP-3|ATGRP3|GLYCINE-RICH PROTEIN 3|GRP3|T20G20.13|T20G20_13|glycine-rich protein 3|AT2G05520|-|protein-coding
AT2G37420	47.62	1	1	1	1	0	0	1	0	0	0	0	AT2G37420|F3G5.21|F3G5_21|AT2G37420|-|protein-coding
AT2G37430	47.62	1	1	1	1	0	0	0	0	0	0	0	ZAT11|F3G5.22|F3G5_22|zinc finger of Arabidopsis thaliana 11|AT2G37430|-|protein-coding
AT3G13790	47.62	1	0	1	0	1	1	0	0	1	0	0	ATBFRUCT1|ARABIDOPSIS THALIANA CELL WALL INVERTASE 1|ATCWINV1|AT3G13790|-|protein-coding
AT3G15500	47.62	1	1	1	1	0	0	0	0	0	0	0	NAC3|ANAC055|ATNAC3|NAC domain containing protein 3|NAC domain containing protein 55|NAC-DOMAIN ENCODING GENE|NAC055|AT3G15500|-|protein-coding
AT4G03520	47.62	1	0	1	0	0	0	0	0	0	0	0	ATHM2|F9H3.15|F9H3_15|T5L23.1|TRXm2|thioredoxin m2|AT4G03520|-|protein-coding
AT4G23060	47.62	1	1	1	1	1	1	0	0	0	0	0	IQD22|F7H19.250|F7H19_250|IQ-domain 22|AT4G23060|-|protein-coding
AT4G39270	47.62	1	1	1	1	0	0	0	0	0	0	0	AT4G39270|T22F8.170|T22F8_170|AT4G39270|-|protein-coding
AT5G67520	47.62	1	1	1	1	1	0	0	0	0	0	0	APK4|K9I9.8|K9I9_8|adenosine-5'-phosphosulfate (APS) kinase 4|AT5G67520|-|protein-coding
AT5G67510	47.62	1	1	1	1	0	0	0	0	0	0	0	AT5G67510|K9I9.7|K9I9_7|AT5G67510|-|protein-coding
AT1G28100	47.62	1	1	0	0	1	1	0	1	1	1	0	AT1G28100|F13K9.27|F13K9_27|AT1G28100|-|protein-coding
AT1G28090	47.62	1	0	0	0	0	0	0	0	0	0	0	AT1G28090|F13K9.19|F13K9_19|AT1G28090|-|protein-coding
AT1G65390	47.62	1	1	1	1	0	1	1	0	0	0	0	PP2-A5|AT1G65400|ATPP2-A5|T8F5.18|T8F5_18|phloem protein 2 A5|AT1G65390|-|protein-coding
AT3G53420	47.57	1	1	0	0	0	1	0	0	0	0	0	PIP2A|AtPIP2;1|PIP2|PIP2;1|PLASMA MEMBRANE INTRINSIC PROTEIN 2|PLASMA MEMBRANE INTRINSIC PROTEIN 2;1|plasma membrane intrinsic protein 2A|AT3G53420|-|protein-coding
AT4G05010	47.53	1	1	1	1	0	0	0	0	0	0	0	FBS3|AtFBS3|C17L7.7|F-box stress induced 3|AT4G05010|-|protein-coding
AT4G24020	47.15	1	1	1	1	0	0	0	0	0	0	0	NLP7|NIN like protein 7|T19F6.10|T19F6_10|AT4G24020|-|protein-coding
AT5G66820	47.14	1	1	1	1	0	0	0	0	0	0	0	AT5G66820|MUD21.8|MUD21_8|AT5G66820|-|protein-coding
AT3G60690	47.14	1	1	1	1	0	0	0	0	0	0	0	AT3G60690|SAUR59|SMALL AUXIN UPREGULATED RNA 59|AT3G60690|-|protein-coding
AT1G10020	47.14	1	1	1	1	0	0	1	0	0	0	0	AT1G10020|T27I1.4|T27I1_4|AT1G10020|-|protein-coding
AT3G57120	47.14	1	1	1	1	0	0	0	0	0	0	0	AT3G57120|-|AT3G57120|-|protein-coding
AT2G46170	47.14	1	1	1	1	0	0	0	0	0	0	0	AT2G46170|T3F17.18|AT2G46170|-|protein-coding
AT5G04480	47.14	1	1	1	1	0	0	0	0	0	0	0	AT5G04480|T32M21.80|T32M21_80|AT5G04480|-|protein-coding
AT5G61960	47.14	1	1	1	1	0	0	0	0	0	0	0	ML1|AML1|K22G18.10|K22G18_10|MEI2-like protein 1|AT5G61960|-|protein-coding
AT1G06160	47.14	1	1	1	1	1	1	0	1	0	0	0	ORA59|F9P14.2|F9P14_2|octadecanoid-responsive Arabidopsis AP2/ERF 59|AT1G06160|-|protein-coding
AT4G16370	47.14	1	1	1	1	0	0	0	0	0	0	0	OPT3|ATOPT3|DL4215C|FCAALL.72|oligopeptide transporter|AT4G16370|-|protein-coding
AT4G36370	47.14	1	1	1	1	0	0	0	0	0	0	0	AT4G36370|F23E13.210|F23E13_210|AT4G36370|-|protein-coding
AT4G36380	47.14	1	1	1	1	1	0	0	0	0	0	0	ROT3|AP22.10|AP22_10|CYP90C1|ROTUNDIFOLIA 3|AT4G36380|-|protein-coding
AT5G53220	47.14	1	1	1	1	0	0	0	0	0	0	0	AT5G53220|K19E1.2|K19E1_2|AT5G53220|-|protein-coding
AT3G63120	47.14	1	0	1	0	0	0	0	0	0	0	0	CYCP1;1|cyclin p1;1|AT3G63120|-|protein-coding
AT3G63130	47.14	1	0	1	0	0	0	0	0	0	0	0	RANGAP1|ATRANGAP1|RAN GTPASE-ACTIVATING PROTEIN 1|RAN GTPase activating protein 1|AT3G63130|-|protein-coding
AT2G40004	47.14	1	1	1	1	0	0	0	0	0	0	0	AT2G40004|-|AT2G40004|-|protein-coding
AT1G78280	47.14	1	0	1	0	0	0	0	0	0	0	0	AT1G78280|F3F9.18|F3F9_18|AT1G78280|-|protein-coding
AT1G78265	47.14	1	0	1	0	0	0	0	0	0	0	0	AT1G78265|-|AT1G78265|-|ncRNA
AT1G78270	47.14	1	0	1	0	0	0	0	0	0	0	0	UGT85A4|AtUGT85A4|F3F9.19|F3F9_19|UDP-glucosyl transferase 85A4|AT1G78270|-|protein-coding
AT1G67080	47.14	0	1	1	0	0	0	0	0	0	0	0	ABA4|F1O19.13|F1O19_13|abscisic acid (ABA)-deficient 4|AT1G67080|-|protein-coding
AT1G67090	47.14	0	1	1	0	0	0	0	0	0	0	0	RBCS1A|F1O19.14|F5A8.1|F5A8_1|ribulose bisphosphate carboxylase small chain 1A|AT1G67090|-|protein-coding
AT2G35600	47.14	0	0	1	0	0	0	0	0	0	0	0	BRXL1|ARABIDOPSIS THALIANA BREVIS RADIX LIKE 1|ATBRXL1|BREVIS RADIX-like 1|T32F12.2|T32F12_2|AT2G35600|-|protein-coding
AT2G35605	47.14	0	0	1	0	0	0	0	0	0	0	0	AT2G35605|-|AT2G35605|-|protein-coding
AT4G36670	47.08	1	1	1	1	1	0	1	0	0	0	0	PMT6|AP22.86|AP22_86|AtPLT6|AtPMT6|PLT6|polyol transporter 6|polyol/monosaccharide transporter 6|AT4G36670|-|protein-coding
AT1G68550	47.08	1	1	1	1	0	0	0	0	0	0	1	CRF10|T26J14.12|T26J14_12|cytokinin response factor 10|AT1G68550|-|protein-coding
AT1G68552	47.08	1	1	1	1	0	0	0	0	0	0	0	NA
AT1G26920	47.07	1	1	1	1	0	0	0	0	0	0	0	AT1G26920|T2P11.11|T2P11_11|AT1G26920|-|protein-coding
AT4G29090	47.07	1	1	1	1	0	0	0	0	0	0	0	AT4G29090|F19B15.120|F19B15_120|AT4G29090|-|protein-coding
AT2G41380	47.07	1	1	1	1	1	0	0	0	0	0	0	AT2G41380|F13H10.7|F13H10_7|AT2G41380|-|protein-coding
AT2G34610	47.07	1	1	1	1	1	0	0	1	1	1	0	AT2G34610|T31E10.5|T31E10_5|AT2G34610|-|protein-coding
AT2G17705	47.07	1	1	1	1	0	0	0	0	0	0	0	AT2G17705|-|AT2G17705|-|protein-coding
AT2G17710	47.07	1	1	1	1	0	1	0	0	0	0	0	AT2G17710|T17A5.17|T17A5_17|AT2G17710|-|protein-coding
AT4G01330	47.07	1	1	1	1	1	0	0	0	0	0	0	AT4G01330|F2N1.22|F2N1_22|AT4G01330|-|protein-coding
AT4G01328	47.07	1	1	1	1	0	0	0	0	0	0	0	NA
AT5G40384	47.07	1	1	0	0	0	0	0	0	0	0	0	MIR866|MIR866A|microRNA866A|p_MI0005443|AT5G40384|-|ncRNA
AT4G00300	47.07	1	1	0	0	0	0	0	0	0	0	0	AT4G00300|A_IG005I10.16|A_IG005I10_16|F5I10.16|F5I10_16|AT4G00300|-|protein-coding
AT4G00305	47.07	1	1	0	0	0	0	0	0	0	0	0	AT4G00305|-|AT4G00305|-|protein-coding
AT4G18630	47.07	1	1	1	1	1	0	0	0	1	0	0	AT4G18630|F28A21.40|F28A21_40|AT4G18630|-|protein-coding
AT4G18620	47.07	1	1	1	1	0	0	0	0	0	0	0	PYL13|F28A21.30|F28A21_30|PYR1-like 13|RCAR7|regulatory components of ABA receptor 7|AT4G18620|-|protein-coding
AT3G58080	47.07	1	1	1	1	0	0	0	0	0	0	0	NA
AT1G32690	47.07	1	1	1	1	0	0	0	0	0	0	0	AT1G32690|F6N18.23|F6N18_23|AT1G32690|-|protein-coding
AT3G16140	47.07	1	1	1	1	0	0	0	0	0	0	0	PSAH-1|PSI-H|photosystem I subunit H-1|AT3G16140|-|protein-coding
AT3G56350	47.07	1	1	1	1	0	0	1	0	0	0	0	AT3G56350|T5P19.1|AT3G56350|-|protein-coding
AT3G56360	47.07	1	1	1	1	0	0	0	0	0	0	0	AT3G56360|-|AT3G56360|-|protein-coding
AT5G04990	47.07	1	1	1	1	0	0	0	0	0	0	0	SUN1|ARABIDOPSIS SAD1/UNC-84 DOMAIN PROTEIN 1|ATSUN1|MUG13.15|MUG13_15|SAD1/UNC-84 domain protein 1|AT5G04990|-|protein-coding
AT5G04980	47.07	1	1	1	1	0	0	0	0	0	0	0	AT5G04980|MUG13.16|MUG13_16|AT5G04980|-|protein-coding
AT1G65000	47.07	1	1	1	1	0	0	0	0	0	0	0	AT1G65000|F13O11.34|F13O11_34|AT1G65000|-|protein-coding
AT1G65010	47.07	1	1	1	1	0	0	0	0	0	0	0	AT1G65010|F13O11.30|F13O11_30|AT1G65010|-|protein-coding
AT5G18270	47.07	1	1	1	1	0	1	0	0	0	0	0	ANAC087|Arabidopsis NAC domain containing protein 87|MRG7.23|MRG7_23|AT5G18270|-|protein-coding
AT1G58270	47.07	1	1	1	1	1	0	1	0	1	0	0	ZW9|F19C14.11|F19C14_11|AT1G58270|-|protein-coding
AT1G31710	47.07	1	1	0	0	0	1	1	0	0	0	0	AT1G31710|F27M3.9|F27M3_9|AT1G31710|-|protein-coding
AT1G70310	47.07	1	1	1	1	1	0	0	0	1	0	0	SPDS2|F17O7.16|F17O7_16|spermidine synthase 2|AT1G70310|-|protein-coding
AT2G43760	47.07	1	1	0	0	1	0	0	0	1	0	0	AT2G43760|F18O19.13|AT2G43760|-|protein-coding
AT2G43750	47.07	1	1	0	0	0	0	0	0	0	0	1	OASB|ACS1|ARABIDOPSIS CYSTEINE SYNTHASE 1|ARABIDOPSIS CYSTEINE SYNTHASE 1|ARABIDOPSIS THALIANA CYSTEIN SYNTHASE-B|ATCS-B|CHLOROPLAST O-ACETYLSERINE SULFHYDRYLASE 1|CPACS1|CSASE B|CYSTEINE SYNTHASE|F18O19.14|O-acetylserine (thiol) lyase B|AT2G43750|-|protein-coding
AT1G58190	47.07	1	1	1	1	1	0	0	0	1	0	0	RLP9|AtRLP9|T18I24.10|T18I24_10|receptor like protein 9|AT1G58190|-|protein-coding
AT1G58180	47.07	1	1	1	1	0	0	0	0	0	0	0	BCA6|A. THALIANA BETA CARBONIC ANHYDRASE 6|ATBCA6|T15M6.18|beta carbonic anhydrase 6|AT1G58180|-|protein-coding
AT4G10370	47.07	0	1	0	0	0	0	1	0	0	0	0	AT4G10370|F24G24.170|F24G24_170|AT4G10370|-|protein-coding
AT4G29930	47.07	0	1	0	0	1	0	0	0	1	0	0	AT4G29930|F27B13.170|F27B13_170|AT4G29930|-|protein-coding
AT5G48290	47.07	0	1	0	0	0	0	0	0	0	0	0	AT5G48290|K23F3.1|K23F3_1|AT5G48290|-|protein-coding
AT5G48300	47.07	0	1	0	0	0	0	0	0	0	0	0	ADG1|ADP GLUCOSE PYROPHOSPHORYLASE SMALL SUBUNIT|ADP glucose pyrophosphorylase 1|ADP glucose pyrophosphorylase 1|ADP-GLUCOSE PYROPHOSPHORYLASE SMALL SUBUNIT 1|APS1|K23F3.2|K23F3_2|AT5G48300|-|protein-coding
AT3G49870	46.91	1	1	1	1	0	0	0	0	0	0	0	ARLA1C|ADP-ribosylation factor-like A1C|ATARLA1C|AT3G49870|-|protein-coding
AT1G78700	46.85	1	1	1	1	0	0	0	0	0	0	0	BEH4|BES1/BZR1 homolog 4|F9K20.26|F9K20_26|AT1G78700|-|protein-coding
AT1G78690	46.85	0	1	1	0	0	0	0	0	0	0	0	At1g78690p|F9K20.27|F9K20_27|AT1G78690|-|protein-coding
AT5G02815	46.81	1	1	1	1	0	0	0	0	0	0	0	AT5G02815|67577.TRNA-SER-2|AT5G02815|-|tRNA
AT5G02811	46.81	1	1	1	1	0	0	0	0	0	0	0	NA
AT5G02810	46.81	1	1	1	1	1	0	0	0	0	0	0	PRR7|APRR7|F9G14.120|F9G14_120|pseudo-response regulator 7|AT5G02810|-|protein-coding
AT5G02820	46.81	1	1	1	1	0	0	0	0	0	0	0	RHL2|BIN5|BRASSINOSTEROID INSENSITIVE 5|F9G14.130|F9G14_130|ROOT HAIRLESS 2|SPO11-3|AT5G02820|-|protein-coding
AT5G60760	46.81	1	1	1	1	1	0	0	0	0	0	0	AT5G60760|MAE1.1|MAE1_1|AT5G60760|-|protein-coding
AT5G04340	46.65	1	1	1	1	1	0	0	0	0	0	0	ZAT6|AtZAT6|C2H2|C2H2 ZINC FINGER TRANSCRIPTION FACTOR|COLD INDUCED ZINC FINGER PROTEIN 2|CZF2|T19N18.70|T19N18_70|zinc finger of Arabidopsis thaliana 6|AT5G04340|-|protein-coding
AT2G41090	46.55	1	1	1	1	0	0	0	0	0	0	0	AT2G41090|T3K9.14|T3K9_14|AT2G41090|-|protein-coding
AT2G41100	46.55	1	1	1	1	0	0	0	0	1	0	0	TCH3|ARABIDOPSIS THALIANA CALMODULIN LIKE 4|ATCAL4|CALMODULIN-RELATED PROTEIN|CML12|T3K9.13|T3K9_13|TOUCH 3|calmodulin-like 12|AT2G41100|-|protein-coding
AT3G09400	46.55	1	1	0	0	0	0	0	0	0	0	0	PLL3|pol-like 3|AT3G09400|-|protein-coding
AT3G09390	46.55	1	1	1	1	0	0	0	0	0	0	0	MT2A|ARABIDOPSIS THALIANA METALLOTHIONEIN-1|ARABIDOPSIS THALIANA METALLOTHIONEIN-K|ATMT-1|ATMT-K|metallothionein 2A|AT3G09390|-|protein-coding
AT3G26220	46.55	1	1	1	1	0	0	0	0	0	0	0	CYP71B3|''cytochrome P450|CYTOCHROME P450 MONOOXYGENASE|cytochrome P450|family 71|polypeptide 3|polypeptide 3''|subfamily B|AT3G26220|-|protein-coding
AT3G26210	46.55	1	1	1	1	1	0	0	0	0	0	0	CYP71B23|''cytochrome P450|cytochrome P450|family 71|polypeptide 23|polypeptide 23''|subfamily B|AT3G26210|-|protein-coding
AT1G17150	46.55	1	1	1	1	0	0	0	0	0	0	0	AT1G17150|F20D23.15|F20D23_15|AT1G17150|-|protein-coding
AT1G17147	46.55	1	1	1	1	0	0	0	0	0	0	0	AT1G17147|-|AT1G17147|-|protein-coding
AT1G01030	46.55	1	1	1	1	1	1	0	0	1	0	0	NGA3|NGATHA3|T25K16.3|T25K16_3|AT1G01030|-|protein-coding
AT1G65730	46.55	1	0	1	0	1	0	1	1	0	0	0	YSL7|F1E22.10|F1E22_10|YELLOW STRIPE like 7|AT1G65730|-|protein-coding
AT3G52710	46.55	1	1	1	1	0	0	0	0	0	0	0	AT3G52710|-|AT3G52710|-|protein-coding
AT3G52700	46.55	1	1	1	1	0	0	0	0	0	0	0	AT3G52700|-|AT3G52700|-|protein-coding
AT3G59060	46.48	1	1	1	1	1	0	0	0	0	0	0	PIL6|PHYTOCHROME-INTERACTING FACTOR 5|PIF5|phytochrome interacting factor 3-like 6|AT3G59060|-|protein-coding
AT5G03680	46.48	1	1	1	1	0	0	0	0	0	0	0	PTL|F17C15.100|F17C15_100|PETAL LOSS|AT5G03680|-|protein-coding
AT3G08762	46.48	1	1	1	1	0	0	0	0	0	0	0	NA
AT3G08760	46.48	1	1	1	1	0	0	0	0	0	0	0	ATSIK|-|AT3G08760|-|protein-coding
AT1G59406	46.47	0	0	1	0	0	0	0	0	0	0	0	AT1G59406|T4M14.17|T4M14_17|AT1G59406|-|protein-coding
AT1G59359	46.47	0	0	1	0	0	0	0	0	0	0	0	AT1G59359|T4M14.3|T4M14_3|AT1G59359|-|protein-coding
AT1G25275	46.44	1	1	1	1	0	0	0	0	0	0	0	AT1G25275|-|AT1G25275|-|protein-coding
AT1G25270	46.44	1	0	1	0	0	0	0	0	0	0	0	UMAMIT24|F4F7.34|F4F7_34|Usually multiple acids move in and out Transporters 24|AT1G25270|-|protein-coding
AT1G76490	46.4	1	1	1	1	1	0	0	0	0	0	0	HMG1|3-HYDROXY-3-METHYLGLUTARYL COA REDUCTASE|3-HYDROXY-3-METHYLGLUTARYL COA REDUCTASE 1|AtHMGR1|F15M4.1|HMG-COA REDUCTASE|HMGR1|MAD3|hydroxy methylglutaryl CoA reductase 1|miRNA action deficient 3|AT1G76490|-|protein-coding
AT1G28375	46.4	1	1	1	1	0	0	0	0	0	0	0	AT1G28375|-|AT1G28375|-|protein-coding
AT4G20260	46.4	1	1	1	1	0	0	0	0	0	0	1	PCAP1|ARABIDOPSIS THALIANA PLASMA-MEMBRANE ASSOCIATED CATION-BINDING PROTEIN 1|ATPCAP1|F1C12.180|F1C12_180|MDP25|microtubule-destabilizing protein 25|plasma-membrane associated cation-binding protein 1|AT4G20260|-|protein-coding
AT4G20250	46.4	1	1	1	1	0	0	0	0	0	0	0	AT4G20250|F1C12.170|F1C12_170|AT4G20250|-|protein-coding
AT3G53990	46.4	1	1	1	1	0	0	0	0	0	0	0	AT3G53990|-|AT3G53990|-|protein-coding
AT3G53980	46.4	1	1	1	1	0	0	1	0	0	0	0	AT3G53980|-|AT3G53980|-|protein-coding
AT1G34245	46.4	1	1	1	1	0	0	0	0	0	0	0	EPF2|EPIDERMAL PATTERNING FACTOR 2|AT1G34245|-|protein-coding
AT1G62990	46.4	1	1	1	1	0	0	1	0	0	0	0	KNAT7|F16P17.16|F16P17_16|IRREGULAR XYLEM 11|IRX11|IXR11|KNOTTED-like homeobox of Arabidopsis thaliana 7|TRANSCRIPTION FACTOR KNAT7|AT1G62990|-|protein-coding
AT1G63000	46.4	1	1	1	1	0	0	1	0	0	0	0	NRS/ER|''UDP-4-KETO-6-DEOXY-D-GLUCOSE-3|5-EPIMERASE-4-REDUCTASE 1|5-EPIMERASE-4-REDUCTASE 1''|F16P17.17|F16P17_17|UDP-4-KETO-6-DEOXY-D-GLUCOSE-3|UER1|nucleotide-rhamnose synthase/epimerase-reductase|AT1G63000|-|protein-coding
AT5G28640	46.4	1	1	1	1	1	0	0	1	0	0	0	AN3|ANGUSTIFOLIA 3|ARABIDOPSIS GRF1-INTERACTING FACTOR 1|ATGIF1|F4I4.20|F4I4_20|GIF|GIF1|GRF1-INTERACTING FACTOR|GRF1-INTERACTING FACTOR 1|AT5G28640|-|protein-coding
AT5G64660	46.4	1	1	1	1	0	0	0	0	0	0	0	CMPG2|''CYS|ATCMPG2|CYS|MET|MUB3.18|MUB3_18|PRO|and GLY protein 2|and GLY protein 2''|AT5G64660|-|protein-coding
AT1G67030	46.4	1	1	0	0	1	0	1	1	1	0	1	ZFP6|F1O19.8|F1O19_8|zinc finger protein 6|AT1G67030|-|protein-coding
AT3G27350	46.4	1	1	1	1	0	0	1	0	0	0	0	AT3G27350|-|AT3G27350|-|protein-coding
AT3G05900	46.4	0	1	1	0	1	0	0	0	0	0	0	AT3G05900|F2O10.14|AT3G05900|-|protein-coding
AT3G05905	46.4	0	1	1	0	0	0	0	0	0	0	0	AT3G05905|-|AT3G05905|-|ncRNA
AT5G19120	46.24	1	1	1	1	1	0	1	0	0	0	0	AT5G19120|T24G5.20|T24G5_20|AT5G19120|-|protein-coding
AT5G19130	46.24	0	1	0	0	0	0	0	0	0	0	0	AT5G19130|T24G5.30|T24G5_30|AT5G19130|-|protein-coding
AT3G27050	46.12	1	1	1	1	0	0	0	0	0	0	0	AT3G27050|-|AT3G27050|-|protein-coding
AT3G27060	46.12	1	1	1	1	0	1	0	0	0	0	0	TSO2|ATTSO2|TSO MEANING 'UGLY' IN CHINESE 2|AT3G27060|-|protein-coding
AT3G48000	46.1	1	1	1	1	0	0	0	0	0	0	0	ALDH2B4|ALDEHYDE DEHYDROGENASE 2|ALDH2|ALDH2A|aldehyde dehydrogenase 2|aldehyde dehydrogenase 2A|aldehyde dehydrogenase 2B4|AT3G48000|-|protein-coding
AT2G46150	46.1	1	1	1	1	0	0	0	0	0	0	0	AT2G46150|T3F17.20|AT2G46150|-|protein-coding
AT2G46160	46.1	0	0	1	0	0	0	0	0	0	0	0	AT2G46160|T3F17.19|AT2G46160|-|protein-coding
AT4G00730	46.07	1	1	1	1	0	0	0	0	0	0	0	ANL2|AHDP|ANTHOCYANINLESS 2|ARABIDOPSIS THALIANA HOMEODOMAIN PROTEIN|F6N23.10|F6N23_10|HOMEODOMAIN PROTEIN AHDP|AT4G00730|-|protein-coding
AT1G20070	46.02	1	1	1	1	0	0	0	0	0	0	0	AT1G20070|T20H2.15|T20H2_15|AT1G20070|-|protein-coding
AT5G57050	46.02	1	1	1	1	0	0	0	0	0	0	0	ABI2|ABA INSENSITIVE 2|AtABI2|MHM17.19|MHM17_19|PROTEIN PHOSPHATASE 2C|AT5G57050|-|protein-coding
AT1G26916	46.02	1	1	1	1	0	0	0	0	0	0	0	NA
AT1G49660	46.02	1	1	1	1	0	1	0	0	0	0	0	CXE5|AtCXE5|F14J22.11|F14J22_11|carboxyesterase 5|AT1G49660|-|protein-coding
AT1G49670	46.02	1	1	1	1	0	0	0	0	0	0	0	NQR|F14J22.10|F14J22_10|AT1G49670|-|protein-coding
AT4G27300	45.98	1	1	1	1	0	0	0	0	0	0	0	AT4G27300|M4I22.110|M4I22_110|AT4G27300|-|protein-coding
AT1G58602	45.98	1	1	1	1	0	0	1	0	0	0	0	AT1G58602|-|AT1G58602|-|protein-coding
AT1G58561	45.98	1	0	1	0	0	0	0	0	0	0	0	AT1G58561|-|AT1G58561|-|pseudo
AT2G26650	45.98	1	1	1	1	0	0	0	0	0	0	0	KT1|AKT1|ATAKT1|F18A8.2|F18A8_2|K+ transporter 1|POTASSIUM TRANSPORTER|AT2G26650|-|protein-coding
AT3G28170	45.98	0	0	1	0	0	0	0	0	0	0	0	AT3G28170|-|AT3G28170|-|protein-coding
AT4G32300	45.89	1	1	1	1	0	0	0	0	0	0	0	SD2-5|F10M6.60|F10M6_60|S-domain-2 5|AT4G32300|-|protein-coding
AT2G18790	45.87	1	1	1	1	0	0	0	0	0	0	0	PHYB|HY3|MSF3.17|MSF3_17|OOP1|OUT OF PHASE 1|PHYTOCHROME B|phytochrome B|AT2G18790|-|protein-coding
AT1G27290	45.82	1	1	1	1	0	0	0	0	0	0	0	AT1G27290|F17L21.8|F17L21_8|AT1G27290|-|protein-coding
AT1G27285	45.82	1	1	1	1	0	0	0	0	0	0	0	AT1G27285|F17L21.7|F17L21_7|AT1G27285|-|pseudo
AT4G37470	45.82	1	1	1	1	0	0	1	0	0	0	0	KAI2|F6G17.120|F6G17_120|KARRIKIN INSENSITIVE 2|AT4G37470|-|protein-coding
AT4G37460	45.82	1	1	1	1	0	0	0	0	0	0	0	SRFR1|F6G17.110|F6G17_110|SUPPRESSOR OF RPS4-RLD 1|AT4G37460|-|protein-coding
AT1G76890	45.82	1	1	1	1	0	0	0	0	0	0	0	GT2|AT-GT2|AT1G76890|-|protein-coding
AT2G23430	45.76	1	1	1	1	0	0	0	0	0	0	0	ICK1|CYCLIN-DEPENDENT KINASE INHIBITOR PROTEIN|F26B6.8|F26B6_8|KIP-RELATED PROTEIN 1|KRP1|AT2G23430|-|protein-coding
AT1G22570	45.73	1	1	1	1	0	0	0	0	0	0	0	AT1G22570|F12K8.8|F12K8_8|AT1G22570|-|protein-coding
AT1G22560	45.73	1	1	0	0	0	0	0	0	0	0	0	AT1G22560|F12K8.9|AT1G22560|-|pseudo
AT3G55980	45.73	1	1	1	1	0	0	0	0	0	0	0	SZF1|ATSZF1|salt-inducible zinc finger 1|AT3G55980|-|protein-coding
AT4G34950	45.73	1	1	1	1	1	1	1	1	1	0	0	AT4G34950|F11I11.190|F11I11_190|AT4G34950|-|protein-coding
AT5G62070	45.73	1	1	1	1	0	1	0	0	0	0	0	IQD23|IQ-domain 23|MTG10.10|MTG10_10|AT5G62070|-|protein-coding
AT4G25470	45.73	1	1	1	1	0	0	0	0	0	0	0	CBF2|ATCBF2|C-repeat/DRE binding factor 2|DRE/CRT-BINDING PROTEIN|DRE/CRT-BINDING PROTEIN 1C|DREB1C|FREEZING TOLERANCE QTL 4|FTQ4|T30C3.12|AT4G25470|-|protein-coding
AT1G14370	45.73	1	1	0	0	1	0	0	0	0	0	0	APK2A|F14L17.14|F14L17_14|Kin1|PBL2|PBS1-like 2|PROTEIN KINASE 2A|kinase 1|protein kinase 2A|AT1G14370|-|protein-coding
AT1G78815	45.73	1	1	1	1	0	0	0	0	0	0	0	LSH7|LIGHT SENSITIVE HYPOCOTYLS 7|AT1G78815|-|protein-coding
AT1G78820	45.73	1	1	1	1	0	0	0	0	0	0	0	AT1G78820|F9K20.13|F9K20_13|AT1G78820|-|protein-coding
AT3G60520	45.73	1	1	1	1	0	0	0	0	0	0	0	AT3G60520|-|AT3G60520|-|protein-coding
AT2G46620	45.73	1	1	1	1	0	0	0	0	0	0	0	AT2G46620|F13A10.15|AT2G46620|-|protein-coding
AT1G29440	45.73	1	1	0	0	0	0	0	0	0	0	0	SAUR63|F15D2.3|F15D2_3|SMALL AUXIN UP RNA 63|AT1G29440|-|protein-coding
AT1G29450	45.73	1	1	0	0	0	0	0	0	0	0	0	AT1G29450|F15D2.4|F15D2_4|SAUR64|SMALL AUXIN UPREGULATED RNA 64|AT1G29450|-|protein-coding
AT2G39380	45.73	1	1	1	1	0	0	0	0	0	0	0	EXO70H2|ATEXO70H2|F12L6.4|F12L6_4|exocyst subunit exo70 family protein H2|AT2G39380|-|protein-coding
AT3G12965	45.73	1	1	1	1	0	0	0	0	0	0	0	AT3G12965|-|AT3G12965|-|ncRNA
AT4G18950	45.73	1	1	1	1	0	0	0	0	0	0	0	AT4G18950|F13C5.120|F13C5_120|AT4G18950|-|protein-coding
AT5G65925	45.73	1	1	1	1	0	0	0	0	0	0	0	AT5G65925|-|AT5G65925|-|protein-coding
AT5G49760	45.73	1	1	1	1	0	0	0	0	0	0	0	AT5G49760|K2I5.13|K2I5_13|AT5G49760|-|protein-coding
AT3G46650	45.73	1	1	0	0	0	0	0	0	0	0	0	AT3G46650|-|AT3G46650|-|protein-coding
AT2G18620	45.73	0	1	1	0	0	0	0	0	1	0	0	AT2G18620|F24H14.3|F24H14_3|AT2G18620|-|protein-coding
AT2G18630	45.73	0	1	1	0	0	0	0	0	0	0	0	AT2G18630|F24H14.1|AT2G18630|-|protein-coding
AT4G27654	45.63	0	1	1	0	0	0	0	0	0	0	0	AT4G27654|-|AT4G27654|-|protein-coding
AT3G30775	45.55	1	1	1	1	0	0	0	0	0	0	0	ERD5|ARABIDOPSIS THALIANA PROLINE OXIDASE|AT-POX|ATPDH|ATPOX|EARLY RESPONSIVE TO DEHYDRATION 5|PDH1|PRO1|PRODH|PROLINE DEHYDROGENASE|PROLINE OXIDASE|proline dehydrogenase 1|AT3G30775|-|protein-coding
AT2G21620	45.55	1	1	1	1	0	0	1	0	0	0	0	RD2|F2G1.11|F2G1_11|AT2G21620|-|protein-coding
AT1G03730	45.55	1	1	1	1	0	0	0	0	0	0	0	AT1G03730|F21B7.33|AT1G03730|-|protein-coding
AT1G13245	45.49	1	1	1	1	0	0	1	0	0	0	0	RTFL17|DEVIL 4|DVL4|ROTUNDIFOLIA like 17|AT1G13245|-|protein-coding
AT3G59770	45.49	1	1	1	1	0	0	0	0	0	0	0	SAC9|ARABIDOPSIS THALIANA SUPPRESSOR OF ACTIN 9|AtSAC9|SUPPRESSOR OF ACTIN 9|AT3G59770|-|protein-coding
AT3G59765	45.49	1	1	1	1	0	0	1	0	0	0	0	AT3G59765|-|AT3G59765|-|ncRNA
AT5G66210	45.49	1	1	1	1	0	0	0	0	0	0	0	CPK28|K2A18.29|K2A18_29|calcium-dependent protein kinase 28|AT5G66210|-|protein-coding
AT5G66200	45.49	1	1	1	1	0	0	0	0	0	0	0	ARO2|K2A18.28|K2A18_28|armadillo repeat only 2|AT5G66200|-|protein-coding
AT5G12480	45.42	1	1	1	1	0	0	0	0	0	0	0	CPK7|CALMODULIN-DOMAIN PROTEIN KINASE 7|calmodulin-domain protein kinase 7|AT5G12480|-|protein-coding
AT5G12470	45.42	1	1	1	1	0	0	0	0	0	0	0	AT5G12470|-|AT5G12470|-|protein-coding
AT2G22426	45.32	1	1	1	1	0	0	0	0	0	0	0	AT2G22426|-|AT2G22426|-|protein-coding
AT4G00360	45.32	1	1	1	1	0	0	0	0	0	0	0	CYP86A2|''cytochrome P450|ABERRANT INDUCTION OF TYPE THREE 1|ATT1|A_IG005I10.21|A_IG005I10_21|F5I10.21|F5I10_21|cytochrome P450|family 86|polypeptide 2|polypeptide 2''|subfamily A|AT4G00360|-|protein-coding
AT1G78010	45.32	1	1	1	1	0	0	0	0	0	0	0	AT1G78010|F28K19.23|F28K19_23|AT1G78010|-|protein-coding
AT2G45830	45.29	1	1	1	1	0	0	0	0	0	0	0	DTA2|F4I18.19|downstream target of AGL15 2|AT2G45830|-|protein-coding
AT5G01750	45.29	1	1	1	1	0	0	0	0	0	0	0	AT5G01750|T20L15.20|T20L15_20|AT5G01750|-|protein-coding
AT5G01760	45.29	1	1	1	1	0	0	0	0	0	0	0	AT5G01760|T20L15.30|T20L15_30|AT5G01760|-|protein-coding
AT4G33050	45.29	1	1	1	1	0	0	0	0	0	0	0	EDA39|AtIQM1|F4I10.2|IQ-motif protein 1|IQM1|embryo sac development arrest 39|AT4G33050|-|protein-coding
AT1G01305	45.29	1	1	1	1	0	0	0	0	0	0	0	AT1G01305|-|AT1G01305|-|protein-coding
AT5G10030	45.29	1	1	1	1	0	0	0	0	0	0	0	TGA4|OBF4|OCS BINDING ELEMENT 4|OCS ELEMENT BINDING FACTOR 4|OCTOPINE SYNTHASE ELEMENT-BINDING PROTEIN|T31P16.20|T31P16_20|TGACG motif-binding factor 4|AT5G10030|-|protein-coding
AT5G59430	45.29	1	1	1	1	0	0	0	0	0	0	0	TRP1|ATTRP1|F2O15.20|F2O15_20|TELOMERE REPEAT BINDING PROTEIN 1|telomeric repeat binding protein 1|AT5G59430|-|protein-coding
AT3G57800	45.29	1	1	1	1	0	0	0	0	0	0	0	AT3G57800|AT3G57795|AT3G57800|-|protein-coding
AT5G01100	45.29	1	1	1	1	0	0	0	0	0	0	0	FRB1|F7J8.80|F7J8_80|FRIABLE 1|AT5G01100|-|protein-coding
AT5G01090	45.29	1	1	1	1	0	0	0	0	0	0	0	AT5G01090|F7J8.70|F7J8_70|AT5G01090|-|protein-coding
AT1G69130	45.29	1	1	1	1	0	0	0	0	0	0	0	AT1G69130|60126.TRNA-ILE-1|AT1G69130|-|tRNA
AT1G01300	45.29	1	1	1	1	0	0	0	0	0	0	0	AT1G01300|F6F3.10|F6F3_10|AT1G01300|-|protein-coding
AT1G17380	45.29	1	1	1	1	1	0	0	0	0	0	0	JAZ5|F28G4.16|TIFY11A|jasmonate-zim-domain protein 5|AT1G17380|-|protein-coding
AT3G49900	45.29	1	0	1	0	0	0	0	0	0	0	0	AT3G49900|-|AT3G49900|-|protein-coding
AT4G36925	45.29	0	1	1	0	0	0	0	0	0	0	0	AT4G36925|-|AT4G36925|-|protein-coding
AT1G17390	45.29	0	1	1	0	0	0	0	0	0	0	0	AT1G17390|F28G4.15|AT1G17390|-|pseudo
AT1G58983	45.29	0	0	1	0	0	0	0	0	0	0	0	AT1G58983|T4M14.1|AT1G58983|-|protein-coding
AT1G59030	45.29	0	0	1	0	0	0	0	0	0	0	0	AT1G59030|T4M14.19|AT1G59030|-|protein-coding
AT5G03390	45.29	0	0	1	0	0	0	0	0	0	0	0	AT5G03390|F12E4.130|F12E4_130|AT5G03390|-|protein-coding
AT3G57790	45.29	0	0	1	0	0	0	0	0	0	0	0	AT3G57790|-|AT3G57790|-|protein-coding
AT1G73060	45.21	1	1	1	1	0	0	0	0	0	0	1	LPA3|F3N23.26|F3N23_26|Low PSII Accumulation 3|Low PSII Accumulation 3|AT1G73060|-|protein-coding
AT1G73050	45.21	1	1	1	1	0	0	0	0	0	0	0	AT1G73050|F3N23.25|F3N23_25|AT1G73050|-|protein-coding
AT3G05220	45.21	1	1	1	1	0	0	0	0	0	0	0	AT3G05220|T12H1.19|T12H1_19|AT3G05220|-|protein-coding
AT5G09585	45.19	1	0	1	0	0	0	0	0	0	0	0	U2.5|67606.SNRNA00001|U2 small nucleolar RNA5|AT5G09585|-|ncRNA
AT5G09590	45.19	1	0	1	0	0	0	0	0	0	0	0	MTHSC70-2|F17I14.220|F17I14_220|HEAT SHOCK COGNATE|HEAT SHOCK PROTEIN 70|HSC70-5|mitochondrial HSO70 2|AT5G09590|-|protein-coding
AT5G09580	45.19	1	0	1	0	0	0	0	0	0	0	0	AT5G09580|F17I14.230|F17I14_230|AT5G09580|-|protein-coding
AT1G02880	45.19	1	1	1	1	0	0	0	0	0	0	0	TPK1|F22D16.12|F22D16_12|thiamin pyrophosphokinase1|AT1G02880|-|protein-coding
AT1G02890	45.19	1	1	1	1	0	0	0	0	0	0	0	AT1G02890|F22D16.11|F22D16_11|AT1G02890|-|protein-coding
AT5G51550	45.19	0	1	1	0	0	0	0	0	0	0	0	EXL3|EXORDIUM like 3|K17N15.10|K17N15_10|AT5G51550|-|protein-coding
AT1G65830	45.17	1	1	1	1	0	0	0	0	0	0	0	AT1G65830|51295.TRNA-SER-1|AT1G65830|-|tRNA
AT1G65820	45.17	1	1	1	1	0	0	0	0	0	0	0	AT1G65820|F1E22.17|F1E22_17|AT1G65820|-|protein-coding
AT1G13580	45.17	1	1	1	1	0	0	0	0	0	0	0	LAG13|F13B4.7|F13B4_7|LAG One Homologue 3|LAG1 longevity assurance homolog 3|LOH3|AT1G13580|-|protein-coding
AT1G13590	45.17	1	1	1	1	0	0	0	0	0	0	0	PSK1|ATPSK1|F21F23.2|phytosulfokine 1 precursor|AT1G13590|-|protein-coding
AT1G18400	45.17	1	1	1	1	1	1	0	1	0	0	0	BEE1|BR enhanced expression 1|F15H18.11|F15H18_11|AT1G18400|-|protein-coding
AT5G12010	45.16	1	1	1	1	1	0	0	0	0	0	0	AT5G12010|F14F18.180|F14F18_180|AT5G12010|-|protein-coding
AT1G19310	45.16	1	1	1	1	0	0	0	0	0	0	0	AT1G19310|F18O14.3|F18O14_3|AT1G19310|-|protein-coding
AT4G15550	45.11	1	1	1	1	0	0	0	0	0	0	0	IAGLU|DL3815C|FCAALL.103|UDP-GLUCOSE:INDOLE-3-ACETATE BETA-D-GLUCOSYLTRANSFERASE|indole-3-acetate beta-D-glucosyltransferase|AT4G15550|-|protein-coding
AT1G55920	45.08	1	1	1	1	0	0	1	0	0	0	0	SERAT2;1|ATSERAT2;1|F14J16.18|F14J16_18|SAT1|SAT5|SERINE ACETYLTRANSFERASE|SERINE ACETYLTRANSFERASE 1|SERINE ACETYLTRANSFERASE 5|serine acetyltransferase 2;1|AT1G55920|-|protein-coding
AT1G11690	45.06	1	1	0	0	0	0	0	0	0	0	0	AT1G11690|F25C20.16|F25C20_16|AT1G11690|-|protein-coding
AT1G65930	45.06	1	1	1	1	0	0	0	0	0	0	0	cICDH|F12P19.10|F12P19_10|cytosolic NADP+-dependent isocitrate dehydrogenase|AT1G65930|-|protein-coding
AT1G28200	45.06	1	1	1	1	0	0	0	0	0	0	0	FIP1|F3H9.14|F3H9_14|FH INTERACTING PROTEIN 1|FH interacting protein 1|AT1G28200|-|protein-coding
AT4G35480	45.06	1	1	0	0	0	0	0	0	1	0	0	RHA3B|F15J1.50|F15J1_50|RING-H2 FINGER PROTEIN RHA3B|RING-H2 finger A3B|AT4G35480|-|protein-coding
AT5G02260	45.06	1	1	0	0	0	0	0	0	0	0	0	EXPA9|ATEXP9|ATEXPA9|ATHEXP ALPHA 1.10|EXP9|T1E22.20|T1E22_20|expansin A9|AT5G02260|-|protein-coding
AT3G59220	45.06	1	1	0	0	0	0	0	0	0	0	0	PRN|ATPIRIN1|PRN1|pirin|AT3G59220|-|protein-coding
AT5G60680	45.06	1	1	1	1	0	0	0	0	0	0	0	AT5G60680|MUP24.10|MUP24_10|AT5G60680|-|protein-coding
AT2G39360	45.06	1	1	1	1	0	0	0	0	0	0	0	AT2G39360|F12L6.2|F12L6_2|AT2G39360|-|protein-coding
AT3G21510	45.06	1	1	0	0	0	0	0	0	1	0	1	AHP1|histidine-containing phosphotransmitter 1|AT3G21510|-|protein-coding
AT1G30090	45.06	1	1	0	0	0	0	0	0	0	0	0	AT1G30090|T2H7.11|T2H7_11|AT1G30090|-|protein-coding
AT2G39710	45.06	1	1	1	1	1	0	0	0	0	0	0	AT2G39710|F17A14.9|AT2G39710|-|protein-coding
AT3G19450	45.06	1	1	1	1	0	0	0	0	0	0	0	ATCAD4|CAD|CAD-C|CAD4|CINNAMYL ALCOHOL DEHYDROGENASE 4|AT3G19450|-|protein-coding
AT3G19440	45.06	1	1	1	1	0	0	0	0	0	0	0	AT3G19440|-|AT3G19440|-|protein-coding
AT3G50340	45.06	1	1	1	1	0	0	0	0	0	0	0	AT3G50340|-|AT3G50340|-|protein-coding
AT2G40270	45.06	1	1	1	1	0	0	0	0	0	0	0	AT2G40270|T7M7.19|AT2G40270|-|protein-coding
AT2G40280	45.06	1	1	1	1	0	0	0	0	0	0	0	AT2G40280|T7M7.24|AT2G40280|-|protein-coding
AT5G26290	45.06	1	1	0	0	0	1	0	0	1	0	0	AT5G26290|F9D12.6|F9D12_6|AT5G26290|-|protein-coding
AT3G46730	45.06	1	1	0	0	0	0	0	0	0	0	0	AT3G46730|-|AT3G46730|-|protein-coding
AT3G46720	45.06	1	1	0	0	0	0	0	0	0	0	0	AT3G46720|-|AT3G46720|-|protein-coding
AT5G22740	45.04	1	1	1	1	0	0	0	0	0	0	0	CSLA02|ARABIDOPSIS THALIANA CELLULOSE SYNTHASE-LIKE A02|ARABIDOPSIS THALIANA CELLULOSE SYNTHASE-LIKE A2|ARABIDOPSIS THALIANA CELLULOSE SYNTHASE-LIKE A02|ARABIDOPSIS THALIANA CELLULOSE SYNTHASE-LIKE A2|ATCSLA02|ATCSLA2|CELLULOSE SYNTHASE-LIKE A 2|CSLA2|MDJ22.16|MDJ22_16|cellulose synthase-like A02|AT5G22740|-|protein-coding
AT2G24550	44.97	1	1	1	1	1	0	0	0	0	0	0	AT2G24550|F25P17.15|F25P17_15|AT2G24550|-|protein-coding
AT2G02800	44.97	1	1	1	1	0	0	1	0	0	0	0	APK2B|Kin2|PROTEIN KINASE 2B|T20F6.6|T20F6_6|kinase 2|protein kinase 2B|AT2G02800|-|protein-coding
AT4G28630	44.97	1	1	1	1	0	0	0	0	0	0	0	ABCB23|ABC transporter of the mitochondrion 1|ATATM1|ATM1|ATP-binding cassette B23|HALF-MOLECULE ABC TRANSPORTER ATM1|T5F17.80|T5F17_80|AT4G28630|-|protein-coding
AT4G28640	44.97	1	1	1	1	0	0	0	0	0	0	0	IAA11|T5F17.90|T5F17_90|indole-3-acetic acid inducible 11|AT4G28640|-|protein-coding
AT3G20340	44.96	1	1	1	1	1	0	0	0	0	0	0	AT3G20340|-|AT3G20340|-|protein-coding
AT1G32530	44.96	1	1	1	1	0	0	0	0	0	0	0	AT1G32530|F5D14.34|AT1G32530|-|protein-coding
AT1G11330	44.96	1	1	1	1	0	0	1	0	0	0	0	AT1G11330|T28P6.2|T28P6_2|AT1G11330|-|protein-coding
AT2G23760	44.96	1	1	1	1	0	0	0	0	0	0	0	BLH4|BEL1-like homeodomain 4|F27L4.6|F27L4_6|SAW2|SAWTOOTH 2|AT2G23760|-|protein-coding
AT1G64142	44.96	1	1	1	1	0	0	0	0	0	0	0	NA
AT1G64140	44.96	1	1	1	1	0	0	0	0	0	0	0	AT1G64140|F22C12.10|F22C12_10|AT1G64140|-|protein-coding
AT5G14700	44.96	1	1	1	1	0	0	0	0	0	0	0	AT5G14700|T9L3.2|AT5G14700|-|protein-coding
AT4G01530	44.96	0	0	1	0	0	0	0	0	0	0	0	AT4G01530|F11O4.8|F11O4_8|AT4G01530|-|pseudo
AT1G03220	44.88	1	1	1	1	1	0	0	0	0	0	0	AT1G03220|F15K9.17|F15K9_17|AT1G03220|-|protein-coding
AT5G19780	44.88	1	1	1	1	0	0	0	0	0	0	0	TUA5|ALPHA TUBULIN|T29J13.200|tubulin alpha-5|AT5G19780|-|protein-coding
AT5G62080	44.87	1	1	1	1	0	0	0	0	0	0	0	AT5G62080|MTG10.3|MTG10_3|AT5G62080|-|protein-coding
AT3G13720	44.87	1	1	1	1	0	0	0	0	0	0	0	PRA8|PRA1.F3|PRENYLATED RAB ACCEPTOR 1.F3|AT3G13720|-|protein-coding
AT3G13724	44.87	1	1	1	1	0	0	0	0	0	0	0	MIR823|MIR823A|microRNA823A|p_MI0005380|AT3G13724|-|ncRNA
AT3G17000	44.8	1	1	0	0	0	0	0	0	0	0	0	UBC32|ubiquitin-conjugating enzyme 32|AT3G17000|-|protein-coding
AT3G16990	44.8	1	1	0	0	0	0	0	0	0	0	0	AT3G16990|-|AT3G16990|-|protein-coding
AT5G27030	44.77	1	1	1	1	0	0	0	0	0	0	0	TPR3|F2P16.14|F2P16_14|TOPLESS-related 3|AT5G27030|-|protein-coding
AT5G27035	44.77	1	1	1	1	0	0	0	0	0	0	0	AT5G27035|-|AT5G27035|-|pseudo
AT5G64330	44.71	1	1	1	1	0	0	0	0	0	0	0	NPH3|JK218|MSJ1.17|MSJ1_17|NON-PHOTOTROPIC HYPOCOTYL 3|ROOT PHOTOTROPISM 3|RPT3|AT5G64330|-|protein-coding
AT5G64343	44.71	1	1	1	1	0	0	0	0	0	0	0	NA
AT5G64342	44.71	1	1	1	1	0	0	0	0	0	0	0	NA
AT5G64340	44.71	1	1	1	1	0	0	0	0	0	0	0	SAC51|MSJ1.18|MSJ1_18|SUPPRESSOR OF ACAULIS 51|AT5G64340|-|protein-coding
AT5G64341	44.71	1	1	1	1	0	0	0	0	0	0	0	NA
AT1G10090	44.65	1	1	1	1	0	0	0	0	0	0	0	AT1G10090|T27I1.11|T27I1_11|AT1G10090|-|protein-coding
AT3G59940	44.65	1	1	1	1	0	0	0	0	0	0	1	AT3G59940|KFB50|KISS ME DEADLY 4|KMD4|Kelch repeat F-box 50|AT3G59940|-|protein-coding
AT3G59950	44.65	1	1	1	1	0	0	0	0	0	0	0	AT3G59950|-|AT3G59950|-|protein-coding
AT2G26190	44.65	1	1	1	1	0	0	0	0	0	0	0	AT2G26190|T1D16.17|T1D16_17|AT2G26190|-|protein-coding
AT1G10095	44.65	0	0	1	0	0	0	0	0	0	0	0	AT1G10095|-|AT1G10095|-|protein-coding
AT2G30490	44.63	1	1	1	1	0	0	0	0	0	0	0	C4H|ATC4H|CINNAMATE 4-HYDROXYLASE|CINNAMATE-4-HYDROXYLASE|CYP73A5|REDUCED EPRDERMAL FLUORESCENCE 3|REF3|T6B20.16|T6B20_16|cinnamate-4-hydroxylase|AT2G30490|-|protein-coding
AT5G65158	44.63	1	1	0	0	0	0	0	0	0	0	0	PLAT3|PLAT domain protein 3|AT5G65158|-|protein-coding
AT1G80820	44.62	1	1	1	1	0	0	0	0	0	0	0	CCR2|ATCCR2|F23A5.17|F23A5_17|cinnamoyl coa reductase|AT1G80820|-|protein-coding
AT1G80830	44.62	1	1	1	1	0	0	0	0	0	0	0	NRAMP1|ATNRAMP1|F23A5.18|F23A5_18|PMIT1|natural resistance-associated macrophage protein 1|AT1G80830|-|protein-coding
AT4G38140	44.55	1	1	0	0	0	0	0	0	0	0	0	AT4G38140|F20D10.260|F20D10_260|AT4G38140|-|protein-coding
AT4G38150	44.55	1	1	0	0	0	0	0	0	0	0	0	AT4G38150|F20D10.270|F20D10_270|AT4G38150|-|protein-coding
AT1G17850	44.51	1	1	1	1	0	0	0	0	0	0	0	AT1G17850|F2H15.8|F2H15_8|AT1G17850|-|protein-coding
AT1G17870	44.51	1	1	1	1	0	0	0	0	0	0	0	EGY3|ATEGY3|ETHYLENE-DEPENDENT GRAVITROPISM-DEFICIENT AND YELLOW-GREEN-LIKE 3|F2H15.10|F2H15_10|AT1G17870|-|protein-coding
AT1G17860	44.51	1	1	1	1	1	0	1	0	0	0	0	AT1G17860|F2H15.9|F2H15_9|AT1G17860|-|protein-coding
AT2G30260	44.51	1	1	1	1	0	0	1	0	0	0	0	U2B''|T9D9.7|T9D9_7|U2 small nuclear ribonucleoprotein B|AT2G30260|-|protein-coding
AT2G30250	44.51	1	1	1	1	0	0	0	0	0	0	0	WRKY25|ATWRKY25|T9D9.6|T9D9_6|WRKY DNA-binding protein 25|AT2G30250|-|protein-coding
AT3G45600	44.51	1	1	0	0	0	0	0	0	1	0	0	TET3|tetraspanin3|AT3G45600|-|protein-coding
AT1G07590	44.44	1	1	1	1	0	0	0	0	0	0	0	AT1G07590|F22G5.3|F22G5_3|AT1G07590|-|protein-coding
AT1G07580	44.44	1	1	1	1	0	0	0	0	0	0	0	AT1G07580|51945.TRNA-ALA-1|AT1G07580|-|tRNA
AT1G61353	44.44	1	1	0	0	0	0	0	0	0	0	0	NA
AT1G61350	44.44	1	1	0	0	0	0	0	0	0	0	0	AT1G61350|T1F9.16|T1F9_16|AT1G61350|-|protein-coding
AT1G75010	44.44	1	1	1	1	0	0	0	0	0	0	0	ARC3|ACCUMULATION AND REPLICATION OF CHLOROPLASTS 3|F25A4.3|F25A4_3|AT1G75010|-|protein-coding
AT1G75020	44.44	1	1	1	1	0	0	0	0	0	0	0	LPAT4|F25A4.2|F25A4_2|lysophosphatidyl acyltransferase 4|AT1G75020|-|protein-coding
AT2G18320	44.4	1	1	0	0	0	0	0	0	0	0	0	AT2G18320|T30D6.17|T30D6_17|AT2G18320|-|protein-coding
AT2G18310	44.4	1	1	1	1	0	0	0	0	0	0	0	AT2G18310|49292.TRNA-ASN-1|AT2G18310|-|tRNA
AT1G78230	44.4	1	1	1	1	0	0	0	0	0	0	0	AT1G78230|T11I11.17|T11I11_17|AT1G78230|-|protein-coding
AT1G69400	44.4	1	1	1	1	0	0	0	0	0	0	0	AT1G69400|F10D13.23|F10D13_23|AT1G69400|-|protein-coding
AT1G69410	44.4	1	1	1	1	0	0	0	0	0	0	0	ELF5A-3|ATELF5A-3|EUKARYOTIC ELONGATION FACTOR 5A-3|F10D13.8|F10D13_8|eukaryotic elongation factor 5A-3|AT1G69410|-|protein-coding
AT1G29690	44.4	1	1	1	1	1	0	0	0	0	0	0	CAD1|F15D2.24|F15D2_24|NSL2|constitutively activated cell death 1|necrotic spotted lesion 2|AT1G29690|-|protein-coding
AT5G16375	44.4	1	1	1	1	0	0	0	0	0	0	0	AT5G16375|67633.TRNA-SER-1|AT5G16375|-|tRNA
AT5G16380	44.4	1	1	1	1	0	0	1	0	0	0	0	AT5G16380|MQK4.11|MQK4_11|AT5G16380|-|protein-coding
AT5G16370	44.4	1	1	1	1	0	0	0	0	0	0	0	AAE5|MQK4.9|MQK4_9|acyl activating enzyme 5|AT5G16370|-|protein-coding
AT1G64170	44.4	1	1	1	1	0	0	1	0	0	0	0	CHX16|ATCHX16|F22C12.7|F22C12_7|cation/H+ exchanger 16|AT1G64170|-|protein-coding
AT2G39700	44.4	1	1	1	1	1	1	1	0	0	0	0	EXPA4|ATEXP4|ATEXPA4|ATHEXP ALPHA 1.6|F17A14.7|F17A14_7|expansin A4|AT2G39700|-|protein-coding
AT3G48275	44.4	1	1	1	1	0	0	0	0	0	0	0	AT3G48275|67262.TRNA-THR-1|AT3G48275|-|tRNA
AT5G24530	44.4	1	1	0	0	1	0	1	0	1	0	0	DMR6|DOWNY MILDEW RESISTANT 6|K18P6.6|K18P6_6|AT5G24530|-|protein-coding
AT5G40260	44.4	1	1	1	1	0	0	0	0	0	0	0	SWEET8|AtSWEET8|MSN9.17|MSN9_17|RPG1|RUPTURED POLLEN GRAIN1|AT5G40260|-|protein-coding
AT5G56630	44.4	1	1	1	1	0	1	0	0	0	0	0	PFK7|MIK19.8|MIK19_8|phosphofructokinase 7|AT5G56630|-|protein-coding
AT4G22230	44.4	1	1	0	0	0	0	0	0	1	0	0	AT4G22230|T10I14.60|T10I14_60|AT4G22230|-|protein-coding
AT1G77660	44.4	1	1	0	0	0	0	0	0	0	0	0	AT1G77660|T5M16.25|T5M16_25|AT1G77660|-|protein-coding
AT4G22220	44.4	0	1	0	0	0	0	0	0	0	0	0	ISU1|ATISU1|T10I14.50|T10I14_50|AT4G22220|-|protein-coding
AT1G57550	44.4	0	1	0	0	0	0	0	0	0	0	0	AT1G57550|F25P12.2|F25P12_2|AT1G57550|-|protein-coding
AT2G47070	44.38	1	1	1	1	0	0	0	0	0	0	0	SPL1|F14M4.10|SQUAMOSA PROMOTER BINDING PROTEIN-LIKE 1|squamosa promoter binding protein-like 1|AT2G47070|-|protein-coding
AT5G47180	44.34	0	1	1	0	0	0	0	0	0	0	0	AT5G47180|MQL5.3|MQL5_3|AT5G47180|-|protein-coding
AT5G47190	44.34	0	1	1	0	0	0	1	0	0	0	0	AT5G47190|MQL5.4|MQL5_4|AT5G47190|-|protein-coding
AT2G46220	44.29	1	1	1	1	0	0	1	0	0	0	0	AT2G46220|T3F17.13|AT2G46220|-|protein-coding
AT2G46225	44.29	1	1	1	1	0	0	0	0	0	0	0	ABIL1|ABI-1-like 1|AT2G46225|-|protein-coding
AT1G07890	44.27	1	1	1	1	0	0	0	0	0	0	1	APX1|ASCORBATE PEROXIDASE|ATAPX01|ATAPX1|CS1|F24B9.2|F24B9_2|MEE6|ascorbate peroxidase 1|maternal effect embryo arrest 6|AT1G07890|-|protein-coding
AT1G07885	44.27	1	1	1	1	0	0	0	0	0	0	0	AT1G07885|-|AT1G07885|-|protein-coding
AT4G01870	44.25	1	1	1	1	1	0	0	0	0	0	0	AT4G01870|T7B11.13|T7B11_13|AT4G01870|-|protein-coding
AT4G01880	44.25	0	1	0	0	0	0	0	0	0	0	0	AT4G01880|T7B11.14|T7B11_14|AT4G01880|-|protein-coding
AT3G01280	44.23	1	1	1	1	0	0	0	0	0	0	0	VDAC1|5076|ARABIDOPSIS THALIANA VOLTAGE DEPENDENT ANION CHANNEL 1|ATVDAC1|T22N4.9|T22N4_9|voltage dependent anion channel 1|AT3G01280|-|protein-coding
AT3G01290	44.23	1	1	1	1	0	0	0	0	0	0	0	HIR2|AtHIR2|T22N4.8|T22N4_8|hypersensitive induced reaction 2|AT3G01290|-|protein-coding
AT3G08580	44.21	1	0	1	0	0	0	0	0	0	0	0	AAC1|ADP/ATP carrier 1|AT3G08580|-|protein-coding
AT3G08590	44.21	1	0	1	0	0	0	0	0	0	0	0	iPGAM2|2|3-biphosphoglycerate-independent phosphoglycerate mutase 2|AT3G08590|-|protein-coding
AT5G04860	44	1	1	1	1	0	0	0	0	0	0	0	AT5G04860|MUK11.18|MUK11_18|AT5G04860|-|protein-coding
AT5G64120	44	1	1	1	1	1	0	0	0	0	0	0	AT5G64120|AtPRX71|MHJ24.10|MHJ24_10|PRX71|peroxidase 71|AT5G64120|-|protein-coding
AT5G58640	43.97	1	1	1	1	0	0	0	0	0	0	0	AT5G58640|MZN1.9|MZN1_9|AT5G58640|-|protein-coding
AT5G58650	43.97	1	1	1	1	0	0	0	0	0	0	0	PSY1|MZN1.10|MZN1_10|plant peptide containing sulfated tyrosine 1|AT5G58650|-|protein-coding
AT5G58660	43.97	1	0	1	0	0	0	0	0	0	0	0	AT5G58660|MZN1.11|MZN1_11|AT5G58660|-|protein-coding
AT3G18710	43.92	1	1	1	1	0	0	0	0	0	0	0	PUB29|ARABIDOPSIS THALIANA PLANT U-BOX 29|ATPUB29|plant U-box 29|AT3G18710|-|protein-coding
AT1G02230	43.92	1	1	1	1	0	0	0	0	0	0	0	NAC004|ANAC004|NAC domain containing protein 4|T6A9.19|AT1G02230|-|protein-coding
AT1G02228	43.92	1	1	1	1	0	0	0	0	0	0	0	AT1G02228|-|AT1G02228|-|pseudo
AT4G17900	43.92	1	1	1	1	0	0	0	0	0	0	0	AT4G17900|T6K21.80|T6K21_80|AT4G17900|-|protein-coding
AT3G49790	43.76	1	1	1	1	0	0	0	0	0	0	0	AT3G49790|-|AT3G49790|-|protein-coding
AT3G51660	43.76	1	1	1	1	1	1	1	0	0	0	0	AT3G51660|-|AT3G51660|-|protein-coding
AT1G79245	43.76	0	1	1	0	0	0	0	0	0	0	0	AT1G79245|-|AT1G79245|-|miscRNA
AT5G09976	43.76	0	0	1	0	0	0	0	0	0	0	0	AT5G09976|-|AT5G09976|-|protein-coding
AT5G09975	43.76	0	0	1	0	0	0	0	0	0	0	0	AT5G09975|67607.TRNA-LEU-1|AT5G09975|-|tRNA
AT1G79250	43.76	0	0	1	0	0	0	0	0	0	0	0	AGC1.7|AGC kinase 1.7|YUP8H12R.15|YUP8H12R_15|AT1G79250|-|protein-coding
AT2G23118	43.73	1	1	1	1	0	0	0	0	0	0	0	AT2G23118|-|AT2G23118|-|protein-coding
AT2G23120	43.73	1	1	1	1	0	0	0	0	0	0	0	AT2G23120|F21P24.18|F21P24_18|AT2G23120|-|protein-coding
AT1G08510	43.73	1	1	1	1	0	0	0	0	0	0	0	FATB|T27G7.19|T27G7_19|fatty acyl-ACP thioesterases B|AT1G08510|-|protein-coding
AT1G08500	43.73	1	1	1	1	1	0	0	0	0	0	0	ENODL18|AtENODL18|T27G7.18|T27G7_18|early nodulin-like protein 18|AT1G08500|-|protein-coding
AT5G47220	43.73	1	1	1	1	0	0	0	0	0	0	0	ERF2|ATERF-2|ATERF2|ETHYLENE RESPONSE FACTOR- 2|ETHYLENE RESPONSIVE ELEMENT BINDING FACTOR 2|MQL5.7|MQL5_7|ethylene responsive element binding factor 2|AT5G47220|-|protein-coding
AT4G38060	43.73	1	1	0	0	0	0	0	0	0	0	0	AT4G38060|CCI2|Clavata complex interactor 2|F20D10.180|F20D10_180|AT4G38060|-|protein-coding
AT4G03420	43.73	1	1	1	1	0	0	0	0	0	0	0	AT4G03420|F9H3.4|F9H3_4|AT4G03420|-|protein-coding
AT1G05970	43.73	1	1	1	1	0	0	0	0	0	0	0	AT1G05970|T21E18.3|T21E18_3|AT1G05970|-|protein-coding
AT1G05960	43.73	1	1	1	1	0	0	0	0	0	0	0	AT1G05960|T21E18.21|T21E18_21|AT1G05960|-|protein-coding
AT1G61370	43.73	1	1	1	1	0	0	0	0	0	0	0	AT1G61370|T1F9.14|T1F9_14|AT1G61370|-|protein-coding
AT1G61380	43.73	1	1	1	1	1	0	1	0	0	0	0	SD1-29|S-domain-1 29|T1F9.13|T1F9_13|AT1G61380|-|protein-coding
AT2G35940	43.73	1	1	1	1	0	0	0	0	0	0	0	BLH1|BEL1-like homeodomain 1|EDA29|F11F19.15|F11F19_15|embryo sac development arrest 29|AT2G35940|-|protein-coding
AT2G35945	43.73	1	1	1	1	0	0	0	0	0	0	0	AT2G35945|-|AT2G35945|-|ncRNA
AT3G29035	43.73	1	1	0	0	0	0	0	0	0	0	0	NAC3|ANAC059|ATNAC3|Arabidopsis NAC domain containing protein 59|NAC domain containing protein 3|ORE1 SISTER1|ORS1|AT3G29035|-|protein-coding
AT1G52550	43.73	1	1	0	0	0	0	0	0	0	0	0	AT1G52550|F6D8.23|F6D8_23|AT1G52550|-|protein-coding
AT1G52540	43.73	1	1	0	0	0	0	0	0	0	0	0	AT1G52540|F6D8.24|F6D8_24|AT1G52540|-|protein-coding
AT2G38120	43.73	1	1	1	1	0	0	0	0	0	0	0	AUX1|AUXIN RESISTANT 1|AtAUX1|F16M14.5|F16M14_5|MAP1|MODIFIER OF ARF7/NPH4 PHENOTYPES 1|PIR1|WAV5|WAVY ROOTS 5|AT2G38120|-|protein-coding
AT5G63800	43.73	1	1	1	1	0	0	0	0	0	0	0	MUM2|BGAL6|MBK5.28|MBK5_28|MUCILAGE-MODIFIED 2|beta-galactosidase 6|AT5G63800|-|protein-coding
AT3G22380	43.73	1	1	1	1	0	0	0	0	0	0	0	TIC|TIME FOR COFFEE|AT3G22380|-|protein-coding
AT1G23870	43.73	1	1	0	0	0	0	0	0	0	0	0	TPS9|ATTPS9|T23E23.3|T23E23_3|TREHALOSE -6-PHOSPHATASE SYNTHASE S9|trehalose-phosphatase/synthase 9|AT1G23870|-|protein-coding
AT5G15320	43.73	1	1	1	1	0	0	0	0	0	0	0	AT5G15320|F8M21.210|F8M21_210|AT5G15320|-|protein-coding
AT5G15310	43.73	1	1	0	0	0	0	0	0	1	0	0	MYB16|ATMIXTA|ATMYB16|F8M21.200|F8M21_200|myb domain protein 16|AT5G15310|-|protein-coding
AT3G55150	43.73	1	1	0	0	1	0	0	0	0	0	0	EXO70H1|ATEXO70H1|exocyst subunit exo70 family protein H1|AT3G55150|-|protein-coding
AT5G64130	43.73	1	1	0	0	0	0	0	0	0	0	0	AT5G64130|MHJ24.11|MHJ24_11|AT5G64130|-|protein-coding
AT2G19770	43.73	0	1	0	0	0	0	0	0	0	0	0	PRF5|F6F22.20|F6F22_20|profilin 5|AT2G19770|-|protein-coding
AT2G19760	43.73	0	1	0	0	0	0	0	0	0	0	0	PRF1|F6F22.21|F6F22_21|PFN1|PROFILIN 1|profilin 1|AT2G19760|-|protein-coding
AT1G15100	43.73	0	1	0	0	1	0	0	1	0	0	0	RHA2A|RING-H2 FINGER PROTEIN RHA2A|RING-H2 finger A2A|AT1G15100|-|protein-coding
AT5G06560	43.73	0	1	1	0	0	0	0	0	0	0	0	AT5G06560|F15M7.9|F15M7_9|AT5G06560|-|protein-coding
AT1G80290	43.65	1	1	1	1	0	0	0	0	0	0	0	AT1G80290|F5I6.4|F5I6_4|AT1G80290|-|protein-coding
AT5G63050	43.58	1	1	1	1	0	0	1	0	0	0	0	EMB2759|MDC12.1|MDC12_1|embryo defective 2759|AT5G63050|-|protein-coding
AT1G10652	43.46	1	1	1	1	0	0	0	0	0	0	0	NA
AT1G15350	43.46	1	1	1	1	0	0	0	0	0	0	0	AT1G15350|F9L1.29|F9L1_29|AT1G15350|-|protein-coding
AT1G15340	43.46	1	1	1	1	0	0	0	0	0	0	0	MBD10|F9L1.28|F9L1_28|methyl-CPG-binding domain 10|AT1G15340|-|protein-coding
AT1G52890	43.46	1	1	1	1	1	0	0	0	0	0	0	NAC019|ANAC019|F14G24.16|F14G24_16|NAC domain containing protein 19|AT1G52890|-|protein-coding
AT5G19040	43.46	1	1	1	1	1	0	0	0	0	0	1	IPT5|ATIPT5|Arabidopsis thaliana ISOPENTENYLTRANSFERASE 5|T16G12.80|T16G12_80|isopentenyltransferase 5|AT5G19040|-|protein-coding
AT2G46140	43.46	1	1	1	1	0	0	0	0	0	0	0	AT2G46140|LEA27|T3F17.21|late embryogenesis abundant 27|AT2G46140|-|protein-coding
AT3G26200	43.46	1	1	1	1	0	0	0	0	1	0	0	CYP71B22|''cytochrome P450|cytochrome P450|family 71|polypeptide 22|polypeptide 22''|subfamily B|AT3G26200|-|protein-coding
AT2G03890	43.46	1	1	1	1	0	0	0	0	0	0	0	PI4K GAMMA 7|ATPI4K GAMMA 7|T18C20.9|T18C20_9|UBDK GAMMA 7|UBIQUITIN-LIKE DOMAIN KINASE GAMMA 7|phosphoinositide 4-kinase gamma 7|AT2G03890|-|protein-coding
AT2G46970	43.46	1	1	1	1	0	0	0	0	0	0	0	PIL1|F14M4.20|phytochrome interacting factor 3-like 1|AT2G46970|-|protein-coding
AT2G46980	43.46	1	1	1	1	0	0	0	0	0	0	0	ASY3|ASYNAPTIC 3|Arabidopsis thaliana ASYNAPTIC 3|AtASY3|F14M4.19|AT2G46980|-|protein-coding
AT1G76954	43.46	1	1	1	1	0	0	0	0	0	0	0	AT1G76954|-|AT1G76954|-|protein-coding
AT3G50780	43.46	1	1	1	1	0	0	0	0	0	0	0	AT3G50780|-|AT3G50780|-|protein-coding
AT3G16380	43.46	1	1	1	1	0	0	0	0	0	0	0	PAB6|T2O4.4|poly(A) binding protein 6|AT3G16380|-|protein-coding
AT1G72250	43.46	1	1	1	1	0	0	0	0	0	0	0	AT1G72250|T9N14.6|T9N14_6|AT1G72250|-|protein-coding
AT1G19330	43.46	1	1	1	1	0	0	0	0	0	0	0	AT1G19330|F18O14.5|F18O14_5|AT1G19330|-|protein-coding
AT4G19960	43.46	1	1	1	1	0	0	0	0	0	0	0	KUP9|ATKUP9|F18F4.60|F18F4_60|HAK9|K+ uptake permease 9|KT9|AT4G19960|-|protein-coding
AT3G07360	43.46	1	1	1	1	1	0	1	0	0	0	0	PUB9|ARABIDOPSIS THALIANA PLANT U-BOX 9|ATPUB9|plant U-box 9|AT3G07360|-|protein-coding
AT2G20570	43.46	1	1	1	1	0	0	0	0	1	0	0	GPRI1|ARABIDOPSIS GOLDEN2-LIKE 1|ATGLK1|GBF's pro-rich region-interacting factor 1|GLK1|GOLDEN2-LIKE 1|T13C7.1|AT2G20570|-|protein-coding
AT2G20580	43.46	1	1	1	1	0	0	0	0	0	0	0	RPN1A|26S PROTEASOME REGULATORY SUBUNIT S2 1A|26S proteasome regulatory subunit S2 1A|ATRPN1A|F23N11.10|F23N11_10|AT2G20580|-|protein-coding
AT5G03220	43.46	1	1	1	1	0	0	0	0	0	0	0	AT5G03220|-|AT5G03220|-|protein-coding
AT3G53550	43.46	1	0	1	0	0	0	0	0	0	0	0	AT3G53550|-|AT3G53550|-|protein-coding
AT5G22000	43.46	1	1	1	1	0	0	0	0	0	0	0	RHF2A|RING-H2 FINGER PROTEIN RHF2A|RING-H2 group F2A|AT5G22000|-|protein-coding
AT5G21990	43.46	1	1	1	1	0	0	0	0	0	0	0	TPR7|AtTPR7|OEP61|outer envelope protein 61|tetratricopeptide repeat 7|AT5G21990|-|protein-coding
AT1G26770	43.46	0	1	1	0	1	0	0	1	0	0	0	EXPA10|ARABIDOPSIS THALIANA EXPANSIN 10|ARABIDOPSIS THALIANA EXPANSIN ALPHA 1.1|AT-EXP10|ATEXP10|ATEXPA10|ATHEXP ALPHA 1.1|EXP10|EXPANSIN 10|T24P13.15|T24P13_15|expansin A10|AT1G26770|-|protein-coding
AT4G38480	43.46	0	1	1	0	0	0	0	0	0	0	0	AT4G38480|ABA-hypersensitive DCAF 1|ABD1|F20M13.40|F20M13_40|AT4G38480|-|protein-coding
AT5G25290	43.46	0	0	1	0	0	0	0	0	0	0	0	AT5G25290|F18G18.30|F18G18_30|AT5G25290|-|protein-coding
AT5G24830	43.46	0	0	1	0	0	0	0	0	0	0	0	AT5G24830|F6A4.40|F6A4_40|AT5G24830|-|protein-coding
AT3G26500	43.44	1	1	0	0	1	0	0	0	0	0	0	PIRL2|MFE16.10|plant intracellular ras group-related LRR 2|AT3G26500|-|protein-coding
AT3G26510	43.44	1	1	1	1	0	0	1	0	0	0	0	AT3G26510|-|AT3G26510|-|protein-coding
AT5G19280	43.37	1	1	1	1	0	0	0	0	0	0	0	KAPP|RAG1|ROOT ATTENUATED GROWTH 1|T24G5.3|kinase associated protein phosphatase|AT5G19280|-|protein-coding
AT5G19290	43.37	1	1	1	1	1	1	0	0	0	0	0	AT5G19290|F7K24.40|F7K24_40|AT5G19290|-|protein-coding
AT3G44990	43.37	1	1	1	1	0	0	1	0	1	1	0	XTH31|ATXTR8|AtXTH31|XTR8|XYLOGLUCAN ENDOTRANSGLUCOSYLASE/HYDROLASE 31|xyloglucan endo-transglycosylase-related 8|AT3G44990|-|protein-coding
AT1G65590	43.37	1	1	1	1	1	0	0	0	0	0	0	HEXO3|ATHEX1|F5I14.12|F5I14_12|beta-hexosaminidase 3|AT1G65590|-|protein-coding
AT1G24793	43.25	0	0	1	0	0	0	0	0	0	0	0	LpxC1|AtLpxC1|F5A9.18|lipid X C1|AT1G24793|-|protein-coding
AT1G24792	43.25	0	0	1	0	0	0	0	0	0	0	0	AT1G24792|-|AT1G24792|-|miscRNA
AT4G19700	43.22	1	1	1	1	1	0	0	0	0	0	0	RING|AtILP|BOI|Botrytis Susceptible1 Interactor|IAP-like protein|ILP|T16H5.60|T16H5_60|AT4G19700|-|protein-coding
AT5G20690	43.14	1	0	1	0	0	0	0	0	0	0	0	PRK6|T1M15.90|T1M15_90|pollen receptor like kinase 6|AT5G20690|-|protein-coding
AT1G09970	43.14	1	1	1	1	0	0	0	0	0	0	0	LRR XI-23|F21M12.36|F21M12_36|RLK7|receptor-like kinase 7|AT1G09970|-|protein-coding
AT4G32890	43.08	1	1	1	1	0	0	0	0	0	0	0	GATA9|F26P21.10|F26P21_10|GATA transcription factor 9|AT4G32890|-|protein-coding
AT5G55960	43.08	1	1	0	0	1	0	1	0	1	0	0	AT5G55960|MYN21.7|MYN21_7|AT5G55960|-|protein-coding
AT5G40790	43.08	1	1	1	1	0	0	0	0	0	0	0	AT5G40790|MHK7.2|MHK7_2|AT5G40790|-|protein-coding
AT2G41170	43.08	1	1	1	1	1	0	1	0	0	0	0	AT2G41170|T3K9.6|T3K9_6|AT2G41170|-|protein-coding
AT5G13310	43.08	1	1	1	1	0	0	0	0	0	0	0	AT5G13310|T22N19.1|AT5G13310|-|protein-coding
AT5G13300	43.08	1	1	1	1	0	0	0	0	0	0	0	SFC|AGD3|ARF-GAP DOMAIN3|ASCULAR NETWORK DEFECTIVE 3|SCARFACE|T31B5.120|T31B5_120|VAN3|AT5G13300|-|protein-coding
AT2G05100	43.08	1	1	0	0	0	1	1	0	0	0	0	LHCB2.1|F15L11.2|F15L11_2|LHCB2|LIGHT-HARVESTING CHLOROPHYLL B-BINDING 2|photosystem II light harvesting complex gene 2.1|AT2G05100|-|protein-coding
AT2G01150	43.08	1	1	1	1	0	0	0	0	0	0	0	RHA2B|F10A8.3|F10A8_3|RING-H2 FINGER PROTEIN RHA2B|RING-H2 finger protein 2B|AT2G01150|-|protein-coding
AT1G58100	43.08	1	1	1	1	0	0	0	0	0	0	0	TCP8|AtTCP8|T15M6.11|TCP domain protein 8|AT1G58100|-|protein-coding
AT1G28660	43.08	1	1	1	1	0	1	0	0	1	0	0	AT1G28660|-|AT1G28660|-|protein-coding
AT3G55515	43.08	1	1	0	0	1	0	0	0	0	0	0	RTFL7|DEVIL 8|DVL8|ROTUNDIFOLIA like 7|AT3G55515|-|protein-coding
AT1G63720	43.08	1	1	1	1	0	0	0	0	0	0	0	AT1G63720|F24D7.9|F24D7_9|AT1G63720|-|protein-coding
AT5G41590	43.08	1	1	1	1	1	0	0	0	0	0	0	AT5G41590|MBK23.11|MBK23_11|AT5G41590|-|protein-coding
AT2G31020	43.08	1	1	1	1	0	0	1	0	0	0	0	ORP1A|F7F1.23|F7F1_23|OSBP(oxysterol binding protein)-related protein 1A|AT2G31020|-|protein-coding
AT2G31010	43.08	1	1	1	1	0	0	0	0	0	0	0	AT2G31010|F7F1.22|F7F1_22|AT2G31010|-|protein-coding
AT2G31018	43.08	1	1	1	1	0	0	0	0	0	0	0	AT2G31018|-|AT2G31018|-|protein-coding
AT2G27820	43.08	1	1	1	1	0	0	0	0	0	0	0	PD1|ADT3|F15K20.8|F15K20_8|arogenate dehydratase 3|prephenate dehydratase 1|AT2G27820|-|protein-coding
AT2G27810	43.08	1	1	1	1	0	0	0	0	0	0	0	NAT12|ARABIDOPSIS NUCLEOBASE-ASCORBATE TRANSPORTER 12|ATNAT12|F15K20.9|F15K20_9|nucleobase-ascorbate transporter 12|AT2G27810|-|protein-coding
AT3G03840	43.08	1	1	0	0	0	0	0	0	0	0	0	SAUR27|F20H23.14|F20H23_14|SMALL AUXIN UP RNA 27|AT3G03840|-|protein-coding
AT3G03828	43.08	1	1	0	0	0	0	0	0	0	0	0	AT3G03828|-|AT3G03828|-|protein-coding
AT3G03830	43.08	1	1	0	0	0	0	0	0	0	0	0	SAUR28|F20H23.15|F20H23_15|SMALL AUXIN UP RNA 28|AT3G03830|-|protein-coding
AT1G33980	43.08	1	1	1	1	0	0	0	0	0	0	0	UPF3|ATUPF3|F12G12.20|F12G12_20|AT1G33980|-|protein-coding
AT1G33990	43.08	1	1	1	1	1	0	1	0	1	0	0	MES14|ATMES14|F12G12.19|F12G12_19|METHYL ESTERASE 14|methyl esterase 14|AT1G33990|-|protein-coding
AT4G06744	43.08	1	1	1	1	0	0	0	0	0	0	0	AT4G06744|-|AT4G06744|-|protein-coding
AT1G68490	43.08	1	1	1	1	0	0	0	0	0	0	0	AT1G68490|T26J14.6|T26J14_6|AT1G68490|-|protein-coding
AT3G61890	43.08	1	1	0	0	0	0	0	0	0	0	0	HB-12|ARABIDOPSIS THALIANA HOMEOBOX 12|ATHB-12|ATHB12|homeobox 12|AT3G61890|-|protein-coding
AT5G63770	43.08	1	1	1	1	0	0	0	0	0	0	0	DGK2|ATDGK2|MBK5.25|MBK5_25|diacylglycerol kinase 2|AT5G63770|-|protein-coding
AT5G63760	43.08	1	1	1	1	0	0	1	0	0	0	0	ARI15|ARABIDOPSIS ARIADNE 15|ARIADNE 15|ATARI15|MBK5.24|MBK5_24|AT5G63760|-|protein-coding
AT2G22970	43.08	1	1	0	0	0	1	0	0	1	0	0	SCPL11|T20K9.19|serine carboxypeptidase-like 11|AT2G22970|-|protein-coding
AT1G28670	43.08	1	1	1	1	1	0	1	0	0	0	0	ARAB-1|-|AT1G28670|-|protein-coding
AT5G52250	43.08	1	1	1	1	0	0	0	0	0	0	0	RUP1|EARLY FLOWERING BY OVEREXPRESSION 1|EFO1|F17P19.15|F17P19_15|REPRESSOR OF UV-B PHOTOMORPHOGENESIS 1|AT5G52250|-|protein-coding
AT3G43220	43.08	1	1	0	0	0	0	0	0	0	0	0	AT3G43220|SAC3|suppressor of actin 3|AT3G43220|-|protein-coding
AT1G26270	43.04	1	1	1	1	0	0	0	0	0	0	0	AT1G26270|F28B23.7|F28B23_7|AT1G26270|-|protein-coding
AT4G26820	42.99	1	1	0	0	0	0	0	0	0	0	0	AT4G26820|F10M23.160|F10M23_160|AT4G26820|-|protein-coding
AT4G26810	42.99	1	1	0	0	1	0	0	0	0	0	0	AT4G26810|F10M23.150|F10M23_150|AT4G26810|-|protein-coding
AT3G57330	42.95	1	1	1	1	0	0	0	0	0	0	0	ACA11|autoinhibited Ca2+-ATPase 11|AT3G57330|-|protein-coding
AT5G50380	42.91	1	1	1	1	0	0	0	0	0	0	0	EXO70F1|ATEXO70F1|MXI22.10|MXI22_10|exocyst subunit exo70 family protein F1|AT5G50380|-|protein-coding
AT4G37340	42.91	1	1	0	0	0	0	0	0	1	0	0	CYP81D3|''cytochrome P450|F6G17.1|cytochrome P450|family 81|polypeptide 3|polypeptide 3''|subfamily D|AT4G37340|-|protein-coding
AT2G41640	42.88	1	1	1	1	0	0	0	0	0	0	0	AT2G41640|T32G6.16|T32G6_16|AT2G41640|-|protein-coding
AT3G28910	42.88	1	1	1	1	0	0	0	0	0	0	0	MYB30|ATMYB30|myb domain protein 30|AT3G28910|-|protein-coding
AT3G45700	42.88	1	1	0	0	0	1	1	1	1	1	0	AT3G45700|-|AT3G45700|-|protein-coding
AT1G73066	42.88	1	1	1	1	0	0	0	0	0	0	0	AT1G73066|-|AT1G73066|-|protein-coding
AT1G73080	42.88	1	1	1	1	0	0	0	0	0	0	0	PEPR1|ATPEPR1|F3N23.28|F3N23_28|PEP1 RECEPTOR 1|PEP1 receptor 1|AT1G73080|-|protein-coding
AT3G51960	42.85	1	1	0	0	0	0	0	0	0	0	0	BZIP24|ATBZIP24|basic leucine zipper 24|AT3G51960|-|protein-coding
AT1G19490	42.84	0	0	1	0	0	0	0	0	0	0	0	AT1G19490|F18O14.41|AT1G19490|-|protein-coding
AT1G19500	42.84	0	0	1	0	0	0	0	0	0	0	0	AT1G19500|F18O14.44|AT1G19500|-|protein-coding
AT1G19460	42.75	1	1	1	1	0	0	0	0	0	0	0	AT1G19460|F18O14.24|F18O14_24|AT1G19460|-|protein-coding
AT2G15890	42.75	1	1	1	1	0	0	0	0	0	0	0	MEE14|maternal effect embryo arrest 14|AT2G15890|-|protein-coding
AT2G15880	42.75	1	1	1	1	0	1	1	0	0	0	0	AT2G15880|F19G14.12|F19G14_12|AT2G15880|-|protein-coding
AT3G11760	42.65	1	1	1	1	0	0	0	0	0	0	0	AT3G11760|-|AT3G11760|-|protein-coding
AT5G39060	42.65	0	1	1	0	0	0	0	0	0	0	0	AT5G39060|MXF12.8|MXF12_8|AT5G39060|-|pseudo
AT5G04310	42.57	1	1	1	1	1	0	0	0	0	0	0	AT5G04310|T19N18.40|T19N18_40|AT5G04310|-|protein-coding
AT1G10210	42.57	1	1	0	0	0	0	0	0	0	0	0	MPK1|ATMPK1|F14N23.9|F14N23_9|MITOGEN-ACTIVATED PROTEIN KINASE|mitogen-activated protein kinase 1|AT1G10210|-|protein-coding
AT1G10220	42.57	1	1	0	0	0	0	0	0	0	0	0	AT1G10220|F14N23.10|F14N23_10|AT1G10220|-|protein-coding
AT4G22560	42.57	1	1	1	1	0	0	0	0	0	0	0	AT4G22560|F7K2.140|F7K2_140|AT4G22560|-|protein-coding
AT2G15970	42.57	0	1	0	0	0	0	0	0	0	0	0	COR413-PM1|ARABIDOPSIS THALIANA COLD-REGULATED413 PLASMA MEMBRANE 1|ATCOR413-PM1|ATCYP19|COLD ACCLIMATION PROTEIN WCOR413-LIKE PROTEIN ALPHA FORM|CYCLOPHILLIN 19|F19G14.3|F19G14_3|FL3-5A3|WCOR413|WCOR413-LIKE|cold regulated 413 plasma membrane 1|AT2G15970|-|protein-coding
AT2G46360	42.42	1	1	1	1	0	0	0	0	0	0	0	AT2G46360|F11C10.5|AT2G46360|-|protein-coding
AT2G46340	42.42	1	1	1	1	0	0	0	0	0	0	0	SPA1|AT2G46350|F11C10.3|SUPPRESSOR OF PHYA-105 1|AT2G46340|-|protein-coding
AT1G68620	42.42	1	1	1	1	0	0	0	0	0	0	0	AT1G68620|F24J5.14|F24J5_14|AT1G68620|-|protein-coding
AT1G13950	42.42	1	1	1	1	0	0	0	0	0	0	0	ELF5A-1|ATELF5A-1|EIF-5A|EIF5A|EUKARYOTIC ELONGATION FACTOR 5A|EUKARYOTIC ELONGATION FACTOR 5A-1|F16A14.17|eukaryotic elongation factor 5A-1|AT1G13950|-|protein-coding
AT1G11310	42.42	1	1	1	1	0	0	0	0	0	0	0	MLO2|ATMLO2|MILDEW RESISTANCE LOCUS O 2|PMR2|POWDERY MILDEW RESISTANT 2|T28P6.4|T28P6_4|AT1G11310|-|protein-coding
AT4G02540	42.42	1	1	1	1	0	0	0	0	0	0	0	AT4G02540|T10P11.27|T10P11_27|AT4G02540|-|protein-coding
AT5G15420	42.42	1	1	1	1	0	0	1	0	0	0	0	AT5G15420|T20K14.30|T20K14_30|AT5G15420|-|protein-coding
AT5G15410	42.42	1	1	0	0	1	0	0	0	0	0	0	DND1|ATCNGC2|CNGC2|CYCLIC NUCLEOTIDE GATED CHANNEL 2|CYCLIC NUCLEOTIDE-GATED CHANNEL 2|DEFENSE NO DEATH 1|AT5G15410|-|protein-coding
AT2G26290	42.42	1	1	0	0	0	0	1	0	0	0	0	ARSK1|T1D16.7|T1D16_7|root-specific kinase 1|AT2G26290|-|protein-coding
AT1G21920	42.42	1	1	0	0	0	0	1	0	0	0	0	AT1G21920|T26F17.15|T26F17_15|AT1G21920|-|protein-coding
AT5G21110	42.42	1	1	1	1	0	0	0	0	0	0	0	NA
AT4G01740	42.42	1	1	0	0	0	0	1	0	0	0	0	AT4G01740|T15B16.10|T15B16_10|AT4G01740|-|protein-coding
AT4G01735	42.42	1	1	0	0	0	0	0	0	0	0	0	AT4G01735|-|AT4G01735|-|protein-coding
AT5G19095	42.42	1	1	0	0	0	0	0	0	0	0	0	AT5G19095|67649.TRNA-GLY-1|AT5G19095|-|tRNA
AT1G26970	42.42	1	1	0	0	0	0	0	0	0	0	0	AT1G26970|T2P11.16|AT1G26970|-|protein-coding
AT5G44020	42.42	1	1	0	0	0	0	1	0	0	0	0	AT5G44020|MRH10.13|MRH10_13|AT5G44020|-|protein-coding
AT2G25169	42.42	1	1	0	0	0	0	0	0	0	0	0	AT2G25169|-|AT2G25169|-|protein-coding
AT2G25160	42.42	0	1	0	0	0	1	0	1	1	1	0	CYP82F1|''cytochrome P450|F13D4.120|F13D4_120|cytochrome P450|family 82|polypeptide 1|polypeptide 1''|subfamily F|AT2G25160|-|protein-coding
AT5G27430	42.42	0	1	0	0	0	0	0	0	0	0	0	AT5G27430|-|AT5G27430|-|protein-coding
AT5G57410	42.42	0	1	0	0	0	0	0	0	0	0	0	AT5G57410|MSF19.7|MSF19_7|AT5G57410|-|protein-coding
AT5G57400	42.42	0	1	0	0	0	0	0	0	0	0	0	AT5G57400|MSF19.6|MSF19_6|AT5G57400|-|protein-coding
AT2G36520	42.37	1	0	1	0	0	0	0	0	0	0	0	AT2G36520|51064.TRNA-LEU-2|AT2G36520|-|tRNA
AT2G36500	42.37	1	0	1	0	0	0	0	0	0	0	0	AT2G36500|F1O11.13|F1O11_13|AT2G36500|-|protein-coding
AT2G36510	42.37	1	0	1	0	0	0	0	0	0	0	0	AT2G36510|51064.TRNA-LEU-1|AT2G36510|-|tRNA
AT2G36530	42.37	1	1	1	1	0	0	0	0	0	0	0	LOS2|ENO2|ENOC|ENOLASE 2|F1O11.16|F1O11_16|LOW EXPRESSION OF OSMOTICALLY RESPONSIVE GENES 2|cytosolic enolase|AT2G36530|-|protein-coding
AT3G50910	42.37	1	0	1	0	0	0	0	0	0	0	0	AT3G50910|-|AT3G50910|-|protein-coding
AT3G50900	42.37	1	1	1	1	0	0	0	0	1	0	0	AT3G50900|-|AT3G50900|-|protein-coding
AT1G30730	42.37	1	1	1	1	1	0	0	0	0	0	0	AT1G30730|T5I8.18|T5I8_18|AT1G30730|-|protein-coding
AT1G30720	42.37	1	1	1	1	1	0	0	0	0	0	0	AT1G30720|T5I8.17|T5I8_17|AT1G30720|-|protein-coding
AT4G14880	42.27	1	1	0	0	0	0	0	0	0	0	0	OASA1|ATCYS-3A|CYTACS1|DL3480C|FCAALL.34|O-ACETHYLSERINE SULFHYDRYLASE|O-ACETYLSERINE (THIOL)LYASE|O-acetylserine (thiol) lyase (OAS-TL) isoform A1|OLD3|ONSET OF LEAF DEATH 3|AT4G14880|-|protein-coding
AT4G14890	42.27	1	1	0	0	0	0	0	0	0	0	0	FdC1|DL3485W|FCAALL.7|ferredoxin C 1|AT4G14890|-|protein-coding
AT2G31800	42.25	1	1	1	1	0	0	0	0	0	0	0	AT2G31800|F20M17.16|F20M17_16|AT2G31800|-|protein-coding
AT2G31810	42.25	1	1	1	1	0	0	0	0	0	0	0	AT2G31810|F20M17.15|F20M17_15|AT2G31810|-|protein-coding
AT2G30440	42.13	1	1	1	1	0	0	0	0	0	0	0	TPP|Plsp2B|T6B20.20|T6B20_20|plastidic type I signal peptidase 2B|thylakoid processing peptide|AT2G30440|-|protein-coding
AT5G37610	42.13	0	1	1	0	0	0	0	0	0	0	0	AT5G37610|K12B20.7|K12B20_7|AT5G37610|-|protein-coding
AT1G80300	42.08	1	0	1	0	0	0	0	0	0	0	0	NTT1|AATP1|ATNTT1|F5I6.5|F5I6_5|nucleotide transporter 1|AT1G80300|-|protein-coding
AT4G28085	42.07	1	1	0	0	0	0	0	0	0	0	0	AT4G28085|-|AT4G28085|-|protein-coding
AT4G28088	42.07	1	1	0	0	0	0	0	0	0	0	0	AT4G28088|-|AT4G28088|-|protein-coding
AT2G40970	42.05	1	1	1	1	1	1	0	1	1	0	0	MYBC1|T20B5.17|T20B5_17|AT2G40970|-|protein-coding
AT5G03140	42.04	1	1	1	1	0	0	0	0	0	0	0	AT5G03140|F15A17.170|F15A17_170|L-type lectin receptor kinase VIII.2|LecRK-VIII.2|AT5G03140|-|protein-coding
AT4G30780	42.04	1	1	1	1	0	0	0	0	0	0	0	AT4G30780|T10C21.130|T10C21_130|AT4G30780|-|protein-coding
AT3G17390	42	1	1	1	1	0	0	0	0	0	0	0	MTO3|MAT4|METHIONINE ADENOSYLTRANSFERASE 4|METHIONINE OVER-ACCUMULATOR 3|S-ADENOSYLMETHIONINE SYNTHETASE|S-ADENOSYLMETHIONINE SYNTHETASE 3|SAMS3|AT3G17390|-|protein-coding
AT3G17400	42	1	1	1	1	0	0	0	0	0	0	0	AT3G17400|-|AT3G17400|-|protein-coding
AT1G12750	42	1	1	1	1	0	0	1	0	0	0	0	RBL6|ATRBL6|RHOMBOID-like protein 6|T12C24.28|T12C24_28|AT1G12750|-|protein-coding
AT1G12760	42	1	1	1	1	0	0	0	0	0	0	0	AT1G12760|T12C24.29|T12C24_29|AT1G12760|-|protein-coding
AT3G46540	42	1	1	1	1	0	0	0	0	0	0	0	AT3G46540|-|AT3G46540|-|protein-coding
AT3G46550	42	1	1	1	1	0	0	0	0	0	0	0	SOS5|FLA4|fasciclin-like arabinogalactan-protein 4|salt overly sensitive 5|AT3G46550|-|protein-coding
AT2G40090	42	1	1	1	1	0	0	0	0	0	0	0	ATH9|ABC2 homolog 9|ATATH9|F27I1.1|F27I1_1|AT2G40090|-|protein-coding
AT3G23880	42	1	1	1	1	0	0	0	0	0	0	0	AT3G23880|-|AT3G23880|-|protein-coding
AT1G29290	41.94	1	1	0	0	0	0	0	0	0	0	0	AT1G29290|F28N24.30|F28N24_30|AT1G29290|-|protein-coding
AT5G49665	41.93	1	1	1	1	0	0	0	0	0	0	0	AT5G49665|-|AT5G49665|-|protein-coding
AT3G25655	41.93	1	1	1	1	1	0	0	0	0	0	0	IDL1|inflorescence deficient in abscission (IDA)-like 1|AT3G25655|-|protein-coding
AT3G25660	41.93	1	1	0	0	0	0	1	0	0	0	0	AT3G25660|-|AT3G25660|-|protein-coding
AT3G14870	41.93	0	1	1	0	0	0	0	0	0	0	0	AT3G14870|-|AT3G14870|-|protein-coding
AT5G27440	41.93	0	1	0	0	0	0	0	0	0	0	0	AT5G27440|F21A20.150|F21A20_150|AT5G27440|-|protein-coding
AT5G27450	41.93	0	1	0	0	0	0	0	0	1	0	0	MK|F21A20.160|F21A20_160|MEVALONATE KINASE|MVK|mevalonate kinase|AT5G27450|-|protein-coding
AT1G32540	41.87	1	1	1	1	1	1	0	0	0	0	0	LOL1|T9G5.1|T9G5_1|lsd one like 1|AT1G32540|-|protein-coding
AT2G36350	41.87	1	1	1	1	0	0	0	0	0	0	0	AT2G36350|F2H17.4|F2H17_4|AT2G36350|-|protein-coding
AT2G36340	41.87	1	1	1	1	0	0	1	0	0	0	0	AT2G36340|F2H17.5|F2H17_5|AT2G36340|-|protein-coding
AT2G38470	41.86	1	1	1	1	0	0	0	0	0	0	0	WRKY33|ATWRKY33|T19C21.4|T19C21_4|WRKY DNA-BINDING PROTEIN 33|WRKY DNA-binding protein 33|AT2G38470|-|protein-coding
AT3G25730	41.86	1	1	1	1	1	0	0	0	0	0	0	EDF3|ethylene response DNA binding factor 3|AT3G25730|-|protein-coding
AT3G53810	41.86	1	1	1	1	0	0	0	0	0	0	0	AT3G53810|L-type lectin receptor kinase IV.2|LecRK-IV.2|AT3G53810|-|protein-coding
AT5G55850	41.86	1	1	1	1	0	0	0	0	0	0	0	NOI|MWJ3.3|MWJ3_3|NOI PROTEIN|AT5G55850|-|protein-coding
AT1G03080	41.86	1	1	1	1	0	0	0	0	0	0	0	NET1D|F10O3.10|F10O3_10|Networked 1D|AT1G03080|-|protein-coding
AT1G66710	41.84	1	1	1	1	0	0	0	0	0	0	0	AT1G66710|F4N21.24|AT1G66710|-|miscRNA
AT2G18969	41.84	1	1	1	1	0	0	0	0	0	0	0	AT2G18969|-|AT2G18969|-|protein-coding
AT2G18970	41.84	1	1	1	1	0	0	0	0	0	0	0	AT2G18970|F19F24.17|F19F24_17|AT2G18970|-|protein-coding
AT3G14840	41.77	1	1	1	1	0	0	0	0	0	0	0	AT3G14840|LIK1|LysM RLK1-interacting kinase 1|AT3G14840|-|protein-coding
AT5G20150	41.77	1	1	1	1	1	0	0	0	0	0	0	SPX1|ARABIDOPSIS THALIANA SPX DOMAIN GENE 1|ARABIDOPSIS THALIANA SPX DOMAIN GENE 1|ATSPX1|F5O24.40|F5O24_40|SPX domain gene 1|SPX domain gene 1|AT5G20150|-|protein-coding
AT5G20140	41.77	1	1	1	1	0	0	0	0	0	0	0	HBP5|AtHBP5|F5O24.30|F5O24_30|haem-binding protein 5|AT5G20140|-|protein-coding
AT2G47270	41.77	1	1	0	0	0	0	0	0	0	0	0	UPB1|T8I13.11|UPBEAT1|AT2G47270|-|protein-coding
AT3G04910	41.77	1	1	1	1	0	0	0	0	0	0	0	WNK1|ATWNK1|T9J14.14|T9J14_14|ZIK4|with no lysine (K) kinase 1|AT3G04910|-|protein-coding
AT1G52343	41.77	1	1	1	1	1	0	0	0	0	0	0	AT1G52343|-|AT1G52343|-|protein-coding
AT1G52347	41.77	1	1	1	1	0	0	0	0	0	0	0	AT1G52347|-|AT1G52347|-|ncRNA
AT1G71696	41.77	1	1	1	1	0	0	0	0	0	0	0	SOL1|F14O23.7|F14O23_7|SUPPRESSOR OF LLP1 1|AT1G71696|-|protein-coding
AT1G71697	41.77	1	1	1	1	0	0	0	0	0	0	0	CK1|ATCK1|CHOLINE KINASE|CK|F14O23.8|F14O23_8|choline kinase 1|AT1G71697|-|protein-coding
AT2G37570	41.77	1	1	1	1	0	0	0	0	0	0	0	SLT1|F13M22.7|F13M22_7|SLT1 PROTEIN|sodium- and lithium-tolerant 1|AT2G37570|-|protein-coding
AT3G23170	41.77	1	1	0	0	0	0	0	0	0	0	0	AT3G23170|-|AT3G23170|-|protein-coding
AT3G23171	41.77	1	1	1	1	0	0	0	0	0	0	0	NA
AT4G37180	41.77	1	1	1	1	0	0	0	0	0	0	0	AT4G37180|-|AT4G37180|-|protein-coding
AT3G54804	41.77	1	1	1	1	0	0	0	0	0	0	0	NA
AT4G36980	41.77	1	1	1	1	0	0	0	0	0	0	0	AT4G36980|AP22.35|AP22_35|AT4G36980|-|protein-coding
AT4G36970	41.77	1	1	1	1	0	0	0	0	0	0	0	AT4G36970|AP22.30|AP22_30|AT4G36970|-|protein-coding
[truncated: 6,784 more rows]
