# Supplementary material for: A B-ARR-mediated cytokinin transcriptional network directs hormone cross-regulation and shoot development
Source: Nat Commun. 2018 Apr 23;9:1604. doi: 10.1038/s41467-018-03921-6 (PMC5913131; doi:10.1038/s41467-018-03921-6)
Supplement: Supplementary file 8 — Supplementary Data 6 [file 41467_2018_3921_MOESM8_ESM.txt]

Supplementary Data 6 A graph of the B-ARRs directed gene regulatory network

A subset of this directed network graph of the B-ARRs 1713 core target gene regulatory network was represented in Figure 2d
"The network contains genes either are the A-ARRs or transcription factors with DAP-Seq data available, represented as nodes"
"The network contains ChIP-Seq results of this the three B-ARRs (this study, color=dimgrey; type=CK) or DAP-Seq results downloaded from DAP-Seq database (http://neomorph.salk.edu/dev/pages/shhuang/dap_web/pages/index.php, color=lightsalmon; type=DAP), represented as edges."
"The node attribute coreTarget indicates whether the node is from the 1713 core target, 1=yes and 0=no"
The node attribute maxPeakScore is the maximum peak score of three B-ARR ChIP-Seq experiments =treated with 6-BA for 4 hour.
The node size is the log2 maxPeakScore.

"Creator ""igraph version @VERSION@ Fri Jan 12 12:29:54 2018"""
Version 1
graph
[
  directed 1
  node
  [
    id 0
"    name ""AT3G16857"""
"    symbol ""ARR1"""
"    type ""B_ARR"""
    coreTarget 0
    maxPeakScore 33.02
"    label ""ARR1"""
    size 5.08831123588866
  ]
  node
  [
    id 1
"    name ""AT4G31920"""
"    symbol ""ARR10"""
"    type ""B_ARR"""
    coreTarget 0
    maxPeakScore 21.08
"    label ""ARR10"""
    size 4.46466826700344
  ]
  node
  [
    id 2
"    name ""AT2G25180"""
"    symbol ""ARR12"""
"    type ""B_ARR"""
    coreTarget 0
    maxPeakScore 36.36
"    label ""ARR12"""
    size 5.22342254993494
  ]
  node
  [
    id 3
"    name ""AT1G10470"""
"    symbol ""ARR4"""
"    type ""A_ARR"""
    coreTarget 1
    maxPeakScore 115.79
"    label ""ARR4"""
    size 6.86777294029372
  ]
  node
  [
    id 4
"    name ""AT3G57040"""
"    symbol ""ARR9"""
"    type ""A_ARR"""
    coreTarget 1
    maxPeakScore 99.28
"    label ""ARR9"""
    size 6.64789009105921
  ]
  node
  [
    id 5
"    name ""AT1G19050"""
"    symbol ""ARR7"""
"    type ""A_ARR"""
    coreTarget 1
    maxPeakScore 147.34
"    label ""ARR7"""
    size 7.21276386390212
  ]
  node
  [
    id 6
"    name ""AT1G74890"""
"    symbol ""ARR15"""
"    type ""A_ARR"""
    coreTarget 1
    maxPeakScore 104.43
"    label ""ARR15"""
    size 6.72014163258364
  ]
  node
  [
    id 7
"    name ""AT3G48100"""
"    symbol ""ARR5"""
"    type ""A_ARR"""
    coreTarget 1
    maxPeakScore 118.14
"    label ""ARR5"""
    size 6.89651405396884
  ]
  node
  [
    id 8
"    name ""AT2G40670"""
"    symbol ""ARR16"""
"    type ""A_ARR"""
    coreTarget 1
    maxPeakScore 84.37
"    label ""ARR16"""
    size 6.415657274159
  ]
  node
  [
    id 9
"    name ""AT5G62920"""
"    symbol ""ARR6"""
"    type ""A_ARR"""
    coreTarget 1
    maxPeakScore 80.38
"    label ""ARR6"""
    size 6.34660237529899
  ]
  node
  [
    id 10
"    name ""AT1G59940"""
"    symbol ""ARR3"""
"    type ""A_ARR"""
    coreTarget 1
    maxPeakScore 61.19
"    label ""ARR3"""
    size 5.95861071205585
  ]
  node
  [
    id 11
"    name ""AT2G41310"""
"    symbol ""ARR8"""
"    type ""A_ARR"""
    coreTarget 1
    maxPeakScore 31.26
"    label ""ARR8"""
    size 5.01167453338092
  ]
  node
  [
    id 12
"    name ""AT1G68670"""
"    symbol ""AT1G68670"""
"    type ""otherTF"""
    coreTarget 1
    maxPeakScore 93.49
"    label ""AT1G68670"""
    size 6.56208975000104
  ]
  node
  [
    id 13
"    name ""AT4G18890"""
"    symbol ""BEH3"""
"    type ""otherTF"""
    coreTarget 1
    maxPeakScore 77.97
"    label ""BEH3"""
    size 6.30323278525064
  ]
  node
  [
    id 14
"    name ""AT1G18330"""
"    symbol ""EPR1"""
"    type ""otherTF"""
    coreTarget 1
    maxPeakScore 66.87
"    label ""EPR1"""
    size 6.08470210801199
  ]
  node
  [
    id 15
"    name ""AT4G01250"""
"    symbol ""AtWRKY22"""
"    type ""otherTF"""
    coreTarget 1
    maxPeakScore 98.09
"    label ""AtWRKY22"""
    size 6.63066756523196
  ]
  node
  [
    id 16
"    name ""AT2G01930"""
"    symbol ""ATBPC1"""
"    type ""otherTF"""
    coreTarget 1
    maxPeakScore 80.09
"    label ""ATBPC1"""
    size 6.34145210748113
  ]
  node
  [
    id 17
"    name ""AT5G67300"""
"    symbol ""ATMYB44"""
"    type ""otherTF"""
    coreTarget 1
    maxPeakScore 55.4
"    label ""ATMYB44"""
    size 5.81762325751143
  ]
  node
  [
    id 18
"    name ""AT1G27730"""
"    symbol ""STZ"""
"    type ""otherTF"""
    coreTarget 1
    maxPeakScore 71.5
"    label ""STZ"""
    size 6.17990909001493
  ]
  node
  [
    id 19
"    name ""AT5G47370"""
"    symbol ""HAT2"""
"    type ""otherTF"""
    coreTarget 1
    maxPeakScore 61.19
"    label ""HAT2"""
    size 5.95861071205585
  ]
  node
  [
    id 20
"    name ""AT2G23290"""
"    symbol ""AtMYB70"""
"    type ""otherTF"""
    coreTarget 1
    maxPeakScore 70.19
"    label ""AtMYB70"""
    size 6.15360269614038
  ]
  node
  [
    id 21
"    name ""AT1G19210"""
"    symbol ""AT1G19210"""
"    type ""otherTF"""
    coreTarget 1
    maxPeakScore 49.54
"    label ""AT1G19210"""
    size 5.65935375917005
  ]
  node
  [
    id 22
"    name ""AT5G39760"""
"    symbol ""AtHB23"""
"    type ""otherTF"""
    coreTarget 1
    maxPeakScore 78.76
"    label ""AtHB23"""
    size 6.31759350462347
  ]
  node
  [
    id 23
"    name ""AT2G31220"""
"    symbol ""AT2G31220"""
"    type ""otherTF"""
    coreTarget 1
    maxPeakScore 53.98
"    label ""AT2G31220"""
    size 5.78083500173823
  ]
  node
  [
    id 24
"    name ""AT2G18350"""
"    symbol ""AtHB24"""
"    type ""otherTF"""
    coreTarget 1
    maxPeakScore 56.03
"    label ""AtHB24"""
    size 5.83364912759498
  ]
  node
  [
    id 25
"    name ""AT2G45680"""
"    symbol ""TCP9"""
"    type ""otherTF"""
    coreTarget 1
    maxPeakScore 82.54
"    label ""TCP9"""
    size 6.38439523838807
  ]
  node
  [
    id 26
"    name ""AT5G47230"""
"    symbol ""ATERF-5"""
"    type ""otherTF"""
    coreTarget 1
    maxPeakScore 48.64
"    label ""ATERF-5"""
    size 5.63343121035563
  ]
  node
  [
    id 27
"    name ""AT5G65210"""
"    symbol ""TGA1"""
"    type ""otherTF"""
    coreTarget 1
    maxPeakScore 38.83
"    label ""TGA1"""
    size 5.31578357458946
  ]
  node
  [
    id 28
"    name ""AT3G50260"""
"    symbol ""ATERF#011"""
"    type ""otherTF"""
    coreTarget 1
    maxPeakScore 38.05
"    label ""ATERF#011"""
    size 5.28725064325462
  ]
  node
  [
    id 29
"    name ""AT2G22430"""
"    symbol ""ATHB6"""
"    type ""otherTF"""
    coreTarget 1
    maxPeakScore 88
"    label ""ATHB6"""
    size 6.4757334309664
  ]
  node
  [
    id 30
"    name ""AT1G80840"""
"    symbol ""ATWRKY40"""
"    type ""otherTF"""
    coreTarget 1
    maxPeakScore 35.88
"    label ""ATWRKY40"""
    size 5.20476675065461
  ]
  node
  [
    id 31
"    name ""AT4G37260"""
"    symbol ""ATMYB73"""
"    type ""otherTF"""
    coreTarget 1
    maxPeakScore 53.37
"    label ""ATMYB73"""
    size 5.76473892302338
  ]
  node
  [
    id 32
"    name ""AT3G10500"""
"    symbol ""ANAC053"""
"    type ""otherTF"""
    coreTarget 1
    maxPeakScore 34.33
"    label ""ANAC053"""
    size 5.14282184411593
  ]
  node
  [
    id 33
"    name ""AT5G62470"""
"    symbol ""ATMYB96"""
"    type ""otherTF"""
    coreTarget 1
    maxPeakScore 48.08
"    label ""ATMYB96"""
    size 5.61706334388818
  ]
  node
  [
    id 34
"    name ""AT2G02080"""
"    symbol ""AtIDD4"""
"    type ""otherTF"""
    coreTarget 1
    maxPeakScore 39.85
"    label ""AtIDD4"""
    size 5.35226417325832
  ]
  node
  [
    id 35
"    name ""AT5G18270"""
"    symbol ""ANAC087"""
"    type ""otherTF"""
    coreTarget 1
    maxPeakScore 47.07
"    label ""ANAC087"""
    size 5.58706489836317
  ]
  node
  [
    id 36
"    name ""AT2G31230"""
"    symbol ""ATERF15"""
"    type ""otherTF"""
    coreTarget 1
    maxPeakScore 36.68
"    label ""ATERF15"""
    size 5.23572705983806
  ]
  node
  [
    id 37
"    name ""AT1G32870"""
"    symbol ""ANAC013"""
"    type ""otherTF"""
    coreTarget 1
    maxPeakScore 20.1
"    label ""ANAC013"""
    size 4.39917109381982
  ]
  node
  [
    id 38
"    name ""AT1G33240"""
"    symbol ""AT-GTL1"""
"    type ""otherTF"""
    coreTarget 1
    maxPeakScore 35.48
"    label ""AT-GTL1"""
    size 5.18903382439002
  ]
  node
  [
    id 39
"    name ""AT3G04070"""
"    symbol ""anac047"""
"    type ""otherTF"""
    coreTarget 1
    maxPeakScore 17.45
"    label ""anac047"""
    size 4.20554891117303
  ]
  node
  [
    id 40
"    name ""AT1G74650"""
"    symbol ""ATMYB31"""
"    type ""otherTF"""
    coreTarget 1
    maxPeakScore 22.56
"    label ""ATMYB31"""
    size 4.55826763405574
  ]
  node
  [
    id 41
"    name ""AT2G02450"""
"    symbol ""ANAC034"""
"    type ""otherTF"""
    coreTarget 1
    maxPeakScore 32.93
"    label ""ANAC034"""
    size 5.08448952493625
  ]
  node
  [
    id 42
"    name ""AT2G46680"""
"    symbol ""ATHB-7"""
"    type ""otherTF"""
    coreTarget 1
    maxPeakScore 25.55
"    label ""ATHB-7"""
    size 4.73063995591679
  ]
  node
  [
    id 43
"    name ""AT5G65310"""
"    symbol ""ATHB-5"""
"    type ""otherTF"""
    coreTarget 1
    maxPeakScore 31.81
"    label ""ATHB-5"""
    size 5.0360636887437
  ]
  node
  [
    id 44
"    name ""AT1G69490"""
"    symbol ""ANAC029"""
"    type ""otherTF"""
    coreTarget 1
    maxPeakScore 16
"    label ""ANAC029"""
    size 4.08746284125034
  ]
  node
  [
    id 45
"    name ""AT4G23550"""
"    symbol ""ATWRKY29"""
"    type ""otherTF"""
    coreTarget 1
    maxPeakScore 30.05
"    label ""ATWRKY29"""
    size 4.95652136333312
  ]
  node
  [
    id 46
"    name ""AT4G34410"""
"    symbol ""RRTF1"""
"    type ""otherTF"""
    coreTarget 1
    maxPeakScore 30.05
"    label ""RRTF1"""
    size 4.95652136333312
  ]
  node
  [
    id 47
"    name ""AT2G22540"""
"    symbol ""AGL22"""
"    type ""otherTF"""
    coreTarget 1
    maxPeakScore 27.77
"    label ""AGL22"""
    size 4.84649331596456
  ]
  node
  [
    id 48
"    name ""AT1G12610"""
"    symbol ""DDF1"""
"    type ""otherTF"""
    coreTarget 1
    maxPeakScore 21.25
"    label ""DDF1"""
    size 4.4757334309664
  ]
  node
  [
    id 49
"    name ""AT2G42430"""
"    symbol ""ASL18"""
"    type ""otherTF"""
    coreTarget 1
    maxPeakScore 24.08
"    label ""ASL18"""
    size 4.64846544302731
  ]
  node
  [
    id 50
"    name ""AT1G29280"""
"    symbol ""ATWRKY65"""
"    type ""otherTF"""
    coreTarget 1
    maxPeakScore 19.75
"    label ""ATWRKY65"""
    size 4.37503943134692
  ]
  node
  [
    id 51
"    name ""AT3G56400"""
"    symbol ""ATWRKY70"""
"    type ""otherTF"""
    coreTarget 1
    maxPeakScore 17.28
"    label ""ATWRKY70"""
    size 4.19219416528334
  ]
  node
  [
    id 52
"    name ""AT1G19850"""
"    symbol ""ARF5"""
"    type ""otherTF"""
    coreTarget 1
    maxPeakScore 16.8
"    label ""ARF5"""
    size 4.15380533607904
  ]
  node
  [
    id 53
"    name ""AT3G24520"""
"    symbol ""AT-HSFC1"""
"    type ""otherTF"""
    coreTarget 1
    maxPeakScore 38.97
"    label ""AT-HSFC1"""
    size 5.32084566764572
  ]
  node
  [
    id 54
"    name ""AT5G13180"""
"    symbol ""ANAC083"""
"    type ""otherTF"""
    coreTarget 1
    maxPeakScore 32.93
"    label ""ANAC083"""
    size 5.08448952493625
  ]
  node
  [
    id 55
"    name ""AT1G06180"""
"    symbol ""ATMYB13"""
"    type ""otherTF"""
    coreTarget 1
    maxPeakScore 20.35
"    label ""ATMYB13"""
    size 4.41616416473313
  ]
  node
  [
    id 56
"    name ""AT1G64620"""
"    symbol ""AT1G64620"""
"    type ""otherTF"""
    coreTarget 1
    maxPeakScore 17.34
"    label ""AT1G64620"""
    size 4.19692173382033
  ]
  edge
  [
    source 0
    target 0
"    binds ""1"""
"    type ""CK"""
"    color ""dimgrey"""
  ]
  edge
  [
    source 0
    target 2
"    binds ""1"""
"    type ""CK"""
"    color ""dimgrey"""
  ]
  edge
  [
    source 0
    target 3
"    binds ""1"""
"    type ""CK"""
"    color ""dimgrey"""
  ]
  edge
  [
    source 0
    target 4
"    binds ""1"""
"    type ""CK"""
"    color ""dimgrey"""
  ]
  edge
  [
    source 0
    target 5
"    binds ""1"""
"    type ""CK"""
"    color ""dimgrey"""
  ]
  edge
  [
    source 0
    target 6
"    binds ""1"""
"    type ""CK"""
"    color ""dimgrey"""
  ]
  edge
  [
    source 0
    target 7
"    binds ""1"""
"    type ""CK"""
"    color ""dimgrey"""
  ]
  edge
  [
    source 0
    target 8
"    binds ""1"""
"    type ""CK"""
"    color ""dimgrey"""
  ]
  edge
  [
    source 0
    target 9
"    binds ""1"""
"    type ""CK"""
"    color ""dimgrey"""
  ]
  edge
  [
    source 0
    target 10
"    binds ""1"""
"    type ""CK"""
"    color ""dimgrey"""
  ]
  edge
  [
    source 0
    target 11
"    binds ""1"""
"    type ""CK"""
"    color ""dimgrey"""
  ]
  edge
  [
    source 0
    target 12
"    binds ""1"""
"    type ""CK"""
"    color ""dimgrey"""
  ]
  edge
  [
    source 0
    target 13
"    binds ""1"""
"    type ""CK"""
"    color ""dimgrey"""
  ]
  edge
  [
    source 0
    target 14
"    binds ""1"""
"    type ""CK"""
"    color ""dimgrey"""
  ]
  edge
  [
    source 0
    target 15
"    binds ""1"""
"    type ""CK"""
"    color ""dimgrey"""
  ]
  edge
  [
    source 0
    target 16
"    binds ""1"""
"    type ""CK"""
"    color ""dimgrey"""
  ]
  edge
  [
    source 0
    target 17
"    binds ""1"""
"    type ""CK"""
"    color ""dimgrey"""
  ]
  edge
  [
    source 0
    target 18
"    binds ""1"""
"    type ""CK"""
"    color ""dimgrey"""
  ]
  edge
  [
    source 0
    target 19
"    binds ""1"""
"    type ""CK"""
"    color ""dimgrey"""
  ]
  edge
  [
    source 0
    target 20
"    binds ""1"""
"    type ""CK"""
"    color ""dimgrey"""
  ]
  edge
  [
    source 0
    target 21
"    binds ""1"""
"    type ""CK"""
"    color ""dimgrey"""
  ]
  edge
  [
    source 0
    target 22
"    binds ""1"""
"    type ""CK"""
"    color ""dimgrey"""
  ]
  edge
  [
    source 0
    target 23
"    binds ""1"""
"    type ""CK"""
"    color ""dimgrey"""
  ]
  edge
  [
    source 0
    target 24
"    binds ""1"""
"    type ""CK"""
"    color ""dimgrey"""
  ]
  edge
  [
    source 0
    target 25
"    binds ""1"""
"    type ""CK"""
"    color ""dimgrey"""
  ]
  edge
  [
    source 0
    target 26
"    binds ""1"""
"    type ""CK"""
"    color ""dimgrey"""
  ]
  edge
  [
    source 0
    target 27
"    binds ""1"""
"    type ""CK"""
"    color ""dimgrey"""
  ]
  edge
  [
    source 0
    target 28
"    binds ""1"""
"    type ""CK"""
"    color ""dimgrey"""
  ]
  edge
  [
    source 0
    target 29
"    binds ""1"""
"    type ""CK"""
"    color ""dimgrey"""
  ]
  edge
  [
    source 0
    target 30
"    binds ""1"""
"    type ""CK"""
"    color ""dimgrey"""
  ]
  edge
  [
    source 0
    target 31
"    binds ""1"""
"    type ""CK"""
"    color ""dimgrey"""
  ]
  edge
  [
    source 0
    target 32
"    binds ""1"""
"    type ""CK"""
"    color ""dimgrey"""
  ]
  edge
  [
    source 0
    target 33
"    binds ""1"""
"    type ""CK"""
"    color ""dimgrey"""
  ]
  edge
  [
    source 0
    target 34
"    binds ""1"""
"    type ""CK"""
"    color ""dimgrey"""
  ]
  edge
  [
    source 0
    target 35
"    binds ""1"""
"    type ""CK"""
"    color ""dimgrey"""
  ]
  edge
  [
    source 0
    target 36
"    binds ""1"""
"    type ""CK"""
"    color ""dimgrey"""
  ]
  edge
  [
    source 0
    target 37
"    binds ""1"""
"    type ""CK"""
"    color ""dimgrey"""
  ]
  edge
  [
    source 0
    target 38
"    binds ""1"""
"    type ""CK"""
"    color ""dimgrey"""
  ]
  edge
  [
    source 0
    target 39
"    binds ""1"""
"    type ""CK"""
"    color ""dimgrey"""
  ]
  edge
  [
    source 0
    target 40
"    binds ""1"""
"    type ""CK"""
"    color ""dimgrey"""
  ]
  edge
  [
    source 0
    target 41
"    binds ""1"""
"    type ""CK"""
"    color ""dimgrey"""
  ]
  edge
  [
    source 0
    target 42
"    binds ""1"""
"    type ""CK"""
"    color ""dimgrey"""
  ]
  edge
  [
    source 0
    target 43
"    binds ""1"""
"    type ""CK"""
"    color ""dimgrey"""
  ]
  edge
  [
    source 0
    target 44
"    binds ""1"""
"    type ""CK"""
"    color ""dimgrey"""
  ]
  edge
  [
    source 1
    target 0
"    binds ""1"""
"    type ""CK"""
"    color ""dimgrey"""
  ]
  edge
  [
    source 1
    target 2
"    binds ""1"""
"    type ""CK"""
"    color ""dimgrey"""
  ]
  edge
  [
    source 1
    target 3
"    binds ""1"""
"    type ""CK"""
"    color ""dimgrey"""
  ]
  edge
  [
    source 1
    target 4
"    binds ""1"""
"    type ""CK"""
"    color ""dimgrey"""
  ]
  edge
  [
    source 1
    target 5
"    binds ""1"""
"    type ""CK"""
"    color ""dimgrey"""
  ]
  edge
  [
    source 1
    target 6
"    binds ""1"""
"    type ""CK"""
"    color ""dimgrey"""
  ]
  edge
  [
    source 1
    target 7
"    binds ""1"""
"    type ""CK"""
"    color ""dimgrey"""
  ]
  edge
  [
    source 1
    target 8
"    binds ""1"""
"    type ""CK"""
"    color ""dimgrey"""
  ]
  edge
  [
    source 1
    target 9
"    binds ""1"""
"    type ""CK"""
"    color ""dimgrey"""
  ]
  edge
  [
    source 1
    target 10
"    binds ""1"""
"    type ""CK"""
"    color ""dimgrey"""
  ]
  edge
  [
    source 1
    target 12
"    binds ""1"""
"    type ""CK"""
"    color ""dimgrey"""
  ]
  edge
  [
    source 1
    target 13
"    binds ""1"""
"    type ""CK"""
"    color ""dimgrey"""
  ]
  edge
  [
    source 1
    target 14
"    binds ""1"""
"    type ""CK"""
"    color ""dimgrey"""
  ]
  edge
  [
    source 1
    target 15
"    binds ""1"""
"    type ""CK"""
"    color ""dimgrey"""
  ]
  edge
  [
    source 1
    target 16
"    binds ""1"""
"    type ""CK"""
"    color ""dimgrey"""
  ]
  edge
  [
    source 1
    target 17
"    binds ""1"""
"    type ""CK"""
"    color ""dimgrey"""
  ]
  edge
  [
    source 1
    target 18
"    binds ""1"""
"    type ""CK"""
"    color ""dimgrey"""
  ]
  edge
  [
    source 1
    target 19
"    binds ""1"""
"    type ""CK"""
"    color ""dimgrey"""
  ]
  edge
  [
    source 1
    target 20
"    binds ""1"""
"    type ""CK"""
"    color ""dimgrey"""
  ]
  edge
  [
    source 1
    target 21
"    binds ""1"""
"    type ""CK"""
"    color ""dimgrey"""
  ]
  edge
  [
    source 1
    target 22
"    binds ""1"""
"    type ""CK"""
"    color ""dimgrey"""
  ]
  edge
  [
    source 1
    target 23
"    binds ""1"""
"    type ""CK"""
"    color ""dimgrey"""
  ]
  edge
  [
    source 1
    target 24
"    binds ""1"""
"    type ""CK"""
"    color ""dimgrey"""
  ]
  edge
  [
    source 1
    target 25
"    binds ""1"""
"    type ""CK"""
"    color ""dimgrey"""
  ]
  edge
  [
    source 1
    target 26
"    binds ""1"""
"    type ""CK"""
"    color ""dimgrey"""
  ]
  edge
  [
    source 1
    target 28
"    binds ""1"""
"    type ""CK"""
"    color ""dimgrey"""
  ]
  edge
  [
    source 1
    target 29
"    binds ""1"""
"    type ""CK"""
"    color ""dimgrey"""
  ]
  edge
  [
    source 1
    target 30
"    binds ""1"""
"    type ""CK"""
"    color ""dimgrey"""
  ]
  edge
  [
    source 1
    target 31
"    binds ""1"""
"    type ""CK"""
"    color ""dimgrey"""
  ]
  edge
  [
    source 1
    target 32
"    binds ""1"""
"    type ""CK"""
"    color ""dimgrey"""
  ]
  edge
  [
    source 1
    target 33
"    binds ""1"""
"    type ""CK"""
"    color ""dimgrey"""
  ]
  edge
  [
    source 1
    target 34
"    binds ""1"""
"    type ""CK"""
"    color ""dimgrey"""
  ]
  edge
  [
    source 1
    target 35
"    binds ""1"""
"    type ""CK"""
"    color ""dimgrey"""
  ]
  edge
  [
    source 1
    target 36
"    binds ""1"""
"    type ""CK"""
"    color ""dimgrey"""
  ]
  edge
  [
    source 1
    target 38
"    binds ""1"""
"    type ""CK"""
"    color ""dimgrey"""
  ]
  edge
  [
    source 1
    target 39
"    binds ""1"""
"    type ""CK"""
"    color ""dimgrey"""
  ]
  edge
  [
    source 1
    target 41
"    binds ""1"""
"    type ""CK"""
"    color ""dimgrey"""
  ]
  edge
  [
    source 1
    target 42
"    binds ""1"""
"    type ""CK"""
"    color ""dimgrey"""
  ]
  edge
  [
    source 1
    target 43
"    binds ""1"""
"    type ""CK"""
"    color ""dimgrey"""
  ]
  edge
  [
    source 1
    target 45
"    binds ""1"""
"    type ""CK"""
"    color ""dimgrey"""
  ]
  edge
  [
    source 1
    target 46
"    binds ""1"""
"    type ""CK"""
"    color ""dimgrey"""
  ]
  edge
  [
    source 1
    target 47
"    binds ""1"""
"    type ""CK"""
"    color ""dimgrey"""
  ]
  edge
  [
    source 1
    target 48
"    binds ""1"""
"    type ""CK"""
"    color ""dimgrey"""
  ]
  edge
  [
    source 1
    target 49
"    binds ""1"""
"    type ""CK"""
"    color ""dimgrey"""
  ]
  edge
  [
    source 1
    target 50
"    binds ""1"""
"    type ""CK"""
"    color ""dimgrey"""
  ]
  edge
  [
    source 1
    target 51
"    binds ""1"""
"    type ""CK"""
"    color ""dimgrey"""
  ]
  edge
  [
    source 1
    target 52
"    binds ""1"""
"    type ""CK"""
"    color ""dimgrey"""
  ]
  edge
  [
    source 2
    target 1
"    binds ""1"""
"    type ""CK"""
"    color ""dimgrey"""
  ]
  edge
  [
    source 2
    target 3
"    binds ""1"""
"    type ""CK"""
"    color ""dimgrey"""
  ]
  edge
  [
    source 2
    target 4
"    binds ""1"""
"    type ""CK"""
"    color ""dimgrey"""
  ]
  edge
  [
    source 2
    target 5
"    binds ""1"""
"    type ""CK"""
"    color ""dimgrey"""
  ]
  edge
  [
    source 2
    target 6
"    binds ""1"""
"    type ""CK"""
"    color ""dimgrey"""
  ]
  edge
  [
    source 2
    target 7
"    binds ""1"""
"    type ""CK"""
"    color ""dimgrey"""
  ]
  edge
  [
    source 2
    target 8
"    binds ""1"""
"    type ""CK"""
"    color ""dimgrey"""
  ]
  edge
  [
    source 2
    target 9
"    binds ""1"""
"    type ""CK"""
"    color ""dimgrey"""
  ]
  edge
  [
    source 2
    target 10
"    binds ""1"""
"    type ""CK"""
"    color ""dimgrey"""
  ]
  edge
  [
    source 2
    target 11
"    binds ""1"""
"    type ""CK"""
"    color ""dimgrey"""
  ]
  edge
  [
    source 2
    target 12
"    binds ""1"""
"    type ""CK"""
"    color ""dimgrey"""
  ]
  edge
  [
    source 2
    target 13
"    binds ""1"""
"    type ""CK"""
"    color ""dimgrey"""
  ]
  edge
  [
    source 2
    target 14
"    binds ""1"""
"    type ""CK"""
"    color ""dimgrey"""
  ]
  edge
  [
    source 2
    target 15
"    binds ""1"""
"    type ""CK"""
"    color ""dimgrey"""
  ]
  edge
  [
    source 2
    target 16
"    binds ""1"""
"    type ""CK"""
"    color ""dimgrey"""
  ]
  edge
  [
    source 2
    target 17
"    binds ""1"""
"    type ""CK"""
"    color ""dimgrey"""
  ]
  edge
  [
    source 2
    target 18
"    binds ""1"""
"    type ""CK"""
"    color ""dimgrey"""
  ]
  edge
  [
    source 2
    target 19
"    binds ""1"""
"    type ""CK"""
"    color ""dimgrey"""
  ]
  edge
  [
    source 2
    target 20
"    binds ""1"""
"    type ""CK"""
"    color ""dimgrey"""
  ]
  edge
  [
    source 2
    target 21
"    binds ""1"""
"    type ""CK"""
"    color ""dimgrey"""
  ]
  edge
  [
    source 2
    target 22
"    binds ""1"""
"    type ""CK"""
"    color ""dimgrey"""
  ]
  edge
  [
    source 2
    target 23
"    binds ""1"""
"    type ""CK"""
"    color ""dimgrey"""
  ]
  edge
  [
    source 2
    target 24
"    binds ""1"""
"    type ""CK"""
"    color ""dimgrey"""
  ]
  edge
  [
    source 2
    target 25
"    binds ""1"""
"    type ""CK"""
"    color ""dimgrey"""
  ]
  edge
  [
    source 2
    target 26
"    binds ""1"""
"    type ""CK"""
"    color ""dimgrey"""
  ]
  edge
  [
    source 2
    target 27
"    binds ""1"""
"    type ""CK"""
"    color ""dimgrey"""
  ]
  edge
  [
    source 2
    target 28
"    binds ""1"""
"    type ""CK"""
"    color ""dimgrey"""
  ]
  edge
  [
    source 2
    target 29
"    binds ""1"""
"    type ""CK"""
"    color ""dimgrey"""
  ]
  edge
  [
    source 2
    target 30
"    binds ""1"""
"    type ""CK"""
"    color ""dimgrey"""
  ]
  edge
  [
    source 2
    target 31
"    binds ""1"""
"    type ""CK"""
"    color ""dimgrey"""
  ]
  edge
  [
    source 2
    target 32
"    binds ""1"""
"    type ""CK"""
"    color ""dimgrey"""
  ]
  edge
  [
    source 2
    target 33
"    binds ""1"""
"    type ""CK"""
"    color ""dimgrey"""
  ]
  edge
  [
    source 2
    target 34
"    binds ""1"""
"    type ""CK"""
"    color ""dimgrey"""
  ]
  edge
  [
    source 2
    target 35
"    binds ""1"""
"    type ""CK"""
"    color ""dimgrey"""
  ]
  edge
  [
    source 2
    target 36
"    binds ""1"""
"    type ""CK"""
"    color ""dimgrey"""
  ]
  edge
  [
    source 2
    target 38
"    binds ""1"""
"    type ""CK"""
"    color ""dimgrey"""
  ]
  edge
  [
    source 2
    target 40
"    binds ""1"""
"    type ""CK"""
"    color ""dimgrey"""
  ]
  edge
  [
    source 2
    target 41
"    binds ""1"""
"    type ""CK"""
"    color ""dimgrey"""
  ]
  edge
  [
    source 2
    target 43
"    binds ""1"""
"    type ""CK"""
"    color ""dimgrey"""
  ]
  edge
  [
    source 2
    target 47
"    binds ""1"""
"    type ""CK"""
"    color ""dimgrey"""
  ]
  edge
  [
    source 2
    target 48
"    binds ""1"""
"    type ""CK"""
"    color ""dimgrey"""
  ]
  edge
  [
    source 2
    target 49
"    binds ""1"""
"    type ""CK"""
"    color ""dimgrey"""
  ]
  edge
  [
    source 2
    target 50
"    binds ""1"""
"    type ""CK"""
"    color ""dimgrey"""
  ]
  edge
  [
    source 2
    target 52
"    binds ""1"""
"    type ""CK"""
"    color ""dimgrey"""
  ]
  edge
  [
    source 2
    target 53
"    binds ""1"""
"    type ""CK"""
"    color ""dimgrey"""
  ]
  edge
  [
    source 2
    target 54
"    binds ""1"""
"    type ""CK"""
"    color ""dimgrey"""
  ]
  edge
  [
    source 2
    target 55
"    binds ""1"""
"    type ""CK"""
"    color ""dimgrey"""
  ]
  edge
  [
    source 2
    target 56
"    binds ""1"""
"    type ""CK"""
"    color ""dimgrey"""
  ]
  edge
  [
    source 12
    target 1
"    binds ""1"""
"    type ""DAP"""
"    color ""lightsalmon"""
  ]
  edge
  [
    source 12
    target 3
"    binds ""1"""
"    type ""DAP"""
"    color ""lightsalmon"""
  ]
  edge
  [
    source 12
    target 6
"    binds ""1"""
"    type ""DAP"""
"    color ""lightsalmon"""
  ]
  edge
  [
    source 12
    target 7
"    binds ""1"""
"    type ""DAP"""
"    color ""lightsalmon"""
  ]
  edge
  [
    source 12
    target 10
"    binds ""1"""
"    type ""DAP"""
"    color ""lightsalmon"""
  ]
  edge
  [
    source 12
    target 11
"    binds ""1"""
"    type ""DAP"""
"    color ""lightsalmon"""
  ]
  edge
  [
    source 12
    target 12
"    binds ""1"""
"    type ""DAP"""
"    color ""lightsalmon"""
  ]
  edge
  [
    source 12
    target 15
"    binds ""1"""
"    type ""DAP"""
"    color ""lightsalmon"""
  ]
  edge
  [
    source 12
    target 18
"    binds ""1"""
"    type ""DAP"""
"    color ""lightsalmon"""
  ]
  edge
  [
    source 12
    target 20
"    binds ""1"""
"    type ""DAP"""
"    color ""lightsalmon"""
  ]
  edge
  [
    source 12
    target 21
"    binds ""1"""
"    type ""DAP"""
"    color ""lightsalmon"""
  ]
  edge
  [
    source 12
    target 28
"    binds ""1"""
"    type ""DAP"""
"    color ""lightsalmon"""
  ]
  edge
  [
    source 12
    target 29
"    binds ""1"""
"    type ""DAP"""
"    color ""lightsalmon"""
  ]
  edge
  [
    source 12
    target 36
"    binds ""1"""
"    type ""DAP"""
"    color ""lightsalmon"""
  ]
  edge
  [
    source 12
    target 39
"    binds ""1"""
"    type ""DAP"""
"    color ""lightsalmon"""
  ]
  edge
  [
    source 12
    target 42
"    binds ""1"""
"    type ""DAP"""
"    color ""lightsalmon"""
  ]
  edge
  [
    source 12
    target 44
"    binds ""1"""
"    type ""DAP"""
"    color ""lightsalmon"""
  ]
  edge
  [
    source 13
    target 18
"    binds ""1"""
"    type ""DAP"""
"    color ""lightsalmon"""
  ]
  edge
  [
    source 13
    target 19
"    binds ""1"""
"    type ""DAP"""
"    color ""lightsalmon"""
  ]
  edge
  [
    source 13
    target 20
"    binds ""1"""
"    type ""DAP"""
"    color ""lightsalmon"""
  ]
  edge
  [
    source 13
    target 39
"    binds ""1"""
"    type ""DAP"""
"    color ""lightsalmon"""
  ]
  edge
  [
    source 13
    target 43
"    binds ""1"""
"    type ""DAP"""
"    color ""lightsalmon"""
  ]
  edge
  [
    source 13
    target 48
"    binds ""1"""
"    type ""DAP"""
"    color ""lightsalmon"""
  ]
  edge
  [
    source 14
    target 1
"    binds ""1"""
"    type ""DAP"""
"    color ""lightsalmon"""
  ]
  edge
  [
    source 14
    target 3
"    binds ""1"""
"    type ""DAP"""
"    color ""lightsalmon"""
  ]
  edge
  [
    source 14
    target 4
"    binds ""1"""
"    type ""DAP"""
"    color ""lightsalmon"""
  ]
  edge
  [
    source 14
    target 5
"    binds ""1"""
"    type ""DAP"""
"    color ""lightsalmon"""
  ]
  edge
  [
    source 14
    target 8
"    binds ""1"""
"    type ""DAP"""
"    color ""lightsalmon"""
  ]
  edge
  [
    source 14
    target 10
"    binds ""1"""
"    type ""DAP"""
"    color ""lightsalmon"""
  ]
  edge
  [
    source 14
    target 12
"    binds ""1"""
"    type ""DAP"""
"    color ""lightsalmon"""
  ]
  edge
  [
    source 14
    target 13
"    binds ""1"""
"    type ""DAP"""
"    color ""lightsalmon"""
  ]
  edge
  [
    source 14
    target 14
"    binds ""1"""
"    type ""DAP"""
"    color ""lightsalmon"""
  ]
  edge
  [
    source 14
    target 16
"    binds ""1"""
"    type ""DAP"""
"    color ""lightsalmon"""
  ]
  edge
  [
    source 14
    target 17
"    binds ""1"""
"    type ""DAP"""
"    color ""lightsalmon"""
  ]
  edge
  [
    source 14
    target 18
"    binds ""1"""
"    type ""DAP"""
"    color ""lightsalmon"""
  ]
  edge
  [
    source 14
    target 19
"    binds ""1"""
"    type ""DAP"""
"    color ""lightsalmon"""
  ]
  edge
  [
    source 14
    target 21
"    binds ""1"""
"    type ""DAP"""
"    color ""lightsalmon"""
  ]
  edge
  [
    source 14
    target 22
"    binds ""1"""
"    type ""DAP"""
"    color ""lightsalmon"""
  ]
  edge
  [
    source 14
    target 24
"    binds ""1"""
"    type ""DAP"""
"    color ""lightsalmon"""
  ]
  edge
  [
    source 14
    target 26
"    binds ""1"""
"    type ""DAP"""
"    color ""lightsalmon"""
  ]
  edge
  [
    source 14
    target 28
"    binds ""1"""
"    type ""DAP"""
"    color ""lightsalmon"""
  ]
  edge
  [
    source 14
    target 29
"    binds ""1"""
"    type ""DAP"""
"    color ""lightsalmon"""
  ]
  edge
  [
    source 14
    target 30
"    binds ""1"""
"    type ""DAP"""
"    color ""lightsalmon"""
  ]
  edge
  [
    source 14
    target 31
"    binds ""1"""
"    type ""DAP"""
"    color ""lightsalmon"""
  ]
  edge
  [
    source 14
    target 32
"    binds ""1"""
"    type ""DAP"""
"    color ""lightsalmon"""
  ]
  edge
  [
    source 14
    target 33
"    binds ""1"""
"    type ""DAP"""
"    color ""lightsalmon"""
  ]
  edge
  [
    source 14
    target 34
"    binds ""1"""
"    type ""DAP"""
"    color ""lightsalmon"""
  ]
  edge
  [
    source 14
    target 35
"    binds ""1"""
"    type ""DAP"""
"    color ""lightsalmon"""
  ]
  edge
  [
    source 14
    target 36
"    binds ""1"""
"    type ""DAP"""
"    color ""lightsalmon"""
  ]
  edge
  [
    source 14
    target 38
"    binds ""1"""
"    type ""DAP"""
"    color ""lightsalmon"""
  ]
  edge
  [
    source 14
    target 39
"    binds ""1"""
"    type ""DAP"""
"    color ""lightsalmon"""
  ]
  edge
  [
    source 14
    target 40
"    binds ""1"""
"    type ""DAP"""
"    color ""lightsalmon"""
  ]
  edge
  [
    source 14
    target 41
"    binds ""1"""
"    type ""DAP"""
"    color ""lightsalmon"""
  ]
  edge
  [
    source 14
    target 42
"    binds ""1"""
"    type ""DAP"""
"    color ""lightsalmon"""
  ]
  edge
  [
    source 14
    target 43
"    binds ""1"""
"    type ""DAP"""
"    color ""lightsalmon"""
  ]
  edge
  [
    source 14
    target 44
"    binds ""1"""
"    type ""DAP"""
"    color ""lightsalmon"""
  ]
  edge
  [
    source 14
    target 45
"    binds ""1"""
"    type ""DAP"""
"    color ""lightsalmon"""
  ]
  edge
  [
    source 14
    target 46
"    binds ""1"""
"    type ""DAP"""
"    color ""lightsalmon"""
  ]
  edge
  [
    source 14
    target 47
"    binds ""1"""
"    type ""DAP"""
"    color ""lightsalmon"""
  ]
  edge
  [
    source 14
    target 48
"    binds ""1"""
"    type ""DAP"""
"    color ""lightsalmon"""
  ]
  edge
  [
    source 14
    target 49
"    binds ""1"""
"    type ""DAP"""
"    color ""lightsalmon"""
  ]
  edge
  [
    source 14
    target 50
"    binds ""1"""
"    type ""DAP"""
"    color ""lightsalmon"""
  ]
  edge
  [
    source 14
    target 52
"    binds ""1"""
"    type ""DAP"""
"    color ""lightsalmon"""
  ]
  edge
  [
    source 14
    target 54
"    binds ""1"""
"    type ""DAP"""
"    color ""lightsalmon"""
  ]
  edge
  [
    source 14
    target 55
"    binds ""1"""
"    type ""DAP"""
"    color ""lightsalmon"""
  ]
  edge
  [
    source 14
    target 56
"    binds ""1"""
"    type ""DAP"""
"    color ""lightsalmon"""
  ]
  edge
  [
    source 15
    target 0
"    binds ""1"""
"    type ""DAP"""
"    color ""lightsalmon"""
  ]
  edge
  [
    source 15
    target 1
"    binds ""1"""
"    type ""DAP"""
"    color ""lightsalmon"""
  ]
  edge
  [
    source 15
    target 2
"    binds ""1"""
"    type ""DAP"""
"    color ""lightsalmon"""
  ]
  edge
  [
    source 15
    target 3
"    binds ""1"""
"    type ""DAP"""
"    color ""lightsalmon"""
  ]
  edge
  [
    source 15
    target 9
"    binds ""1"""
"    type ""DAP"""
"    color ""lightsalmon"""
  ]
  edge
  [
    source 15
    target 10
"    binds ""1"""
"    type ""DAP"""
"    color ""lightsalmon"""
  ]
  edge
  [
    source 15
    target 11
"    binds ""1"""
"    type ""DAP"""
"    color ""lightsalmon"""
  ]
  edge
  [
    source 15
    target 13
"    binds ""1"""
"    type ""DAP"""
"    color ""lightsalmon"""
  ]
  edge
  [
    source 15
    target 15
"    binds ""1"""
"    type ""DAP"""
"    color ""lightsalmon"""
  ]
  edge
  [
    source 15
    target 16
"    binds ""1"""
"    type ""DAP"""
"    color ""lightsalmon"""
  ]
  edge
  [
    source 15
    target 17
"    binds ""1"""
"    type ""DAP"""
"    color ""lightsalmon"""
  ]
  edge
  [
    source 15
    target 18
"    binds ""1"""
"    type ""DAP"""
"    color ""lightsalmon"""
  ]
  edge
  [
    source 15
    target 19
"    binds ""1"""
"    type ""DAP"""
"    color ""lightsalmon"""
  ]
  edge
  [
    source 15
    target 20
"    binds ""1"""
"    type ""DAP"""
"    color ""lightsalmon"""
  ]
  edge
  [
    source 15
    target 21
"    binds ""1"""
"    type ""DAP"""
"    color ""lightsalmon"""
  ]
  edge
  [
    source 15
    target 22
"    binds ""1"""
"    type ""DAP"""
"    color ""lightsalmon"""
  ]
  edge
  [
    source 15
    target 24
"    binds ""1"""
"    type ""DAP"""
"    color ""lightsalmon"""
  ]
  edge
  [
    source 15
    target 26
"    binds ""1"""
"    type ""DAP"""
"    color ""lightsalmon"""
  ]
  edge
  [
    source 15
    target 27
"    binds ""1"""
"    type ""DAP"""
"    color ""lightsalmon"""
  ]
  edge
  [
    source 15
    target 28
"    binds ""1"""
"    type ""DAP"""
"    color ""lightsalmon"""
  ]
  edge
  [
    source 15
    target 30
"    binds ""1"""
"    type ""DAP"""
"    color ""lightsalmon"""
  ]
  edge
  [
    source 15
    target 31
"    binds ""1"""
"    type ""DAP"""
"    color ""lightsalmon"""
  ]
  edge
  [
    source 15
    target 32
"    binds ""1"""
"    type ""DAP"""
"    color ""lightsalmon"""
  ]
  edge
  [
    source 15
    target 33
"    binds ""1"""
"    type ""DAP"""
"    color ""lightsalmon"""
  ]
  edge
  [
    source 15
    target 34
"    binds ""1"""
"    type ""DAP"""
"    color ""lightsalmon"""
  ]
  edge
  [
    source 15
    target 35
"    binds ""1"""
"    type ""DAP"""
"    color ""lightsalmon"""
  ]
  edge
  [
    source 15
    target 36
"    binds ""1"""
"    type ""DAP"""
"    color ""lightsalmon"""
  ]
  edge
  [
    source 15
    target 38
"    binds ""1"""
"    type ""DAP"""
"    color ""lightsalmon"""
  ]
  edge
  [
    source 15
    target 39
"    binds ""1"""
"    type ""DAP"""
"    color ""lightsalmon"""
  ]
  edge
  [
    source 15
    target 40
"    binds ""1"""
"    type ""DAP"""
"    color ""lightsalmon"""
  ]
  edge
  [
    source 15
    target 41
"    binds ""1"""
"    type ""DAP"""
"    color ""lightsalmon"""
  ]
  edge
  [
    source 15
    target 43
"    binds ""1"""
"    type ""DAP"""
"    color ""lightsalmon"""
  ]
  edge
  [
    source 15
    target 45
"    binds ""1"""
"    type ""DAP"""
"    color ""lightsalmon"""
  ]
  edge
  [
    source 15
    target 46
"    binds ""1"""
"    type ""DAP"""
"    color ""lightsalmon"""
  ]
  edge
  [
    source 15
    target 49
"    binds ""1"""
"    type ""DAP"""
"    color ""lightsalmon"""
  ]
  edge
  [
    source 15
    target 50
"    binds ""1"""
"    type ""DAP"""
"    color ""lightsalmon"""
  ]
  edge
  [
    source 15
    target 52
"    binds ""1"""
"    type ""DAP"""
"    color ""lightsalmon"""
  ]
  edge
  [
    source 15
    target 53
"    binds ""1"""
"    type ""DAP"""
"    color ""lightsalmon"""
  ]
  edge
  [
    source 15
    target 54
"    binds ""1"""
"    type ""DAP"""
"    color ""lightsalmon"""
  ]
  edge
  [
    source 15
    target 55
"    binds ""1"""
"    type ""DAP"""
"    color ""lightsalmon"""
  ]
  edge
  [
    source 16
    target 2
"    binds ""1"""
"    type ""DAP"""
"    color ""lightsalmon"""
  ]
  edge
  [
    source 16
    target 6
"    binds ""1"""
"    type ""DAP"""
"    color ""lightsalmon"""
  ]
  edge
  [
    source 16
    target 12
"    binds ""1"""
"    type ""DAP"""
"    color ""lightsalmon"""
  ]
  edge
  [
    source 16
    target 16
"    binds ""1"""
"    type ""DAP"""
"    color ""lightsalmon"""
  ]
  edge
  [
    source 16
    target 24
"    binds ""1"""
"    type ""DAP"""
"    color ""lightsalmon"""
  ]
  edge
  [
    source 16
    target 29
"    binds ""1"""
"    type ""DAP"""
"    color ""lightsalmon"""
  ]
  edge
  [
    source 16
    target 33
"    binds ""1"""
"    type ""DAP"""
"    color ""lightsalmon"""
  ]
  edge
  [
    source 16
    target 34
"    binds ""1"""
"    type ""DAP"""
"    color ""lightsalmon"""
  ]
  edge
  [
    source 17
    target 2
"    binds ""1"""
"    type ""DAP"""
"    color ""lightsalmon"""
  ]
  edge
  [
    source 17
    target 3
"    binds ""1"""
"    type ""DAP"""
"    color ""lightsalmon"""
  ]
  edge
  [
    source 17
    target 4
"    binds ""1"""
"    type ""DAP"""
"    color ""lightsalmon"""
  ]
  edge
  [
    source 17
    target 5
"    binds ""1"""
"    type ""DAP"""
"    color ""lightsalmon"""
  ]
  edge
  [
    source 17
    target 10
"    binds ""1"""
"    type ""DAP"""
"    color ""lightsalmon"""
  ]
  edge
  [
    source 17
    target 11
"    binds ""1"""
"    type ""DAP"""
"    color ""lightsalmon"""
  ]
  edge
  [
    source 17
    target 13
"    binds ""1"""
"    type ""DAP"""
"    color ""lightsalmon"""
  ]
  edge
  [
    source 17
    target 16
"    binds ""1"""
"    type ""DAP"""
"    color ""lightsalmon"""
  ]
  edge
  [
    source 17
    target 17
"    binds ""1"""
"    type ""DAP"""
"    color ""lightsalmon"""
  ]
  edge
  [
    source 17
    target 18
"    binds ""1"""
"    type ""DAP"""
"    color ""lightsalmon"""
  ]
  edge
  [
    source 17
    target 20
"    binds ""1"""
"    type ""DAP"""
"    color ""lightsalmon"""
  ]
  edge
  [
    source 17
    target 25
"    binds ""1"""
"    type ""DAP"""
"    color ""lightsalmon"""
  ]
  edge
  [
    source 17
    target 26
"    binds ""1"""
"    type ""DAP"""
"    color ""lightsalmon"""
  ]
  edge
  [
    source 17
    target 28
"    binds ""1"""
"    type ""DAP"""
"    color ""lightsalmon"""
  ]
  edge
  [
    source 17
    target 30
"    binds ""1"""
"    type ""DAP"""
"    color ""lightsalmon"""
  ]
  edge
  [
    source 17
    target 31
"    binds ""1"""
"    type ""DAP"""
"    color ""lightsalmon"""
  ]
  edge
  [
    source 17
    target 33
"    binds ""1"""
"    type ""DAP"""
"    color ""lightsalmon"""
  ]
  edge
  [
    source 17
    target 34
"    binds ""1"""
"    type ""DAP"""
"    color ""lightsalmon"""
  ]
  edge
  [
    source 17
    target 35
"    binds ""1"""
"    type ""DAP"""
"    color ""lightsalmon"""
  ]
  edge
  [
    source 17
    target 36
"    binds ""1"""
"    type ""DAP"""
"    color ""lightsalmon"""
  ]
  edge
  [
    source 17
    target 37
"    binds ""1"""
"    type ""DAP"""
"    color ""lightsalmon"""
  ]
  edge
  [
    source 17
    target 38
"    binds ""1"""
"    type ""DAP"""
"    color ""lightsalmon"""
  ]
  edge
  [
    source 17
    target 39
"    binds ""1"""
"    type ""DAP"""
"    color ""lightsalmon"""
  ]
  edge
  [
    source 17
    target 40
"    binds ""1"""
"    type ""DAP"""
"    color ""lightsalmon"""
  ]
  edge
  [
    source 17
    target 45
"    binds ""1"""
"    type ""DAP"""
"    color ""lightsalmon"""
  ]
  edge
  [
    source 17
    target 47
"    binds ""1"""
"    type ""DAP"""
"    color ""lightsalmon"""
  ]
  edge
  [
    source 17
    target 49
"    binds ""1"""
"    type ""DAP"""
"    color ""lightsalmon"""
  ]
  edge
  [
    source 17
    target 50
"    binds ""1"""
"    type ""DAP"""
"    color ""lightsalmon"""
  ]
  edge
  [
    source 17
    target 51
"    binds ""1"""
"    type ""DAP"""
"    color ""lightsalmon"""
  ]
  edge
  [
    source 17
    target 52
"    binds ""1"""
"    type ""DAP"""
"    color ""lightsalmon"""
  ]
  edge
  [
    source 17
    target 53
"    binds ""1"""
"    type ""DAP"""
"    color ""lightsalmon"""
  ]
  edge
  [
    source 17
    target 54
"    binds ""1"""
"    type ""DAP"""
"    color ""lightsalmon"""
  ]
  edge
  [
    source 17
    target 56
"    binds ""1"""
"    type ""DAP"""
"    color ""lightsalmon"""
  ]
  edge
  [
    source 18
    target 0
"    binds ""1"""
"    type ""DAP"""
"    color ""lightsalmon"""
  ]
  edge
  [
    source 18
    target 2
"    binds ""1"""
"    type ""DAP"""
"    color ""lightsalmon"""
  ]
  edge
  [
    source 18
    target 4
"    binds ""1"""
"    type ""DAP"""
"    color ""lightsalmon"""
  ]
  edge
  [
    source 18
    target 5
"    binds ""1"""
"    type ""DAP"""
"    color ""lightsalmon"""
  ]
  edge
  [
    source 18
    target 11
"    binds ""1"""
"    type ""DAP"""
"    color ""lightsalmon"""
  ]
  edge
  [
    source 18
    target 13
"    binds ""1"""
"    type ""DAP"""
"    color ""lightsalmon"""
  ]
  edge
  [
    source 18
    target 14
"    binds ""1"""
"    type ""DAP"""
"    color ""lightsalmon"""
  ]
  edge
  [
    source 18
    target 15
"    binds ""1"""
"    type ""DAP"""
"    color ""lightsalmon"""
  ]
  edge
  [
    source 18
    target 18
"    binds ""1"""
"    type ""DAP"""
"    color ""lightsalmon"""
  ]
  edge
  [
    source 18
    target 20
"    binds ""1"""
"    type ""DAP"""
"    color ""lightsalmon"""
  ]
  edge
  [
    source 18
    target 21
"    binds ""1"""
"    type ""DAP"""
"    color ""lightsalmon"""
  ]
  edge
  [
    source 18
    target 22
"    binds ""1"""
"    type ""DAP"""
"    color ""lightsalmon"""
  ]
  edge
  [
    source 18
    target 23
"    binds ""1"""
"    type ""DAP"""
"    color ""lightsalmon"""
  ]
  edge
  [
    source 18
    target 24
"    binds ""1"""
"    type ""DAP"""
"    color ""lightsalmon"""
  ]
  edge
  [
    source 18
    target 25
"    binds ""1"""
"    type ""DAP"""
"    color ""lightsalmon"""
  ]
  edge
  [
    source 18
    target 33
"    binds ""1"""
"    type ""DAP"""
"    color ""lightsalmon"""
  ]
  edge
  [
    source 18
    target 34
"    binds ""1"""
"    type ""DAP"""
"    color ""lightsalmon"""
  ]
  edge
  [
    source 18
    target 36
"    binds ""1"""
"    type ""DAP"""
"    color ""lightsalmon"""
  ]
  edge
  [
    source 18
    target 39
"    binds ""1"""
"    type ""DAP"""
"    color ""lightsalmon"""
  ]
  edge
  [
    source 18
    target 40
"    binds ""1"""
"    type ""DAP"""
"    color ""lightsalmon"""
  ]
  edge
  [
    source 18
    target 49
"    binds ""1"""
"    type ""DAP"""
"    color ""lightsalmon"""
  ]
  edge
  [
    source 18
    target 52
"    binds ""1"""
"    type ""DAP"""
"    color ""lightsalmon"""
  ]
  edge
  [
    source 18
    target 53
"    binds ""1"""
"    type ""DAP"""
"    color ""lightsalmon"""
  ]
  edge
  [
    source 18
    target 54
"    binds ""1"""
"    type ""DAP"""
"    color ""lightsalmon"""
  ]
  edge
  [
    source 18
    target 55
"    binds ""1"""
"    type ""DAP"""
"    color ""lightsalmon"""
  ]
  edge
  [
    source 18
    target 56
"    binds ""1"""
"    type ""DAP"""
"    color ""lightsalmon"""
  ]
  edge
  [
    source 19
    target 3
"    binds ""1"""
"    type ""DAP"""
"    color ""lightsalmon"""
  ]
  edge
  [
    source 19
    target 10
"    binds ""1"""
"    type ""DAP"""
"    color ""lightsalmon"""
  ]
  edge
  [
    source 19
    target 11
"    binds ""1"""
"    type ""DAP"""
"    color ""lightsalmon"""
  ]
  edge
  [
    source 19
    target 17
"    binds ""1"""
"    type ""DAP"""
"    color ""lightsalmon"""
  ]
  edge
  [
    source 19
    target 18
"    binds ""1"""
"    type ""DAP"""
"    color ""lightsalmon"""
  ]
  edge
  [
    source 19
    target 19
"    binds ""1"""
"    type ""DAP"""
"    color ""lightsalmon"""
  ]
  edge
  [
    source 19
    target 22
"    binds ""1"""
"    type ""DAP"""
"    color ""lightsalmon"""
  ]
  edge
  [
    source 19
    target 24
"    binds ""1"""
"    type ""DAP"""
"    color ""lightsalmon"""
  ]
  edge
  [
    source 19
    target 27
"    binds ""1"""
"    type ""DAP"""
"    color ""lightsalmon"""
  ]
  edge
  [
    source 19
    target 28
"    binds ""1"""
"    type ""DAP"""
"    color ""lightsalmon"""
  ]
  edge
  [
    source 19
    target 30
"    binds ""1"""
"    type ""DAP"""
"    color ""lightsalmon"""
  ]
  edge
  [
    source 19
    target 34
"    binds ""1"""
"    type ""DAP"""
"    color ""lightsalmon"""
  ]
  edge
  [
    source 19
    target 35
"    binds ""1"""
"    type ""DAP"""
"    color ""lightsalmon"""
  ]
  edge
  [
    source 19
    target 36
"    binds ""1"""
"    type ""DAP"""
"    color ""lightsalmon"""
  ]
  edge
  [
    source 19
    target 37
"    binds ""1"""
"    type ""DAP"""
"    color ""lightsalmon"""
  ]
  edge
  [
    source 19
    target 39
"    binds ""1"""
"    type ""DAP"""
"    color ""lightsalmon"""
  ]
  edge
  [
    source 19
    target 40
"    binds ""1"""
"    type ""DAP"""
"    color ""lightsalmon"""
  ]
  edge
  [
    source 19
    target 41
"    binds ""1"""
"    type ""DAP"""
"    color ""lightsalmon"""
  ]
  edge
  [
    source 19
    target 42
"    binds ""1"""
"    type ""DAP"""
"    color ""lightsalmon"""
  ]
  edge
  [
    source 19
    target 43
"    binds ""1"""
"    type ""DAP"""
"    color ""lightsalmon"""
  ]
  edge
  [
    source 19
    target 44
"    binds ""1"""
"    type ""DAP"""
"    color ""lightsalmon"""
  ]
  edge
  [
    source 19
    target 45
"    binds ""1"""
"    type ""DAP"""
"    color ""lightsalmon"""
  ]
  edge
  [
    source 19
    target 46
"    binds ""1"""
"    type ""DAP"""
"    color ""lightsalmon"""
  ]
  edge
  [
    source 19
    target 48
"    binds ""1"""
"    type ""DAP"""
"    color ""lightsalmon"""
  ]
  edge
  [
    source 19
    target 49
"    binds ""1"""
"    type ""DAP"""
"    color ""lightsalmon"""
  ]
  edge
  [
    source 19
    target 50
"    binds ""1"""
"    type ""DAP"""
"    color ""lightsalmon"""
  ]
  edge
  [
    source 19
    target 52
"    binds ""1"""
"    type ""DAP"""
"    color ""lightsalmon"""
  ]
  edge
  [
    source 19
    target 54
"    binds ""1"""
"    type ""DAP"""
"    color ""lightsalmon"""
  ]
  edge
  [
    source 20
    target 3
"    binds ""1"""
"    type ""DAP"""
"    color ""lightsalmon"""
  ]
  edge
  [
    source 20
    target 5
"    binds ""1"""
"    type ""DAP"""
"    color ""lightsalmon"""
  ]
  edge
  [
    source 20
    target 9
"    binds ""1"""
"    type ""DAP"""
"    color ""lightsalmon"""
  ]
  edge
  [
    source 20
    target 10
"    binds ""1"""
"    type ""DAP"""
"    color ""lightsalmon"""
  ]
  edge
  [
    source 20
    target 11
"    binds ""1"""
"    type ""DAP"""
"    color ""lightsalmon"""
  ]
  edge
  [
    source 20
    target 13
"    binds ""1"""
"    type ""DAP"""
"    color ""lightsalmon"""
  ]
  edge
  [
    source 20
    target 16
"    binds ""1"""
"    type ""DAP"""
"    color ""lightsalmon"""
  ]
  edge
  [
    source 20
    target 17
"    binds ""1"""
"    type ""DAP"""
"    color ""lightsalmon"""
  ]
  edge
  [
    source 20
    target 18
"    binds ""1"""
"    type ""DAP"""
"    color ""lightsalmon"""
  ]
  edge
  [
    source 20
    target 20
"    binds ""1"""
"    type ""DAP"""
"    color ""lightsalmon"""
  ]
  edge
  [
    source 20
    target 26
"    binds ""1"""
"    type ""DAP"""
"    color ""lightsalmon"""
  ]
  edge
  [
    source 20
    target 30
"    binds ""1"""
"    type ""DAP"""
"    color ""lightsalmon"""
  ]
  edge
  [
    source 20
    target 31
"    binds ""1"""
"    type ""DAP"""
"    color ""lightsalmon"""
  ]
  edge
  [
    source 20
    target 34
"    binds ""1"""
"    type ""DAP"""
"    color ""lightsalmon"""
  ]
  edge
  [
    source 20
    target 35
"    binds ""1"""
"    type ""DAP"""
"    color ""lightsalmon"""
  ]
  edge
  [
    source 20
    target 36
"    binds ""1"""
"    type ""DAP"""
"    color ""lightsalmon"""
  ]
  edge
  [
    source 20
    target 38
"    binds ""1"""
"    type ""DAP"""
"    color ""lightsalmon"""
  ]
  edge
  [
    source 20
    target 39
"    binds ""1"""
"    type ""DAP"""
"    color ""lightsalmon"""
  ]
  edge
  [
    source 20
    target 40
"    binds ""1"""
"    type ""DAP"""
"    color ""lightsalmon"""
  ]
  edge
  [
    source 20
    target 45
"    binds ""1"""
"    type ""DAP"""
"    color ""lightsalmon"""
  ]
  edge
  [
    source 20
    target 47
"    binds ""1"""
"    type ""DAP"""
"    color ""lightsalmon"""
  ]
  edge
  [
    source 20
    target 49
"    binds ""1"""
"    type ""DAP"""
"    color ""lightsalmon"""
  ]
  edge
  [
    source 20
    target 51
"    binds ""1"""
"    type ""DAP"""
"    color ""lightsalmon"""
  ]
  edge
  [
    source 20
    target 52
"    binds ""1"""
"    type ""DAP"""
"    color ""lightsalmon"""
  ]
  edge
  [
    source 20
    target 53
"    binds ""1"""
"    type ""DAP"""
"    color ""lightsalmon"""
  ]
  edge
  [
    source 20
    target 54
"    binds ""1"""
"    type ""DAP"""
"    color ""lightsalmon"""
  ]
  edge
  [
    source 21
    target 1
"    binds ""1"""
"    type ""DAP"""
"    color ""lightsalmon"""
  ]
  edge
  [
    source 21
    target 3
"    binds ""1"""
"    type ""DAP"""
"    color ""lightsalmon"""
  ]
  edge
  [
    source 21
    target 10
"    binds ""1"""
"    type ""DAP"""
"    color ""lightsalmon"""
  ]
  edge
  [
    source 21
    target 12
"    binds ""1"""
"    type ""DAP"""
"    color ""lightsalmon"""
  ]
  edge
  [
    source 21
    target 17
"    binds ""1"""
"    type ""DAP"""
"    color ""lightsalmon"""
  ]
  edge
  [
    source 21
    target 22
"    binds ""1"""
"    type ""DAP"""
"    color ""lightsalmon"""
  ]
  edge
  [
    source 21
    target 24
"    binds ""1"""
"    type ""DAP"""
"    color ""lightsalmon"""
  ]
  edge
  [
    source 21
    target 25
"    binds ""1"""
"    type ""DAP"""
"    color ""lightsalmon"""
  ]
  edge
  [
    source 21
    target 28
"    binds ""1"""
"    type ""DAP"""
"    color ""lightsalmon"""
  ]
  edge
  [
    source 21
    target 30
"    binds ""1"""
"    type ""DAP"""
"    color ""lightsalmon"""
  ]
  edge
  [
    source 21
    target 31
"    binds ""1"""
"    type ""DAP"""
"    color ""lightsalmon"""
  ]
  edge
  [
    source 21
    target 35
"    binds ""1"""
"    type ""DAP"""
"    color ""lightsalmon"""
  ]
  edge
  [
    source 21
    target 46
"    binds ""1"""
"    type ""DAP"""
"    color ""lightsalmon"""
  ]
  edge
  [
    source 21
    target 48
"    binds ""1"""
"    type ""DAP"""
"    color ""lightsalmon"""
  ]
  edge
  [
    source 21
    target 51
"    binds ""1"""
"    type ""DAP"""
"    color ""lightsalmon"""
  ]
  edge
  [
    source 21
    target 52
"    binds ""1"""
"    type ""DAP"""
"    color ""lightsalmon"""
  ]
  edge
  [
    source 22
    target 0
"    binds ""1"""
"    type ""DAP"""
"    color ""lightsalmon"""
  ]
  edge
  [
    source 22
    target 1
"    binds ""1"""
"    type ""DAP"""
"    color ""lightsalmon"""
  ]
  edge
  [
    source 22
    target 2
"    binds ""1"""
"    type ""DAP"""
"    color ""lightsalmon"""
  ]
  edge
  [
    source 22
    target 3
"    binds ""1"""
"    type ""DAP"""
"    color ""lightsalmon"""
  ]
  edge
  [
    source 22
    target 4
"    binds ""1"""
"    type ""DAP"""
"    color ""lightsalmon"""
  ]
  edge
  [
    source 22
    target 7
"    binds ""1"""
"    type ""DAP"""
"    color ""lightsalmon"""
  ]
  edge
  [
    source 22
    target 9
"    binds ""1"""
"    type ""DAP"""
"    color ""lightsalmon"""
  ]
  edge
  [
    source 22
    target 10
"    binds ""1"""
"    type ""DAP"""
"    color ""lightsalmon"""
  ]
  edge
  [
    source 22
    target 12
"    binds ""1"""
"    type ""DAP"""
"    color ""lightsalmon"""
  ]
  edge
  [
    source 22
    target 13
"    binds ""1"""
"    type ""DAP"""
"    color ""lightsalmon"""
  ]
  edge
  [
    source 22
    target 14
"    binds ""1"""
"    type ""DAP"""
"    color ""lightsalmon"""
  ]
  edge
  [
    source 22
    target 17
"    binds ""1"""
"    type ""DAP"""
"    color ""lightsalmon"""
  ]
  edge
  [
    source 22
    target 18
"    binds ""1"""
"    type ""DAP"""
"    color ""lightsalmon"""
  ]
  edge
  [
    source 22
    target 19
"    binds ""1"""
"    type ""DAP"""
"    color ""lightsalmon"""
  ]
  edge
  [
    source 22
    target 20
"    binds ""1"""
"    type ""DAP"""
"    color ""lightsalmon"""
  ]
  edge
  [
    source 22
    target 22
"    binds ""1"""
"    type ""DAP"""
"    color ""lightsalmon"""
  ]
  edge
  [
    source 22
    target 23
"    binds ""1"""
"    type ""DAP"""
"    color ""lightsalmon"""
  ]
  edge
  [
    source 22
    target 24
"    binds ""1"""
"    type ""DAP"""
"    color ""lightsalmon"""
  ]
  edge
  [
    source 22
    target 26
"    binds ""1"""
"    type ""DAP"""
"    color ""lightsalmon"""
  ]
  edge
  [
    source 22
    target 27
"    binds ""1"""
"    type ""DAP"""
"    color ""lightsalmon"""
  ]
  edge
  [
    source 22
    target 28
"    binds ""1"""
"    type ""DAP"""
"    color ""lightsalmon"""
  ]
  edge
  [
    source 22
    target 29
"    binds ""1"""
"    type ""DAP"""
"    color ""lightsalmon"""
  ]
  edge
  [
    source 22
    target 30
"    binds ""1"""
"    type ""DAP"""
"    color ""lightsalmon"""
  ]
  edge
  [
    source 22
    target 31
"    binds ""1"""
"    type ""DAP"""
"    color ""lightsalmon"""
  ]
  edge
  [
    source 22
    target 33
"    binds ""1"""
"    type ""DAP"""
"    color ""lightsalmon"""
  ]
  edge
  [
    source 22
    target 34
"    binds ""1"""
"    type ""DAP"""
"    color ""lightsalmon"""
  ]
  edge
  [
    source 22
    target 35
"    binds ""1"""
"    type ""DAP"""
"    color ""lightsalmon"""
  ]
  edge
  [
    source 22
    target 36
"    binds ""1"""
"    type ""DAP"""
"    color ""lightsalmon"""
  ]
  edge
  [
    source 22
    target 38
"    binds ""1"""
"    type ""DAP"""
"    color ""lightsalmon"""
  ]
  edge
  [
    source 22
    target 39
"    binds ""1"""
"    type ""DAP"""
"    color ""lightsalmon"""
  ]
  edge
  [
    source 22
    target 40
"    binds ""1"""
"    type ""DAP"""
"    color ""lightsalmon"""
  ]
  edge
  [
    source 22
    target 41
"    binds ""1"""
"    type ""DAP"""
"    color ""lightsalmon"""
  ]
  edge
  [
    source 22
    target 42
"    binds ""1"""
"    type ""DAP"""
"    color ""lightsalmon"""
  ]
  edge
  [
    source 22
    target 43
"    binds ""1"""
"    type ""DAP"""
"    color ""lightsalmon"""
  ]
  edge
  [
    source 22
    target 44
"    binds ""1"""
"    type ""DAP"""
"    color ""lightsalmon"""
  ]
  edge
  [
    source 22
    target 45
"    binds ""1"""
"    type ""DAP"""
"    color ""lightsalmon"""
  ]
  edge
  [
    source 22
    target 46
"    binds ""1"""
"    type ""DAP"""
"    color ""lightsalmon"""
  ]
  edge
  [
    source 22
    target 47
"    binds ""1"""
"    type ""DAP"""
"    color ""lightsalmon"""
  ]
  edge
  [
    source 22
    target 48
"    binds ""1"""
"    type ""DAP"""
"    color ""lightsalmon"""
  ]
  edge
  [
    source 22
    target 49
"    binds ""1"""
"    type ""DAP"""
"    color ""lightsalmon"""
  ]
  edge
  [
    source 22
    target 50
"    binds ""1"""
"    type ""DAP"""
"    color ""lightsalmon"""
  ]
  edge
  [
    source 22
    target 51
"    binds ""1"""
"    type ""DAP"""
"    color ""lightsalmon"""
  ]
  edge
  [
    source 22
    target 52
"    binds ""1"""
"    type ""DAP"""
"    color ""lightsalmon"""
  ]
  edge
  [
    source 22
    target 53
"    binds ""1"""
"    type ""DAP"""
"    color ""lightsalmon"""
  ]
  edge
  [
    source 22
    target 54
"    binds ""1"""
"    type ""DAP"""
"    color ""lightsalmon"""
  ]
  edge
  [
    source 23
    target 17
"    binds ""1"""
"    type ""DAP"""
"    color ""lightsalmon"""
  ]
  edge
  [
    source 23
    target 31
"    binds ""1"""
"    type ""DAP"""
"    color ""lightsalmon"""
  ]
  edge
  [
    source 24
    target 2
"    binds ""1"""
"    type ""DAP"""
"    color ""lightsalmon"""
  ]
  edge
  [
    source 24
    target 4
"    binds ""1"""
"    type ""DAP"""
"    color ""lightsalmon"""
  ]
  edge
  [
    source 24
    target 12
"    binds ""1"""
"    type ""DAP"""
"    color ""lightsalmon"""
  ]
  edge
  [
    source 24
    target 20
"    binds ""1"""
"    type ""DAP"""
"    color ""lightsalmon"""
  ]
  edge
  [
    source 24
    target 22
"    binds ""1"""
"    type ""DAP"""
"    color ""lightsalmon"""
  ]
  edge
  [
    source 24
    target 23
"    binds ""1"""
"    type ""DAP"""
"    color ""lightsalmon"""
  ]
  edge
  [
    source 24
    target 24
"    binds ""1"""
"    type ""DAP"""
"    color ""lightsalmon"""
  ]
  edge
  [
    source 24
    target 29
"    binds ""1"""
"    type ""DAP"""
"    color ""lightsalmon"""
  ]
  edge
  [
    source 24
    target 30
"    binds ""1"""
"    type ""DAP"""
"    color ""lightsalmon"""
  ]
  edge
  [
    source 24
    target 31
"    binds ""1"""
"    type ""DAP"""
"    color ""lightsalmon"""
  ]
  edge
  [
    source 24
    target 33
"    binds ""1"""
"    type ""DAP"""
"    color ""lightsalmon"""
  ]
  edge
  [
    source 24
    target 35
"    binds ""1"""
"    type ""DAP"""
"    color ""lightsalmon"""
  ]
  edge
  [
    source 24
    target 36
"    binds ""1"""
"    type ""DAP"""
"    color ""lightsalmon"""
  ]
  edge
  [
    source 24
    target 38
"    binds ""1"""
"    type ""DAP"""
"    color ""lightsalmon"""
  ]
  edge
  [
    source 24
    target 40
"    binds ""1"""
"    type ""DAP"""
"    color ""lightsalmon"""
  ]
  edge
  [
    source 24
    target 41
"    binds ""1"""
"    type ""DAP"""
"    color ""lightsalmon"""
  ]
  edge
  [
    source 24
    target 43
"    binds ""1"""
"    type ""DAP"""
"    color ""lightsalmon"""
  ]
  edge
  [
    source 24
    target 46
"    binds ""1"""
"    type ""DAP"""
"    color ""lightsalmon"""
  ]
  edge
  [
    source 24
    target 48
"    binds ""1"""
"    type ""DAP"""
"    color ""lightsalmon"""
  ]
  edge
  [
    source 24
    target 53
"    binds ""1"""
"    type ""DAP"""
"    color ""lightsalmon"""
  ]
  edge
  [
    source 26
    target 25
"    binds ""1"""
"    type ""DAP"""
"    color ""lightsalmon"""
  ]
  edge
  [
    source 26
    target 28
"    binds ""1"""
"    type ""DAP"""
"    color ""lightsalmon"""
  ]
  edge
  [
    source 26
    target 29
"    binds ""1"""
"    type ""DAP"""
"    color ""lightsalmon"""
  ]
  edge
  [
    source 26
    target 31
"    binds ""1"""
"    type ""DAP"""
"    color ""lightsalmon"""
  ]
  edge
  [
    source 26
    target 43
"    binds ""1"""
"    type ""DAP"""
"    color ""lightsalmon"""
  ]
  edge
  [
    source 27
    target 3
"    binds ""1"""
"    type ""DAP"""
"    color ""lightsalmon"""
  ]
  edge
  [
    source 27
    target 4
"    binds ""1"""
"    type ""DAP"""
"    color ""lightsalmon"""
  ]
  edge
  [
    source 27
    target 12
"    binds ""1"""
"    type ""DAP"""
"    color ""lightsalmon"""
  ]
  edge
  [
    source 27
    target 18
"    binds ""1"""
"    type ""DAP"""
"    color ""lightsalmon"""
  ]
  edge
  [
    source 27
    target 20
"    binds ""1"""
"    type ""DAP"""
"    color ""lightsalmon"""
  ]
  edge
  [
    source 27
    target 21
"    binds ""1"""
"    type ""DAP"""
"    color ""lightsalmon"""
  ]
  edge
  [
    source 27
    target 26
"    binds ""1"""
"    type ""DAP"""
"    color ""lightsalmon"""
  ]
  edge
  [
    source 27
    target 27
"    binds ""1"""
"    type ""DAP"""
"    color ""lightsalmon"""
  ]
  edge
  [
    source 27
    target 28
"    binds ""1"""
"    type ""DAP"""
"    color ""lightsalmon"""
  ]
  edge
  [
    source 27
    target 31
"    binds ""1"""
"    type ""DAP"""
"    color ""lightsalmon"""
  ]
  edge
  [
    source 27
    target 34
"    binds ""1"""
"    type ""DAP"""
"    color ""lightsalmon"""
  ]
  edge
  [
    source 27
    target 35
"    binds ""1"""
"    type ""DAP"""
"    color ""lightsalmon"""
  ]
  edge
  [
    source 27
    target 36
"    binds ""1"""
"    type ""DAP"""
"    color ""lightsalmon"""
  ]
  edge
  [
    source 27
    target 38
"    binds ""1"""
"    type ""DAP"""
"    color ""lightsalmon"""
  ]
  edge
  [
    source 27
    target 39
"    binds ""1"""
"    type ""DAP"""
"    color ""lightsalmon"""
  ]
  edge
  [
    source 27
    target 40
"    binds ""1"""
"    type ""DAP"""
"    color ""lightsalmon"""
  ]
  edge
  [
    source 27
    target 41
"    binds ""1"""
"    type ""DAP"""
"    color ""lightsalmon"""
  ]
  edge
  [
    source 27
    target 42
"    binds ""1"""
"    type ""DAP"""
"    color ""lightsalmon"""
  ]
  edge
  [
    source 27
    target 44
"    binds ""1"""
"    type ""DAP"""
"    color ""lightsalmon"""
  ]
  edge
  [
    source 27
    target 49
"    binds ""1"""
"    type ""DAP"""
"    color ""lightsalmon"""
  ]
  edge
  [
    source 27
    target 51
"    binds ""1"""
"    type ""DAP"""
"    color ""lightsalmon"""
  ]
  edge
  [
    source 27
    target 54
"    binds ""1"""
"    type ""DAP"""
"    color ""lightsalmon"""
  ]
  edge
  [
    source 27
    target 56
"    binds ""1"""
"    type ""DAP"""
"    color ""lightsalmon"""
  ]
  edge
  [
    source 28
    target 0
"    binds ""1"""
"    type ""DAP"""
"    color ""lightsalmon"""
  ]
  edge
  [
    source 28
    target 1
"    binds ""1"""
"    type ""DAP"""
"    color ""lightsalmon"""
  ]
  edge
  [
    source 28
    target 3
"    binds ""1"""
"    type ""DAP"""
"    color ""lightsalmon"""
  ]
  edge
  [
    source 28
    target 5
"    binds ""1"""
"    type ""DAP"""
"    color ""lightsalmon"""
  ]
  edge
  [
    source 28
    target 10
"    binds ""1"""
"    type ""DAP"""
"    color ""lightsalmon"""
  ]
  edge
  [
    source 28
    target 12
"    binds ""1"""
"    type ""DAP"""
"    color ""lightsalmon"""
  ]
  edge
  [
    source 28
    target 13
"    binds ""1"""
"    type ""DAP"""
"    color ""lightsalmon"""
  ]
  edge
  [
    source 28
    target 15
"    binds ""1"""
"    type ""DAP"""
"    color ""lightsalmon"""
  ]
  edge
  [
    source 28
    target 17
"    binds ""1"""
"    type ""DAP"""
"    color ""lightsalmon"""
  ]
  edge
  [
    source 28
    target 18
"    binds ""1"""
"    type ""DAP"""
"    color ""lightsalmon"""
  ]
  edge
  [
    source 28
    target 20
"    binds ""1"""
"    type ""DAP"""
"    color ""lightsalmon"""
  ]
  edge
  [
    source 28
    target 22
"    binds ""1"""
"    type ""DAP"""
"    color ""lightsalmon"""
  ]
  edge
  [
    source 28
    target 24
"    binds ""1"""
"    type ""DAP"""
"    color ""lightsalmon"""
  ]
  edge
  [
    source 28
    target 25
"    binds ""1"""
"    type ""DAP"""
"    color ""lightsalmon"""
  ]
  edge
  [
    source 28
    target 27
"    binds ""1"""
"    type ""DAP"""
"    color ""lightsalmon"""
  ]
  edge
  [
    source 28
    target 28
"    binds ""1"""
"    type ""DAP"""
"    color ""lightsalmon"""
  ]
  edge
  [
    source 28
    target 29
"    binds ""1"""
"    type ""DAP"""
"    color ""lightsalmon"""
  ]
  edge
  [
    source 28
    target 30
"    binds ""1"""
"    type ""DAP"""
"    color ""lightsalmon"""
  ]
  edge
  [
    source 28
    target 31
"    binds ""1"""
"    type ""DAP"""
"    color ""lightsalmon"""
  ]
  edge
  [
    source 28
    target 33
"    binds ""1"""
"    type ""DAP"""
"    color ""lightsalmon"""
  ]
  edge
  [
    source 28
    target 34
"    binds ""1"""
"    type ""DAP"""
"    color ""lightsalmon"""
  ]
  edge
  [
    source 28
    target 35
"    binds ""1"""
"    type ""DAP"""
"    color ""lightsalmon"""
  ]
  edge
  [
    source 28
    target 37
"    binds ""1"""
"    type ""DAP"""
"    color ""lightsalmon"""
  ]
  edge
  [
    source 28
    target 38
"    binds ""1"""
"    type ""DAP"""
"    color ""lightsalmon"""
  ]
  edge
  [
    source 28
    target 39
"    binds ""1"""
"    type ""DAP"""
"    color ""lightsalmon"""
  ]
  edge
  [
    source 28
    target 40
"    binds ""1"""
"    type ""DAP"""
"    color ""lightsalmon"""
  ]
  edge
  [
    source 28
    target 43
"    binds ""1"""
"    type ""DAP"""
"    color ""lightsalmon"""
  ]
  edge
  [
    source 28
    target 45
"    binds ""1"""
"    type ""DAP"""
"    color ""lightsalmon"""
  ]
  edge
  [
    source 28
    target 47
"    binds ""1"""
"    type ""DAP"""
"    color ""lightsalmon"""
  ]
  edge
  [
    source 28
    target 48
"    binds ""1"""
"    type ""DAP"""
"    color ""lightsalmon"""
  ]
  edge
  [
    source 28
    target 50
"    binds ""1"""
"    type ""DAP"""
"    color ""lightsalmon"""
  ]
  edge
  [
    source 28
    target 51
"    binds ""1"""
"    type ""DAP"""
"    color ""lightsalmon"""
  ]
  edge
  [
    source 28
    target 52
"    binds ""1"""
"    type ""DAP"""
"    color ""lightsalmon"""
  ]
  edge
  [
    source 28
    target 55
"    binds ""1"""
"    type ""DAP"""
"    color ""lightsalmon"""
  ]
  edge
  [
    source 28
    target 56
"    binds ""1"""
"    type ""DAP"""
"    color ""lightsalmon"""
  ]
  edge
  [
    source 29
    target 4
"    binds ""1"""
"    type ""DAP"""
"    color ""lightsalmon"""
  ]
  edge
  [
    source 29
    target 8
"    binds ""1"""
"    type ""DAP"""
"    color ""lightsalmon"""
  ]
  edge
  [
    source 29
    target 11
"    binds ""1"""
"    type ""DAP"""
"    color ""lightsalmon"""
  ]
  edge
  [
    source 29
    target 12
"    binds ""1"""
"    type ""DAP"""
"    color ""lightsalmon"""
  ]
  edge
  [
    source 29
    target 13
"    binds ""1"""
"    type ""DAP"""
"    color ""lightsalmon"""
  ]
  edge
  [
    source 29
    target 19
"    binds ""1"""
"    type ""DAP"""
"    color ""lightsalmon"""
  ]
  edge
  [
    source 29
    target 20
"    binds ""1"""
"    type ""DAP"""
"    color ""lightsalmon"""
  ]
  edge
  [
    source 29
    target 21
"    binds ""1"""
"    type ""DAP"""
"    color ""lightsalmon"""
  ]
  edge
  [
    source 29
    target 22
"    binds ""1"""
"    type ""DAP"""
"    color ""lightsalmon"""
  ]
  edge
  [
    source 29
    target 27
"    binds ""1"""
"    type ""DAP"""
"    color ""lightsalmon"""
  ]
  edge
  [
    source 29
    target 28
"    binds ""1"""
"    type ""DAP"""
"    color ""lightsalmon"""
  ]
  edge
  [
    source 29
    target 33
"    binds ""1"""
"    type ""DAP"""
"    color ""lightsalmon"""
  ]
  edge
  [
    source 29
    target 35
"    binds ""1"""
"    type ""DAP"""
"    color ""lightsalmon"""
  ]
  edge
  [
    source 29
    target 36
"    binds ""1"""
"    type ""DAP"""
"    color ""lightsalmon"""
  ]
  edge
  [
    source 29
    target 38
"    binds ""1"""
"    type ""DAP"""
"    color ""lightsalmon"""
  ]
  edge
  [
    source 29
    target 40
"    binds ""1"""
"    type ""DAP"""
"    color ""lightsalmon"""
  ]
  edge
  [
    source 29
    target 41
"    binds ""1"""
"    type ""DAP"""
"    color ""lightsalmon"""
  ]
  edge
  [
    source 29
    target 42
"    binds ""1"""
"    type ""DAP"""
"    color ""lightsalmon"""
  ]
  edge
  [
    source 29
    target 44
"    binds ""1"""
"    type ""DAP"""
"    color ""lightsalmon"""
  ]
  edge
  [
    source 29
    target 45
"    binds ""1"""
"    type ""DAP"""
"    color ""lightsalmon"""
  ]
  edge
  [
    source 29
    target 47
"    binds ""1"""
"    type ""DAP"""
"    color ""lightsalmon"""
  ]
  edge
  [
    source 29
    target 48
"    binds ""1"""
"    type ""DAP"""
"    color ""lightsalmon"""
  ]
  edge
  [
    source 29
    target 50
"    binds ""1"""
"    type ""DAP"""
"    color ""lightsalmon"""
  ]
  edge
  [
    source 29
    target 52
"    binds ""1"""
"    type ""DAP"""
"    color ""lightsalmon"""
  ]
  edge
  [
    source 29
    target 55
"    binds ""1"""
"    type ""DAP"""
"    color ""lightsalmon"""
  ]
  edge
  [
    source 30
    target 1
"    binds ""1"""
"    type ""DAP"""
"    color ""lightsalmon"""
  ]
  edge
  [
    source 30
    target 3
"    binds ""1"""
"    type ""DAP"""
"    color ""lightsalmon"""
  ]
  edge
  [
    source 30
    target 4
"    binds ""1"""
"    type ""DAP"""
"    color ""lightsalmon"""
  ]
  edge
  [
    source 30
    target 9
"    binds ""1"""
"    type ""DAP"""
"    color ""lightsalmon"""
  ]
  edge
  [
    source 30
    target 10
"    binds ""1"""
"    type ""DAP"""
"    color ""lightsalmon"""
  ]
  edge
  [
    source 30
    target 18
"    binds ""1"""
"    type ""DAP"""
"    color ""lightsalmon"""
  ]
  edge
  [
    source 30
    target 19
"    binds ""1"""
"    type ""DAP"""
"    color ""lightsalmon"""
  ]
  edge
  [
    source 30
    target 24
"    binds ""1"""
"    type ""DAP"""
"    color ""lightsalmon"""
  ]
  edge
  [
    source 30
    target 30
"    binds ""1"""
"    type ""DAP"""
"    color ""lightsalmon"""
  ]
  edge
  [
    source 30
    target 31
"    binds ""1"""
"    type ""DAP"""
"    color ""lightsalmon"""
  ]
  edge
  [
    source 30
    target 33
"    binds ""1"""
"    type ""DAP"""
"    color ""lightsalmon"""
  ]
  edge
  [
    source 30
    target 35
"    binds ""1"""
"    type ""DAP"""
"    color ""lightsalmon"""
  ]
  edge
  [
    source 30
    target 36
"    binds ""1"""
"    type ""DAP"""
"    color ""lightsalmon"""
  ]
  edge
  [
    source 30
    target 40
"    binds ""1"""
"    type ""DAP"""
"    color ""lightsalmon"""
  ]
  edge
  [
    source 30
    target 45
"    binds ""1"""
"    type ""DAP"""
"    color ""lightsalmon"""
  ]
  edge
  [
    source 30
    target 46
"    binds ""1"""
"    type ""DAP"""
"    color ""lightsalmon"""
  ]
  edge
  [
    source 30
    target 52
"    binds ""1"""
"    type ""DAP"""
"    color ""lightsalmon"""
  ]
  edge
  [
    source 30
    target 55
"    binds ""1"""
"    type ""DAP"""
"    color ""lightsalmon"""
  ]
  edge
  [
    source 31
    target 3
"    binds ""1"""
"    type ""DAP"""
"    color ""lightsalmon"""
  ]
  edge
  [
    source 31
    target 9
"    binds ""1"""
"    type ""DAP"""
"    color ""lightsalmon"""
  ]
  edge
  [
    source 31
    target 11
"    binds ""1"""
"    type ""DAP"""
"    color ""lightsalmon"""
  ]
  edge
  [
    source 31
    target 13
"    binds ""1"""
"    type ""DAP"""
"    color ""lightsalmon"""
  ]
  edge
  [
    source 31
    target 16
"    binds ""1"""
"    type ""DAP"""
"    color ""lightsalmon"""
  ]
  edge
  [
    source 31
    target 17
"    binds ""1"""
"    type ""DAP"""
"    color ""lightsalmon"""
  ]
  edge
  [
    source 31
    target 18
"    binds ""1"""
"    type ""DAP"""
"    color ""lightsalmon"""
  ]
  edge
  [
    source 31
    target 20
"    binds ""1"""
"    type ""DAP"""
"    color ""lightsalmon"""
  ]
  edge
  [
    source 31
    target 26
"    binds ""1"""
"    type ""DAP"""
"    color ""lightsalmon"""
  ]
  edge
  [
    source 31
    target 30
"    binds ""1"""
"    type ""DAP"""
"    color ""lightsalmon"""
  ]
  edge
  [
    source 31
    target 31
"    binds ""1"""
"    type ""DAP"""
"    color ""lightsalmon"""
  ]
  edge
  [
    source 31
    target 34
"    binds ""1"""
"    type ""DAP"""
"    color ""lightsalmon"""
  ]
  edge
  [
    source 31
    target 35
"    binds ""1"""
"    type ""DAP"""
"    color ""lightsalmon"""
  ]
  edge
  [
    source 31
    target 36
"    binds ""1"""
"    type ""DAP"""
"    color ""lightsalmon"""
  ]
  edge
  [
    source 31
    target 38
"    binds ""1"""
"    type ""DAP"""
"    color ""lightsalmon"""
  ]
  edge
  [
    source 31
    target 39
"    binds ""1"""
"    type ""DAP"""
"    color ""lightsalmon"""
  ]
  edge
  [
    source 31
    target 40
"    binds ""1"""
"    type ""DAP"""
"    color ""lightsalmon"""
  ]
  edge
  [
    source 31
    target 45
"    binds ""1"""
"    type ""DAP"""
"    color ""lightsalmon"""
  ]
  edge
  [
    source 31
    target 47
"    binds ""1"""
"    type ""DAP"""
"    color ""lightsalmon"""
  ]
  edge
  [
    source 31
    target 51
"    binds ""1"""
"    type ""DAP"""
"    color ""lightsalmon"""
  ]
  edge
  [
    source 31
    target 52
"    binds ""1"""
"    type ""DAP"""
"    color ""lightsalmon"""
  ]
  edge
  [
    source 31
    target 53
"    binds ""1"""
"    type ""DAP"""
"    color ""lightsalmon"""
  ]
  edge
  [
    source 31
    target 54
"    binds ""1"""
"    type ""DAP"""
"    color ""lightsalmon"""
  ]
  edge
  [
    source 32
    target 6
"    binds ""1"""
"    type ""DAP"""
"    color ""lightsalmon"""
  ]
  edge
  [
    source 32
    target 19
"    binds ""1"""
"    type ""DAP"""
"    color ""lightsalmon"""
  ]
  edge
  [
    source 32
    target 27
"    binds ""1"""
"    type ""DAP"""
"    color ""lightsalmon"""
  ]
  edge
  [
    source 32
    target 34
"    binds ""1"""
"    type ""DAP"""
"    color ""lightsalmon"""
  ]
  edge
  [
    source 32
    target 35
"    binds ""1"""
"    type ""DAP"""
"    color ""lightsalmon"""
  ]
  edge
  [
    source 32
    target 39
"    binds ""1"""
"    type ""DAP"""
"    color ""lightsalmon"""
  ]
  edge
  [
    source 32
    target 40
"    binds ""1"""
"    type ""DAP"""
"    color ""lightsalmon"""
  ]
  edge
  [
    source 32
    target 44
"    binds ""1"""
"    type ""DAP"""
"    color ""lightsalmon"""
  ]
  edge
  [
    source 32
    target 45
"    binds ""1"""
"    type ""DAP"""
"    color ""lightsalmon"""
  ]
  edge
  [
    source 32
    target 50
"    binds ""1"""
"    type ""DAP"""
"    color ""lightsalmon"""
  ]
  edge
  [
    source 33
    target 20
"    binds ""1"""
"    type ""DAP"""
"    color ""lightsalmon"""
  ]
  edge
  [
    source 33
    target 31
"    binds ""1"""
"    type ""DAP"""
"    color ""lightsalmon"""
  ]
  edge
  [
    source 33
    target 52
"    binds ""1"""
"    type ""DAP"""
"    color ""lightsalmon"""
  ]
  edge
  [
    source 34
    target 1
"    binds ""1"""
"    type ""DAP"""
"    color ""lightsalmon"""
  ]
  edge
  [
    source 34
    target 15
"    binds ""1"""
"    type ""DAP"""
"    color ""lightsalmon"""
  ]
  edge
  [
    source 34
    target 16
"    binds ""1"""
"    type ""DAP"""
"    color ""lightsalmon"""
  ]
  edge
  [
    source 34
    target 17
"    binds ""1"""
"    type ""DAP"""
"    color ""lightsalmon"""
  ]
  edge
  [
    source 34
    target 18
"    binds ""1"""
"    type ""DAP"""
"    color ""lightsalmon"""
  ]
  edge
  [
    source 34
    target 20
"    binds ""1"""
"    type ""DAP"""
"    color ""lightsalmon"""
  ]
  edge
  [
    source 34
    target 21
"    binds ""1"""
"    type ""DAP"""
"    color ""lightsalmon"""
  ]
  edge
  [
    source 34
    target 27
"    binds ""1"""
"    type ""DAP"""
"    color ""lightsalmon"""
  ]
  edge
  [
    source 34
    target 28
"    binds ""1"""
"    type ""DAP"""
"    color ""lightsalmon"""
  ]
  edge
  [
    source 34
    target 31
"    binds ""1"""
"    type ""DAP"""
"    color ""lightsalmon"""
  ]
  edge
  [
    source 34
    target 33
"    binds ""1"""
"    type ""DAP"""
"    color ""lightsalmon"""
  ]
  edge
  [
    source 34
    target 34
"    binds ""1"""
"    type ""DAP"""
"    color ""lightsalmon"""
  ]
  edge
  [
    source 34
    target 35
"    binds ""1"""
"    type ""DAP"""
"    color ""lightsalmon"""
  ]
  edge
  [
    source 34
    target 36
"    binds ""1"""
"    type ""DAP"""
"    color ""lightsalmon"""
  ]
  edge
  [
    source 34
    target 38
"    binds ""1"""
"    type ""DAP"""
"    color ""lightsalmon"""
  ]
  edge
  [
    source 34
    target 39
"    binds ""1"""
"    type ""DAP"""
"    color ""lightsalmon"""
  ]
  edge
  [
    source 34
    target 40
"    binds ""1"""
"    type ""DAP"""
"    color ""lightsalmon"""
  ]
  edge
  [
    source 34
    target 41
"    binds ""1"""
"    type ""DAP"""
"    color ""lightsalmon"""
  ]
  edge
  [
    source 34
    target 42
"    binds ""1"""
"    type ""DAP"""
"    color ""lightsalmon"""
  ]
  edge
  [
    source 34
    target 44
"    binds ""1"""
"    type ""DAP"""
"    color ""lightsalmon"""
  ]
  edge
  [
    source 34
    target 45
"    binds ""1"""
"    type ""DAP"""
"    color ""lightsalmon"""
  ]
  edge
  [
    source 34
    target 46
"    binds ""1"""
"    type ""DAP"""
"    color ""lightsalmon"""
  ]
  edge
  [
    source 34
    target 47
"    binds ""1"""
"    type ""DAP"""
"    color ""lightsalmon"""
  ]
  edge
  [
    source 34
    target 50
"    binds ""1"""
"    type ""DAP"""
"    color ""lightsalmon"""
  ]
  edge
  [
    source 34
    target 52
"    binds ""1"""
"    type ""DAP"""
"    color ""lightsalmon"""
  ]
  edge
  [
    source 34
    target 54
"    binds ""1"""
"    type ""DAP"""
"    color ""lightsalmon"""
  ]
  edge
  [
    source 34
    target 55
"    binds ""1"""
"    type ""DAP"""
"    color ""lightsalmon"""
  ]
  edge
  [
    source 34
    target 56
"    binds ""1"""
"    type ""DAP"""
"    color ""lightsalmon"""
  ]
  edge
  [
    source 35
    target 3
"    binds ""1"""
"    type ""DAP"""
"    color ""lightsalmon"""
  ]
  edge
  [
    source 35
    target 32
"    binds ""1"""
"    type ""DAP"""
"    color ""lightsalmon"""
  ]
  edge
  [
    source 35
    target 33
"    binds ""1"""
"    type ""DAP"""
"    color ""lightsalmon"""
  ]
  edge
  [
    source 35
    target 34
"    binds ""1"""
"    type ""DAP"""
"    color ""lightsalmon"""
  ]
  edge
  [
    source 35
    target 35
"    binds ""1"""
"    type ""DAP"""
"    color ""lightsalmon"""
  ]
  edge
  [
    source 35
    target 39
"    binds ""1"""
"    type ""DAP"""
"    color ""lightsalmon"""
  ]
  edge
  [
    source 35
    target 52
"    binds ""1"""
"    type ""DAP"""
"    color ""lightsalmon"""
  ]
  edge
  [
    source 35
    target 54
"    binds ""1"""
"    type ""DAP"""
"    color ""lightsalmon"""
  ]
  edge
  [
    source 36
    target 0
"    binds ""1"""
"    type ""DAP"""
"    color ""lightsalmon"""
  ]
  edge
  [
    source 36
    target 1
"    binds ""1"""
"    type ""DAP"""
"    color ""lightsalmon"""
  ]
  edge
  [
    source 36
    target 3
"    binds ""1"""
"    type ""DAP"""
"    color ""lightsalmon"""
  ]
  edge
  [
    source 36
    target 10
"    binds ""1"""
"    type ""DAP"""
"    color ""lightsalmon"""
  ]
  edge
  [
    source 36
    target 12
"    binds ""1"""
"    type ""DAP"""
"    color ""lightsalmon"""
  ]
  edge
  [
    source 36
    target 15
"    binds ""1"""
"    type ""DAP"""
"    color ""lightsalmon"""
  ]
  edge
  [
    source 36
    target 17
"    binds ""1"""
"    type ""DAP"""
"    color ""lightsalmon"""
  ]
  edge
  [
    source 36
    target 20
"    binds ""1"""
"    type ""DAP"""
"    color ""lightsalmon"""
  ]
  edge
  [
    source 36
    target 21
"    binds ""1"""
"    type ""DAP"""
"    color ""lightsalmon"""
  ]
  edge
  [
    source 36
    target 22
"    binds ""1"""
"    type ""DAP"""
"    color ""lightsalmon"""
  ]
  edge
  [
    source 36
    target 24
"    binds ""1"""
"    type ""DAP"""
"    color ""lightsalmon"""
  ]
  edge
  [
    source 36
    target 25
"    binds ""1"""
"    type ""DAP"""
"    color ""lightsalmon"""
  ]
  edge
  [
    source 36
    target 27
"    binds ""1"""
"    type ""DAP"""
"    color ""lightsalmon"""
  ]
  edge
  [
    source 36
    target 28
"    binds ""1"""
"    type ""DAP"""
"    color ""lightsalmon"""
  ]
  edge
  [
    source 36
    target 29
"    binds ""1"""
"    type ""DAP"""
"    color ""lightsalmon"""
  ]
  edge
  [
    source 36
    target 31
"    binds ""1"""
"    type ""DAP"""
"    color ""lightsalmon"""
  ]
  edge
  [
    source 36
    target 34
"    binds ""1"""
"    type ""DAP"""
"    color ""lightsalmon"""
  ]
  edge
  [
    source 36
    target 38
"    binds ""1"""
"    type ""DAP"""
"    color ""lightsalmon"""
  ]
  edge
  [
    source 36
    target 41
"    binds ""1"""
"    type ""DAP"""
"    color ""lightsalmon"""
  ]
  edge
  [
    source 36
    target 43
"    binds ""1"""
"    type ""DAP"""
"    color ""lightsalmon"""
  ]
  edge
  [
    source 36
    target 45
"    binds ""1"""
"    type ""DAP"""
"    color ""lightsalmon"""
  ]
  edge
  [
    source 36
    target 48
"    binds ""1"""
"    type ""DAP"""
"    color ""lightsalmon"""
  ]
  edge
  [
    source 36
    target 49
"    binds ""1"""
"    type ""DAP"""
"    color ""lightsalmon"""
  ]
  edge
  [
    source 36
    target 51
"    binds ""1"""
"    type ""DAP"""
"    color ""lightsalmon"""
  ]
  edge
  [
    source 36
    target 56
"    binds ""1"""
"    type ""DAP"""
"    color ""lightsalmon"""
  ]
  edge
  [
    source 37
    target 9
"    binds ""1"""
"    type ""DAP"""
"    color ""lightsalmon"""
  ]
  edge
  [
    source 37
    target 19
"    binds ""1"""
"    type ""DAP"""
"    color ""lightsalmon"""
  ]
  edge
  [
    source 37
    target 34
"    binds ""1"""
"    type ""DAP"""
"    color ""lightsalmon"""
  ]
  edge
  [
    source 37
    target 35
"    binds ""1"""
"    type ""DAP"""
"    color ""lightsalmon"""
  ]
  edge
  [
    source 37
    target 37
"    binds ""1"""
"    type ""DAP"""
"    color ""lightsalmon"""
  ]
  edge
  [
    source 37
    target 39
"    binds ""1"""
"    type ""DAP"""
"    color ""lightsalmon"""
  ]
  edge
  [
    source 37
    target 45
"    binds ""1"""
"    type ""DAP"""
"    color ""lightsalmon"""
  ]
  edge
  [
    source 37
    target 50
"    binds ""1"""
"    type ""DAP"""
"    color ""lightsalmon"""
  ]
  edge
  [
    source 37
    target 54
"    binds ""1"""
"    type ""DAP"""
"    color ""lightsalmon"""
  ]
  edge
  [
    source 38
    target 2
"    binds ""1"""
"    type ""DAP"""
"    color ""lightsalmon"""
  ]
  edge
  [
    source 38
    target 4
"    binds ""1"""
"    type ""DAP"""
"    color ""lightsalmon"""
  ]
  edge
  [
    source 38
    target 5
"    binds ""1"""
"    type ""DAP"""
"    color ""lightsalmon"""
  ]
  edge
  [
    source 38
    target 7
"    binds ""1"""
"    type ""DAP"""
"    color ""lightsalmon"""
  ]
  edge
  [
    source 38
    target 9
"    binds ""1"""
"    type ""DAP"""
"    color ""lightsalmon"""
  ]
  edge
  [
    source 38
    target 11
"    binds ""1"""
"    type ""DAP"""
"    color ""lightsalmon"""
  ]
  edge
  [
    source 38
    target 12
"    binds ""1"""
"    type ""DAP"""
"    color ""lightsalmon"""
  ]
  edge
  [
    source 38
    target 13
"    binds ""1"""
"    type ""DAP"""
"    color ""lightsalmon"""
  ]
  edge
  [
    source 38
    target 15
"    binds ""1"""
"    type ""DAP"""
"    color ""lightsalmon"""
  ]
  edge
  [
    source 38
    target 16
"    binds ""1"""
"    type ""DAP"""
"    color ""lightsalmon"""
  ]
  edge
  [
    source 38
    target 20
"    binds ""1"""
"    type ""DAP"""
"    color ""lightsalmon"""
  ]
  edge
  [
    source 38
    target 22
"    binds ""1"""
"    type ""DAP"""
"    color ""lightsalmon"""
  ]
  edge
  [
    source 38
    target 23
"    binds ""1"""
"    type ""DAP"""
"    color ""lightsalmon"""
  ]
  edge
  [
    source 38
    target 24
"    binds ""1"""
"    type ""DAP"""
"    color ""lightsalmon"""
  ]
  edge
  [
    source 38
    target 29
"    binds ""1"""
"    type ""DAP"""
"    color ""lightsalmon"""
  ]
  edge
  [
    source 38
    target 31
"    binds ""1"""
"    type ""DAP"""
"    color ""lightsalmon"""
  ]
  edge
  [
    source 38
    target 33
"    binds ""1"""
"    type ""DAP"""
"    color ""lightsalmon"""
  ]
  edge
  [
    source 38
    target 36
"    binds ""1"""
"    type ""DAP"""
"    color ""lightsalmon"""
  ]
  edge
  [
    source 38
    target 40
"    binds ""1"""
"    type ""DAP"""
"    color ""lightsalmon"""
  ]
  edge
  [
    source 38
    target 41
"    binds ""1"""
"    type ""DAP"""
"    color ""lightsalmon"""
  ]
  edge
  [
    source 38
    target 42
"    binds ""1"""
"    type ""DAP"""
"    color ""lightsalmon"""
  ]
  edge
  [
    source 38
    target 43
"    binds ""1"""
"    type ""DAP"""
"    color ""lightsalmon"""
  ]
  edge
  [
    source 38
    target 45
"    binds ""1"""
"    type ""DAP"""
"    color ""lightsalmon"""
  ]
  edge
  [
    source 38
    target 46
"    binds ""1"""
"    type ""DAP"""
"    color ""lightsalmon"""
  ]
  edge
  [
    source 38
    target 47
"    binds ""1"""
"    type ""DAP"""
"    color ""lightsalmon"""
  ]
  edge
  [
    source 38
    target 50
"    binds ""1"""
"    type ""DAP"""
"    color ""lightsalmon"""
  ]
  edge
  [
    source 38
    target 51
"    binds ""1"""
"    type ""DAP"""
"    color ""lightsalmon"""
  ]
  edge
  [
    source 38
    target 52
"    binds ""1"""
"    type ""DAP"""
"    color ""lightsalmon"""
  ]
  edge
  [
    source 38
    target 54
"    binds ""1"""
"    type ""DAP"""
"    color ""lightsalmon"""
  ]
  edge
  [
    source 39
    target 3
"    binds ""1"""
"    type ""DAP"""
"    color ""lightsalmon"""
  ]
  edge
  [
    source 39
    target 4
"    binds ""1"""
"    type ""DAP"""
"    color ""lightsalmon"""
  ]
  edge
  [
    source 39
    target 8
"    binds ""1"""
"    type ""DAP"""
"    color ""lightsalmon"""
  ]
  edge
  [
    source 39
    target 11
"    binds ""1"""
"    type ""DAP"""
"    color ""lightsalmon"""
  ]
  edge
  [
    source 39
    target 13
"    binds ""1"""
"    type ""DAP"""
"    color ""lightsalmon"""
  ]
  edge
  [
    source 39
    target 17
"    binds ""1"""
"    type ""DAP"""
"    color ""lightsalmon"""
  ]
  edge
  [
    source 39
    target 22
"    binds ""1"""
"    type ""DAP"""
"    color ""lightsalmon"""
  ]
  edge
  [
    source 39
    target 25
"    binds ""1"""
"    type ""DAP"""
"    color ""lightsalmon"""
  ]
  edge
  [
    source 39
    target 30
"    binds ""1"""
"    type ""DAP"""
"    color ""lightsalmon"""
  ]
  edge
  [
    source 39
    target 32
"    binds ""1"""
"    type ""DAP"""
"    color ""lightsalmon"""
  ]
  edge
  [
    source 39
    target 33
"    binds ""1"""
"    type ""DAP"""
"    color ""lightsalmon"""
  ]
  edge
  [
    source 39
    target 34
"    binds ""1"""
"    type ""DAP"""
"    color ""lightsalmon"""
  ]
  edge
  [
    source 39
    target 35
"    binds ""1"""
"    type ""DAP"""
"    color ""lightsalmon"""
  ]
  edge
  [
    source 39
    target 36
"    binds ""1"""
"    type ""DAP"""
"    color ""lightsalmon"""
  ]
  edge
  [
    source 39
    target 39
"    binds ""1"""
"    type ""DAP"""
"    color ""lightsalmon"""
  ]
  edge
  [
    source 39
    target 40
"    binds ""1"""
"    type ""DAP"""
"    color ""lightsalmon"""
  ]
  edge
  [
    source 39
    target 41
"    binds ""1"""
"    type ""DAP"""
"    color ""lightsalmon"""
  ]
  edge
  [
    source 39
    target 50
"    binds ""1"""
"    type ""DAP"""
"    color ""lightsalmon"""
  ]
  edge
  [
    source 39
    target 52
"    binds ""1"""
"    type ""DAP"""
"    color ""lightsalmon"""
  ]
  edge
  [
    source 39
    target 54
"    binds ""1"""
"    type ""DAP"""
"    color ""lightsalmon"""
  ]
  edge
  [
    source 39
    target 55
"    binds ""1"""
"    type ""DAP"""
"    color ""lightsalmon"""
  ]
  edge
  [
    source 40
    target 0
"    binds ""1"""
"    type ""DAP"""
"    color ""lightsalmon"""
  ]
  edge
  [
    source 40
    target 2
"    binds ""1"""
"    type ""DAP"""
"    color ""lightsalmon"""
  ]
  edge
  [
    source 40
    target 4
"    binds ""1"""
"    type ""DAP"""
"    color ""lightsalmon"""
  ]
  edge
  [
    source 40
    target 8
"    binds ""1"""
"    type ""DAP"""
"    color ""lightsalmon"""
  ]
  edge
  [
    source 40
    target 10
"    binds ""1"""
"    type ""DAP"""
"    color ""lightsalmon"""
  ]
  edge
  [
    source 40
    target 14
"    binds ""1"""
"    type ""DAP"""
"    color ""lightsalmon"""
  ]
  edge
  [
    source 40
    target 16
"    binds ""1"""
"    type ""DAP"""
"    color ""lightsalmon"""
  ]
  edge
  [
    source 40
    target 18
"    binds ""1"""
"    type ""DAP"""
"    color ""lightsalmon"""
  ]
  edge
  [
    source 40
    target 19
"    binds ""1"""
"    type ""DAP"""
"    color ""lightsalmon"""
  ]
  edge
  [
    source 40
    target 20
"    binds ""1"""
"    type ""DAP"""
"    color ""lightsalmon"""
  ]
  edge
  [
    source 40
    target 21
"    binds ""1"""
"    type ""DAP"""
"    color ""lightsalmon"""
  ]
  edge
  [
    source 40
    target 22
"    binds ""1"""
"    type ""DAP"""
"    color ""lightsalmon"""
  ]
  edge
  [
    source 40
    target 23
"    binds ""1"""
"    type ""DAP"""
"    color ""lightsalmon"""
  ]
  edge
  [
    source 40
    target 24
"    binds ""1"""
"    type ""DAP"""
"    color ""lightsalmon"""
  ]
  edge
  [
    source 40
    target 25
"    binds ""1"""
"    type ""DAP"""
"    color ""lightsalmon"""
  ]
  edge
  [
    source 40
    target 26
"    binds ""1"""
"    type ""DAP"""
"    color ""lightsalmon"""
  ]
  edge
  [
    source 40
    target 31
"    binds ""1"""
"    type ""DAP"""
"    color ""lightsalmon"""
  ]
  edge
  [
    source 40
    target 32
"    binds ""1"""
"    type ""DAP"""
"    color ""lightsalmon"""
  ]
  edge
  [
    source 40
    target 33
"    binds ""1"""
"    type ""DAP"""
"    color ""lightsalmon"""
  ]
  edge
  [
    source 40
    target 34
"    binds ""1"""
"    type ""DAP"""
"    color ""lightsalmon"""
  ]
  edge
  [
    source 40
    target 35
"    binds ""1"""
"    type ""DAP"""
"    color ""lightsalmon"""
  ]
  edge
  [
    source 40
    target 36
"    binds ""1"""
"    type ""DAP"""
"    color ""lightsalmon"""
  ]
  edge
  [
    source 40
    target 38
"    binds ""1"""
"    type ""DAP"""
"    color ""lightsalmon"""
  ]
  edge
  [
    source 40
    target 43
"    binds ""1"""
"    type ""DAP"""
"    color ""lightsalmon"""
  ]
  edge
  [
    source 40
    target 45
"    binds ""1"""
"    type ""DAP"""
"    color ""lightsalmon"""
  ]
  edge
  [
    source 40
    target 46
"    binds ""1"""
"    type ""DAP"""
"    color ""lightsalmon"""
  ]
  edge
  [
    source 40
    target 47
"    binds ""1"""
"    type ""DAP"""
"    color ""lightsalmon"""
  ]
  edge
  [
    source 40
    target 48
"    binds ""1"""
"    type ""DAP"""
"    color ""lightsalmon"""
  ]
  edge
  [
    source 40
    target 52
"    binds ""1"""
"    type ""DAP"""
"    color ""lightsalmon"""
  ]
  edge
  [
    source 40
    target 53
"    binds ""1"""
"    type ""DAP"""
"    color ""lightsalmon"""
  ]
  edge
  [
    source 40
    target 56
"    binds ""1"""
"    type ""DAP"""
"    color ""lightsalmon"""
  ]
  edge
  [
    source 41
    target 3
"    binds ""1"""
"    type ""DAP"""
"    color ""lightsalmon"""
  ]
  edge
  [
    source 41
    target 4
"    binds ""1"""
"    type ""DAP"""
"    color ""lightsalmon"""
  ]
  edge
  [
    source 41
    target 6
"    binds ""1"""
"    type ""DAP"""
"    color ""lightsalmon"""
  ]
  edge
  [
    source 41
    target 9
"    binds ""1"""
"    type ""DAP"""
"    color ""lightsalmon"""
  ]
  edge
  [
    source 41
    target 17
"    binds ""1"""
"    type ""DAP"""
"    color ""lightsalmon"""
  ]
  edge
  [
    source 41
    target 22
"    binds ""1"""
"    type ""DAP"""
"    color ""lightsalmon"""
  ]
  edge
  [
    source 41
    target 29
"    binds ""1"""
"    type ""DAP"""
"    color ""lightsalmon"""
  ]
  edge
  [
    source 41
    target 31
"    binds ""1"""
"    type ""DAP"""
"    color ""lightsalmon"""
  ]
  edge
  [
    source 41
    target 33
"    binds ""1"""
"    type ""DAP"""
"    color ""lightsalmon"""
  ]
  edge
  [
    source 41
    target 34
"    binds ""1"""
"    type ""DAP"""
"    color ""lightsalmon"""
  ]
  edge
  [
    source 41
    target 35
"    binds ""1"""
"    type ""DAP"""
"    color ""lightsalmon"""
  ]
  edge
  [
    source 41
    target 36
"    binds ""1"""
"    type ""DAP"""
"    color ""lightsalmon"""
  ]
  edge
  [
    source 41
    target 41
"    binds ""1"""
"    type ""DAP"""
"    color ""lightsalmon"""
  ]
  edge
  [
    source 41
    target 42
"    binds ""1"""
"    type ""DAP"""
"    color ""lightsalmon"""
  ]
  edge
  [
    source 41
    target 45
"    binds ""1"""
"    type ""DAP"""
"    color ""lightsalmon"""
  ]
  edge
  [
    source 41
    target 47
"    binds ""1"""
"    type ""DAP"""
"    color ""lightsalmon"""
  ]
  edge
  [
    source 41
    target 49
"    binds ""1"""
"    type ""DAP"""
"    color ""lightsalmon"""
  ]
  edge
  [
    source 41
    target 52
"    binds ""1"""
"    type ""DAP"""
"    color ""lightsalmon"""
  ]
  edge
  [
    source 42
    target 8
"    binds ""1"""
"    type ""DAP"""
"    color ""lightsalmon"""
  ]
  edge
  [
    source 42
    target 10
"    binds ""1"""
"    type ""DAP"""
"    color ""lightsalmon"""
  ]
  edge
  [
    source 42
    target 11
"    binds ""1"""
"    type ""DAP"""
"    color ""lightsalmon"""
  ]
  edge
  [
    source 42
    target 12
"    binds ""1"""
"    type ""DAP"""
"    color ""lightsalmon"""
  ]
  edge
  [
    source 42
    target 13
"    binds ""1"""
"    type ""DAP"""
"    color ""lightsalmon"""
  ]
  edge
  [
    source 42
    target 17
"    binds ""1"""
"    type ""DAP"""
"    color ""lightsalmon"""
  ]
  edge
  [
    source 42
    target 19
"    binds ""1"""
"    type ""DAP"""
"    color ""lightsalmon"""
  ]
  edge
  [
    source 42
    target 20
"    binds ""1"""
"    type ""DAP"""
"    color ""lightsalmon"""
  ]
  edge
  [
    source 42
    target 22
"    binds ""1"""
"    type ""DAP"""
"    color ""lightsalmon"""
  ]
  edge
  [
    source 42
    target 25
"    binds ""1"""
"    type ""DAP"""
"    color ""lightsalmon"""
  ]
  edge
  [
    source 42
    target 27
"    binds ""1"""
"    type ""DAP"""
"    color ""lightsalmon"""
  ]
  edge
  [
    source 42
    target 31
"    binds ""1"""
"    type ""DAP"""
"    color ""lightsalmon"""
  ]
  edge
  [
    source 42
    target 34
"    binds ""1"""
"    type ""DAP"""
"    color ""lightsalmon"""
  ]
  edge
  [
    source 42
    target 35
"    binds ""1"""
"    type ""DAP"""
"    color ""lightsalmon"""
  ]
  edge
  [
    source 42
    target 36
"    binds ""1"""
"    type ""DAP"""
"    color ""lightsalmon"""
  ]
  edge
  [
    source 42
    target 37
"    binds ""1"""
"    type ""DAP"""
"    color ""lightsalmon"""
  ]
  edge
  [
    source 42
    target 38
"    binds ""1"""
"    type ""DAP"""
"    color ""lightsalmon"""
  ]
  edge
  [
    source 42
    target 39
"    binds ""1"""
"    type ""DAP"""
"    color ""lightsalmon"""
  ]
  edge
  [
    source 42
    target 40
"    binds ""1"""
"    type ""DAP"""
"    color ""lightsalmon"""
  ]
  edge
  [
    source 42
    target 41
"    binds ""1"""
"    type ""DAP"""
"    color ""lightsalmon"""
  ]
  edge
  [
    source 42
    target 44
"    binds ""1"""
"    type ""DAP"""
"    color ""lightsalmon"""
  ]
  edge
  [
    source 42
    target 45
"    binds ""1"""
"    type ""DAP"""
"    color ""lightsalmon"""
  ]
  edge
  [
    source 42
    target 46
"    binds ""1"""
"    type ""DAP"""
"    color ""lightsalmon"""
  ]
  edge
  [
    source 42
    target 48
"    binds ""1"""
"    type ""DAP"""
"    color ""lightsalmon"""
  ]
  edge
  [
    source 42
    target 50
"    binds ""1"""
"    type ""DAP"""
"    color ""lightsalmon"""
  ]
  edge
  [
    source 42
    target 51
"    binds ""1"""
"    type ""DAP"""
"    color ""lightsalmon"""
  ]
  edge
  [
    source 42
    target 52
"    binds ""1"""
"    type ""DAP"""
"    color ""lightsalmon"""
  ]
  edge
  [
    source 42
    target 54
"    binds ""1"""
"    type ""DAP"""
"    color ""lightsalmon"""
  ]
  edge
  [
    source 42
    target 55
"    binds ""1"""
"    type ""DAP"""
"    color ""lightsalmon"""
  ]
  edge
  [
    source 43
    target 0
"    binds ""1"""
"    type ""DAP"""
"    color ""lightsalmon"""
  ]
  edge
  [
    source 43
    target 1
"    binds ""1"""
"    type ""DAP"""
"    color ""lightsalmon"""
  ]
  edge
  [
    source 43
    target 2
"    binds ""1"""
"    type ""DAP"""
"    color ""lightsalmon"""
  ]
  edge
  [
    source 43
    target 3
"    binds ""1"""
"    type ""DAP"""
"    color ""lightsalmon"""
  ]
  edge
  [
    source 43
    target 4
"    binds ""1"""
"    type ""DAP"""
"    color ""lightsalmon"""
  ]
  edge
  [
    source 43
    target 5
"    binds ""1"""
"    type ""DAP"""
"    color ""lightsalmon"""
  ]
  edge
  [
    source 43
    target 7
"    binds ""1"""
"    type ""DAP"""
"    color ""lightsalmon"""
  ]
  edge
  [
    source 43
    target 8
"    binds ""1"""
"    type ""DAP"""
"    color ""lightsalmon"""
  ]
  edge
  [
    source 43
    target 9
"    binds ""1"""
"    type ""DAP"""
"    color ""lightsalmon"""
  ]
  edge
  [
    source 43
    target 10
"    binds ""1"""
"    type ""DAP"""
"    color ""lightsalmon"""
  ]
  edge
  [
    source 43
    target 11
"    binds ""1"""
"    type ""DAP"""
"    color ""lightsalmon"""
  ]
  edge
  [
    source 43
    target 12
"    binds ""1"""
"    type ""DAP"""
"    color ""lightsalmon"""
  ]
  edge
  [
    source 43
    target 13
"    binds ""1"""
"    type ""DAP"""
"    color ""lightsalmon"""
  ]
  edge
  [
    source 43
    target 14
"    binds ""1"""
"    type ""DAP"""
"    color ""lightsalmon"""
  ]
  edge
  [
    source 43
    target 15
"    binds ""1"""
"    type ""DAP"""
"    color ""lightsalmon"""
  ]
  edge
  [
    source 43
    target 16
"    binds ""1"""
"    type ""DAP"""
"    color ""lightsalmon"""
  ]
  edge
  [
    source 43
    target 17
"    binds ""1"""
"    type ""DAP"""
"    color ""lightsalmon"""
  ]
  edge
  [
    source 43
    target 18
"    binds ""1"""
"    type ""DAP"""
"    color ""lightsalmon"""
  ]
  edge
  [
    source 43
    target 19
"    binds ""1"""
"    type ""DAP"""
"    color ""lightsalmon"""
  ]
  edge
  [
    source 43
    target 20
"    binds ""1"""
"    type ""DAP"""
"    color ""lightsalmon"""
  ]
  edge
  [
    source 43
    target 21
"    binds ""1"""
"    type ""DAP"""
"    color ""lightsalmon"""
  ]
  edge
  [
    source 43
    target 22
"    binds ""1"""
"    type ""DAP"""
"    color ""lightsalmon"""
  ]
  edge
  [
    source 43
    target 23
"    binds ""1"""
"    type ""DAP"""
"    color ""lightsalmon"""
  ]
  edge
  [
    source 43
    target 24
"    binds ""1"""
"    type ""DAP"""
"    color ""lightsalmon"""
  ]
  edge
  [
    source 43
    target 26
"    binds ""1"""
"    type ""DAP"""
"    color ""lightsalmon"""
  ]
  edge
  [
    source 43
    target 29
"    binds ""1"""
"    type ""DAP"""
"    color ""lightsalmon"""
  ]
  edge
  [
    source 43
    target 30
"    binds ""1"""
"    type ""DAP"""
"    color ""lightsalmon"""
  ]
  edge
  [
    source 43
    target 31
"    binds ""1"""
"    type ""DAP"""
"    color ""lightsalmon"""
  ]
  edge
  [
    source 43
    target 33
"    binds ""1"""
"    type ""DAP"""
"    color ""lightsalmon"""
  ]
  edge
  [
    source 43
    target 34
"    binds ""1"""
"    type ""DAP"""
"    color ""lightsalmon"""
  ]
  edge
  [
    source 43
    target 35
"    binds ""1"""
"    type ""DAP"""
"    color ""lightsalmon"""
  ]
  edge
  [
    source 43
    target 36
"    binds ""1"""
"    type ""DAP"""
"    color ""lightsalmon"""
  ]
  edge
  [
    source 43
    target 37
"    binds ""1"""
"    type ""DAP"""
"    color ""lightsalmon"""
  ]
  edge
  [
    source 43
    target 38
"    binds ""1"""
"    type ""DAP"""
"    color ""lightsalmon"""
  ]
  edge
  [
    source 43
    target 39
"    binds ""1"""
"    type ""DAP"""
"    color ""lightsalmon"""
  ]
  edge
  [
    source 43
    target 40
"    binds ""1"""
"    type ""DAP"""
"    color ""lightsalmon"""
  ]
  edge
  [
    source 43
    target 41
"    binds ""1"""
"    type ""DAP"""
"    color ""lightsalmon"""
  ]
  edge
  [
    source 43
    target 42
"    binds ""1"""
"    type ""DAP"""
"    color ""lightsalmon"""
  ]
  edge
  [
    source 43
    target 43
"    binds ""1"""
"    type ""DAP"""
"    color ""lightsalmon"""
  ]
  edge
  [
    source 43
    target 44
"    binds ""1"""
"    type ""DAP"""
"    color ""lightsalmon"""
  ]
  edge
  [
    source 43
    target 45
"    binds ""1"""
"    type ""DAP"""
"    color ""lightsalmon"""
  ]
  edge
  [
    source 43
    target 46
"    binds ""1"""
"    type ""DAP"""
"    color ""lightsalmon"""
  ]
  edge
  [
    source 43
    target 47
"    binds ""1"""
"    type ""DAP"""
"    color ""lightsalmon"""
  ]
  edge
  [
    source 43
    target 48
"    binds ""1"""
"    type ""DAP"""
"    color ""lightsalmon"""
  ]
  edge
  [
    source 43
    target 49
"    binds ""1"""
"    type ""DAP"""
"    color ""lightsalmon"""
  ]
  edge
  [
    source 43
    target 50
"    binds ""1"""
"    type ""DAP"""
"    color ""lightsalmon"""
  ]
  edge
  [
    source 43
    target 51
"    binds ""1"""
"    type ""DAP"""
"    color ""lightsalmon"""
  ]
  edge
  [
    source 43
    target 52
"    binds ""1"""
"    type ""DAP"""
"    color ""lightsalmon"""
  ]
  edge
  [
    source 43
    target 53
"    binds ""1"""
"    type ""DAP"""
"    color ""lightsalmon"""
  ]
  edge
  [
    source 43
    target 54
"    binds ""1"""
"    type ""DAP"""
"    color ""lightsalmon"""
  ]
  edge
  [
    source 43
    target 55
"    binds ""1"""
"    type ""DAP"""
"    color ""lightsalmon"""
  ]
  edge
  [
    source 43
    target 56
"    binds ""1"""
"    type ""DAP"""
"    color ""lightsalmon"""
  ]
  edge
  [
    source 44
    target 3
"    binds ""1"""
"    type ""DAP"""
"    color ""lightsalmon"""
  ]
  edge
  [
    source 44
    target 13
"    binds ""1"""
"    type ""DAP"""
"    color ""lightsalmon"""
  ]
  edge
  [
    source 44
    target 17
"    binds ""1"""
"    type ""DAP"""
"    color ""lightsalmon"""
  ]
  edge
  [
    source 44
    target 22
"    binds ""1"""
"    type ""DAP"""
"    color ""lightsalmon"""
  ]
  edge
  [
    source 44
    target 25
"    binds ""1"""
"    type ""DAP"""
"    color ""lightsalmon"""
  ]
  edge
  [
    source 44
    target 31
"    binds ""1"""
"    type ""DAP"""
"    color ""lightsalmon"""
  ]
  edge
  [
    source 44
    target 32
"    binds ""1"""
"    type ""DAP"""
"    color ""lightsalmon"""
  ]
  edge
  [
    source 44
    target 33
"    binds ""1"""
"    type ""DAP"""
"    color ""lightsalmon"""
  ]
  edge
  [
    source 44
    target 34
"    binds ""1"""
"    type ""DAP"""
"    color ""lightsalmon"""
  ]
  edge
  [
    source 44
    target 35
"    binds ""1"""
"    type ""DAP"""
"    color ""lightsalmon"""
  ]
  edge
  [
    source 44
    target 36
"    binds ""1"""
"    type ""DAP"""
"    color ""lightsalmon"""
  ]
  edge
  [
    source 44
    target 40
"    binds ""1"""
"    type ""DAP"""
"    color ""lightsalmon"""
  ]
  edge
  [
    source 44
    target 41
"    binds ""1"""
"    type ""DAP"""
"    color ""lightsalmon"""
  ]
  edge
  [
    source 44
    target 42
"    binds ""1"""
"    type ""DAP"""
"    color ""lightsalmon"""
  ]
  edge
  [
    source 44
    target 50
"    binds ""1"""
"    type ""DAP"""
"    color ""lightsalmon"""
  ]
  edge
  [
    source 44
    target 52
"    binds ""1"""
"    type ""DAP"""
"    color ""lightsalmon"""
  ]
  edge
  [
    source 44
    target 54
"    binds ""1"""
"    type ""DAP"""
"    color ""lightsalmon"""
  ]
  edge
  [
    source 44
    target 55
"    binds ""1"""
"    type ""DAP"""
"    color ""lightsalmon"""
  ]
  edge
  [
    source 45
    target 3
"    binds ""1"""
"    type ""DAP"""
"    color ""lightsalmon"""
  ]
  edge
  [
    source 45
    target 15
"    binds ""1"""
"    type ""DAP"""
"    color ""lightsalmon"""
  ]
  edge
  [
    source 45
    target 18
"    binds ""1"""
"    type ""DAP"""
"    color ""lightsalmon"""
  ]
  edge
  [
    source 45
    target 20
"    binds ""1"""
"    type ""DAP"""
"    color ""lightsalmon"""
  ]
  edge
  [
    source 45
    target 21
"    binds ""1"""
"    type ""DAP"""
"    color ""lightsalmon"""
  ]
  edge
  [
    source 45
    target 30
"    binds ""1"""
"    type ""DAP"""
"    color ""lightsalmon"""
  ]
  edge
  [
    source 45
    target 33
"    binds ""1"""
"    type ""DAP"""
"    color ""lightsalmon"""
  ]
  edge
  [
    source 45
    target 39
"    binds ""1"""
"    type ""DAP"""
"    color ""lightsalmon"""
  ]
  edge
  [
    source 45
    target 45
"    binds ""1"""
"    type ""DAP"""
"    color ""lightsalmon"""
  ]
  edge
  [
    source 45
    target 46
"    binds ""1"""
"    type ""DAP"""
"    color ""lightsalmon"""
  ]
  edge
  [
    source 46
    target 3
"    binds ""1"""
"    type ""DAP"""
"    color ""lightsalmon"""
  ]
  edge
  [
    source 46
    target 10
"    binds ""1"""
"    type ""DAP"""
"    color ""lightsalmon"""
  ]
  edge
  [
    source 46
    target 13
"    binds ""1"""
"    type ""DAP"""
"    color ""lightsalmon"""
  ]
  edge
  [
    source 46
    target 17
"    binds ""1"""
"    type ""DAP"""
"    color ""lightsalmon"""
  ]
  edge
  [
    source 46
    target 20
"    binds ""1"""
"    type ""DAP"""
"    color ""lightsalmon"""
  ]
  edge
  [
    source 46
    target 21
"    binds ""1"""
"    type ""DAP"""
"    color ""lightsalmon"""
  ]
  edge
  [
    source 46
    target 22
"    binds ""1"""
"    type ""DAP"""
"    color ""lightsalmon"""
  ]
  edge
  [
    source 46
    target 24
"    binds ""1"""
"    type ""DAP"""
"    color ""lightsalmon"""
  ]
  edge
  [
    source 46
    target 28
"    binds ""1"""
"    type ""DAP"""
"    color ""lightsalmon"""
  ]
  edge
  [
    source 46
    target 29
"    binds ""1"""
"    type ""DAP"""
"    color ""lightsalmon"""
  ]
  edge
  [
    source 46
    target 31
"    binds ""1"""
"    type ""DAP"""
"    color ""lightsalmon"""
  ]
  edge
  [
    source 46
    target 38
"    binds ""1"""
"    type ""DAP"""
"    color ""lightsalmon"""
  ]
  edge
  [
    source 46
    target 43
"    binds ""1"""
"    type ""DAP"""
"    color ""lightsalmon"""
  ]
  edge
  [
    source 46
    target 45
"    binds ""1"""
"    type ""DAP"""
"    color ""lightsalmon"""
  ]
  edge
  [
    source 46
    target 48
"    binds ""1"""
"    type ""DAP"""
"    color ""lightsalmon"""
  ]
  edge
  [
    source 46
    target 51
"    binds ""1"""
"    type ""DAP"""
"    color ""lightsalmon"""
  ]
  edge
  [
    source 46
    target 54
"    binds ""1"""
"    type ""DAP"""
"    color ""lightsalmon"""
  ]
  edge
  [
    source 47
    target 7
"    binds ""1"""
"    type ""DAP"""
"    color ""lightsalmon"""
  ]
  edge
  [
    source 47
    target 8
"    binds ""1"""
"    type ""DAP"""
"    color ""lightsalmon"""
  ]
  edge
  [
    source 47
    target 10
"    binds ""1"""
"    type ""DAP"""
"    color ""lightsalmon"""
  ]
  edge
  [
    source 47
    target 11
"    binds ""1"""
"    type ""DAP"""
"    color ""lightsalmon"""
  ]
  edge
  [
    source 47
    target 17
"    binds ""1"""
"    type ""DAP"""
"    color ""lightsalmon"""
  ]
  edge
  [
    source 47
    target 20
"    binds ""1"""
"    type ""DAP"""
"    color ""lightsalmon"""
  ]
  edge
  [
    source 47
    target 22
"    binds ""1"""
"    type ""DAP"""
"    color ""lightsalmon"""
  ]
  edge
  [
    source 47
    target 24
"    binds ""1"""
"    type ""DAP"""
"    color ""lightsalmon"""
  ]
  edge
  [
    source 47
    target 29
"    binds ""1"""
"    type ""DAP"""
"    color ""lightsalmon"""
  ]
  edge
  [
    source 47
    target 31
"    binds ""1"""
"    type ""DAP"""
"    color ""lightsalmon"""
  ]
  edge
  [
    source 47
    target 33
"    binds ""1"""
"    type ""DAP"""
"    color ""lightsalmon"""
  ]
  edge
  [
    source 47
    target 34
"    binds ""1"""
"    type ""DAP"""
"    color ""lightsalmon"""
  ]
  edge
  [
    source 47
    target 36
"    binds ""1"""
"    type ""DAP"""
"    color ""lightsalmon"""
  ]
  edge
  [
    source 47
    target 38
"    binds ""1"""
"    type ""DAP"""
"    color ""lightsalmon"""
  ]
  edge
  [
    source 47
    target 39
"    binds ""1"""
"    type ""DAP"""
"    color ""lightsalmon"""
  ]
  edge
  [
    source 47
    target 41
"    binds ""1"""
"    type ""DAP"""
"    color ""lightsalmon"""
  ]
  edge
  [
    source 47
    target 47
"    binds ""1"""
"    type ""DAP"""
"    color ""lightsalmon"""
  ]
  edge
  [
    source 47
    target 52
"    binds ""1"""
"    type ""DAP"""
"    color ""lightsalmon"""
  ]
  edge
  [
    source 47
    target 53
"    binds ""1"""
"    type ""DAP"""
"    color ""lightsalmon"""
  ]
  edge
  [
    source 47
    target 54
"    binds ""1"""
"    type ""DAP"""
"    color ""lightsalmon"""
  ]
  edge
  [
    source 48
    target 0
"    binds ""1"""
"    type ""DAP"""
"    color ""lightsalmon"""
  ]
  edge
  [
    source 48
    target 1
"    binds ""1"""
"    type ""DAP"""
"    color ""lightsalmon"""
  ]
  edge
  [
    source 48
    target 17
"    binds ""1"""
"    type ""DAP"""
"    color ""lightsalmon"""
  ]
  edge
  [
    source 48
    target 22
"    binds ""1"""
"    type ""DAP"""
"    color ""lightsalmon"""
  ]
  edge
  [
    source 48
    target 25
"    binds ""1"""
"    type ""DAP"""
"    color ""lightsalmon"""
  ]
  edge
  [
    source 48
    target 43
"    binds ""1"""
"    type ""DAP"""
"    color ""lightsalmon"""
  ]
  edge
  [
    source 48
    target 45
"    binds ""1"""
"    type ""DAP"""
"    color ""lightsalmon"""
  ]
  edge
  [
    source 48
    target 55
"    binds ""1"""
"    type ""DAP"""
"    color ""lightsalmon"""
  ]
  edge
  [
    source 49
    target 45
"    binds ""1"""
"    type ""DAP"""
"    color ""lightsalmon"""
  ]
  edge
  [
    source 50
    target 1
"    binds ""1"""
"    type ""DAP"""
"    color ""lightsalmon"""
  ]
  edge
  [
    source 50
    target 2
"    binds ""1"""
"    type ""DAP"""
"    color ""lightsalmon"""
  ]
  edge
  [
    source 50
    target 3
"    binds ""1"""
"    type ""DAP"""
"    color ""lightsalmon"""
  ]
  edge
  [
    source 50
    target 9
"    binds ""1"""
"    type ""DAP"""
"    color ""lightsalmon"""
  ]
  edge
  [
    source 50
    target 10
"    binds ""1"""
"    type ""DAP"""
"    color ""lightsalmon"""
  ]
  edge
  [
    source 50
    target 11
"    binds ""1"""
"    type ""DAP"""
"    color ""lightsalmon"""
  ]
  edge
  [
    source 50
    target 15
"    binds ""1"""
"    type ""DAP"""
"    color ""lightsalmon"""
  ]
  edge
  [
    source 50
    target 17
"    binds ""1"""
"    type ""DAP"""
"    color ""lightsalmon"""
  ]
  edge
  [
    source 50
    target 18
"    binds ""1"""
"    type ""DAP"""
"    color ""lightsalmon"""
  ]
  edge
  [
    source 50
    target 19
"    binds ""1"""
"    type ""DAP"""
"    color ""lightsalmon"""
  ]
  edge
  [
    source 50
    target 20
"    binds ""1"""
"    type ""DAP"""
"    color ""lightsalmon"""
  ]
  edge
  [
    source 50
    target 21
"    binds ""1"""
"    type ""DAP"""
"    color ""lightsalmon"""
  ]
  edge
  [
    source 50
    target 22
"    binds ""1"""
"    type ""DAP"""
"    color ""lightsalmon"""
  ]
  edge
  [
    source 50
    target 24
"    binds ""1"""
"    type ""DAP"""
"    color ""lightsalmon"""
  ]
  edge
  [
    source 50
    target 26
"    binds ""1"""
"    type ""DAP"""
"    color ""lightsalmon"""
  ]
  edge
  [
    source 50
    target 28
"    binds ""1"""
"    type ""DAP"""
"    color ""lightsalmon"""
  ]
  edge
  [
    source 50
    target 30
"    binds ""1"""
"    type ""DAP"""
"    color ""lightsalmon"""
  ]
  edge
  [
    source 50
    target 31
"    binds ""1"""
"    type ""DAP"""
"    color ""lightsalmon"""
  ]
  edge
  [
    source 50
    target 32
"    binds ""1"""
"    type ""DAP"""
"    color ""lightsalmon"""
  ]
  edge
  [
    source 50
    target 33
"    binds ""1"""
"    type ""DAP"""
"    color ""lightsalmon"""
  ]
  edge
  [
    source 50
    target 34
"    binds ""1"""
"    type ""DAP"""
"    color ""lightsalmon"""
  ]
  edge
  [
    source 50
    target 35
"    binds ""1"""
"    type ""DAP"""
"    color ""lightsalmon"""
  ]
  edge
  [
    source 50
    target 39
"    binds ""1"""
"    type ""DAP"""
"    color ""lightsalmon"""
  ]
  edge
  [
    source 50
    target 43
"    binds ""1"""
"    type ""DAP"""
"    color ""lightsalmon"""
  ]
  edge
  [
    source 50
    target 45
"    binds ""1"""
"    type ""DAP"""
"    color ""lightsalmon"""
  ]
  edge
  [
    source 50
    target 46
"    binds ""1"""
"    type ""DAP"""
"    color ""lightsalmon"""
  ]
  edge
  [
    source 50
    target 49
"    binds ""1"""
"    type ""DAP"""
"    color ""lightsalmon"""
  ]
  edge
  [
    source 50
    target 54
"    binds ""1"""
"    type ""DAP"""
"    color ""lightsalmon"""
  ]
  edge
  [
    source 51
    target 1
"    binds ""1"""
"    type ""DAP"""
"    color ""lightsalmon"""
  ]
  edge
  [
    source 51
    target 2
"    binds ""1"""
"    type ""DAP"""
"    color ""lightsalmon"""
  ]
  edge
  [
    source 51
    target 3
"    binds ""1"""
"    type ""DAP"""
"    color ""lightsalmon"""
  ]
  edge
  [
    source 51
    target 10
"    binds ""1"""
"    type ""DAP"""
"    color ""lightsalmon"""
  ]
  edge
  [
    source 51
    target 11
"    binds ""1"""
"    type ""DAP"""
"    color ""lightsalmon"""
  ]
  edge
  [
    source 51
    target 15
"    binds ""1"""
"    type ""DAP"""
"    color ""lightsalmon"""
  ]
  edge
  [
    source 51
    target 17
"    binds ""1"""
"    type ""DAP"""
"    color ""lightsalmon"""
  ]
  edge
  [
    source 51
    target 18
"    binds ""1"""
"    type ""DAP"""
"    color ""lightsalmon"""
  ]
  edge
  [
    source 51
    target 19
"    binds ""1"""
"    type ""DAP"""
"    color ""lightsalmon"""
  ]
  edge
  [
    source 51
    target 20
"    binds ""1"""
"    type ""DAP"""
"    color ""lightsalmon"""
  ]
  edge
  [
    source 51
    target 24
"    binds ""1"""
"    type ""DAP"""
"    color ""lightsalmon"""
  ]
  edge
  [
    source 51
    target 30
"    binds ""1"""
"    type ""DAP"""
"    color ""lightsalmon"""
  ]
  edge
  [
    source 51
    target 31
"    binds ""1"""
"    type ""DAP"""
"    color ""lightsalmon"""
  ]
  edge
  [
    source 51
    target 33
"    binds ""1"""
"    type ""DAP"""
"    color ""lightsalmon"""
  ]
  edge
  [
    source 51
    target 35
"    binds ""1"""
"    type ""DAP"""
"    color ""lightsalmon"""
  ]
  edge
  [
    source 51
    target 39
"    binds ""1"""
"    type ""DAP"""
"    color ""lightsalmon"""
  ]
  edge
  [
    source 51
    target 40
"    binds ""1"""
"    type ""DAP"""
"    color ""lightsalmon"""
  ]
  edge
  [
    source 51
    target 45
"    binds ""1"""
"    type ""DAP"""
"    color ""lightsalmon"""
  ]
  edge
  [
    source 51
    target 46
"    binds ""1"""
"    type ""DAP"""
"    color ""lightsalmon"""
  ]
  edge
  [
    source 51
    target 49
"    binds ""1"""
"    type ""DAP"""
"    color ""lightsalmon"""
  ]
  edge
  [
    source 51
    target 56
"    binds ""1"""
"    type ""DAP"""
"    color ""lightsalmon"""
  ]
  edge
  [
    source 52
    target 0
"    binds ""1"""
"    type ""DAP"""
"    color ""lightsalmon"""
  ]
  edge
  [
    source 52
    target 1
"    binds ""1"""
"    type ""DAP"""
"    color ""lightsalmon"""
  ]
  edge
  [
    source 52
    target 2
"    binds ""1"""
"    type ""DAP"""
"    color ""lightsalmon"""
  ]
  edge
  [
    source 52
    target 3
"    binds ""1"""
"    type ""DAP"""
"    color ""lightsalmon"""
  ]
  edge
  [
    source 52
    target 4
"    binds ""1"""
"    type ""DAP"""
"    color ""lightsalmon"""
  ]
  edge
  [
    source 52
    target 5
"    binds ""1"""
"    type ""DAP"""
"    color ""lightsalmon"""
  ]
  edge
  [
    source 52
    target 7
"    binds ""1"""
"    type ""DAP"""
"    color ""lightsalmon"""
  ]
  edge
  [
    source 52
    target 8
"    binds ""1"""
"    type ""DAP"""
"    color ""lightsalmon"""
  ]
  edge
  [
    source 52
    target 10
"    binds ""1"""
"    type ""DAP"""
"    color ""lightsalmon"""
  ]
  edge
  [
    source 52
    target 12
"    binds ""1"""
"    type ""DAP"""
"    color ""lightsalmon"""
  ]
  edge
  [
    source 52
    target 13
"    binds ""1"""
"    type ""DAP"""
"    color ""lightsalmon"""
  ]
  edge
  [
    source 52
    target 15
"    binds ""1"""
"    type ""DAP"""
"    color ""lightsalmon"""
  ]
  edge
  [
    source 52
    target 16
"    binds ""1"""
"    type ""DAP"""
"    color ""lightsalmon"""
  ]
  edge
  [
    source 52
    target 17
"    binds ""1"""
"    type ""DAP"""
"    color ""lightsalmon"""
  ]
  edge
  [
    source 52
    target 19
"    binds ""1"""
"    type ""DAP"""
"    color ""lightsalmon"""
  ]
  edge
  [
    source 52
    target 20
"    binds ""1"""
"    type ""DAP"""
"    color ""lightsalmon"""
  ]
  edge
  [
    source 52
    target 21
"    binds ""1"""
"    type ""DAP"""
"    color ""lightsalmon"""
  ]
  edge
  [
    source 52
    target 23
"    binds ""1"""
"    type ""DAP"""
"    color ""lightsalmon"""
  ]
  edge
  [
    source 52
    target 24
"    binds ""1"""
"    type ""DAP"""
"    color ""lightsalmon"""
  ]
  edge
  [
    source 52
    target 26
"    binds ""1"""
"    type ""DAP"""
"    color ""lightsalmon"""
  ]
  edge
  [
    source 52
    target 27
"    binds ""1"""
"    type ""DAP"""
"    color ""lightsalmon"""
  ]
  edge
  [
    source 52
    target 28
"    binds ""1"""
"    type ""DAP"""
"    color ""lightsalmon"""
  ]
  edge
  [
    source 52
    target 29
"    binds ""1"""
"    type ""DAP"""
"    color ""lightsalmon"""
  ]
  edge
  [
    source 52
    target 30
"    binds ""1"""
"    type ""DAP"""
"    color ""lightsalmon"""
  ]
  edge
  [
    source 52
    target 31
"    binds ""1"""
"    type ""DAP"""
"    color ""lightsalmon"""
  ]
  edge
  [
    source 52
    target 33
"    binds ""1"""
"    type ""DAP"""
"    color ""lightsalmon"""
  ]
  edge
  [
    source 52
    target 35
"    binds ""1"""
"    type ""DAP"""
"    color ""lightsalmon"""
  ]
  edge
  [
    source 52
    target 36
"    binds ""1"""
"    type ""DAP"""
"    color ""lightsalmon"""
  ]
  edge
  [
    source 52
    target 38
"    binds ""1"""
"    type ""DAP"""
"    color ""lightsalmon"""
  ]
  edge
  [
    source 52
    target 39
"    binds ""1"""
"    type ""DAP"""
"    color ""lightsalmon"""
  ]
  edge
  [
    source 52
    target 41
"    binds ""1"""
"    type ""DAP"""
"    color ""lightsalmon"""
  ]
  edge
  [
    source 52
    target 42
"    binds ""1"""
"    type ""DAP"""
"    color ""lightsalmon"""
  ]
  edge
  [
    source 52
    target 43
"    binds ""1"""
"    type ""DAP"""
"    color ""lightsalmon"""
  ]
  edge
  [
    source 52
    target 45
"    binds ""1"""
"    type ""DAP"""
"    color ""lightsalmon"""
  ]
  edge
  [
    source 52
    target 46
"    binds ""1"""
"    type ""DAP"""
"    color ""lightsalmon"""
  ]
  edge
  [
    source 52
    target 47
"    binds ""1"""
"    type ""DAP"""
"    color ""lightsalmon"""
  ]
  edge
  [
    source 52
    target 48
"    binds ""1"""
"    type ""DAP"""
"    color ""lightsalmon"""
  ]
  edge
  [
    source 52
    target 49
"    binds ""1"""
"    type ""DAP"""
"    color ""lightsalmon"""
  ]
  edge
  [
    source 52
    target 50
"    binds ""1"""
"    type ""DAP"""
"    color ""lightsalmon"""
  ]
  edge
  [
    source 52
    target 51
"    binds ""1"""
"    type ""DAP"""
"    color ""lightsalmon"""
  ]
  edge
  [
    source 52
    target 52
"    binds ""1"""
"    type ""DAP"""
"    color ""lightsalmon"""
  ]
  edge
  [
    source 52
    target 54
"    binds ""1"""
"    type ""DAP"""
"    color ""lightsalmon"""
  ]
  edge
  [
    source 52
    target 55
"    binds ""1"""
"    type ""DAP"""
"    color ""lightsalmon"""
  ]
  edge
  [
    source 52
    target 56
"    binds ""1"""
"    type ""DAP"""
"    color ""lightsalmon"""
  ]
  edge
  [
    source 53
    target 0
"    binds ""1"""
"    type ""DAP"""
"    color ""lightsalmon"""
  ]
  edge
  [
    source 53
    target 1
"    binds ""1"""
"    type ""DAP"""
"    color ""lightsalmon"""
  ]
  edge
  [
    source 53
    target 2
"    binds ""1"""
"    type ""DAP"""
"    color ""lightsalmon"""
  ]
  edge
  [
    source 53
    target 3
"    binds ""1"""
"    type ""DAP"""
"    color ""lightsalmon"""
  ]
  edge
  [
    source 53
    target 14
"    binds ""1"""
"    type ""DAP"""
"    color ""lightsalmon"""
  ]
  edge
  [
    source 53
    target 21
"    binds ""1"""
"    type ""DAP"""
"    color ""lightsalmon"""
  ]
  edge
  [
    source 53
    target 26
"    binds ""1"""
"    type ""DAP"""
"    color ""lightsalmon"""
  ]
  edge
  [
    source 53
    target 52
"    binds ""1"""
"    type ""DAP"""
"    color ""lightsalmon"""
  ]
  edge
  [
    source 54
    target 5
"    binds ""1"""
"    type ""DAP"""
"    color ""lightsalmon"""
  ]
  edge
  [
    source 54
    target 8
"    binds ""1"""
"    type ""DAP"""
"    color ""lightsalmon"""
  ]
  edge
  [
    source 54
    target 9
"    binds ""1"""
"    type ""DAP"""
"    color ""lightsalmon"""
  ]
  edge
  [
    source 54
    target 11
"    binds ""1"""
"    type ""DAP"""
"    color ""lightsalmon"""
  ]
  edge
  [
    source 54
    target 13
"    binds ""1"""
"    type ""DAP"""
"    color ""lightsalmon"""
  ]
  edge
  [
    source 54
    target 14
"    binds ""1"""
"    type ""DAP"""
"    color ""lightsalmon"""
  ]
  edge
  [
    source 54
    target 16
"    binds ""1"""
"    type ""DAP"""
"    color ""lightsalmon"""
  ]
  edge
  [
    source 54
    target 17
"    binds ""1"""
"    type ""DAP"""
"    color ""lightsalmon"""
  ]
  edge
  [
    source 54
    target 18
"    binds ""1"""
"    type ""DAP"""
"    color ""lightsalmon"""
  ]
  edge
  [
    source 54
    target 19
"    binds ""1"""
"    type ""DAP"""
"    color ""lightsalmon"""
  ]
  edge
  [
    source 54
    target 20
"    binds ""1"""
"    type ""DAP"""
"    color ""lightsalmon"""
  ]
  edge
  [
    source 54
    target 25
"    binds ""1"""
"    type ""DAP"""
"    color ""lightsalmon"""
  ]
  edge
  [
    source 54
    target 27
"    binds ""1"""
"    type ""DAP"""
"    color ""lightsalmon"""
  ]
  edge
  [
    source 54
    target 30
"    binds ""1"""
"    type ""DAP"""
"    color ""lightsalmon"""
  ]
  edge
  [
    source 54
    target 32
"    binds ""1"""
"    type ""DAP"""
"    color ""lightsalmon"""
  ]
  edge
  [
    source 54
    target 33
"    binds ""1"""
"    type ""DAP"""
"    color ""lightsalmon"""
  ]
  edge
  [
    source 54
    target 34
"    binds ""1"""
"    type ""DAP"""
"    color ""lightsalmon"""
  ]
  edge
  [
    source 54
    target 35
"    binds ""1"""
"    type ""DAP"""
"    color ""lightsalmon"""
  ]
  edge
  [
    source 54
    target 36
"    binds ""1"""
"    type ""DAP"""
"    color ""lightsalmon"""
  ]
  edge
  [
    source 54
    target 38
"    binds ""1"""
"    type ""DAP"""
"    color ""lightsalmon"""
  ]
  edge
  [
    source 54
    target 39
"    binds ""1"""
"    type ""DAP"""
"    color ""lightsalmon"""
  ]
  edge
  [
    source 54
    target 40
"    binds ""1"""
"    type ""DAP"""
"    color ""lightsalmon"""
  ]
  edge
  [
    source 54
    target 41
"    binds ""1"""
"    type ""DAP"""
"    color ""lightsalmon"""
  ]
  edge
  [
    source 54
    target 42
"    binds ""1"""
"    type ""DAP"""
"    color ""lightsalmon"""
  ]
  edge
  [
    source 54
    target 44
"    binds ""1"""
"    type ""DAP"""
"    color ""lightsalmon"""
  ]
  edge
  [
    source 54
    target 45
"    binds ""1"""
"    type ""DAP"""
"    color ""lightsalmon"""
  ]
  edge
  [
    source 54
    target 49
"    binds ""1"""
"    type ""DAP"""
"    color ""lightsalmon"""
  ]
  edge
  [
    source 54
    target 50
"    binds ""1"""
"    type ""DAP"""
"    color ""lightsalmon"""
  ]
  edge
  [
    source 54
    target 52
"    binds ""1"""
"    type ""DAP"""
"    color ""lightsalmon"""
  ]
  edge
  [
    source 54
    target 54
"    binds ""1"""
"    type ""DAP"""
"    color ""lightsalmon"""
  ]
  edge
  [
    source 54
    target 55
"    binds ""1"""
"    type ""DAP"""
"    color ""lightsalmon"""
  ]
  edge
  [
    source 54
    target 56
"    binds ""1"""
"    type ""DAP"""
"    color ""lightsalmon"""
  ]
  edge
  [
    source 55
    target 4
"    binds ""1"""
"    type ""DAP"""
"    color ""lightsalmon"""
  ]
  edge
  [
    source 55
    target 5
"    binds ""1"""
"    type ""DAP"""
"    color ""lightsalmon"""
  ]
  edge
  [
    source 55
    target 10
"    binds ""1"""
"    type ""DAP"""
"    color ""lightsalmon"""
  ]
  edge
  [
    source 55
    target 12
"    binds ""1"""
"    type ""DAP"""
"    color ""lightsalmon"""
  ]
  edge
  [
    source 55
    target 25
"    binds ""1"""
"    type ""DAP"""
"    color ""lightsalmon"""
  ]
  edge
  [
    source 55
    target 35
"    binds ""1"""
"    type ""DAP"""
"    color ""lightsalmon"""
  ]
  edge
  [
    source 55
    target 38
"    binds ""1"""
"    type ""DAP"""
"    color ""lightsalmon"""
  ]
  edge
  [
    source 55
    target 46
"    binds ""1"""
"    type ""DAP"""
"    color ""lightsalmon"""
  ]
  edge
  [
    source 55
    target 56
"    binds ""1"""
"    type ""DAP"""
"    color ""lightsalmon"""
  ]
  edge
  [
    source 56
    target 2
"    binds ""1"""
"    type ""DAP"""
"    color ""lightsalmon"""
  ]
  edge
  [
    source 56
    target 3
"    binds ""1"""
"    type ""DAP"""
"    color ""lightsalmon"""
  ]
  edge
  [
    source 56
    target 4
"    binds ""1"""
"    type ""DAP"""
"    color ""lightsalmon"""
  ]
  edge
  [
    source 56
    target 5
"    binds ""1"""
"    type ""DAP"""
"    color ""lightsalmon"""
  ]
  edge
  [
    source 56
    target 6
"    binds ""1"""
"    type ""DAP"""
"    color ""lightsalmon"""
  ]
  edge
  [
    source 56
    target 7
"    binds ""1"""
"    type ""DAP"""
"    color ""lightsalmon"""
  ]
  edge
  [
    source 56
    target 8
"    binds ""1"""
"    type ""DAP"""
"    color ""lightsalmon"""
  ]
  edge
  [
    source 56
    target 9
"    binds ""1"""
"    type ""DAP"""
"    color ""lightsalmon"""
  ]
  edge
  [
    source 56
    target 11
"    binds ""1"""
"    type ""DAP"""
"    color ""lightsalmon"""
  ]
  edge
  [
    source 56
    target 13
"    binds ""1"""
"    type ""DAP"""
"    color ""lightsalmon"""
  ]
  edge
  [
    source 56
    target 19
"    binds ""1"""
"    type ""DAP"""
"    color ""lightsalmon"""
  ]
  edge
  [
    source 56
    target 20
"    binds ""1"""
"    type ""DAP"""
"    color ""lightsalmon"""
  ]
  edge
  [
    source 56
    target 22
"    binds ""1"""
"    type ""DAP"""
"    color ""lightsalmon"""
  ]
  edge
  [
    source 56
    target 25
"    binds ""1"""
"    type ""DAP"""
"    color ""lightsalmon"""
  ]
  edge
  [
    source 56
    target 29
"    binds ""1"""
"    type ""DAP"""
"    color ""lightsalmon"""
  ]
  edge
  [
    source 56
    target 30
"    binds ""1"""
"    type ""DAP"""
"    color ""lightsalmon"""
  ]
  edge
  [
    source 56
    target 31
"    binds ""1"""
"    type ""DAP"""
"    color ""lightsalmon"""
  ]
  edge
  [
    source 56
    target 33
"    binds ""1"""
"    type ""DAP"""
"    color ""lightsalmon"""
  ]
  edge
  [
    source 56
    target 35
"    binds ""1"""
"    type ""DAP"""
"    color ""lightsalmon"""
  ]
  edge
  [
    source 56
    target 36
"    binds ""1"""
"    type ""DAP"""
"    color ""lightsalmon"""
  ]
  edge
  [
    source 56
    target 38
"    binds ""1"""
"    type ""DAP"""
"    color ""lightsalmon"""
  ]
  edge
  [
    source 56
    target 39
"    binds ""1"""
"    type ""DAP"""
"    color ""lightsalmon"""
  ]
  edge
  [
    source 56
    target 40
"    binds ""1"""
"    type ""DAP"""
"    color ""lightsalmon"""
  ]
  edge
  [
    source 56
    target 42
"    binds ""1"""
"    type ""DAP"""
"    color ""lightsalmon"""
  ]
  edge
  [
    source 56
    target 43
"    binds ""1"""
"    type ""DAP"""
"    color ""lightsalmon"""
  ]
  edge
  [
    source 56
    target 44
"    binds ""1"""
"    type ""DAP"""
"    color ""lightsalmon"""
  ]
  edge
  [
    source 56
    target 45
"    binds ""1"""
"    type ""DAP"""
"    color ""lightsalmon"""
  ]
  edge
  [
    source 56
    target 46
"    binds ""1"""
"    type ""DAP"""
"    color ""lightsalmon"""
  ]
  edge
  [
    source 56
    target 50
"    binds ""1"""
"    type ""DAP"""
"    color ""lightsalmon"""
  ]
  edge
  [
    source 56
    target 51
"    binds ""1"""
"    type ""DAP"""
"    color ""lightsalmon"""
  ]
  edge
  [
    source 56
    target 52
"    binds ""1"""
"    type ""DAP"""
"    color ""lightsalmon"""
  ]
  edge
  [
    source 56
    target 54
"    binds ""1"""
"    type ""DAP"""
"    color ""lightsalmon"""
  ]
]
