# Supplementary material for: A B-ARR-mediated cytokinin transcriptional network directs hormone cross-regulation and shoot development
Source: Nat Commun. 2018 Apr 23;9:1604. doi: 10.1038/s41467-018-03921-6 (PMC5913131; doi:10.1038/s41467-018-03921-6)
Supplement: Supplementary file 9 — Supplementary Data 7 [file 41467_2018_3921_MOESM9_ESM.xlsx]

## Sheet: Sheet1
Supplementary Data 7 Plant hormone pathway genes targeted by BARR_1_10_12
BA up-regulated (red text), BA down-regulated (blue text);
Down-regulated in triple mutants (underscored text), up-regulated in arr1/10/12 triple mutants (green text))
			Hormone pathways
	Cytokinin	Auxin	Ethylene	BR	ABA	GA	JA	SA
Degradation	CKX5/6/7	GH3.6/3.2		UTG73C1	CYP707A1	GA2-ox4/6	CYP94B3	WES/GH3.5
	UTG85A1	GH/3.3/3.5			CYP707A2			MES1
	UTG76C2	GH3.17						SOT12
Biosynthesis	IPT5, LOG7/8	TRP4	ACS2/5, ACC2	CYP90A1	NCED3	KS(GA2)	AOS,AOC1/2
			ACO2/4	/90B1/90C1			OPR1,DAD1
Transportation	AtPUP18	PIN3/4/7			NRT1.2
					/1.2/3.1
Receptor	AHK1/3/4	TIR1/AFB2	ETR2,CTR1	BRI1	PYR1	GID1b	COI1	NPR1
				BAK1/7	PYL1/4/5/6
					/6/7/8/13
Negative	AHP6
regulator	A-ARR3/4/5/6	AUX/IAA1/2	EBF1/2	BIN2	SnRK2.3/3.1	DELLA	JAZ1/3/5	NPR1
	/7/8/9/15	/3/4/5/7/9		BEE1	/3.14/3.16	GAI/RGA1/2	/9/10
	/16/17	/11/15/16/19				GIGANTE A
Transcription	B-ARR1/10/12	ARF6/8/10	EIL1, ERFs	BIM1/2	AREBs	PIN3/4/5	MYC2	TGA4
factors	/14/18	11/19/Tas3	ERF3/72	BES1	ABI2	/6/7
			ERF72	BZR1/2/3/4	ABIL1/5
