# Supplementary material for: A B-ARR-mediated cytokinin transcriptional network directs hormone cross-regulation and shoot development
Source: Nat Commun. 2018 Apr 23;9:1604. doi: 10.1038/s41467-018-03921-6 (PMC5913131; doi:10.1038/s41467-018-03921-6)
Supplement: Supplementary file 10 — Supplementary Data 8 [file 41467_2018_3921_MOESM10_ESM.xlsx]

## Sheet: Sheet1
	Supplementary Data 8 Ratio of ARR1 binding to upstream and downstream of targets
	Using ARR1_BA data, the portion of upstream binding and downstream binding was compared for different percentiles of ARR1_BA target genes ranked by their peak scores.
	upstream = binding to upstream of ARR1 target genes.
	inside = binding to inside of ARR1 target genes.
	downstream = binding to downstream of ARR1 target genes.
	ratio = target genes in upstream / target genes in downstream.
	ARR1_BA = the target genes of ARR1 treated with 10 µM 6-BA for 4 hours ranked by peak scores.
	Percentile (of ARR1_BA)	upstream	inside	downstream	ratio
	top 5%	148 (53%)	58	76 (27%)	1.95
	top 10%	282 (50%)	123	158 (28%)	1.78
	top 50%	1383 (49%)	592	838 (30%)	1.65
	1	2852 (51%)	1082	1694 (30%)	1.68
