# Supplementary material for: A B-ARR-mediated cytokinin transcriptional network directs hormone cross-regulation and shoot development
Source: Nat Commun. 2018 Apr 23;9:1604. doi: 10.1038/s41467-018-03921-6 (PMC5913131; doi:10.1038/s41467-018-03921-6)
Supplement: Supplementary file 11 — Supplementary Data 9 [file 41467_2018_3921_MOESM11_ESM.xlsx]

## Sheet: Sheet1
Supplementary Data 9 B-ARR binding locations to B-ARR targets
upstream = binding to upstream of B-ARR targets
inside = binding to inside of B-ARR targets
downstream = binding to downstream of B-ARR target genes.
ARR1_BA ChIP-Seq
Symbol	GeneID	upstream	inside	downstream
ARR1	AT3G16857	1	1	0
ARR10	AT4G31920	0	0	0
ARR12	AT2G25180	1	0	0
ARR10_BA ChIP-Seq
Symbol	GeneID	upstream	inside	downstream
ARR1	AT3G16857	1	0	0
ARR10	AT4G31920	0	0	0
ARR12	AT2G25180	1	0	0
ARR12_BA ChIP-Seq
Symbol	GeneID	upstream	inside	downstream
ARR1	AT3G16857	0	0	0
ARR10	AT4G31920	0	0	0
ARR12	AT2G25180	0	0	0
