# Supplementary material for: A B-ARR-mediated cytokinin transcriptional network directs hormone cross-regulation and shoot development
Source: Nat Commun. 2018 Apr 23;9:1604. doi: 10.1038/s41467-018-03921-6 (PMC5913131; doi:10.1038/s41467-018-03921-6)
Supplement: Supplementary file 12 — Supplementary Data 10 [file 41467_2018_3921_MOESM12_ESM.xlsx]

## Sheet: Sheet1
	Supplementary Data 10 Overlap between ARR10 over-expression and ARR10_BA targets
	8770 Union = 8770 union targets ranked by their max peak scores that were identified by either of the three B-ARRs treated with 6-BA for 4 hours.
	ARR10_BA = Recombineering ARR10 treated with 10 µM 6-BA for 4 hours in this study.
	ARR10_OX_BA = 4004 gene target from ARR10 over-expression line treated with 5 µM 6-BA for 0.5 hours of Zubo and co-workers.
	Percentile of 8770 Union	ARR10_BA (This study)	ARR10_OX_BA (Zubo)
	0.05	0.986	0.676
	0.1	0.971	0.658
	0.2	0.947	0.628
	0.5	0.886	0.517
	1	0.715	0.372
